# Supplementary material for: Multimodal CRISPR perturbations of GWAS loci associated with coronary artery disease in vascular endothelial cells
Source: PLoS Genet. 2023 Mar 16;19(3):e1010680. doi: 10.1371/journal.pgen.1010680 (PMC10047545; doi:10.1371/journal.pgen.1010680)
Supplement: S1 Table — Chromosomal positions are on build hg19 of the human genome. REF and ALT correspond to reference and alternate alleles. Rsq is the measure of LD. Distance is the distance between the sentinel and the proxy variants (in base pairs). (XLSX) [file pgen.1010680.s012.xlsx]

## Sheet: S1 Table
S1 Table. List of sentinel variants associated with coronary artery disease (CAD) and their proxy variants in strong linkage disequlibrium (LD) based on genotypes from 1000 Genomes Project populations of European ancestry. Chromosomal positions are on build hg19 of the human genome. REF and ALT correspond to reference and alternate alleles. Rsq is the measure of LD. Distance is the distance betwe…
LocusID	Sentinel_rsID	Sentinel_Chr	Sentinel_Position	Sentinel_REF	Sentinel_ALT	Proxy_rsID	Proxy_Chr	Proxy_Position	Proxy_REF	Proxy_ALT	Rsq	Distance
1	rs11206510	1	55496039	T	C	rs11206510	1	55496039	T	C	1	0
2	rs9970807	1	56965664	C	T	1:56964310	1	56964310	C	CT	0.883202	1354
2	rs9970807	1	56965664	C	T	rs17114036	1	56962821	A	G	0.953532	2843
2	rs9970807	1	56965664	C	T	rs17114046	1	56966350	A	G	1	-686
2	rs9970807	1	56965664	C	T	rs2404715	1	57008778	C	T	0.933957	-43114
2	rs9970807	1	56965664	C	T	rs4634932	1	56996191	T	C	0.914828	-30527
2	rs9970807	1	56965664	C	T	rs55694910	1	56952750	T	G	0.831677	12914
2	rs9970807	1	56965664	C	T	rs55869368	1	56986633	C	T	0.943463	-20969
2	rs9970807	1	56965664	C	T	rs56170783	1	57016131	A	C	0.924472	-50467
2	rs9970807	1	56965664	C	T	rs56186267	1	56970418	C	A	0.98101	-4754
2	rs9970807	1	56965664	C	T	rs56322312	1	56991890	G	T	0.971504	-26226
2	rs9970807	1	56965664	C	T	rs56348932	1	56988551	A	C	0.943463	-22887
2	rs9970807	1	56965664	C	T	rs72664303	1	56945666	T	C	0.824546	19998
2	rs9970807	1	56965664	C	T	rs72664304	1	56948290	A	G	0.824546	17374
2	rs9970807	1	56965664	C	T	rs72664318	1	56963627	A	G	0.972111	2037
2	rs9970807	1	56965664	C	T	rs72664324	1	56972353	G	A	0.99048	-6689
2	rs9970807	1	56965664	C	T	rs72664332	1	56980222	A	C	0.943463	-14558
2	rs9970807	1	56965664	C	T	rs72664335	1	56986978	G	T	0.943463	-21314
2	rs9970807	1	56965664	C	T	rs72664341	1	56990753	A	C	0.971504	-25089
2	rs9970807	1	56965664	C	T	rs72664353	1	57001898	C	T	0.933957	-36234
2	rs9970807	1	56965664	C	T	rs72664354	1	57004417	A	T	0.933957	-38753
2	rs9970807	1	56965664	C	T	rs72664355	1	57007791	T	C	0.924472	-42127
2	rs9970807	1	56965664	C	T	rs9970807	1	56965664	C	T	1	0
3	rs7528419	1	109817192	A	G	rs12740374	1	109817590	G	T	1	-398
3	rs7528419	1	109817192	A	G	rs1277930	1	109822143	G	A	0.937272	-4951
3	rs7528419	1	109817192	A	G	rs4970836	1	109821797	G	A	0.924768	-4605
3	rs7528419	1	109817192	A	G	rs57677983	1	109818158	C	CT	0.918346	-966
3	rs7528419	1	109817192	A	G	rs583104	1	109821307	G	T	0.931871	-4115
3	rs7528419	1	109817192	A	G	rs599839	1	109822166	G	A	0.937272	-4974
3	rs7528419	1	109817192	A	G	rs602633	1	109821511	T	G	0.860082	-4319
3	rs7528419	1	109817192	A	G	rs629301	1	109818306	G	T	0.994092	-1114
3	rs7528419	1	109817192	A	G	rs646776	1	109818530	C	T	1	-1338
3	rs7528419	1	109817192	A	G	rs660240	1	109817838	T	C	0.918346	-646
3	rs7528419	1	109817192	A	G	rs7528419	1	109817192	A	G	1	0
4	rs11810571	1	151762308	C	G	rs1054479	1	151746079	A	T	0.967102	16229
4	rs11810571	1	151762308	C	G	rs10788809	1	151760792	A	G	0.967102	1516
4	rs11810571	1	151762308	C	G	rs11204884	1	151742333	G	A	0.967102	19975
4	rs11810571	1	151762308	C	G	rs11204892	1	151768048	A	G	1	-5740
4	rs11810571	1	151762308	C	G	rs11585294	1	151769887	A	C	0.958903	-7579
4	rs11810571	1	151762308	C	G	rs11586946	1	151769806	G	A	0.958903	-7498
4	rs11810571	1	151762308	C	G	rs11810571	1	151762308	C	G	1	0
4	rs11810571	1	151762308	C	G	rs1196456	1	151737349	T	A	0.967486	24959
4	rs11810571	1	151762308	C	G	rs1521185	1	151764049	A	G	0.975771	-1741
4	rs11810571	1	151762308	C	G	rs3790514	1	151744168	T	C	0.967102	18140
4	rs11810571	1	151762308	C	G	rs3811414	1	151763246	G	A	0.99181	-938
4	rs11810571	1	151762308	C	G	rs3811415	1	151763767	C	T	0.958903	-1459
4	rs11810571	1	151762308	C	G	rs4504897	1	151766851	T	A	0.99181	-4543
4	rs11810571	1	151762308	C	G	rs4618976	1	151766588	A	G	0.967102	-4280
4	rs11810571	1	151762308	C	G	rs4845356	1	151759223	T	A	0.975319	3085
4	rs11810571	1	151762308	C	G	rs4845570	1	151759104	C	T	0.983542	3204
4	rs11810571	1	151762308	C	G	rs4845575	1	151766490	C	T	0.99181	-4182
4	rs11810571	1	151762308	C	G	rs4845579	1	151770138	T	C	0.99181	-7830
4	rs11810571	1	151762308	C	G	rs6659705	1	151769750	T	C	0.967102	-7442
4	rs11810571	1	151762308	C	G	rs6664467	1	151738403	G	A	0.807386	23905
4	rs11810571	1	151762308	C	G	rs6673002	1	151743275	T	G	0.967102	19033
4	rs11810571	1	151762308	C	G	rs6673917	1	151753108	C	T	0.958903	9200
4	rs11810571	1	151762308	C	G	rs6681093	1	151755284	C	G	0.975341	7024
4	rs11810571	1	151762308	C	G	rs6683364	1	151746202	T	A	0.967102	16106
4	rs11810571	1	151762308	C	G	rs6694952	1	151760131	T	C	0.950975	2177
4	rs11810571	1	151762308	C	G	rs72065113	1	151745545	GTCTC	G	0.967102	16763
4	rs11810571	1	151762308	C	G	rs7416415	1	151757798	C	T	0.967102	4510
4	rs11810571	1	151762308	C	G	rs7542898	1	151753622	T	G	0.967102	8686
5	rs6689306	1	154395946	A	G	rs10908836	1	154397932	C	T	0.995979	-1986
5	rs6689306	1	154395946	A	G	rs10908837	1	154397933	G	A	0.945305	-1987
5	rs6689306	1	154395946	A	G	rs10908838	1	154397984	T	G	0.995979	-2038
5	rs6689306	1	154395946	A	G	rs11265611	1	154395125	G	A	0.823499	821
5	rs6689306	1	154395946	A	G	rs11265612	1	154417044	A	G	0.967892	-21098
5	rs6689306	1	154395946	A	G	rs12117832	1	154397610	A	G	0.945305	-1664
5	rs6689306	1	154395946	A	G	rs12118721	1	154397416	T	C	0.945305	-1470
5	rs6689306	1	154395946	A	G	rs12118770	1	154397589	T	C	1	-1643
5	rs6689306	1	154395946	A	G	rs12129500	1	154423764	T	C	0.901209	-27818
5	rs6689306	1	154395946	A	G	rs12404927	1	154421438	T	C	0.901204	-25492
5	rs6689306	1	154395946	A	G	rs34926346	1	154406210	A	AT	0.892012	-10264
5	rs6689306	1	154395946	A	G	rs4553185	1	154410955	C	T	0.925059	-15009
5	rs6689306	1	154395946	A	G	rs4845371	1	154408340	T	C	0.975908	-12394
5	rs6689306	1	154395946	A	G	rs4845618	1	154400015	G	T	0.945305	-4069
5	rs6689306	1	154395946	A	G	rs4845619	1	154405058	T	G	0.925059	-9112
5	rs6689306	1	154395946	A	G	rs4845625	1	154422067	T	C	0.901209	-26121
5	rs6689306	1	154395946	A	G	rs5777913	1	154398996	CA	C	0.956113	-3050
5	rs6689306	1	154395946	A	G	rs59632925	1	154406540	T	G	0.975908	-10594
5	rs6689306	1	154395946	A	G	rs6427658	1	154400799	T	C	0.995979	-4853
5	rs6689306	1	154395946	A	G	rs6667434	1	154409100	A	G	0.975908	-13154
5	rs6689306	1	154395946	A	G	rs6683206	1	154418088	T	C	0.951937	-22142
5	rs6689306	1	154395946	A	G	rs6686750	1	154419843	A	G	0.905009	-23897
5	rs6689306	1	154395946	A	G	rs6687726	1	154400320	A	G	0.945305	-4374
5	rs6689306	1	154395946	A	G	rs6689306	1	154395946	A	G	1	0
5	rs6689306	1	154395946	A	G	rs6689393	1	154426097	A	G	0.89742	-30151
5	rs6689306	1	154395946	A	G	rs6694258	1	154428505	C	A	0.89742	-32559
5	rs6689306	1	154395946	A	G	rs6694817	1	154401972	T	C	0.995979	-6026
5	rs6689306	1	154395946	A	G	rs7526131	1	154425135	G	A	0.901209	-29189
5	rs6689306	1	154395946	A	G	rs7536152	1	154423909	A	G	0.901209	-27963
5	rs6689306	1	154395946	A	G	rs7549250	1	154404336	C	T	0.925059	-8390
5	rs6689306	1	154395946	A	G	rs7549338	1	154404380	C	G	0.975908	-8434
5	rs6689306	1	154395946	A	G	rs7553796	1	154404406	A	C	0.975908	-8460
6	rs1892094	1	169094459	C	T	rs10919064	1	169093398	C	A	0.894131	1061
6	rs1892094	1	169094459	C	T	rs10919068	1	169097056	A	T	0.972265	-2597
6	rs1892094	1	169094459	C	T	rs1200160	1	169103195	A	G	0.933506	-8736
6	rs1892094	1	169094459	C	T	rs12028817	1	169096118	A	G	0.984188	-1659
6	rs1892094	1	169094459	C	T	rs12128513	1	169097108	G	A	0.976195	-2649
6	rs1892094	1	169094459	C	T	rs12128543	1	169097165	G	A	0.976195	-2706
6	rs1892094	1	169094459	C	T	rs12565662	1	169092813	A	C	0.87747	1646
6	rs1892094	1	169094459	C	T	rs12565665	1	169092833	A	T	0.881577	1626
6	rs1892094	1	169094459	C	T	rs1892094	1	169094459	C	T	1	0
6	rs1892094	1	169094459	C	T	rs3753292	1	169091466	T	C	0.845124	2993
6	rs1892094	1	169094459	C	T	rs3766039	1	169090712	T	C	0.85542	3747
6	rs1892094	1	169094459	C	T	rs3766042	1	169092476	G	C	0.980273	1983
6	rs1892094	1	169094459	C	T	rs3766044	1	169097541	A	G	0.976195	-3082
6	rs1892094	1	169094459	C	T	rs4656648	1	169092123	C	T	0.945688	2336
6	rs1892094	1	169094459	C	T	rs6427178	1	169095082	G	A	0.984188	-623
6	rs1892094	1	169094459	C	T	rs72706958	1	169097057	A	T	0.972265	-2598
6	rs1892094	1	169094459	C	T	rs7517394	1	169093762	A	G	0.984188	697
6	rs1892094	1	169094459	C	T	rs7540067	1	169093676	C	T	1	783
7	rs6700559	1	200646073	C	T	1:200641329	1	200641329	C	CA	1	4744
7	rs6700559	1	200646073	C	T	1:200641333	1	200641333	T	C	1	4740
7	rs6700559	1	200646073	C	T	1:200641334	1	200641334	A	T	1	4739
7	rs6700559	1	200646073	C	T	rs10494821	1	200642485	T	C	1	3588
7	rs6700559	1	200646073	C	T	rs10573666	1	200641053	TTATA	T	1	5020
7	rs6700559	1	200646073	C	T	rs10919998	1	200648310	G	C	1	-2237
7	rs6700559	1	200646073	C	T	rs11588318	1	200638662	G	A	1	7411
7	rs6700559	1	200646073	C	T	rs12047921	1	200642094	G	C	1	3979
7	rs6700559	1	200646073	C	T	rs12061346	1	200646776	T	C	1	-703
7	rs6700559	1	200646073	C	T	rs145435700	1	200641538	A	T	0.980265	4535
7	rs6700559	1	200646073	C	T	rs146877645	1	200641537	T	C	0.980265	4536
7	rs6700559	1	200646073	C	T	rs149594960	1	200641536	T	C	0.980265	4537
7	rs6700559	1	200646073	C	T	rs202053574	1	200641335	GAGA	G	1	4738
7	rs6700559	1	200646073	C	T	rs28608585	1	200641948	A	G	1	4125
7	rs6700559	1	200646073	C	T	rs34518669	1	200644821	GTTC	G	1	1252
7	rs6700559	1	200646073	C	T	rs34947671	1	200644875	A	ACT	1	1198
7	rs6700559	1	200646073	C	T	rs371733548	1	200641332	T	C	1	4741
7	rs6700559	1	200646073	C	T	rs372718520	1	200641539	GAGA	G	0.980265	4534
7	rs6700559	1	200646073	C	T	rs3806358	1	200639683	G	T	1	6390
7	rs6700559	1	200646073	C	T	rs4072552	1	200649131	A	G	1	-3058
7	rs6700559	1	200646073	C	T	rs4265457	1	200643454	T	C	0.992061	2619
7	rs6700559	1	200646073	C	T	rs4311922	1	200643385	G	T	0.992061	2688
7	rs6700559	1	200646073	C	T	rs4447009	1	200643406	T	C	0.992061	2667
7	rs6700559	1	200646073	C	T	rs4638157	1	200651551	T	A	1	-5478
7	rs6700559	1	200646073	C	T	rs4915450	1	200641589	G	T	1	4484
7	rs6700559	1	200646073	C	T	rs55684511	1	200643186	A	ATTC	1	2887
7	rs6700559	1	200646073	C	T	rs6427838	1	200645647	G	A	1	426
7	rs6700559	1	200646073	C	T	rs6656619	1	200640792	T	C	1	5281
7	rs6700559	1	200646073	C	T	rs6661240	1	200638847	A	G	1	7226
7	rs6700559	1	200646073	C	T	rs6667172	1	200643838	T	C	1	2235
7	rs6700559	1	200646073	C	T	rs6670887	1	200641252	A	G	1	4821
7	rs6700559	1	200646073	C	T	rs6688581	1	200639156	G	A	1	6917
7	rs6700559	1	200646073	C	T	rs6700559	1	200646073	C	T	1	0
7	rs6700559	1	200646073	C	T	rs6700859	1	200646359	C	G	1	-286
7	rs6700559	1	200646073	C	T	rs71135385	1	200661474	TAA	T	0.809882	-15401
7	rs6700559	1	200646073	C	T	rs7527499	1	200645345	A	G	1	728
7	rs6700559	1	200646073	C	T	rs7533971	1	200647371	A	G	1	-1298
7	rs6700559	1	200646073	C	T	rs7550238	1	200645489	G	A	0.992061	584
8	rs2820315	1	201872264	C	T	rs112494408	1	201850391	C	CACTT	0.921417	21873
8	rs2820315	1	201872264	C	T	rs11450190	1	201801384	C	CTT	0.892894	70880
8	rs2820315	1	201872264	C	T	rs1400875	1	201821443	T	C	0.922052	50821
8	rs2820315	1	201872264	C	T	rs145657297	1	201825797	TTTG	T	0.917065	46467
8	rs2820315	1	201872264	C	T	rs1517810	1	201850057	T	C	0.917066	22207
8	rs2820315	1	201872264	C	T	rs2132363	1	201826482	C	T	0.921417	45782
8	rs2820315	1	201872264	C	T	rs2172935	1	201826340	C	T	0.921417	45924
8	rs2820315	1	201872264	C	T	rs2250377	1	201860626	A	G	0.925797	11638
8	rs2820315	1	201872264	C	T	rs2254614	1	201830247	T	C	0.926396	42017
8	rs2820315	1	201872264	C	T	rs2459761	1	201808469	C	G	0.921417	63795
8	rs2820315	1	201872264	C	T	rs2494114	1	201801011	C	G	0.908446	71253
8	rs2820315	1	201872264	C	T	rs2494115	1	201832864	G	C	0.926396	39400
8	rs2820315	1	201872264	C	T	rs2644107	1	201818629	T	C	0.926396	53635
8	rs2820315	1	201872264	C	T	rs2644109	1	201797535	C	T	0.907762	74729
8	rs2820315	1	201872264	C	T	rs2644111	1	201802052	G	A	0.922052	70212
8	rs2820315	1	201872264	C	T	rs2644112	1	201806106	T	C	0.922052	66158
8	rs2820315	1	201872264	C	T	rs2644114	1	201864830	A	G	0.921418	7434
8	rs2820315	1	201872264	C	T	rs2644119	1	201807776	C	T	0.921417	64488
8	rs2820315	1	201872264	C	T	rs2644121	1	201881284	A	G	0.856207	-9020
8	rs2820315	1	201872264	C	T	rs2644122	1	201810407	A	G	0.922052	61857
8	rs2820315	1	201872264	C	T	rs2644134	1	201851492	A	G	0.990317	20772
8	rs2820315	1	201872264	C	T	rs2644135	1	201856256	C	G	0.913447	16008
8	rs2820315	1	201872264	C	T	rs2678204	1	201800511	T	G	0.908446	71753
8	rs2820315	1	201872264	C	T	rs2678207	1	201825277	C	T	0.917065	46987
8	rs2820315	1	201872264	C	T	rs2678210	1	201787940	T	C	0.95213	84324
8	rs2820315	1	201872264	C	T	rs2819346	1	201882087	A	C	0.86013	-9823
8	rs2820315	1	201872264	C	T	rs2819347	1	201884288	C	G	0.86805	-12024
8	rs2820315	1	201872264	C	T	rs2819348	1	201884952	T	C	0.864078	-12688
8	rs2820315	1	201872264	C	T	rs2819349	1	201885026	C	T	0.86805	-12762
8	rs2820315	1	201872264	C	T	rs2819351	1	201885157	C	T	0.86805	-12893
8	rs2820315	1	201872264	C	T	rs2820295	1	201800868	G	A	0.912741	71396
8	rs2820315	1	201872264	C	T	rs2820309	1	201834944	A	G	0.87607	37320
8	rs2820315	1	201872264	C	T	rs2820310	1	201838107	G	A	0.925797	34157
8	rs2820315	1	201872264	C	T	rs2820311	1	201841476	A	G	0.921417	30788
8	rs2820315	1	201872264	C	T	rs2820312	1	201869257	G	A	0.926396	3007
8	rs2820315	1	201872264	C	T	rs2820313	1	201870221	A	G	0.917735	2043
8	rs2820315	1	201872264	C	T	rs2820314	1	201872209	A	C	0.917735	55
8	rs2820315	1	201872264	C	T	rs2820315	1	201872264	C	T	1	0
8	rs2820315	1	201872264	C	T	rs2820316	1	201811761	C	T	0.921417	60503
8	rs2820315	1	201872264	C	T	rs2820317	1	201878537	G	C	0.86013	-6273
8	rs2820315	1	201872264	C	T	rs2820318	1	201878620	T	C	0.86013	-6356
8	rs2820315	1	201872264	C	T	rs2820319	1	201878650	G	A	0.86805	-6386
8	rs2820315	1	201872264	C	T	rs2820321	1	201880296	G	C	0.86805	-8032
8	rs2820315	1	201872264	C	T	rs2820322	1	201880300	T	C	0.86013	-8036
8	rs2820315	1	201872264	C	T	rs2820323	1	201883160	G	A	0.864078	-10896
8	rs2820315	1	201872264	C	T	rs34091558	1	201886769	TA	T	0.917735	-14505
8	rs2820315	1	201872264	C	T	rs3951628	1	201815854	A	G	0.926396	56410
8	rs2820315	1	201872264	C	T	rs5780094	1	201871572	G	GGTTT	0.912091	692
8	rs2820315	1	201872264	C	T	rs59474075	1	201885704	C	CAAAA	0.86298	-13440
8	rs2820315	1	201872264	C	T	rs71141418	1	201803335	C	CT	0.845649	68929
8	rs2820315	1	201872264	C	T	rs8024	1	201845575	C	A	0.925797	26689
8	rs2820315	1	201872264	C	T	rs8028	1	201865763	A	G	0.921418	6501
8	rs2820315	1	201872264	C	T	rs903678	1	201809918	G	A	0.917065	62346
9	rs67180937	1	222823743	T	G	rs10495198	1	222825717	T	C	1	-1974
9	rs67180937	1	222823743	T	G	rs1133220	1	222834803	T	C	1	-11060
9	rs67180937	1	222823743	T	G	rs11418078	1	222824990	G	GA	0.936371	-1247
9	rs67180937	1	222823743	T	G	rs12138316	1	222846882	G	A	0.964257	-23139
9	rs67180937	1	222823743	T	G	rs17011681	1	222825088	C	G	1	-1345
9	rs67180937	1	222823743	T	G	rs17163301	1	222794091	T	C	0.919752	29652
9	rs67180937	1	222823743	T	G	rs17163313	1	222799625	T	G	0.919752	24118
9	rs67180937	1	222823743	T	G	rs17163345	1	222806218	A	G	0.930115	17525
9	rs67180937	1	222823743	T	G	rs17163358	1	222820639	G	A	1	3104
9	rs67180937	1	222823743	T	G	rs17163360	1	222820790	T	G	1	2953
9	rs67180937	1	222823743	T	G	rs17163363	1	222828704	C	T	1	-4961
9	rs67180937	1	222823743	T	G	rs17465637	1	222823529	A	C	1	214
9	rs67180937	1	222823743	T	G	rs17465940	1	222836996	A	G	1	-13253
9	rs67180937	1	222823743	T	G	rs17465982	1	222837939	G	A	1	-14196
9	rs67180937	1	222823743	T	G	rs2133187	1	222813725	T	A	1	10018
9	rs67180937	1	222823743	T	G	rs2133189	1	222814442	C	T	1	9301
9	rs67180937	1	222823743	T	G	rs2291832	1	222826481	G	A	1	-2738
9	rs67180937	1	222823743	T	G	rs2291834	1	222832295	T	C	0.994871	-8552
9	rs67180937	1	222823743	T	G	rs2378584	1	222793632	A	G	0.919752	30111
9	rs67180937	1	222823743	T	G	rs28709375	1	222822999	A	G	1	744
9	rs67180937	1	222823743	T	G	rs34032254	1	222859490	G	A	0.864081	-35747
9	rs67180937	1	222823743	T	G	rs34767248	1	222793770	T	C	0.919752	29973
9	rs67180937	1	222823743	T	G	rs35158675	1	222829550	G	A	1	-5807
9	rs67180937	1	222823743	T	G	rs35175385	1	222859498	G	A	0.864081	-35755
9	rs67180937	1	222823743	T	G	rs35626308	1	222816356	T	A	1	7387
9	rs67180937	1	222823743	T	G	rs35700460	1	222811407	A	G	1	12336
9	rs67180937	1	222823743	T	G	rs36079339	1	222841614	G	A	1	-17871
9	rs67180937	1	222823743	T	G	rs3748626	1	222802803	T	G	0.930115	20940
9	rs67180937	1	222823743	T	G	rs4575092	1	222834503	A	T	1	-10760
9	rs67180937	1	222823743	T	G	rs4846384	1	222797614	C	G	0.924926	26129
9	rs67180937	1	222823743	T	G	rs4846769	1	222795243	C	T	0.919752	28500
9	rs67180937	1	222823743	T	G	rs4846770	1	222795569	C	G	0.924926	28174
9	rs67180937	1	222823743	T	G	rs67180937	1	222823743	T	G	1	0
9	rs67180937	1	222823743	T	G	rs71524942	1	222862992	G	T	0.949126	-39249
10	rs16986953	2	19942473	G	A	rs16986953	2	19942473	G	A	1	0
11	rs398090189	2	21378433	T	delT	rs398090189	2	21378433	T	NA	1	0
12	rs199884676	2	44074127	GTGCACACACA	G	rs199884676	2	44074127	GTGCACACACA	NA	1	0
13	rs7568458	2	85788175	T	A	2:85807079	2	85807079	G	GA	0.879091	-18904
13	rs7568458	2	85788175	T	A	rs1009	2	85808737	A	G	0.828148	-20562
13	rs7568458	2	85788175	T	A	rs1010	2	85808982	T	C	0.828148	-20807
13	rs7568458	2	85788175	T	A	rs10172544	2	85788270	C	A	0.80167	-95
13	rs7568458	2	85788175	T	A	rs10175792	2	85761654	A	G	0.927185	26521
13	rs7568458	2	85788175	T	A	rs10176176	2	85762048	A	T	0.836067	26127
13	rs7568458	2	85788175	T	A	rs10179195	2	85762761	A	G	0.927185	25414
13	rs7568458	2	85788175	T	A	rs10187424	2	85794297	T	C	0.869283	-6122
13	rs7568458	2	85788175	T	A	rs10198569	2	85794415	A	G	0.869283	-6240
13	rs7568458	2	85788175	T	A	rs1058588	2	85808871	C	T	0.828148	-20696
13	rs7568458	2	85788175	T	A	rs10700825	2	85773654	C	CTG	0.942051	14521
13	rs7568458	2	85788175	T	A	rs1078004	2	85769711	C	G	0.938312	18464
13	rs7568458	2	85788175	T	A	rs11891260	2	85796101	G	C	0.940722	-7926
13	rs7568458	2	85788175	T	A	rs12473819	2	85773061	A	G	0.938312	15114
13	rs7568458	2	85788175	T	A	rs12714145	2	85787341	C	T	0.80167	834
13	rs7568458	2	85788175	T	A	rs13394343	2	85754342	C	A	0.85251	33833
13	rs7568458	2	85788175	T	A	rs1446668	2	85764960	G	T	0.927185	23215
13	rs7568458	2	85788175	T	A	rs1561198	2	85809989	C	T	0.91338	-21814
13	rs7568458	2	85788175	T	A	rs1562323	2	85809711	T	C	0.828148	-21536
13	rs7568458	2	85788175	T	A	rs17026396	2	85759127	T	C	0.85251	29048
13	rs7568458	2	85788175	T	A	rs1972297	2	85808573	T	C	0.828148	-20398
13	rs7568458	2	85788175	T	A	rs2028900	2	85767735	C	T	0.870851	20440
13	rs7568458	2	85788175	T	A	rs2044474	2	85758790	G	A	0.85251	29385
13	rs7568458	2	85788175	T	A	rs2166529	2	85742175	G	T	0.852593	46000
13	rs7568458	2	85788175	T	A	rs2366639	2	85809955	A	G	0.828148	-21780
13	rs7568458	2	85788175	T	A	rs35215812	2	85792384	G	A	0.869283	-4209
13	rs7568458	2	85788175	T	A	rs35565292	2	85790316	T	A	0.854593	-2141
13	rs7568458	2	85788175	T	A	rs3731827	2	85806068	T	C	0.828148	-17893
13	rs7568458	2	85788175	T	A	rs3755014	2	85764006	C	T	0.927185	24169
13	rs7568458	2	85788175	T	A	rs3755015	2	85764041	G	A	0.927185	24134
13	rs7568458	2	85788175	T	A	rs3770098	2	85805367	C	A	0.828148	-17192
13	rs7568458	2	85788175	T	A	rs55971080	2	85812746	T	C	0.893995	-24571
13	rs7568458	2	85788175	T	A	rs5832649	2	85776490	C	CTTTA	0.934219	11685
13	rs7568458	2	85788175	T	A	rs59877521	2	85759494	C	T	0.85251	28681
13	rs7568458	2	85788175	T	A	rs6547620	2	85755928	C	T	0.85251	32247
13	rs7568458	2	85788175	T	A	rs6547621	2	85774676	G	A	0.942051	13499
13	rs7568458	2	85788175	T	A	rs6547624	2	85802134	A	T	0.845076	-13959
13	rs7568458	2	85788175	T	A	rs6705839	2	85761279	A	T	0.923072	26896
13	rs7568458	2	85788175	T	A	rs6705971	2	85761417	A	C	0.927185	26758
13	rs7568458	2	85788175	T	A	rs6709288	2	85737604	A	C	0.85235	50571
13	rs7568458	2	85788175	T	A	rs6714157	2	85763274	A	G	0.927185	24901
13	rs7568458	2	85788175	T	A	rs6714709	2	85756375	C	G	0.85251	31800
13	rs7568458	2	85788175	T	A	rs6719046	2	85757371	G	A	0.85251	30804
13	rs7568458	2	85788175	T	A	rs6721924	2	85754563	T	C	0.85251	33612
13	rs7568458	2	85788175	T	A	rs6731005	2	85760395	C	T	0.927185	27780
13	rs7568458	2	85788175	T	A	rs6733913	2	85757379	T	C	0.85251	30796
13	rs7568458	2	85788175	T	A	rs6735152	2	85754450	A	C	0.85251	33725
13	rs7568458	2	85788175	T	A	rs6738009	2	85737509	C	A	0.85235	50666
13	rs7568458	2	85788175	T	A	rs6738645	2	85783128	T	G	0.942051	5047
13	rs7568458	2	85788175	T	A	rs6739015	2	85755357	A	G	0.85251	32818
13	rs7568458	2	85788175	T	A	rs6743030	2	85763520	C	T	0.927185	24655
13	rs7568458	2	85788175	T	A	rs6747828	2	85758015	A	G	0.85251	30160
13	rs7568458	2	85788175	T	A	rs6750832	2	85758090	A	G	0.85251	30085
13	rs7568458	2	85788175	T	A	rs6750847	2	85758144	A	T	0.85251	30031
13	rs7568458	2	85788175	T	A	rs6757263	2	85803542	T	C	0.847678	-15367
13	rs7568458	2	85788175	T	A	rs71390080	2	85793758	ATT	A	0.952721	-5583
13	rs7568458	2	85788175	T	A	rs7568458	2	85788175	T	A	1	0
13	rs7568458	2	85788175	T	A	rs7591175	2	85738374	G	T	0.856052	49801
13	rs7568458	2	85788175	T	A	rs7605975	2	85772548	C	T	0.934219	15627
14	rs17678683	2	145286559	T	G	rs17678683	2	145286559	T	G	1	0
14	rs17678683	2	145286559	T	G	rs17740744	2	145295362	A	G	0.825886	-8803
15	rs201810558	2	203828797	TA	TATA	rs201810558	2	203828797	TA	NA	1	0
16	rs17517928	2	216291359	C	T	2:216304770	2	216304770	G	GT	0.830794	-13411
16	rs17517928	2	216291359	C	T	rs16854041	2	216287497	A	G	0.989843	3862
16	rs17517928	2	216291359	C	T	rs17517928	2	216291359	C	T	1	0
16	rs17517928	2	216291359	C	T	rs55942719	2	216307134	G	A	0.821177	-15775
16	rs17517928	2	216291359	C	T	rs56137176	2	216288841	T	C	1	2518
16	rs17517928	2	216291359	C	T	rs62181365	2	216291840	C	T	1	-481
17	rs1250229	2	216304384	T	C	rs1250229	2	216304384	T	C	1	0
17	rs1250229	2	216304384	T	C	rs1250231	2	216305834	G	A	1	-1450
17	rs1250229	2	216304384	T	C	rs1250232	2	216306635	C	T	1	-2251
17	rs1250229	2	216304384	T	C	rs1250239	2	216294957	C	G	0.842771	9427
17	rs1250229	2	216304384	T	C	rs1250240	2	216295014	A	G	0.842771	9370
17	rs1250229	2	216304384	T	C	rs1250241	2	216295312	T	A	0.842771	9072
17	rs1250229	2	216304384	T	C	rs1250242	2	216296257	G	C	0.842771	8127
17	rs1250229	2	216304384	T	C	rs1250244	2	216297796	G	C	0.84828	6588
17	rs1250229	2	216304384	T	C	rs1250247	2	216299629	C	G	0.843285	4755
17	rs1250229	2	216304384	T	C	rs1250248	2	216287093	A	G	0.836838	17291
17	rs1250229	2	216304384	T	C	rs1250258	2	216300185	C	T	0.933966	4199
17	rs1250229	2	216304384	T	C	rs1250259	2	216300482	T	A	0.939296	3902
17	rs1250229	2	216304384	T	C	rs13423742	2	216287796	C	G	0.836838	16588
17	rs1250229	2	216304384	T	C	rs1837121	2	216292331	G	A	0.842771	12053
17	rs1250229	2	216304384	T	C	rs3910516	2	216303053	A	G	1	1331
18	rs2571445	2	218683154	A	G	rs1035672	2	218675199	G	A	0.938968	7955
18	rs2571445	2	218683154	A	G	rs1035673	2	218675533	T	C	0.938968	7621
18	rs2571445	2	218683154	A	G	rs1063281	2	218668732	C	T	0.939109	14422
18	rs2571445	2	218683154	A	G	rs12998823	2	218673765	C	T	0.943072	9389
18	rs2571445	2	218683154	A	G	rs1991161	2	218676890	C	T	0.826807	6264
18	rs2571445	2	218683154	A	G	rs2161967	2	218680529	T	G	0.813813	2625
18	rs2571445	2	218683154	A	G	rs2552520	2	218670771	C	T	0.943072	12383
18	rs2571445	2	218683154	A	G	rs2571445	2	218683154	A	G	1	0
18	rs2571445	2	218683154	A	G	rs2571461	2	218670945	T	G	0.943072	12209
18	rs2571445	2	218683154	A	G	rs3088214	2	218667836	G	A	0.935166	15318
18	rs2571445	2	218683154	A	G	rs3791979	2	218667372	T	C	0.930806	15782
18	rs2571445	2	218683154	A	G	rs918949	2	218674697	C	T	0.934997	8457
18	rs2571445	2	218683154	A	G	rs918950	2	218675144	G	A	0.938968	8010
19	rs2972146	2	227100698	G	T	rs1024137	2	227095876	G	T	0.995769	4822
19	rs2972146	2	227100698	G	T	rs10717342	2	227164027	GA	G	0.875609	-63329
19	rs2972146	2	227100698	G	T	rs112332675	2	227105752	AAGG	A	0.978874	-5054
19	rs2972146	2	227100698	G	T	rs113832271	2	227091324	A	ATC	0.941631	9374
19	rs2972146	2	227100698	G	T	rs11437451	2	227140768	G	GT	0.830098	-40070
19	rs2972146	2	227100698	G	T	rs114616721	2	227163880	T	A	0.867477	-63182
19	rs2972146	2	227100698	G	T	rs1399624	2	227133220	C	T	0.830098	-32522
19	rs2972146	2	227100698	G	T	rs1399625	2	227138947	G	A	0.830098	-38249
19	rs2972146	2	227100698	G	T	rs1399626	2	227125416	T	A	0.834122	-24718
19	rs2972146	2	227100698	G	T	rs1399627	2	227083411	A	G	0.945966	17287
19	rs2972146	2	227100698	G	T	rs1515099	2	227128899	G	A	0.83418	-28201
19	rs2972146	2	227100698	G	T	rs1515100	2	227128917	C	A	0.875609	-28219
19	rs2972146	2	227100698	G	T	rs1515102	2	227140987	G	A	0.830098	-40289
19	rs2972146	2	227100698	G	T	rs1515104	2	227092405	T	A	0.945966	8293
19	rs2972146	2	227100698	G	T	rs1515108	2	227123086	C	T	0.887522	-22388
19	rs2972146	2	227100698	G	T	rs1515110	2	227122216	G	T	0.883332	-21518
19	rs2972146	2	227100698	G	T	rs1515116	2	227176093	G	A	0.838168	-75395
19	rs2972146	2	227100698	G	T	rs1567973	2	227136202	A	G	0.826095	-35504
19	rs2972146	2	227100698	G	T	rs1606791	2	227162979	G	A	0.83418	-62281
19	rs2972146	2	227100698	G	T	rs1813831	2	227156059	A	G	0.830098	-55361
19	rs2972146	2	227100698	G	T	rs1913657	2	227107501	C	T	0.970415	-6803
19	rs2972146	2	227100698	G	T	rs2138157	2	227103717	A	C	0.978874	-3019
19	rs2972146	2	227100698	G	T	rs2138161	2	227095159	T	C	0.983078	5539
19	rs2972146	2	227100698	G	T	rs2176040	2	227092802	A	G	0.978845	7896
19	rs2972146	2	227100698	G	T	rs2203452	2	227094758	A	G	0.978845	5940
19	rs2972146	2	227100698	G	T	rs2222018	2	227095220	C	A	0.983078	5478
19	rs2972146	2	227100698	G	T	rs2396312	2	227144673	G	A	0.830098	-43975
19	rs2972146	2	227100698	G	T	rs2396315	2	227133529	A	T	0.855773	-32831
19	rs2972146	2	227100698	G	T	rs2396316	2	227133527	A	T	0.818335	-32829
19	rs2972146	2	227100698	G	T	rs2458993	2	227156730	C	T	0.83418	-56032
19	rs2972146	2	227100698	G	T	rs2673128	2	227136020	C	T	0.830098	-35322
19	rs2972146	2	227100698	G	T	rs2673131	2	227141248	A	G	0.830098	-40550
19	rs2972146	2	227100698	G	T	rs2673134	2	227145757	A	G	0.8714	-45059
19	rs2972146	2	227100698	G	T	rs2673135	2	227151596	G	A	0.83418	-50898
19	rs2972146	2	227100698	G	T	rs2673136	2	227164653	G	A	0.83418	-63955
19	rs2972146	2	227100698	G	T	rs2673137	2	227163884	T	A	0.867477	-63186
19	rs2972146	2	227100698	G	T	rs2673140	2	227159867	G	A	0.83418	-59169
19	rs2972146	2	227100698	G	T	rs2673141	2	227159177	G	A	0.875609	-58479
19	rs2972146	2	227100698	G	T	rs2673142	2	227156645	G	C	0.875609	-55947
19	rs2972146	2	227100698	G	T	rs2673144	2	227180055	A	G	0.830184	-79357
19	rs2972146	2	227100698	G	T	rs2713536	2	227163642	C	T	0.875609	-62944
19	rs2972146	2	227100698	G	T	rs2713539	2	227137125	T	C	0.830098	-36427
19	rs2972146	2	227100698	G	T	rs2713540	2	227140486	A	G	0.830098	-39788
19	rs2972146	2	227100698	G	T	rs2713541	2	227141768	A	T	0.830098	-41070
19	rs2972146	2	227100698	G	T	rs2713542	2	227142038	C	T	0.830098	-41340
19	rs2972146	2	227100698	G	T	rs2713544	2	227144372	T	A	0.830098	-43674
19	rs2972146	2	227100698	G	T	rs2713548	2	227156662	C	T	0.875609	-55964
19	rs2972146	2	227100698	G	T	rs2713549	2	227157209	A	G	0.842208	-56511
19	rs2972146	2	227100698	G	T	rs2713551	2	227179889	C	T	0.830184	-79191
19	rs2972146	2	227100698	G	T	rs2713552	2	227181683	G	T	0.840429	-80985
19	rs2972146	2	227100698	G	T	rs2713553	2	227174461	G	A	0.83418	-73763
19	rs2972146	2	227100698	G	T	rs2713556	2	227172598	C	T	0.852305	-71900
19	rs2972146	2	227100698	G	T	rs2713557	2	227171603	T	C	0.842208	-70905
19	rs2972146	2	227100698	G	T	rs2713558	2	227164994	G	A	0.842208	-64296
19	rs2972146	2	227100698	G	T	rs2713559	2	227164504	C	G	0.842208	-63806
19	rs2972146	2	227100698	G	T	rs2713560	2	227164437	C	T	0.842208	-63739
19	rs2972146	2	227100698	G	T	rs2943640	2	227093585	A	C	0.954136	7113
19	rs2972146	2	227100698	G	T	rs2943641	2	227093745	T	C	0.978845	6953
19	rs2972146	2	227100698	G	T	rs2943645	2	227099180	C	T	0.987308	1518
19	rs2972146	2	227100698	G	T	rs2943646	2	227099534	A	G	0.987308	1164
19	rs2972146	2	227100698	G	T	rs2943647	2	227099975	T	C	0.991525	723
19	rs2972146	2	227100698	G	T	rs2943648	2	227100490	A	G	0.99156	208
19	rs2972146	2	227100698	G	T	rs2943649	2	227105691	C	G	0.9419	-4993
19	rs2972146	2	227100698	G	T	rs2943650	2	227105921	C	T	0.970415	-5223
19	rs2972146	2	227100698	G	T	rs2943652	2	227108446	C	T	0.991525	-7748
19	rs2972146	2	227100698	G	T	rs2943654	2	227112754	C	T	0.987333	-12056
19	rs2972146	2	227100698	G	T	rs2943656	2	227121918	A	G	0.883332	-21220
19	rs2972146	2	227100698	G	T	rs2943657	2	227123439	C	T	0.879564	-22741
19	rs2972146	2	227100698	G	T	rs2943658	2	227123584	A	G	0.834122	-22886
19	rs2972146	2	227100698	G	T	rs2943659	2	227125254	G	A	0.875362	-24556
19	rs2972146	2	227100698	G	T	rs2943660	2	227128543	T	G	0.875609	-27845
19	rs2972146	2	227100698	G	T	rs2972135	2	227108200	G	T	0.987333	-7502
19	rs2972146	2	227100698	G	T	rs2972136	2	227107035	A	G	0.983138	-6337
19	rs2972146	2	227100698	G	T	rs2972137	2	227106361	G	A	0.983138	-5663
19	rs2972146	2	227100698	G	T	rs2972138	2	227106217	A	G	0.983138	-5519
19	rs2972146	2	227100698	G	T	rs2972140	2	227104111	T	C	0.945966	-3413
19	rs2972146	2	227100698	G	T	rs2972143	2	227116365	A	G	0.978874	-15667
19	rs2972146	2	227100698	G	T	rs2972144	2	227101411	A	G	0.983078	-713
19	rs2972146	2	227100698	G	T	rs2972145	2	227101309	T	C	0.987308	-611
19	rs2972146	2	227100698	G	T	rs2972146	2	227100698	G	T	1	0
19	rs2972146	2	227100698	G	T	rs2972147	2	227099854	T	C	0.991525	844
19	rs2972146	2	227100698	G	T	rs2972155	2	227117698	C	G	0.9419	-17000
19	rs2972146	2	227100698	G	T	rs2972156	2	227117778	C	G	0.978874	-17080
19	rs2972146	2	227100698	G	T	rs2972157	2	227154246	T	C	0.830098	-53548
19	rs2972146	2	227100698	G	T	rs2972158	2	227154184	A	G	0.826028	-53486
19	rs2972146	2	227100698	G	T	rs56256300	2	227098186	A	AT	0.983078	2512
19	rs2972146	2	227100698	G	T	rs56921784	2	227157772	TG	T	0.875609	-57074
19	rs2972146	2	227100698	G	T	rs57748771	2	227104330	CTTT	C	0.987295	-3632
19	rs2972146	2	227100698	G	T	rs5839149	2	227111435	TTA	T	0.995764	-10737
19	rs2972146	2	227100698	G	T	rs6436620	2	227178726	T	C	0.830184	-78028
19	rs2972146	2	227100698	G	T	rs6706153	2	227163876	T	A	0.863275	-63178
19	rs2972146	2	227100698	G	T	rs76882585	2	227100579	TC	T	0.95824	119
19	rs2972146	2	227100698	G	T	rs908252	2	227180619	G	T	0.826112	-79921
19	rs2972146	2	227100698	G	T	rs925735	2	227179630	C	G	0.830184	-78932
20	rs748431	3	14928077	G	T	rs3039779	3	14929675	G	GAA	0.883182	-1598
20	rs748431	3	14928077	G	T	rs6762951	3	14938047	G	A	0.979335	-9970
20	rs748431	3	14928077	G	T	rs748431	3	14928077	G	T	1	0
20	rs748431	3	14928077	G	T	rs7627003	3	14953682	G	C	0.904099	-25605
20	rs748431	3	14928077	G	T	rs903065	3	14929692	A	C	0.883182	-1615
21	rs7623687	3	49448566	A	C	rs111271782	3	49440568	G	A	0.953318	7998
21	rs7623687	3	49448566	A	C	rs111327216	3	49525218	C	T	0.906951	-76652
21	rs7623687	3	49448566	A	C	rs111533129	3	49437600	G	C	0.953318	10966
21	rs7623687	3	49448566	A	C	rs111599092	3	49502779	G	A	0.93022	-54213
21	rs7623687	3	49448566	A	C	rs143311886	3	49621367	C	T	0.922556	-172801
21	rs7623687	3	49448566	A	C	rs34484573	3	49880399	G	A	0.823817	-431833
21	rs7623687	3	49448566	A	C	rs6774721	3	49381898	G	A	0.984367	66668
21	rs7623687	3	49448566	A	C	rs73073005	3	49491310	C	G	0.922556	-42744
21	rs7623687	3	49448566	A	C	rs73073007	3	49496059	G	A	0.892077	-47493
21	rs7623687	3	49448566	A	C	rs73074830	3	49577017	A	C	0.922556	-128451
21	rs7623687	3	49448566	A	C	rs73074855	3	49606385	G	A	0.84688	-157819
21	rs7623687	3	49448566	A	C	rs73077107	3	49671037	G	A	0.839407	-222471
21	rs7623687	3	49448566	A	C	rs73077157	3	49749705	A	C	0.85437	-301139
21	rs7623687	3	49448566	A	C	rs73079003	3	49832788	G	A	0.816363	-384222
21	rs7623687	3	49448566	A	C	rs73079014	3	49863483	C	T	0.831288	-414917
21	rs7623687	3	49448566	A	C	rs73088122	3	49432404	C	T	1	16162
21	rs7623687	3	49448566	A	C	rs73088161	3	49465162	C	T	0.937901	-16596
21	rs7623687	3	49448566	A	C	rs7623687	3	49448566	A	C	1	0
21	rs7623687	3	49448566	A	C	rs7638643	3	49565842	C	T	0.961053	-117276
22	rs17843797	3	124453022	T	G	rs140431012	3	124473930	A	G	0.982373	-20908
22	rs17843797	3	124453022	T	G	rs142230236	3	124472592	C	G	1	-19570
22	rs17843797	3	124453022	T	G	rs142695226	3	124475201	T	G	0.833784	-22179
22	rs17843797	3	124453022	T	G	rs149468457	3	124473920	G	A	0.982373	-20898
22	rs17843797	3	124453022	T	G	rs17282057	3	124446077	T	C	0.991176	6945
22	rs17843797	3	124453022	T	G	rs17282064	3	124454449	C	T	1	-1427
22	rs17843797	3	124453022	T	G	rs17282078	3	124481760	T	A	0.974096	-28738
22	rs17843797	3	124453022	T	G	rs17843768	3	124448385	C	A	1	4637
22	rs17843797	3	124453022	T	G	rs17843797	3	124453022	T	G	1	0
22	rs17843797	3	124453022	T	G	rs375173881	3	124473923	A	G	0.982373	-20901
22	rs17843797	3	124453022	T	G	rs3836305	3	124462986	CT	C	1	-9964
22	rs17843797	3	124453022	T	G	rs4678145	3	124450081	G	C	1	2941
22	rs17843797	3	124453022	T	G	rs62265615	3	124447572	A	T	1	5450
22	rs17843797	3	124453022	T	G	rs71778313	3	124482494	TTTGTTGAAC	T	0.991176	-29472
22	rs142695226	3	124475201	T	G	rs140431012	3	124473930	A	G	0.819086	1271
22	rs142695226	3	124475201	T	G	rs142230236	3	124472592	C	G	0.833784	2609
22	rs142695226	3	124475201	T	G	rs142695226	3	124475201	T	G	1	0
22	rs142695226	3	124475201	T	G	rs149468457	3	124473920	G	A	0.819086	1281
22	rs142695226	3	124475201	T	G	rs17282057	3	124446077	T	C	0.826427	29124
22	rs142695226	3	124475201	T	G	rs17282064	3	124454449	C	T	0.833784	20752
22	rs142695226	3	124475201	T	G	rs17282078	3	124481760	T	A	0.81021	-6559
22	rs142695226	3	124475201	T	G	rs17843768	3	124448385	C	A	0.833784	26816
22	rs142695226	3	124475201	T	G	rs17843797	3	124453022	T	G	0.833784	22179
22	rs142695226	3	124475201	T	G	rs375173881	3	124473923	A	G	0.819086	1278
22	rs142695226	3	124475201	T	G	rs3836305	3	124462986	CT	C	0.833784	12215
22	rs142695226	3	124475201	T	G	rs4678145	3	124450081	G	C	0.833784	25120
22	rs142695226	3	124475201	T	G	rs62265615	3	124447572	A	T	0.833784	27629
22	rs142695226	3	124475201	T	G	rs71778313	3	124482494	TTTGTTGAAC	T	0.826427	-7293
23	rs377727514	3	138099161	T	C	rs377727514	3	138099161	T	NA	1	0
24	rs12493885	3	153839866	G	C	3:153856031	3	153856031	A	ATTTTTTTT	0.982256	-16165
24	rs12493885	3	153839866	G	C	rs1091613	3	153920088	G	A	0.89422	-80222
24	rs12493885	3	153839866	G	C	rs10935970	3	153770237	C	G	0.866436	69629
24	rs12493885	3	153839866	G	C	rs10935971	3	153773945	C	T	0.881505	65921
24	rs12493885	3	153839866	G	C	rs10935972	3	153774029	G	A	0.881505	65837
24	rs12493885	3	153839866	G	C	rs11389606	3	153937702	C	CA	0.885269	-97836
24	rs12493885	3	153839866	G	C	rs11707232	3	153742077	T	A	0.803727	97789
24	rs12493885	3	153839866	G	C	rs11710478	3	153777037	A	C	0.873915	62829
24	rs12493885	3	153839866	G	C	rs11710560	3	153777276	A	G	0.873915	62590
24	rs12493885	3	153839866	G	C	rs11711982	3	153756867	T	C	0.830618	82999
24	rs12493885	3	153839866	G	C	rs11718319	3	153776944	G	A	0.873915	62922
24	rs12493885	3	153839866	G	C	rs11718646	3	153741996	C	T	0.803727	97870
24	rs12493885	3	153839866	G	C	rs11928425	3	153773565	G	T	0.866436	66301
24	rs12493885	3	153839866	G	C	rs12493885	3	153839866	G	C	1	0
24	rs12493885	3	153839866	G	C	rs12497267	3	153839960	T	C	0.924262	-94
24	rs12493885	3	153839866	G	C	rs1358403	3	153862757	C	T	0.937947	-22891
24	rs12493885	3	153839866	G	C	rs1358405	3	153810992	A	G	0.991059	28874
24	rs12493885	3	153839866	G	C	rs138333351	3	153867036	AAATT	A	0.937947	-27170
24	rs12493885	3	153839866	G	C	rs139020135	3	153751700	A	C	0.830618	88166
24	rs12493885	3	153839866	G	C	rs139753321	3	153824234	A	AAATAATAAT	1	15632
24	rs12493885	3	153839866	G	C	rs141600589	3	153827592	ATG	A	1	12274
24	rs12493885	3	153839866	G	C	rs143287562	3	153878888	TTTGTGTGTG	T	0.937947	-39022
24	rs12493885	3	153839866	G	C	rs144821365	3	153879101	C	CAAATATAAAAAGCCTT	0.937947	-39235
24	rs12493885	3	153839866	G	C	rs1470662	3	153870997	T	G	0.92951	-31131
24	rs12493885	3	153839866	G	C	rs1470663	3	153870883	A	G	0.937947	-31017
24	rs12493885	3	153839866	G	C	rs1470664	3	153865193	C	T	0.937947	-25327
24	rs12493885	3	153839866	G	C	rs1521324	3	153758863	G	T	0.881505	81003
24	rs12493885	3	153839866	G	C	rs1527799	3	153811226	A	G	0.991059	28640
24	rs12493885	3	153839866	G	C	rs1527800	3	153875075	A	G	0.928951	-35209
24	rs12493885	3	153839866	G	C	rs1534386	3	153819035	C	G	1	20831
24	rs12493885	3	153839866	G	C	rs1542254	3	153864296	C	T	0.937947	-24430
24	rs12493885	3	153839866	G	C	rs1609205	3	153793923	G	A	0.982042	45943
24	rs12493885	3	153839866	G	C	rs1609207	3	153793448	T	C	0.991059	46418
24	rs12493885	3	153839866	G	C	rs1612933	3	153786119	G	A	0.973589	53747
24	rs12493885	3	153839866	G	C	rs1617267	3	153785625	G	A	0.991059	54241
24	rs12493885	3	153839866	G	C	rs1620712	3	153790050	C	G	0.973589	49816
24	rs12493885	3	153839866	G	C	rs1624917	3	153827300	T	A	1	12566
24	rs12493885	3	153839866	G	C	rs1629659	3	153798731	C	T	0.991059	41135
24	rs12493885	3	153839866	G	C	rs1632688	3	153874139	C	A	0.937947	-34273
24	rs12493885	3	153839866	G	C	rs1657621	3	153929795	T	C	0.885269	-89929
24	rs12493885	3	153839866	G	C	rs1713798	3	153807407	G	A	0.991059	32459
24	rs12493885	3	153839866	G	C	rs1713804	3	153799122	A	G	0.991059	40744
24	rs12493885	3	153839866	G	C	rs1713807	3	153883344	C	T	0.937947	-43478
24	rs12493885	3	153839866	G	C	rs1713810	3	153876826	A	G	0.937947	-36960
24	rs12493885	3	153839866	G	C	rs1713811	3	153874566	G	A	0.937947	-34700
24	rs12493885	3	153839866	G	C	rs1713812	3	153824146	C	T	1	15720
24	rs12493885	3	153839866	G	C	rs1713813	3	153873643	T	G	0.937947	-33777
24	rs12493885	3	153839866	G	C	rs1713815	3	153872445	T	C	0.91302	-32579
24	rs12493885	3	153839866	G	C	rs1713817	3	153872345	A	G	0.91302	-32479
24	rs12493885	3	153839866	G	C	rs1713819	3	153864474	A	G	0.937947	-24608
24	rs12493885	3	153839866	G	C	rs1713822	3	153863505	A	G	0.937947	-23639
24	rs12493885	3	153839866	G	C	rs1713828	3	153838553	C	T	1	1313
24	rs12493885	3	153839866	G	C	rs1713829	3	153837406	C	G	1	2460
24	rs12493885	3	153839866	G	C	rs1713831	3	153836299	T	C	1	3567
24	rs12493885	3	153839866	G	C	rs1713832	3	153835833	C	T	1	4033
24	rs12493885	3	153839866	G	C	rs1713839	3	153829105	A	G	1	10761
24	rs12493885	3	153839866	G	C	rs1713842	3	153786243	T	A	0.991059	53623
24	rs12493885	3	153839866	G	C	rs1713843	3	153786394	C	G	0.973589	53472
24	rs12493885	3	153839866	G	C	rs1713846	3	153787632	C	T	0.991059	52234
24	rs12493885	3	153839866	G	C	rs1713847	3	153791107	C	A	0.991059	48759
24	rs12493885	3	153839866	G	C	rs1713852	3	153795487	C	G	0.991059	44379
24	rs12493885	3	153839866	G	C	rs1713853	3	153795595	A	G	0.991059	44271
24	rs12493885	3	153839866	G	C	rs1713854	3	153848030	T	C	0.991059	-8164
24	rs12493885	3	153839866	G	C	rs1713855	3	153847833	T	C	0.991059	-7967
24	rs12493885	3	153839866	G	C	rs1727879	3	153835819	C	T	1	4047
24	rs12493885	3	153839866	G	C	rs1727880	3	153835972	G	A	1	3894
24	rs12493885	3	153839866	G	C	rs1727882	3	153837246	C	T	0.990999	2620
24	rs12493885	3	153839866	G	C	rs1727883	3	153837527	A	G	1	2339
24	rs12493885	3	153839866	G	C	rs1727884	3	153838368	A	C	1	1498
24	rs12493885	3	153839866	G	C	rs1727887	3	153839465	G	T	1	401
24	rs12493885	3	153839866	G	C	rs1727893	3	153849866	A	C	0.991059	-10000
24	rs12493885	3	153839866	G	C	rs1727917	3	153792026	C	T	0.991059	47840
24	rs12493885	3	153839866	G	C	rs1727919	3	153788757	G	A	0.991059	51109
24	rs12493885	3	153839866	G	C	rs1727920	3	153788588	C	T	0.991059	51278
24	rs12493885	3	153839866	G	C	rs1727922	3	153787219	G	C	0.991059	52647
24	rs12493885	3	153839866	G	C	rs1727923	3	153786303	C	T	0.991059	53563
24	rs12493885	3	153839866	G	C	rs1727940	3	153827257	C	G	1	12609
24	rs12493885	3	153839866	G	C	rs1727944	3	153826603	C	A	1	13263
24	rs12493885	3	153839866	G	C	rs1727945	3	153882865	G	A	0.937947	-42999
24	rs12493885	3	153839866	G	C	rs1727946	3	153826470	C	T	1	13396
24	rs12493885	3	153839866	G	C	rs1727947	3	153879467	G	A	0.937947	-39601
24	rs12493885	3	153839866	G	C	rs1727948	3	153876929	G	T	0.937947	-37063
24	rs12493885	3	153839866	G	C	rs1727949	3	153875713	T	C	0.91302	-35847
24	rs12493885	3	153839866	G	C	rs1727952	3	153871565	C	T	0.937947	-31699
24	rs12493885	3	153839866	G	C	rs1727953	3	153871392	G	T	0.937947	-31526
24	rs12493885	3	153839866	G	C	rs1727954	3	153871272	T	A	0.937947	-31406
24	rs12493885	3	153839866	G	C	rs1727957	3	153870407	G	A	0.937947	-30541
24	rs12493885	3	153839866	G	C	rs1727958	3	153824800	G	A	0.991059	15066
24	rs12493885	3	153839866	G	C	rs17766586	3	153778918	C	T	0.948369	60948
24	rs12493885	3	153839866	G	C	rs17817774	3	153779868	A	G	0.948369	59998
24	rs12493885	3	153839866	G	C	rs184825	3	153931342	G	C	0.885269	-91476
24	rs12493885	3	153839866	G	C	rs1960241	3	153858398	T	C	0.965054	-18532
24	rs12493885	3	153839866	G	C	rs2060620	3	153834252	T	C	1	5614
24	rs12493885	3	153839866	G	C	rs2060622	3	153833862	A	T	1	6004
24	rs12493885	3	153839866	G	C	rs2122365	3	153930808	T	G	0.885269	-90942
24	rs12493885	3	153839866	G	C	rs242577	3	153941208	G	A	0.885269	-101342
24	rs12493885	3	153839866	G	C	rs2596629	3	153931142	A	C	0.885269	-91276
24	rs12493885	3	153839866	G	C	rs2689330	3	153929990	T	C	0.885269	-90124
24	rs12493885	3	153839866	G	C	rs2695845	3	153881836	G	A	0.937947	-41970
24	rs12493885	3	153839866	G	C	rs3029657	3	153845318	G	GTCA	0.991059	-5452
24	rs12493885	3	153839866	G	C	rs34016793	3	153847936	A	ATTTTTTT	0.940214	-8070
24	rs12493885	3	153839866	G	C	rs34090306	3	153858377	CT	C	0.965054	-18511
24	rs12493885	3	153839866	G	C	rs357465	3	153903095	T	A	0.911519	-63229
24	rs12493885	3	153839866	G	C	rs357466	3	153902868	A	G	0.911519	-63002
24	rs12493885	3	153839866	G	C	rs357468	3	153898560	A	G	0.911519	-58694
24	rs12493885	3	153839866	G	C	rs357471	3	153896403	C	T	0.911519	-56537
24	rs12493885	3	153839866	G	C	rs357473	3	153895147	C	T	0.911519	-55281
24	rs12493885	3	153839866	G	C	rs357476	3	153892844	C	T	0.911519	-52978
24	rs12493885	3	153839866	G	C	rs357477	3	153892717	A	G	0.911519	-52851
24	rs12493885	3	153839866	G	C	rs357479	3	153891489	A	G	0.911519	-51623
24	rs12493885	3	153839866	G	C	rs357480	3	153891182	A	G	0.911519	-51316
24	rs12493885	3	153839866	G	C	rs357482	3	153889855	T	C	0.911519	-49989
24	rs12493885	3	153839866	G	C	rs357487	3	153885199	G	C	0.911519	-45333
24	rs12493885	3	153839866	G	C	rs357488	3	153885006	A	G	0.911519	-45140
24	rs12493885	3	153839866	G	C	rs357494	3	153937753	G	A	0.885269	-97887
24	rs12493885	3	153839866	G	C	rs357495	3	153939099	A	G	0.885269	-99233
24	rs12493885	3	153839866	G	C	rs357497	3	153943068	C	A	0.885269	-103202
24	rs12493885	3	153839866	G	C	rs357498	3	153945495	G	A	0.885269	-105629
24	rs12493885	3	153839866	G	C	rs357499	3	153946463	C	G	0.885269	-106597
24	rs12493885	3	153839866	G	C	rs357506	3	153932403	A	C	0.885269	-92537
24	rs12493885	3	153839866	G	C	rs365119	3	153916502	A	T	0.89422	-76636
24	rs12493885	3	153839866	G	C	rs377565	3	153921953	A	G	0.89422	-82087
24	rs12493885	3	153839866	G	C	rs398512	3	153909988	T	C	0.902556	-70122
24	rs12493885	3	153839866	G	C	rs401162	3	153905988	T	A	0.903192	-66122
24	rs12493885	3	153839866	G	C	rs4066625	3	153882245	T	TTATC	0.937947	-42379
24	rs12493885	3	153839866	G	C	rs407060	3	153926767	A	G	0.89422	-86901
24	rs12493885	3	153839866	G	C	rs436852	3	153913403	G	A	0.89422	-73537
24	rs12493885	3	153839866	G	C	rs437396	3	153923273	A	G	0.89422	-83407
24	rs12493885	3	153839866	G	C	rs446144	3	153922154	T	C	0.886014	-82288
24	rs12493885	3	153839866	G	C	rs447429	3	153909946	T	C	0.902556	-70080
24	rs12493885	3	153839866	G	C	rs449361	3	153922410	T	C	0.89422	-82544
24	rs12493885	3	153839866	G	C	rs450115	3	153923418	A	C	0.89422	-83552
24	rs12493885	3	153839866	G	C	rs453699	3	153924784	A	G	0.89422	-84918
24	rs12493885	3	153839866	G	C	rs454837	3	153915417	T	C	0.89422	-75551
24	rs12493885	3	153839866	G	C	rs4680125	3	153784698	G	A	0.982256	55168
24	rs12493885	3	153839866	G	C	rs55681005	3	153759257	G	T	0.881505	80609
24	rs12493885	3	153839866	G	C	rs55756439	3	153918793	A	AT	0.862145	-78927
24	rs12493885	3	153839866	G	C	rs55807206	3	153787333	G	A	0.991059	52533
24	rs12493885	3	153839866	G	C	rs56211037	3	153787388	GT	G	0.901196	52478
24	rs12493885	3	153839866	G	C	rs56875482	3	153931244	G	GA	0.885269	-91378
24	rs12493885	3	153839866	G	C	rs56916293	3	153928496	C	T	0.885269	-88630
24	rs12493885	3	153839866	G	C	rs5853682	3	153857902	T	TC	0.965054	-18036
24	rs12493885	3	153839866	G	C	rs58546773	3	153876584	AT	A	0.921202	-36718
24	rs12493885	3	153839866	G	C	rs58976791	3	153774362	TA	T	0.881505	65504
24	rs12493885	3	153839866	G	C	rs59102588	3	153845389	ATT	A	0.879104	-5523
24	rs12493885	3	153839866	G	C	rs60023390	3	153771056	C	T	0.866436	68810
24	rs12493885	3	153839866	G	C	rs61791468	3	153739520	G	C	0.803727	100346
24	rs12493885	3	153839866	G	C	rs61791493	3	153743573	A	G	0.803727	96293
24	rs12493885	3	153839866	G	C	rs61791507	3	153748886	C	A	0.830618	90980
24	rs12493885	3	153839866	G	C	rs61791508	3	153750816	A	G	0.810311	89050
24	rs12493885	3	153839866	G	C	rs61791509	3	153753178	T	C	0.830618	86688
24	rs12493885	3	153839866	G	C	rs61791510	3	153754666	G	T	0.830618	85200
24	rs12493885	3	153839866	G	C	rs61791540	3	153757041	G	A	0.830618	82825
24	rs12493885	3	153839866	G	C	rs61791541	3	153758155	G	T	0.866436	81711
24	rs12493885	3	153839866	G	C	rs61791543	3	153766797	C	G	0.881505	73069
24	rs12493885	3	153839866	G	C	rs61791544	3	153767504	T	A	0.866436	72362
24	rs12493885	3	153839866	G	C	rs61791545	3	153768888	G	A	0.881505	70978
24	rs12493885	3	153839866	G	C	rs62276828	3	153775941	C	T	0.881505	63925
24	rs12493885	3	153839866	G	C	rs62276839	3	153780407	C	T	0.956648	59459
24	rs12493885	3	153839866	G	C	rs62276840	3	153783622	G	C	0.991059	56244
24	rs12493885	3	153839866	G	C	rs62276841	3	153783645	C	T	0.991059	56221
24	rs12493885	3	153839866	G	C	rs62276842	3	153784048	A	T	0.973589	55818
24	rs12493885	3	153839866	G	C	rs62276843	3	153784258	T	G	0.991059	55608
24	rs12493885	3	153839866	G	C	rs6440935	3	153816976	A	T	0.991059	22890
24	rs12493885	3	153839866	G	C	rs6769099	3	153852442	T	C	0.991059	-12576
24	rs12493885	3	153839866	G	C	rs6789213	3	153792795	T	C	0.982256	47071
24	rs12493885	3	153839866	G	C	rs6800048	3	153766181	T	C	0.866436	73685
24	rs12493885	3	153839866	G	C	rs71152792	3	153920587	C	CTGTT	0.89422	-80721
24	rs12493885	3	153839866	G	C	rs71152794	3	153937728	A	ACAAAAAAAAC	0.885269	-97862
24	rs12493885	3	153839866	G	C	rs73158489	3	153757862	C	T	0.810311	82004
24	rs12493885	3	153839866	G	C	rs73158491	3	153764112	T	C	0.881505	75754
24	rs12493885	3	153839866	G	C	rs73160504	3	153773384	C	T	0.881505	66482
24	rs12493885	3	153839866	G	C	rs7612886	3	153821176	T	A	1	18690
24	rs12493885	3	153839866	G	C	rs7641039	3	153768638	C	A	0.866436	71228
24	rs12493885	3	153839866	G	C	rs7647694	3	153851535	C	G	0.991059	-11669
24	rs12493885	3	153839866	G	C	rs78127915	3	153766917	TAA	T	0.881505	72949
24	rs12493885	3	153839866	G	C	rs78248733	3	153778760	C	CTG	0.948369	61106
24	rs12493885	3	153839866	G	C	rs896013	3	153863873	A	G	0.937947	-24007
24	rs12493885	3	153839866	G	C	rs896014	3	153842691	A	G	0.973589	-2825
24	rs12493885	3	153839866	G	C	rs896016	3	153929902	C	T	0.885269	-90036
24	rs12493885	3	153839866	G	C	rs921318	3	153856775	T	G	0.991059	-16909
24	rs12493885	3	153839866	G	C	rs938989	3	153788222	A	G	0.991059	51644
24	rs12493885	3	153839866	G	C	rs959376	3	153866707	A	T	0.937947	-26841
24	rs12493885	3	153839866	G	C	rs9839821	3	153796323	G	A	0.991059	43543
24	rs12493885	3	153839866	G	C	rs9840371	3	153796829	C	T	0.991059	43037
24	rs12493885	3	153839866	G	C	rs9844496	3	153796951	C	T	0.991059	42915
25	rs17087335	4	57838583	G	T	rs12645070	4	57770106	G	A	0.973843	68477
25	rs17087335	4	57838583	G	T	rs149536583	4	57828531	AAGGATGACAACTTGGGC	A	0.993466	10052
25	rs17087335	4	57838583	G	T	rs151337818	4	57805085	ATAAG	A	0.980334	33498
25	rs17087335	4	57838583	G	T	rs17081933	4	57822869	T	A	0.980334	15714
25	rs17087335	4	57838583	G	T	rs17081935	4	57823476	C	T	0.980334	15107
25	rs17087335	4	57838583	G	T	rs17087335	4	57838583	G	T	1	0
25	rs17087335	4	57838583	G	T	rs1713987	4	57785149	A	T	0.95478	53434
25	rs17087335	4	57838583	G	T	rs2227901	4	57798189	G	A	0.980334	40394
25	rs17087335	4	57838583	G	T	rs34919001	4	57741333	C	CA	0.808441	97250
25	rs17087335	4	57838583	G	T	rs368555480	4	57765390	CT	CTT	0.935785	73193
25	rs17087335	4	57838583	G	T	rs3796529	4	57797414	C	T	0.980334	41169
25	rs17087335	4	57838583	G	T	rs55762216	4	57765731	G	C	0.973843	72852
25	rs17087335	4	57838583	G	T	rs55879786	4	57813895	G	A	0.980334	24688
25	rs17087335	4	57838583	G	T	rs56155140	4	57824451	G	A	0.980334	14132
25	rs17087335	4	57838583	G	T	rs56162812	4	57740667	G	A	0.802283	97916
25	rs17087335	4	57838583	G	T	rs56281640	4	57765816	G	A	0.967421	72767
25	rs17087335	4	57838583	G	T	rs57265257	4	57839280	A	T	0.993466	-697
25	rs17087335	4	57838583	G	T	rs58408429	4	57769824	T	C	0.973843	68759
25	rs17087335	4	57838583	G	T	rs6554401	4	57825336	C	G	0.993466	13247
25	rs17087335	4	57838583	G	T	rs66790703	4	57773908	G	A	0.980334	64675
25	rs17087335	4	57838583	G	T	rs67043033	4	57739233	A	G	0.808441	99350
25	rs17087335	4	57838583	G	T	rs6852182	4	57775116	G	C	0.980334	63467
25	rs17087335	4	57838583	G	T	rs6852997	4	57812765	T	A	0.980334	25818
25	rs17087335	4	57838583	G	T	rs6853156	4	57774843	C	T	0.980334	63740
25	rs17087335	4	57838583	G	T	rs72606404	4	57841213	G	C	0.993466	-2630
25	rs17087335	4	57838583	G	T	rs72627508	4	57831564	C	G	0.993466	7019
25	rs17087335	4	57838583	G	T	rs72627509	4	57839051	C	G	0.967265	-468
25	rs17087335	4	57838583	G	T	rs73165962	4	57740533	G	A	0.801715	98050
25	rs17087335	4	57838583	G	T	rs73165963	4	57740536	A	G	0.801715	98047
25	rs17087335	4	57838583	G	T	rs73165969	4	57750725	G	A	0.947767	87858
25	rs17087335	4	57838583	G	T	rs7658601	4	57781347	C	T	0.980334	57236
25	rs17087335	4	57838583	G	T	rs7665147	4	57767327	T	A	0.973843	71256
25	rs17087335	4	57838583	G	T	rs7687767	4	57824932	A	G	0.980334	13651
25	rs17087335	4	57838583	G	T	rs77119371	4	57827737	T	TAA	0.993466	10846
25	rs17087335	4	57838583	G	T	rs781656	4	57778645	G	A	0.980334	59938
25	rs17087335	4	57838583	G	T	rs781657	4	57778685	A	G	0.980334	59898
25	rs17087335	4	57838583	G	T	rs781658	4	57779567	G	A	0.980334	59016
25	rs17087335	4	57838583	G	T	rs781663	4	57781754	A	G	0.980334	56829
25	rs17087335	4	57838583	G	T	rs78643778	4	57734368	A	T	0.826546	104215
26	rs10857147	4	81181072	A	T	rs10857147	4	81181072	A	T	1	0
26	rs10857147	4	81181072	A	T	rs11099097	4	81167309	C	T	0.91437	13763
26	rs10857147	4	81181072	A	T	rs11099098	4	81169912	G	T	0.935188	11160
26	rs10857147	4	81181072	A	T	rs12509595	4	81182554	T	C	0.974715	-1482
26	rs10857147	4	81181072	A	T	rs13125101	4	81174592	G	A	0.949957	6480
26	rs10857147	4	81181072	A	T	rs1458038	4	81164723	C	T	0.924883	16349
26	rs10857147	4	81181072	A	T	rs16998073	4	81184341	A	T	0.969764	-3269
26	rs10857147	4	81181072	A	T	rs56164535	4	81170475	CT	C	0.8839	10597
26	rs10857147	4	81181072	A	T	rs61106228	4	81168620	CTT	C	0.940359	12452
27	rs7678555	4	120909501	A	C	rs11723436	4	120901336	A	G	0.920452	8165
27	rs7678555	4	120909501	A	C	rs13134800	4	120900282	T	C	0.977016	9219
27	rs7678555	4	120909501	A	C	rs139170988	4	120914181	AAT	A	0.963344	-4680
27	rs7678555	4	120909501	A	C	rs7678555	4	120909501	A	C	1	0
28	rs4593108	4	148281001	C	G	rs11272653	4	148289171	T	TAACACTGATTGAG	0.977528	-8170
28	rs4593108	4	148281001	C	G	rs113801196	4	148293339	C	CCATGTGCAGA	0.955395	-12338
28	rs4593108	4	148281001	C	G	rs1429100	4	148296857	G	A	0.955395	-15856
28	rs4593108	4	148281001	C	G	rs1429137	4	148282109	C	T	1	-1108
28	rs4593108	4	148281001	C	G	rs1429141	4	148288067	T	C	0.985095	-7066
28	rs4593108	4	148281001	C	G	rs1429142	4	148289389	T	C	0.977783	-8388
28	rs4593108	4	148281001	C	G	rs144724281	4	148285829	A	AGT	1	-4828
28	rs4593108	4	148281001	C	G	rs1579452	4	148296557	G	A	0.955395	-15556
28	rs4593108	4	148281001	C	G	rs1594082	4	148293595	T	G	0.955395	-12594
28	rs4593108	4	148281001	C	G	rs17023141	4	148283784	G	A	1	-2783
28	rs4593108	4	148281001	C	G	rs2059904	4	148276400	A	G	0.977528	4601
28	rs4593108	4	148281001	C	G	rs2217348	4	148293947	G	T	0.955395	-12946
28	rs4593108	4	148281001	C	G	rs28406843	4	148291581	C	T	0.96998	-10580
28	rs4593108	4	148281001	C	G	rs28612496	4	148291438	G	A	0.962641	-10437
28	rs4593108	4	148281001	C	G	rs28623525	4	148291243	T	C	0.985095	-10242
28	rs4593108	4	148281001	C	G	rs28645698	4	148288900	T	C	0.977783	-7899
28	rs4593108	4	148281001	C	G	rs28720373	4	148291242	C	T	0.985095	-10241
28	rs4593108	4	148281001	C	G	rs4593108	4	148281001	C	G	1	0
28	rs4593108	4	148281001	C	G	rs58880931	4	148293952	GTT	G	0.955395	-12951
28	rs4593108	4	148281001	C	G	rs6810798	4	148290818	G	A	0.970561	-9817
28	rs4593108	4	148281001	C	G	rs6812819	4	148285767	G	A	0.985095	-4766
28	rs4593108	4	148281001	C	G	rs6836525	4	148278846	C	T	0.992462	2155
28	rs4593108	4	148281001	C	G	rs6836562	4	148278891	C	T	0.992462	2110
28	rs4593108	4	148281001	C	G	rs6836670	4	148284373	T	C	1	-3372
28	rs4593108	4	148281001	C	G	rs6836959	4	148279084	C	T	0.992462	1917
28	rs4593108	4	148281001	C	G	rs7667633	4	148283140	T	C	1	-2139
28	rs4593108	4	148281001	C	G	rs7668383	4	148272795	T	C	0.913759	8206
28	rs4593108	4	148281001	C	G	rs9654228	4	148287360	C	T	0.985095	-6359
29	rs72689147	4	156639888	G	T	rs10025717	4	156675593	T	G	0.839269	-35705
29	rs72689147	4	156639888	G	T	rs10029150	4	156645298	C	G	0.913508	-5410
29	rs72689147	4	156639888	G	T	rs10517620	4	156676558	G	A	0.839269	-36670
29	rs72689147	4	156639888	G	T	rs115917428	4	156630348	G	A	0.824293	9540
29	rs72689147	4	156639888	G	T	rs11721947	4	156663104	C	T	0.914128	-23216
29	rs72689147	4	156639888	G	T	rs11722922	4	156676813	A	C	0.839269	-36925
29	rs72689147	4	156639888	G	T	rs11724647	4	156646340	T	A	0.993836	-6452
29	rs72689147	4	156639888	G	T	rs12502903	4	156672738	G	A	0.839269	-32850
29	rs72689147	4	156639888	G	T	rs2306556	4	156638573	A	G	0.975704	1315
29	rs72689147	4	156639888	G	T	rs34914832	4	156626078	G	A	0.824293	13810
29	rs72689147	4	156639888	G	T	rs370188930	4	156669125	C	T	0.820082	-29237
29	rs72689147	4	156639888	G	T	rs375847002	4	156669124	C	A	0.820082	-29236
29	rs72689147	4	156639888	G	T	rs3796581	4	156642884	A	G	0.993836	-2996
29	rs72689147	4	156639888	G	T	rs3796587	4	156638073	C	G	0.975704	1815
29	rs72689147	4	156639888	G	T	rs3796592	4	156631345	T	C	0.824293	8543
29	rs72689147	4	156639888	G	T	rs56256623	4	156661063	C	A	0.944688	-21175
29	rs72689147	4	156639888	G	T	rs56260966	4	156627706	T	TA	0.813293	12182
29	rs72689147	4	156639888	G	T	rs56329057	4	156633444	C	T	0.963251	6444
29	rs72689147	4	156639888	G	T	rs6536087	4	156664810	A	T	0.840085	-24922
29	rs72689147	4	156639888	G	T	rs6849302	4	156665074	A	G	0.839269	-25186
29	rs72689147	4	156639888	G	T	rs72685791	4	156620217	G	A	0.811435	19671
29	rs72689147	4	156639888	G	T	rs72687508	4	156628921	A	G	0.824293	10967
29	rs72689147	4	156639888	G	T	rs72689147	4	156639888	G	T	1	0
29	rs72689147	4	156639888	G	T	rs7688323	4	156616621	A	G	0.819736	23267
29	rs72689147	4	156639888	G	T	rs7692387	4	156635309	G	A	0.975704	4579
29	rs72689147	4	156639888	G	T	rs9991248	4	156675601	A	G	0.839269	-35713
30	rs1800449	5	121413208	C	T	rs10059661	5	121410529	C	G	0.914661	2679
30	rs1800449	5	121413208	C	T	rs1800449	5	121413208	C	T	1	0
30	rs1800449	5	121413208	C	T	rs2288393	5	121412890	C	G	0.970797	318
30	rs1800449	5	121413208	C	T	rs2979862	5	121411601	C	T	0.963523	1607
30	rs1800449	5	121413208	C	T	rs60955306	5	121406763	A	AT	0.963523	6445
31	rs273909	5	131667353	A	G	rs17689550	5	131723065	C	T	0.900055	-55712
31	rs273909	5	131667353	A	G	rs273909	5	131667353	A	G	1	0
31	rs273909	5	131667353	A	G	rs4705855	5	131735646	G	T	0.846722	-68293
32	rs246600	5	142516897	C	T	rs12522841	5	142518675	G	A	0.972313	-1778
32	rs246600	5	142516897	C	T	rs246600	5	142516897	C	T	1	0
32	rs246600	5	142516897	C	T	rs246603	5	142516535	T	C	0.858738	362
33	rs932344	6	11719855	G	A	rs1413345	6	11716642	C	T	0.838953	3213
33	rs932344	6	11719855	G	A	rs2235422	6	11721129	T	C	0.870817	-1274
33	rs932344	6	11719855	G	A	rs2235423	6	11720862	A	G	0.870817	-1007
33	rs932344	6	11719855	G	A	rs2235425	6	11720713	C	T	0.874664	-858
33	rs932344	6	11719855	G	A	rs2235427	6	11718181	C	T	0.838953	1674
33	rs932344	6	11719855	G	A	rs5874334	6	11714197	G	GA	0.99156	5658
33	rs932344	6	11719855	G	A	rs6933892	6	11717934	G	A	0.987308	1921
33	rs932344	6	11719855	G	A	rs6934084	6	11718027	G	C	0.987308	1828
33	rs932344	6	11719855	G	A	rs926364	6	11723409	G	A	0.817029	-3554
33	rs932344	6	11719855	G	A	rs932344	6	11719855	G	A	1	0
33	rs932344	6	11719855	G	A	rs9469930	6	11721221	G	A	0.870817	-1366
33	rs932344	6	11719855	G	A	rs9469931	6	11721278	A	C	0.866981	-1423
33	rs932344	6	11719855	G	A	rs9469932	6	11721286	A	C	0.866981	-1431
34	rs9349379	6	12903957	A	G	rs9349379	6	12903957	A	G	1	0
35	rs6909752	6	22612629	G	A	rs10485012	6	22607026	A	C	0.876927	5603
35	rs6909752	6	22612629	G	A	rs11754964	6	22604737	G	T	1	7892
35	rs6909752	6	22612629	G	A	rs13195654	6	22601416	C	G	0.834517	11213
35	rs6909752	6	22612629	G	A	rs13200993	6	22612912	C	T	1	-283
35	rs6909752	6	22612629	G	A	rs13206434	6	22608883	A	G	0.876927	3746
35	rs6909752	6	22612629	G	A	rs13215709	6	22604121	A	G	1	8508
35	rs6909752	6	22612629	G	A	rs1342206	6	22593676	G	A	0.904648	18953
35	rs6909752	6	22612629	G	A	rs2066339	6	22610612	T	C	1	2017
35	rs6909752	6	22612629	G	A	rs2876643	6	22591525	C	A	0.904648	21104
35	rs6909752	6	22612629	G	A	rs35541991	6	22583856	CA	C	0.904648	28773
35	rs6909752	6	22612629	G	A	rs35610653	6	22596198	T	TATG	0.904648	16431
35	rs6909752	6	22612629	G	A	rs3734214	6	22571414	C	G	0.916328	41215
35	rs6909752	6	22612629	G	A	rs62391062	6	22598736	G	A	0.920753	13893
35	rs6909752	6	22612629	G	A	rs6456496	6	22599386	G	C	0.995712	13243
35	rs6909752	6	22612629	G	A	rs6456497	6	22603559	G	A	1	9070
35	rs6909752	6	22612629	G	A	rs6456498	6	22603610	G	A	1	9019
35	rs6909752	6	22612629	G	A	rs6908475	6	22572798	T	C	0.916328	39831
35	rs6909752	6	22612629	G	A	rs6908574	6	22610165	T	C	1	2464
35	rs6909752	6	22612629	G	A	rs6909574	6	22606773	A	G	1	5856
35	rs6909752	6	22612629	G	A	rs6909752	6	22612629	G	A	1	0
35	rs6909752	6	22612629	G	A	rs7757005	6	22613847	G	A	0.924809	-1218
35	rs6909752	6	22612629	G	A	rs7757111	6	22591154	C	A	0.904648	21475
35	rs6909752	6	22612629	G	A	rs7764914	6	22601548	T	G	0.995712	11081
36	rs3822921	6	35057331	G	A	rs13205738	6	35101198	G	A	0.826552	-43867
36	rs3822921	6	35057331	G	A	rs34523546	6	35099094	C	T	0.99156	-41763
36	rs3822921	6	35057331	G	A	rs35631560	6	35067316	CA	C	0.950429	-9985
36	rs3822921	6	35057331	G	A	rs3822921	6	35057331	G	A	1	0
37	rs56336142	6	39134099	T	C	rs12214118	6	39136651	A	G	0.971657	-2552
37	rs56336142	6	39134099	T	C	rs1544935	6	39124448	T	G	0.921698	9651
37	rs56336142	6	39134099	T	C	rs2894421	6	39128098	G	T	0.927082	6001
37	rs56336142	6	39134099	T	C	rs56336142	6	39134099	T	C	1	0
37	rs56336142	6	39134099	T	C	rs62398607	6	39145523	T	C	0.932766	-11424
37	rs56336142	6	39134099	T	C	rs755852	6	39140125	A	T	0.960514	-6026
38	rs55730499	6	161005610	C	T	rs10455872	6	161010118	A	G	0.971595	-4508
38	rs55730499	6	161005610	C	T	rs118039278	6	160985526	G	A	0.971595	20084
38	rs55730499	6	161005610	C	T	rs55730499	6	161005610	C	T	1	0
38	rs55730499	6	161005610	C	T	rs74617384	6	160997118	A	T	0.985782	8492
38	rs2315065	6	161108144	C	A	rs2315065	6	161108144	C	A	1	0
38	rs2315065	6	161108144	C	A	rs374071816	6	161103805	T	A	0.907607	4339
38	rs2315065	6	161108144	C	A	rs4252185	6	161123451	T	C	0.953678	-15307
39	rs2107595	7	19049388	G	A	rs2107595	7	19049388	G	A	1	0
39	rs2107595	7	19049388	G	A	rs57301765	7	19052733	G	A	0.978814	-3345
39	rs2107595	7	19049388	G	A	rs6963129	7	19046177	T	G	0.810753	3211
40	rs68170813	7	107259721	T	C	rs10953540	7	107243559	C	T	0.970407	16162
40	rs68170813	7	107259721	T	C	rs10953541	7	107244545	C	T	0.970407	15176
40	rs68170813	7	107259721	T	C	rs13234124	7	107225043	C	T	0.964533	34678
40	rs68170813	7	107259721	T	C	rs138371893	7	107288677	G	A	0.958683	-28956
40	rs68170813	7	107259721	T	C	rs34273277	7	107249020	A	G	0.976296	10701
40	rs68170813	7	107259721	T	C	rs34523267	7	107226156	C	T	0.958536	33565
40	rs68170813	7	107259721	T	C	rs35024078	7	107245468	A	G	0.952622	14253
40	rs68170813	7	107259721	T	C	rs35061190	7	107249844	C	T	0.976296	9877
40	rs68170813	7	107259721	T	C	rs35531458	7	107249855	G	A	0.970407	9866
40	rs68170813	7	107259721	T	C	rs371781578	7	107289869	G	A	0.958683	-30148
40	rs68170813	7	107259721	T	C	rs68170813	7	107259721	T	C	1	0
40	rs68170813	7	107259721	T	C	rs7785962	7	107243995	G	T	0.970407	15726
41	rs11556924	7	129663496	C	T	rs11556924	7	129663496	C	T	1	0
41	rs11556924	7	129663496	C	T	rs56179563	7	129685597	G	A	0.872097	-22101
42	rs10237377	7	139757136	G	T	rs10155912	7	139758721	A	C	1	-1585
42	rs10237377	7	139757136	G	T	rs10156003	7	139756458	A	T	0.811987	678
42	rs10237377	7	139757136	G	T	rs10237377	7	139757136	G	T	1	0
42	rs10237377	7	139757136	G	T	rs10241819	7	139753080	T	C	0.816751	4056
42	rs10237377	7	139757136	G	T	rs10253126	7	139758053	C	T	0.811987	-917
42	rs10237377	7	139757136	G	T	rs10274187	7	139748739	C	G	0.808564	8397
42	rs10237377	7	139757136	G	T	rs10952541	7	139749058	G	T	0.808564	8078
42	rs10237377	7	139757136	G	T	rs12666816	7	139751352	A	G	0.816751	5784
42	rs10237377	7	139757136	G	T	rs2040969	7	139727670	T	C	0.964692	29466
42	rs10237377	7	139757136	G	T	rs2362460	7	139754451	T	C	0.816751	2685
42	rs10237377	7	139757136	G	T	rs2362462	7	139760010	T	C	0.816751	-2874
42	rs10237377	7	139757136	G	T	rs6945359	7	139758476	C	T	0.99557	-1340
42	rs10237377	7	139757136	G	T	rs757833	7	139734697	C	A	0.969143	22439
42	rs10237377	7	139757136	G	T	rs7810536	7	139754819	T	C	0.816751	2317
43	rs3918226	7	150690176	C	T	rs3918226	7	150690176	C	T	1	0
44	rs17411031	8	19852310	C	G	rs12541912	8	19859791	G	C	0.879473	-7481
44	rs17411031	8	19852310	C	G	rs1372344	8	19852939	A	T	1	-629
44	rs17411031	8	19852310	C	G	rs1441753	8	19869064	G	A	0.980507	-16754
44	rs17411031	8	19852310	C	G	rs1441754	8	19868939	G	A	0.975643	-16629
44	rs17411031	8	19852310	C	G	rs1441755	8	19868888	T	C	0.980507	-16578
44	rs17411031	8	19852310	C	G	rs1441756	8	19868386	A	C	0.980507	-16076
44	rs17411031	8	19852310	C	G	rs1441757	8	19868377	G	C	0.980507	-16067
44	rs17411031	8	19852310	C	G	rs1441758	8	19866878	A	T	0.980507	-14568
44	rs17411031	8	19852310	C	G	rs1441760	8	19864749	C	T	0.995132	-12439
44	rs17411031	8	19852310	C	G	rs1441761	8	19864748	G	C	0.995132	-12438
44	rs17411031	8	19852310	C	G	rs1441762	8	19864687	G	A	0.995132	-12377
44	rs17411031	8	19852310	C	G	rs1441763	8	19864556	T	C	0.995132	-12246
44	rs17411031	8	19852310	C	G	rs147729680	8	19852176	TTC	T	1	134
44	rs17411031	8	19852310	C	G	rs149553676	8	19816078	T	TA	0.843048	36232
44	rs17411031	8	19852310	C	G	rs1581675	8	19858499	T	A	1	-6189
44	rs17411031	8	19852310	C	G	rs17411031	8	19852310	C	G	1	0
44	rs17411031	8	19852310	C	G	rs17411045	8	19852362	T	C	1	-52
44	rs17411031	8	19852310	C	G	rs17411126	8	19855272	T	C	1	-2962
44	rs17411031	8	19852310	C	G	rs17411133	8	19855331	T	A	1	-3021
44	rs17411031	8	19852310	C	G	rs17411168	8	19855600	T	C	1	-3290
44	rs17411031	8	19852310	C	G	rs17489268	8	19852045	T	A	1	265
44	rs17411031	8	19852310	C	G	rs17489282	8	19852518	C	T	1	-208
44	rs17411031	8	19852310	C	G	rs17489373	8	19855344	G	A	1	-3034
44	rs17411031	8	19852310	C	G	rs1822200	8	19852829	G	T	1	-519
44	rs17411031	8	19852310	C	G	rs1837842	8	19868290	T	C	0.980507	-15980
44	rs17411031	8	19852310	C	G	rs1837843	8	19868102	C	T	0.980507	-15792
44	rs17411031	8	19852310	C	G	rs1919484	8	19869676	G	A	0.980507	-17366
44	rs17411031	8	19852310	C	G	rs1992442	8	19853389	A	C	1	-1079
44	rs17411031	8	19852310	C	G	rs1992443	8	19853587	G	A	1	-1277
44	rs17411031	8	19852310	C	G	rs2009493	8	19867853	G	A	0.980507	-15543
44	rs17411031	8	19852310	C	G	rs2083636	8	19865263	T	G	0.995132	-12953
44	rs17411031	8	19852310	C	G	rs2083637	8	19865175	A	G	0.995132	-12865
44	rs17411031	8	19852310	C	G	rs2103325	8	19858343	C	T	1	-6033
44	rs17411031	8	19852310	C	G	rs2119689	8	19863507	C	T	0.995132	-11197
44	rs17411031	8	19852310	C	G	rs2119690	8	19859539	G	A	0.839947	-7229
44	rs17411031	8	19852310	C	G	rs2165556	8	19859627	C	T	1	-7317
44	rs17411031	8	19852310	C	G	rs2165558	8	19856260	T	G	0.883565	-3950
44	rs17411031	8	19852310	C	G	rs2410618	8	19853500	G	A	1	-1190
44	rs17411031	8	19852310	C	G	rs2410619	8	19854553	C	A	1	-2243
44	rs17411031	8	19852310	C	G	rs2410620	8	19854660	C	T	1	-2350
44	rs17411031	8	19852310	C	G	rs2410621	8	19854682	T	C	1	-2372
44	rs17411031	8	19852310	C	G	rs2410623	8	19854889	A	G	1	-2579
44	rs17411031	8	19852310	C	G	rs2410625	8	19862220	C	T	1	-9910
44	rs17411031	8	19852310	C	G	rs289	8	19815619	T	C	0.843048	36691
44	rs17411031	8	19852310	C	G	rs291	8	19815852	T	C	0.843048	36458
44	rs17411031	8	19852310	C	G	rs295	8	19816238	A	C	0.838104	36072
44	rs17411031	8	19852310	C	G	rs297	8	19816371	T	C	0.843048	35939
44	rs17411031	8	19852310	C	G	rs304	8	19817361	T	G	0.84803	34949
44	rs17411031	8	19852310	C	G	rs3043758	8	19828314	CT	C	0.830004	23996
44	rs17411031	8	19852310	C	G	rs305	8	19817401	A	G	0.84803	34909
44	rs17411031	8	19852310	C	G	rs320	8	19819077	T	G	0.918308	33233
44	rs17411031	8	19852310	C	G	rs322	8	19819217	A	C	0.908822	33093
44	rs17411031	8	19852310	C	G	rs327	8	19819536	T	G	0.93831	32774
44	rs17411031	8	19852310	C	G	rs331	8	19820405	G	A	0.937034	31905
44	rs17411031	8	19852310	C	G	rs34327087	8	19867494	G	T	0.980507	-15184
44	rs17411031	8	19852310	C	G	rs34345068	8	19867536	G	T	0.980507	-15226
44	rs17411031	8	19852310	C	G	rs34499461	8	19870027	G	C	0.975644	-17717
44	rs17411031	8	19852310	C	G	rs34564316	8	19855221	C	T	1	-2911
44	rs17411031	8	19852310	C	G	rs34818360	8	19860747	G	A	1	-8437
44	rs17411031	8	19852310	C	G	rs34932218	8	19855661	A	G	1	-3351
44	rs17411031	8	19852310	C	G	rs34942551	8	19870015	T	G	0.975644	-17705
44	rs17411031	8	19852310	C	G	rs35237252	8	19870271	C	A	0.927664	-17961
44	rs17411031	8	19852310	C	G	rs35369244	8	19870044	G	C	0.975644	-17734
44	rs17411031	8	19852310	C	G	rs35495249	8	19865509	C	A	0.995132	-13199
44	rs17411031	8	19852310	C	G	rs35617716	8	19870263	T	A	0.970814	-17953
44	rs17411031	8	19852310	C	G	rs35687633	8	19869987	A	G	0.980507	-17677
44	rs17411031	8	19852310	C	G	rs35739466	8	19870087	G	A	0.980507	-17777
44	rs17411031	8	19852310	C	G	rs35878331	8	19863839	G	GA	0.966153	-11529
44	rs17411031	8	19852310	C	G	rs368093985	8	19855844	GTATTTT	G	1	-3534
44	rs17411031	8	19852310	C	G	rs3844510	8	19861361	A	C	1	-9051
44	rs17411031	8	19852310	C	G	rs3916027	8	19824868	G	A	0.946598	27442
44	rs17411031	8	19852310	C	G	rs4126104	8	19869366	G	T	0.980507	-17056
44	rs17411031	8	19852310	C	G	rs4320561	8	19854637	C	A	1	-2327
44	rs17411031	8	19852310	C	G	rs4406409	8	19868971	T	C	0.91983	-16661
44	rs17411031	8	19852310	C	G	rs4425772	8	19854500	C	T	1	-2190
44	rs17411031	8	19852310	C	G	rs4523270	8	19856539	T	C	0.879473	-4229
44	rs17411031	8	19852310	C	G	rs4628269	8	19854509	C	T	1	-2199
44	rs17411031	8	19852310	C	G	rs4644277	8	19862570	T	C	1	-10260
44	rs17411031	8	19852310	C	G	rs4922117	8	19852586	T	C	1	-276
44	rs17411031	8	19852310	C	G	rs765547	8	19866274	G	A	0.995132	-13964
44	rs17411031	8	19852310	C	G	rs765548	8	19866594	C	T	0.980507	-14284
44	rs17411031	8	19852310	C	G	rs894211	8	19865747	C	T	0.990297	-13437
44	rs17411031	8	19852310	C	G	rs920588	8	19854267	C	T	1	-1957
44	rs17411031	8	19852310	C	G	rs920589	8	19854361	G	T	1	-2051
44	rs17411031	8	19852310	C	G	rs9644637	8	19867220	T	C	0.980507	-14910
44	rs17411031	8	19852310	C	G	rs9644638	8	19867400	C	T	0.980507	-15090
45	rs2001846	8	126478450	T	C	rs2001846	8	126478450	T	C	1	0
45	rs2001846	8	126478450	T	C	rs2001945	8	126477978	G	C	0.992069	472
45	rs2001846	8	126478450	T	C	rs2954017	8	126476873	T	C	0.996026	1577
45	rs2001846	8	126478450	T	C	rs2954021	8	126482077	A	G	0.915728	-3627
45	rs2001846	8	126478450	T	C	rs6982502	8	126479362	C	T	0.996026	-912
46	rs2891168	9	22098619	A	G	9:22121369	9	22121369	T	TAAAAAAAAAAC	0.837363	-22750
46	rs2891168	9	22098619	A	G	rs1004638	9	22115589	A	T	0.876661	-16970
46	rs2891168	9	22098619	A	G	rs10116277	9	22081397	G	T	0.848338	17222
46	rs2891168	9	22098619	A	G	rs10217586	9	22121349	A	T	0.831068	-22730
46	rs2891168	9	22098619	A	G	rs10511701	9	22112599	T	C	0.89911	-13980
46	rs2891168	9	22098619	A	G	rs10733376	9	22114469	G	C	0.888031	-15850
46	rs2891168	9	22098619	A	G	rs10738606	9	22088090	A	T	0.968402	10529
46	rs2891168	9	22098619	A	G	rs10738607	9	22088094	A	G	0.968402	10525
46	rs2891168	9	22098619	A	G	rs10738608	9	22094796	A	C	0.968689	3823
46	rs2891168	9	22098619	A	G	rs10738609	9	22114495	A	G	0.921656	-15876
46	rs2891168	9	22098619	A	G	rs10738610	9	22123766	A	C	0.95259	-25147
46	rs2891168	9	22098619	A	G	rs10757272	9	22088260	C	T	0.968515	10359
46	rs2891168	9	22098619	A	G	rs10757274	9	22096055	A	G	1	2564
46	rs2891168	9	22098619	A	G	rs10757275	9	22106225	G	A	0.937103	-7606
46	rs2891168	9	22098619	A	G	rs10757277	9	22124450	A	G	0.868849	-25831
46	rs2891168	9	22098619	A	G	rs10757278	9	22124477	A	G	0.868849	-25858
46	rs2891168	9	22098619	A	G	rs10757279	9	22124630	A	G	0.884635	-26011
46	rs2891168	9	22098619	A	G	rs10811653	9	22091069	C	T	0.929181	7550
46	rs2891168	9	22098619	A	G	rs10811656	9	22124472	C	T	0.85533	-25853
46	rs2891168	9	22098619	A	G	rs112917455	9	22111584	T	TATTTG	0.873466	-12965
46	rs2891168	9	22098619	A	G	rs1333042	9	22103813	A	G	0.937107	-5194
46	rs2891168	9	22098619	A	G	rs1333043	9	22106731	T	A	0.903137	-8112
46	rs2891168	9	22098619	A	G	rs1333046	9	22124123	T	A	0.948649	-25504
46	rs2891168	9	22098619	A	G	rs1333047	9	22124504	A	T	0.840869	-25885
46	rs2891168	9	22098619	A	G	rs1333048	9	22125347	A	C	0.948651	-26728
46	rs2891168	9	22098619	A	G	rs1333049	9	22125503	G	C	0.876929	-26884
46	rs2891168	9	22098619	A	G	rs141014318	9	22092924	A	G	0.988093	5695
46	rs2891168	9	22098619	A	G	rs1412834	9	22110131	T	C	0.895751	-11512
46	rs2891168	9	22098619	A	G	rs144858577	9	22093299	A	T	0.933041	5320
46	rs2891168	9	22098619	A	G	rs1537370	9	22084310	C	T	0.852229	14309
46	rs2891168	9	22098619	A	G	rs1537371	9	22099568	C	A	0.940957	-949
46	rs2891168	9	22098619	A	G	rs1537372	9	22103183	G	T	0.80576	-4564
46	rs2891168	9	22098619	A	G	rs1537373	9	22103341	T	G	0.940957	-4722
46	rs2891168	9	22098619	A	G	rs1537374	9	22116046	A	G	0.888031	-17427
46	rs2891168	9	22098619	A	G	rs1537375	9	22116071	T	C	0.906314	-17452
46	rs2891168	9	22098619	A	G	rs1537376	9	22116220	T	C	0.895401	-17601
46	rs2891168	9	22098619	A	G	rs1556516	9	22100176	G	C	0.940957	-1557
46	rs2891168	9	22098619	A	G	rs1970112	9	22085598	T	C	0.868196	13021
46	rs2891168	9	22098619	A	G	rs2210538	9	22092257	G	A	0.945304	6362
46	rs2891168	9	22098619	A	G	rs2383206	9	22115026	A	G	0.895401	-16407
46	rs2891168	9	22098619	A	G	rs2383207	9	22115959	A	G	0.883998	-17340
46	rs2891168	9	22098619	A	G	rs2891168	9	22098619	A	G	1	0
46	rs2891168	9	22098619	A	G	rs4977574	9	22098574	A	G	1	45
46	rs2891168	9	22098619	A	G	rs4977575	9	22124744	C	G	0.856293	-26125
46	rs2891168	9	22098619	A	G	rs4977757	9	22094330	A	G	0.96466	4289
46	rs2891168	9	22098619	A	G	rs60850854	9	22099746	TA	TAA	0.976414	-1127
46	rs2891168	9	22098619	A	G	rs6475606	9	22081850	C	T	0.848338	16769
46	rs2891168	9	22098619	A	G	rs6475609	9	22106271	A	G	0.903137	-7652
46	rs2891168	9	22098619	A	G	rs67452501	9	22120482	C	CT	0.826923	-21863
46	rs2891168	9	22098619	A	G	rs7341786	9	22112241	A	C	0.873466	-13622
46	rs2891168	9	22098619	A	G	rs7341791	9	22112427	A	G	0.873466	-13808
46	rs2891168	9	22098619	A	G	rs7857118	9	22124140	A	T	0.921659	-25521
46	rs2891168	9	22098619	A	G	rs7859362	9	22105927	T	C	0.899435	-7308
46	rs2891168	9	22098619	A	G	rs7859727	9	22102165	C	T	0.9763	-3546
46	rs2891168	9	22098619	A	G	rs7866503	9	22091924	G	T	0.945098	6695
46	rs2891168	9	22098619	A	G	rs944797	9	22115286	T	C	0.879964	-16667
46	rs2891168	9	22098619	A	G	rs9644859	9	22090521	G	A	0.929181	8098
46	rs2891168	9	22098619	A	G	rs9644860	9	22090603	C	T	0.933045	8016
46	rs2891168	9	22098619	A	G	rs9644861	9	22090935	C	T	0.936991	7684
46	rs2891168	9	22098619	A	G	rs9644862	9	22090936	T	G	0.956972	7683
47	rs2519093	9	1361418701	C	T	rs2519093	9	1361418701	C	NA	1	0
48	rs2487928	10	30323892	G	A	rs1887318	10	30321598	C	T	0.991945	2294
48	rs2487928	10	30323892	G	A	rs2478835	10	30317949	C	T	0.948382	5943
48	rs2487928	10	30323892	G	A	rs2478839	10	30306804	G	A	0.940188	17088
48	rs2487928	10	30323892	G	A	rs2487926	10	30300787	A	G	0.834777	23105
48	rs2487928	10	30323892	G	A	rs2487927	10	30311366	C	T	0.940188	12526
48	rs2487928	10	30323892	G	A	rs2487928	10	30323892	G	A	1	0
48	rs2487928	10	30323892	G	A	rs2505083	10	30335122	T	C	0.896549	-11230
48	rs2487928	10	30323892	G	A	rs2505132	10	30300996	G	A	0.80711	22896
48	rs2487928	10	30323892	G	A	rs3739998	10	30316072	C	G	0.901201	7820
49	rs1870634	10	44480811	T	G	rs10793513	10	44494546	G	A	0.991115	-13735
49	rs1870634	10	44480811	T	G	rs10793514	10	44496971	T	C	0.991115	-16160
49	rs1870634	10	44480811	T	G	rs11238794	10	44478975	C	A	0.872844	1836
49	rs1870634	10	44480811	T	G	rs11238801	10	44488484	C	G	0.991115	-7673
49	rs1870634	10	44480811	T	G	rs1870634	10	44480811	T	G	1	0
49	rs1870634	10	44480811	T	G	rs1870635	10	44480694	C	T	0.991115	117
49	rs1870634	10	44480811	T	G	rs2902340	10	44497495	T	G	0.982172	-16684
49	rs1870634	10	44480811	T	G	rs4948592	10	44490429	C	A	0.991115	-9618
49	rs1870634	10	44480811	T	G	rs4948807	10	44490428	T	A	0.991115	-9617
49	rs1870634	10	44480811	T	G	rs5784618	10	44497584	TA	T	0.865964	-16773
49	rs1870634	10	44480811	T	G	rs988739	10	44481673	G	A	0.991115	-862
50	rs1412444	10	91002927	C	T	rs1051338	10	91007360	T	G	0.860818	-4433
50	rs1412444	10	91002927	C	T	rs1332327	10	91011681	C	T	0.826286	-8754
50	rs1412444	10	91002927	C	T	rs1332328	10	91011458	C	T	0.944375	-8531
50	rs1412444	10	91002927	C	T	rs1332329	10	91003419	A	C	0.948647	-492
50	rs1412444	10	91002927	C	T	rs1412444	10	91002927	C	T	1	0
50	rs1412444	10	91002927	C	T	rs1412445	10	91002804	C	T	0.99139	123
50	rs1412444	10	91002927	C	T	rs2243547	10	91010479	A	C	0.825002	-7552
50	rs1412444	10	91002927	C	T	rs2246828	10	91005952	G	A	0.826286	-3025
50	rs1412444	10	91002927	C	T	rs2246833	10	91005854	C	T	0.952873	-2927
50	rs1412444	10	91002927	C	T	rs2246941	10	91004916	C	A	0.944375	-1989
50	rs1412444	10	91002927	C	T	rs2246942	10	91004886	A	G	0.948647	-1959
50	rs1412444	10	91002927	C	T	rs2250644	10	91008879	C	T	0.952873	-5952
50	rs1412444	10	91002927	C	T	rs2250645	10	91008873	C	T	0.826286	-5946
50	rs1412444	10	91002927	C	T	rs74863780	10	91012222	GTGA	G	0.814975	-9295
51	rs11191416	10	104604916	T	G	10:104749705	10	104749705	C	CTT	0.894142	-144789
51	rs11191416	10	104604916	T	G	10:104778443	10	104778443	CTTTTT	C	0.929455	-173527
51	rs11191416	10	104604916	T	G	10:104879855	10	104879855	C	CA	0.872684	-274939
51	rs11191416	10	104604916	T	G	rs1004467	10	104594507	A	G	0.976803	10409
51	rs11191416	10	104604916	T	G	rs10430665	10	104848430	C	T	0.929251	-243514
51	rs11191416	10	104604916	T	G	rs10458729	10	104841479	C	T	0.929251	-236563
51	rs11191416	10	104604916	T	G	rs10509759	10	104689665	A	T	0.941005	-84749
51	rs11191416	10	104604916	T	G	rs1060240	10	104883337	A	G	0.917523	-278421
51	rs11191416	10	104604916	T	G	rs10883798	10	104660688	A	G	0.929457	-55772
51	rs11191416	10	104604916	T	G	rs10883806	10	104713076	C	T	0.941005	-108160
51	rs11191416	10	104604916	T	G	rs10883808	10	104721126	A	T	0.941005	-116210
51	rs11191416	10	104604916	T	G	rs10883815	10	104739179	T	C	0.941005	-134263
51	rs11191416	10	104604916	T	G	rs10883832	10	104871279	T	G	0.917523	-266363
51	rs11191416	10	104604916	T	G	rs10883835	10	104884208	T	C	0.917523	-279292
51	rs11191416	10	104604916	T	G	rs11191416	10	104604916	T	G	1	0
51	rs11191416	10	104604916	T	G	rs11191425	10	104625970	C	T	0.976421	-21054
51	rs11191416	10	104604916	T	G	rs11191426	10	104627230	G	T	0.976421	-22314
51	rs11191416	10	104604916	T	G	rs11191447	10	104652323	C	T	0.941005	-47407
51	rs11191416	10	104604916	T	G	rs11191453	10	104659852	T	C	0.941005	-54936
51	rs11191416	10	104604916	T	G	rs11191454	10	104660004	A	G	0.941005	-55088
51	rs11191416	10	104604916	T	G	rs11191472	10	104707016	A	T	0.941005	-102100
51	rs11191416	10	104604916	T	G	rs11191474	10	104713113	A	C	0.941005	-108197
51	rs11191416	10	104604916	T	G	rs11191475	10	104713162	C	T	0.941005	-108246
51	rs11191416	10	104604916	T	G	rs11191479	10	104723620	T	C	0.941005	-118704
51	rs11191416	10	104604916	T	G	rs11191484	10	104729249	G	A	0.941005	-124333
51	rs11191416	10	104604916	T	G	rs11191499	10	104764271	T	C	0.941005	-159355
51	rs11191416	10	104604916	T	G	rs11191502	10	104765494	T	G	0.941005	-160578
51	rs11191416	10	104604916	T	G	rs11191505	10	104766891	C	T	0.941005	-161975
51	rs11191416	10	104604916	T	G	rs11191511	10	104769709	T	C	0.941005	-164793
51	rs11191416	10	104604916	T	G	rs11191514	10	104773364	C	T	0.929455	-168448
51	rs11191416	10	104604916	T	G	rs11191515	10	104776527	G	A	0.929455	-171611
51	rs11191416	10	104604916	T	G	rs11191517	10	104780038	G	A	0.941005	-175122
51	rs11191416	10	104604916	T	G	rs11191519	10	104784918	C	T	0.941005	-180002
51	rs11191416	10	104604916	T	G	rs11191521	10	104789475	T	G	0.929251	-184559
51	rs11191416	10	104604916	T	G	rs11191522	10	104789580	G	A	0.929251	-184664
51	rs11191416	10	104604916	T	G	rs11191531	10	104806898	G	C	0.929251	-201982
51	rs11191416	10	104604916	T	G	rs11191534	10	104815827	A	G	0.929251	-210911
51	rs11191416	10	104604916	T	G	rs11191543	10	104824387	G	A	0.917685	-219471
51	rs11191416	10	104604916	T	G	rs11191548	10	104846178	T	C	0.929251	-241262
51	rs11191416	10	104604916	T	G	rs11191551	10	104850835	A	G	0.929251	-245919
51	rs11191416	10	104604916	T	G	rs11191555	10	104857523	A	C	0.917523	-252607
51	rs11191416	10	104604916	T	G	rs11191557	10	104864614	C	G	0.917523	-259698
51	rs11191416	10	104604916	T	G	rs11191558	10	104864678	G	A	0.917523	-259762
51	rs11191416	10	104604916	T	G	rs11191559	10	104867686	C	T	0.917523	-262770
51	rs11191416	10	104604916	T	G	rs11191560	10	104869038	T	C	0.917523	-264122
51	rs11191416	10	104604916	T	G	rs11191564	10	104878543	C	T	0.917523	-273627
51	rs11191416	10	104604916	T	G	rs11191568	10	104886374	G	A	0.917523	-281458
51	rs11191416	10	104604916	T	G	rs11191574	10	104898126	C	T	0.905936	-293210
51	rs11191416	10	104604916	T	G	rs11191575	10	104898337	C	T	0.917523	-293421
51	rs11191416	10	104604916	T	G	rs11191580	10	104906211	T	C	0.917523	-301295
51	rs11191416	10	104604916	T	G	rs11191582	10	104913653	G	A	0.905936	-308737
51	rs11191416	10	104604916	T	G	rs11191587	10	104929716	T	C	0.917523	-324800
51	rs11191416	10	104604916	T	G	rs11191593	10	104939215	T	C	0.917523	-334299
51	rs11191416	10	104604916	T	G	rs11191607	10	104959188	G	T	0.905936	-354272
51	rs11191416	10	104604916	T	G	rs112314091	10	104694654	G	A	0.941005	-89738
51	rs11191416	10	104604916	T	G	rs112390216	10	104741031	C	T	0.941005	-136115
51	rs11191416	10	104604916	T	G	rs112468006	10	104613020	G	A	0.988278	-8104
51	rs11191416	10	104604916	T	G	rs112699822	10	104692633	C	A	0.941005	-87717
51	rs11191416	10	104604916	T	G	rs112913898	10	104958900	G	A	0.905936	-353984
51	rs11191416	10	104604916	T	G	rs113278154	10	104960464	C	T	0.905936	-355548
51	rs11191416	10	104604916	T	G	rs113282265	10	104657248	A	G	0.941005	-52332
51	rs11191416	10	104604916	T	G	rs113554404	10	104766120	C	T	0.941005	-161204
51	rs11191416	10	104604916	T	G	rs113970872	10	104778812	C	T	0.941005	-173896
51	rs11191416	10	104604916	T	G	rs12217501	10	104851889	T	C	0.929251	-246973
51	rs11191416	10	104604916	T	G	rs12218148	10	104657469	C	A	0.941005	-52553
51	rs11191416	10	104604916	T	G	rs12219027	10	104811203	T	C	0.929251	-206287
51	rs11191416	10	104604916	T	G	rs12219304	10	104931584	G	C	0.917523	-326668
51	rs11191416	10	104604916	T	G	rs12219901	10	104840967	A	G	0.929251	-236051
51	rs11191416	10	104604916	T	G	rs12220375	10	104901491	T	C	0.917523	-296575
51	rs11191416	10	104604916	T	G	rs12220743	10	104851912	C	T	0.929251	-246996
51	rs11191416	10	104604916	T	G	rs12221064	10	104677126	C	T	0.941005	-72210
51	rs11191416	10	104604916	T	G	rs12221193	10	104665267	A	C	0.941005	-60351
51	rs11191416	10	104604916	T	G	rs12221335	10	104769392	T	A	0.941005	-164476
51	rs11191416	10	104604916	T	G	rs12411886	10	104685299	C	A	0.941005	-80383
51	rs11191416	10	104604916	T	G	rs12412038	10	104856162	G	A	0.917523	-251246
51	rs11191416	10	104604916	T	G	rs12413046	10	104871204	A	G	0.917523	-266288
51	rs11191416	10	104604916	T	G	rs12413409	10	104719096	G	A	0.941005	-114180
51	rs11191416	10	104604916	T	G	rs12414028	10	104957629	T	A	0.849187	-352713
51	rs11191416	10	104604916	T	G	rs12416331	10	104928914	T	A	0.917523	-323998
51	rs11191416	10	104604916	T	G	rs138009835	10	104598995	G	A	0.988278	5921
51	rs11191416	10	104604916	T	G	rs138172222	10	104902430	G	GA	0.917523	-297514
51	rs11191416	10	104604916	T	G	rs140473396	10	104795885	G	GAC	0.855191	-190969
51	rs11191416	10	104604916	T	G	rs144441152	10	104815871	AAAAAG	A	0.929251	-210955
51	rs11191416	10	104604916	T	G	rs144641573	10	104646044	TCCTCCCTC	T	0.941005	-41128
51	rs11191416	10	104604916	T	G	rs144662567	10	104648482	CTT	C	0.941005	-43566
51	rs11191416	10	104604916	T	G	rs145010450	10	104737697	T	TG	0.941005	-132781
51	rs11191416	10	104604916	T	G	rs145231815	10	104639651	GTATA	G	0.907098	-34735
51	rs11191416	10	104604916	T	G	rs145267701	10	104954777	TG	T	0.905936	-349861
51	rs11191416	10	104604916	T	G	rs145535890	10	104696990	ATGATAGCCC	A	0.941005	-92074
51	rs11191416	10	104604916	T	G	rs145634520	10	104749244	T	TA	0.917683	-144328
51	rs11191416	10	104604916	T	G	rs146748241	10	104792250	CAG	C	0.929251	-187334
51	rs11191416	10	104604916	T	G	rs147687891	10	104828026	GGAGGCCAAGACAGT	G	0.929251	-223110
51	rs11191416	10	104604916	T	G	rs150786824	10	104612941	G	A	0.988278	-8025
51	rs11191416	10	104604916	T	G	rs17094683	10	104851301	G	T	0.929251	-246385
51	rs11191416	10	104604916	T	G	rs17115100	10	104591393	G	T	0.988278	13523
51	rs11191416	10	104604916	T	G	rs17115213	10	104681143	A	G	0.941005	-76227
51	rs11191416	10	104604916	T	G	rs17878846	10	104630412	A	T	0.931867	-25496
51	rs11191416	10	104604916	T	G	rs17879819	10	104662215	C	T	0.941005	-57299
51	rs11191416	10	104604916	T	G	rs17884001	10	104661245	C	T	0.929455	-56329
51	rs11191416	10	104604916	T	G	rs185575325	10	104665997	C	G	0.941005	-61081
51	rs11191416	10	104604916	T	G	rs199951226	10	104642862	GT	G	0.855201	-37946
51	rs11191416	10	104604916	T	G	rs201571665	10	104675802	AATATATATATAT	A	0.929455	-70886
51	rs11191416	10	104604916	T	G	rs201616013	10	104739677	A	AT	0.865145	-134761
51	rs11191416	10	104604916	T	G	rs2297787	10	104680137	T	A	0.907098	-75221
51	rs11191416	10	104604916	T	G	rs3215816	10	104856764	CAA	C	0.917523	-251848
51	rs11191416	10	104604916	T	G	rs34747231	10	104942244	T	G	0.917523	-337328
51	rs11191416	10	104604916	T	G	rs35125602	10	104656039	G	A	0.941005	-51123
51	rs11191416	10	104604916	T	G	rs3740390	10	104638480	C	T	0.941005	-33564
51	rs11191416	10	104604916	T	G	rs3781285	10	104825665	C	G	0.929251	-220749
51	rs11191416	10	104604916	T	G	rs3824754	10	104614350	C	T	0.988278	-9434
51	rs11191416	10	104604916	T	G	rs3824755	10	104595849	G	C	0.976803	9067
51	rs11191416	10	104604916	T	G	rs4409766	10	104616663	T	C	0.964927	-11747
51	rs11191416	10	104604916	T	G	rs4568943	10	104661881	C	A	0.941005	-56965
51	rs11191416	10	104604916	T	G	rs5011520	10	104697516	G	A	0.941005	-92600
51	rs11191416	10	104604916	T	G	rs7098825	10	104628234	T	C	0.931867	-23318
51	rs11191416	10	104604916	T	G	rs72050190	10	104735236	A	AC	0.941005	-130320
51	rs11191416	10	104604916	T	G	rs72456156	10	104814347	GTGTTTTGTTTTTTTTGTTTTTT	G	0.917683	-209431
51	rs11191416	10	104604916	T	G	rs732998	10	104897901	T	C	0.917523	-292985
51	rs11191416	10	104604916	T	G	rs74233296	10	104655350	T	C	0.941005	-50434
51	rs11191416	10	104604916	T	G	rs74233809	10	104913940	T	C	0.905936	-309024
51	rs11191416	10	104604916	T	G	rs74444347	10	104769275	A	C	0.941005	-164359
51	rs11191416	10	104604916	T	G	rs7475853	10	104673097	G	A	0.941005	-68181
51	rs11191416	10	104604916	T	G	rs75970938	10	104793648	T	C	0.929251	-188732
51	rs11191416	10	104604916	T	G	rs76752100	10	104794086	G	T	0.906368	-189170
51	rs11191416	10	104604916	T	G	rs77180047	10	104666757	G	A	0.941005	-61841
51	rs11191416	10	104604916	T	G	rs77335224	10	104636276	C	T	0.921296	-31360
51	rs11191416	10	104604916	T	G	rs77420391	10	104945823	G	A	0.917523	-340907
51	rs11191416	10	104604916	T	G	rs77602510	10	104682602	G	A	0.941005	-77686
51	rs11191416	10	104604916	T	G	rs77787671	10	104776205	C	T	0.941005	-171289
51	rs11191416	10	104604916	T	G	rs77860422	10	104748009	G	A	0.941005	-143093
51	rs11191416	10	104604916	T	G	rs78260931	10	104721962	G	C	0.941005	-117046
51	rs11191416	10	104604916	T	G	rs78821730	10	104684544	G	A	0.941005	-79628
51	rs11191416	10	104604916	T	G	rs79082900	10	104877302	T	C	0.917523	-272386
51	rs11191416	10	104604916	T	G	rs7912206	10	104604563	C	T	0.976803	353
51	rs11191416	10	104604916	T	G	rs79237883	10	104940946	T	C	0.917523	-336030
51	rs11191416	10	104604916	T	G	rs79668541	10	104793904	C	T	0.929251	-188988
51	rs11191416	10	104604916	T	G	rs79680647	10	104910959	G	A	0.917523	-306043
51	rs11191416	10	104604916	T	G	rs79993475	10	104901031	A	G	0.917523	-296115
51	rs11191416	10	104604916	T	G	rs943037	10	104835919	C	T	0.929251	-231003
51	rs11191416	10	104604916	T	G	rs9633712	10	104873761	G	C	0.917523	-268845
52	rs10840293	11	9751196	G	A	rs10743117	11	9751331	G	T	0.951736	-135
52	rs10840293	11	9751196	G	A	rs10743118	11	9751651	G	A	0.955898	-455
52	rs10840293	11	9751196	G	A	rs10840293	11	9751196	G	A	1	0
52	rs10840293	11	9751196	G	A	rs10840294	11	9751246	G	T	0.955898	-50
52	rs10840293	11	9751196	G	A	rs10840295	11	9751775	T	C	0.944151	-579
52	rs10840293	11	9751196	G	A	rs10840296	11	9751780	A	G	0.955898	-584
52	rs10840293	11	9751196	G	A	rs12360647	11	9751089	G	A	0.927368	107
52	rs10840293	11	9751196	G	A	rs173396	11	9759918	G	A	0.931897	-8722
52	rs10840293	11	9751196	G	A	rs2649044	11	9763969	C	T	0.919501	-12773
52	rs10840293	11	9751196	G	A	rs34315250	11	9751995	CTTT	C	0.944151	-799
52	rs10840293	11	9751196	G	A	rs360136	11	9773517	C	A	0.940261	-22321
52	rs10840293	11	9751196	G	A	rs360137	11	9773568	T	C	0.936385	-22372
52	rs10840293	11	9751196	G	A	rs360153	11	9762274	T	C	0.912225	-11078
52	rs10840293	11	9751196	G	A	rs360155	11	9759202	C	T	0.896915	-8006
52	rs10840293	11	9751196	G	A	rs360156	11	9756724	T	C	0.940261	-5528
52	rs10840293	11	9751196	G	A	rs360157	11	9754221	C	T	0.939522	-3025
52	rs10840293	11	9751196	G	A	rs360158	11	9753601	G	A	0.904928	-2405
52	rs10840293	11	9751196	G	A	rs378825	11	9766932	A	G	0.927745	-15736
52	rs10840293	11	9751196	G	A	rs472109	11	9770318	G	C	0.936385	-19122
52	rs10840293	11	9751196	G	A	rs491205	11	9767559	G	A	0.947595	-16363
52	rs10840293	11	9751196	G	A	rs58068637	11	9751874	TAA	T	0.824082	-678
52	rs10840293	11	9751196	G	A	rs93138	11	9759713	T	G	0.951969	-8517
52	rs10840293	11	9751196	G	A	rs93139	11	9759608	T	C	0.943651	-8412
52	rs10840293	11	9751196	G	A	rs9943599	11	9752741	C	T	0.939966	-1545
53	rs3993105	11	13303071	C	T	rs10628863	11	13285153	G	GAGGGAGGA	0.951076	17918
53	rs3993105	11	13303071	C	T	rs10766065	11	13277961	C	T	0.809851	25110
53	rs3993105	11	13303071	C	T	rs10766066	11	13278027	G	A	0.809851	25044
53	rs3993105	11	13303071	C	T	rs10832007	11	13270052	A	T	0.838963	33019
53	rs3993105	11	13303071	C	T	rs10832011	11	13287938	G	A	0.975166	15133
53	rs3993105	11	13303071	C	T	rs10832012	11	13293248	A	C	0.835849	9823
53	rs3993105	11	13303071	C	T	rs10832013	11	13295353	G	T	0.928363	7718
53	rs3993105	11	13303071	C	T	rs10832014	11	13295415	T	A	0.980167	7656
53	rs3993105	11	13303071	C	T	rs10832017	11	13309671	G	A	0.846257	-6600
53	rs3993105	11	13303071	C	T	rs10832018	11	13312424	G	A	0.975166	-9353
53	rs3993105	11	13303071	C	T	rs10832019	11	13313879	C	T	0.846257	-10808
53	rs3993105	11	13303071	C	T	rs11022733	11	13281557	C	A	0.809851	21514
53	rs3993105	11	13303071	C	T	rs11022734	11	13281580	A	G	0.809851	21491
53	rs3993105	11	13303071	C	T	rs11022735	11	13292727	A	C	0.980167	10344
53	rs3993105	11	13303071	C	T	rs11022738	11	13293182	T	C	0.835849	9889
53	rs3993105	11	13303071	C	T	rs11022742	11	13296561	T	C	0.840479	6510
53	rs3993105	11	13303071	C	T	rs11022743	11	13297800	G	A	0.840479	5271
53	rs3993105	11	13303071	C	T	rs11022749	11	13307366	A	G	0.835859	-4295
53	rs3993105	11	13303071	C	T	rs11022750	11	13307594	G	A	0.835859	-4523
53	rs3993105	11	13303071	C	T	rs11022751	11	13307613	T	C	0.835859	-4542
53	rs3993105	11	13303071	C	T	rs11022752	11	13307622	A	G	0.835859	-4551
53	rs3993105	11	13303071	C	T	rs11022753	11	13310854	T	C	0.841658	-7783
53	rs3993105	11	13303071	C	T	rs11022754	11	13313243	G	A	0.841658	-10172
53	rs3993105	11	13303071	C	T	rs11022755	11	13315049	T	C	0.846257	-11978
53	rs3993105	11	13303071	C	T	rs11022756	11	13315439	A	C	0.975166	-12368
53	rs3993105	11	13303071	C	T	rs11316597	11	13295751	AT	A	0.985182	7320
53	rs3993105	11	13303071	C	T	rs11605518	11	13270214	A	G	0.838963	32857
53	rs3993105	11	13303071	C	T	rs12290622	11	13314307	G	A	0.975166	-11236
53	rs3993105	11	13303071	C	T	rs12295734	11	13292281	G	C	0.908063	10790
53	rs3993105	11	13303071	C	T	rs12361893	11	13301114	C	G	0.985182	1957
53	rs3993105	11	13303071	C	T	rs1351525	11	13301548	A	T	1	1523
53	rs3993105	11	13303071	C	T	rs1384024	11	13296644	C	A	0.985182	6427
53	rs3993105	11	13303071	C	T	rs1384025	11	13296446	G	T	0.985182	6625
53	rs3993105	11	13303071	C	T	rs1384026	11	13296401	T	A	0.985182	6670
53	rs3993105	11	13303071	C	T	rs1384027	11	13295920	A	T	0.985182	7151
53	rs3993105	11	13303071	C	T	rs1384028	11	13295767	C	T	0.985182	7304
53	rs3993105	11	13303071	C	T	rs1384029	11	13293019	T	C	0.980167	10052
53	rs3993105	11	13303071	C	T	rs1384030	11	13292909	T	C	0.980167	10162
53	rs3993105	11	13303071	C	T	rs1481880	11	13269548	G	A	0.838963	33523
53	rs3993105	11	13303071	C	T	rs1481891	11	13310718	T	C	0.975166	-7647
53	rs3993105	11	13303071	C	T	rs1481892	11	13301921	G	C	0.995014	1150
53	rs3993105	11	13303071	C	T	rs148728593	11	13291823	A	ATATATT	0.975166	11248
53	rs3993105	11	13303071	C	T	rs2035380	11	13284345	T	C	0.970178	18726
53	rs3993105	11	13303071	C	T	rs2279284	11	13298750	C	T	0.835353	4321
53	rs3993105	11	13303071	C	T	rs2279285	11	13298687	G	T	0.985182	4384
53	rs3993105	11	13303071	C	T	rs2279286	11	13298519	G	A	0.985182	4552
53	rs3993105	11	13303071	C	T	rs2279287	11	13298485	T	C	0.985182	4586
53	rs3993105	11	13303071	C	T	rs2403661	11	13285281	T	G	0.975166	17790
53	rs3993105	11	13303071	C	T	rs2403662	11	13302822	A	G	1	249
53	rs3993105	11	13303071	C	T	rs3046408	11	13316881	GGA	G	0.975166	-13810
53	rs3993105	11	13303071	C	T	rs34148132	11	13314475	T	C	0.975166	-11404
53	rs3993105	11	13303071	C	T	rs36170258	11	13311263	C	T	0.975166	-8192
53	rs3993105	11	13303071	C	T	rs3993105	11	13303071	C	T	1	0
53	rs3993105	11	13303071	C	T	rs4146386	11	13291979	A	G	0.980167	11092
53	rs3993105	11	13303071	C	T	rs4146388	11	13306605	C	T	0.841658	-3534
53	rs3993105	11	13303071	C	T	rs4353253	11	13310263	G	C	0.975166	-7192
53	rs3993105	11	13303071	C	T	rs4414197	11	13306311	T	G	0.975166	-3240
53	rs3993105	11	13303071	C	T	rs4603287	11	13301335	T	G	1	1736
53	rs3993105	11	13303071	C	T	rs4757137	11	13291827	G	T	0.835849	11244
53	rs3993105	11	13303071	C	T	rs4757138	11	13297925	A	G	0.985182	5146
53	rs3993105	11	13303071	C	T	rs4757139	11	13300456	C	T	0.985182	2615
53	rs3993105	11	13303071	C	T	rs4757140	11	13300540	G	T	0.985182	2531
53	rs3993105	11	13303071	C	T	rs4757141	11	13307095	A	G	0.846257	-4024
53	rs3993105	11	13303071	C	T	rs60521023	11	13314102	A	AT	0.970279	-11031
53	rs3993105	11	13303071	C	T	rs61882122	11	13299895	A	G	0.965913	3176
53	rs3993105	11	13303071	C	T	rs7107287	11	13312969	G	T	0.846257	-9898
53	rs3993105	11	13303071	C	T	rs7109016	11	13293979	A	T	0.980167	9092
53	rs3993105	11	13303071	C	T	rs7120247	11	13278612	T	C	0.805086	24459
53	rs3993105	11	13303071	C	T	rs7125487	11	13282058	C	G	0.853385	21013
53	rs3993105	11	13303071	C	T	rs747601	11	13274553	A	T	0.838963	28518
53	rs3993105	11	13303071	C	T	rs7926712	11	13303085	A	G	1	-14
53	rs3993105	11	13303071	C	T	rs7928655	11	13300252	C	G	0.985182	2819
53	rs3993105	11	13303071	C	T	rs7934154	11	13314148	G	T	0.846257	-11077
53	rs3993105	11	13303071	C	T	rs79789232	11	13283648	G	GGTTTT	0.83123	19423
53	rs3993105	11	13303071	C	T	rs900145	11	13293905	C	T	0.980167	9166
53	rs3993105	11	13303071	C	T	rs900146	11	13293887	C	T	0.975166	9184
53	rs3993105	11	13303071	C	T	rs900147	11	13293840	G	A	0.980167	9231
53	rs3993105	11	13303071	C	T	rs986720	11	13271138	G	C	0.838963	31933
53	rs3993105	11	13303071	C	T	rs986721	11	13270717	A	T	0.838963	32354
53	rs3993105	11	13303071	C	T	rs998089	11	13284111	C	T	0.831235	18960
54	rs12801636	11	65391317	G	A	rs1078457	11	65380124	C	T	0.829305	11193
54	rs12801636	11	65391317	G	A	rs12790427	11	65384727	C	T	0.850594	6590
54	rs12801636	11	65391317	G	A	rs12801636	11	65391317	G	A	1	0
54	rs12801636	11	65391317	G	A	rs2306363	11	65405600	G	T	0.849939	-14283
54	rs12801636	11	65391317	G	A	rs4930295	11	65390554	C	G	0.977217	763
54	rs12801636	11	65391317	G	A	rs66864335	11	65390803	G	A	0.977217	514
55	rs590121	11	75274150	G	T	rs3214601	11	75283796	AT	A	0.864049	-9646
55	rs590121	11	75274150	G	T	rs585821	11	75282882	G	A	0.859739	-8732
55	rs590121	11	75274150	G	T	rs589203	11	75275808	C	T	0.882065	-1658
55	rs590121	11	75274150	G	T	rs590121	11	75274150	G	T	1	0
55	rs590121	11	75274150	G	T	rs604021	11	75276769	G	C	0.882065	-2619
55	rs590121	11	75274150	G	T	rs615896	11	75275301	T	C	0.877655	-1151
55	rs590121	11	75274150	G	T	rs649257	11	75279846	C	T	0.86894	-5696
55	rs590121	11	75274150	G	T	rs650241	11	75277757	C	G	0.86894	-3607
55	rs590121	11	75274150	G	T	rs652054	11	75275532	C	A	0.882065	-1382
55	rs590121	11	75274150	G	T	rs653724	11	75276467	G	A	0.877663	-2317
55	rs590121	11	75274150	G	T	rs654759	11	75284890	G	C	0.872794	-10740
55	rs590121	11	75274150	G	T	rs6704	11	75283653	C	A	0.872794	-9503
55	rs590121	11	75274150	G	T	rs681390	11	75274630	T	C	0.869511	-480
56	rs2128739	11	103673277	A	C	rs11226029	11	103693627	G	A	0.965764	-20350
56	rs2128739	11	103673277	A	C	rs1384705	11	103696851	C	T	0.965764	-23574
56	rs2128739	11	103673277	A	C	rs2019090	11	103668962	A	T	0.965764	4315
56	rs2128739	11	103673277	A	C	rs2128739	11	103673277	A	C	1	0
56	rs2128739	11	103673277	A	C	rs2839812	11	103673294	T	A	1	-17
56	rs2128739	11	103673277	A	C	rs5794276	11	103669291	T	TTATTGAA	0.965764	3986
56	rs2128739	11	103673277	A	C	rs974819	11	103660567	T	C	0.965764	12710
57	rs964184	11	116648917	G	C	rs66505542	11	116623213	TA	T	0.84886	25704
57	rs964184	11	116648917	G	C	rs964184	11	116648917	G	C	1	0
58	rs10841443	12	20220033	C	G	rs10743355	12	20234938	A	G	0.807832	-14905
58	rs10841443	12	20220033	C	G	rs10743356	12	20235039	A	G	0.807832	-15006
58	rs10841443	12	20220033	C	G	rs10841443	12	20220033	C	G	1	0
58	rs10841443	12	20220033	C	G	rs10841446	12	20238203	A	T	0.811977	-18170
58	rs10841443	12	20220033	C	G	rs116654149	12	20221918	C	A	0.80942	-1885
58	rs10841443	12	20220033	C	G	rs139586023	12	20240187	GTCAC	G	0.816148	-20154
58	rs10841443	12	20220033	C	G	rs2417834	12	20222678	C	T	0.873836	-2645
58	rs10841443	12	20220033	C	G	rs371144017	12	20233639	CTTTTA	C	0.803345	-13606
58	rs10841443	12	20220033	C	G	rs3861086	12	20218869	T	C	0.874398	1164
58	rs10841443	12	20220033	C	G	rs3962568	12	20223017	C	A	0.873836	-2984
58	rs10841443	12	20220033	C	G	rs4625550	12	20223730	A	C	0.865514	-3697
58	rs10841443	12	20220033	C	G	rs4762745	12	20218201	A	T	0.864969	1832
58	rs10841443	12	20220033	C	G	rs7358616	12	20228255	C	T	0.841942	-8222
58	rs10841443	12	20220033	C	G	rs7358622	12	20228426	G	C	0.842699	-8393
58	rs10841443	12	20220033	C	G	rs7975918	12	20237623	G	C	0.807818	-17590
59	rs2681472	12	90008959	A	G	rs10580742	12	89985292	AAAGT	A	0.960171	23667
59	rs2681472	12	90008959	A	G	rs11105328	12	89942390	A	G	0.897633	66569
59	rs2681472	12	90008959	A	G	rs11105337	12	89993507	A	T	0.944374	15452
59	rs2681472	12	90008959	A	G	rs11105352	12	90026462	G	A	0.991997	-17503
59	rs2681472	12	90008959	A	G	rs11105353	12	90026463	C	A	0.991997	-17504
59	rs2681472	12	90008959	A	G	rs11105354	12	90026523	A	G	0.991997	-17564
59	rs2681472	12	90008959	A	G	rs11105364	12	90069276	T	G	0.991997	-60317
59	rs2681472	12	90008959	A	G	rs11105368	12	90074441	G	C	0.991997	-65482
59	rs2681472	12	90008959	A	G	rs11105375	12	90088580	T	A	0.9681	-79621
59	rs2681472	12	90008959	A	G	rs11105376	12	90088768	G	A	0.944368	-79809
59	rs2681472	12	90008959	A	G	rs11105378	12	90090741	C	T	0.9681	-81782
59	rs2681472	12	90008959	A	G	rs111478946	12	90058842	G	A	0.991997	-49883
59	rs2681472	12	90008959	A	G	rs11431123	12	90046518	G	GT	0.991997	-37559
59	rs2681472	12	90008959	A	G	rs117742247	12	89991313	C	T	0.936494	17646
59	rs2681472	12	90008959	A	G	rs12230074	12	90090867	A	G	0.9681	-81908
59	rs2681472	12	90008959	A	G	rs12579302	12	90050503	A	G	0.991997	-41544
59	rs2681472	12	90008959	A	G	rs139853097	12	89963265	G	GT	0.928411	45694
59	rs2681472	12	90008959	A	G	rs1401981	12	90091446	G	A	0.960171	-82487
59	rs2681472	12	90008959	A	G	rs17249754	12	90060586	G	A	0.991997	-51627
59	rs2681472	12	90008959	A	G	rs201384010	12	90084104	C	CT	0.865145	-75145
59	rs2681472	12	90008959	A	G	rs2681472	12	90008959	A	G	1	0
59	rs2681472	12	90008959	A	G	rs2681492	12	90013089	T	C	0.992042	-4130
59	rs2681472	12	90008959	A	G	rs4842666	12	89941549	T	C	0.889681	67410
59	rs2681472	12	90008959	A	G	rs4842675	12	90075243	C	T	0.991997	-66284
59	rs2681472	12	90008959	A	G	rs4842676	12	90091782	G	C	0.877591	-82823
59	rs2681472	12	90008959	A	G	rs57481061	12	90019178	C	G	0.960171	-10219
59	rs2681472	12	90008959	A	G	rs6538195	12	90062376	G	A	0.991997	-53417
59	rs2681472	12	90008959	A	G	rs7314459	12	89956341	T	A	0.904843	52618
59	rs2681472	12	90008959	A	G	rs73437338	12	90054619	T	C	0.952135	-45660
59	rs2681472	12	90008959	A	G	rs73437358	12	90072076	G	A	0.991997	-63117
60	rs11065979	12	112059557	C	T	rs10774625	12	111910219	A	G	0.851075	149338
60	rs11065979	12	112059557	C	T	rs11065979	12	112059557	C	T	1	0
60	rs11065979	12	112059557	C	T	rs11065987	12	112072424	A	G	0.914107	-12867
60	rs11065979	12	112059557	C	T	rs11065991	12	112083162	C	T	0.914107	-23605
60	rs11065979	12	112059557	C	T	rs11513729	12	112273499	C	T	0.859384	-213942
60	rs11065979	12	112059557	C	T	rs17696736	12	112486818	A	G	0.826693	-427261
60	rs11065979	12	112059557	C	T	rs2013002	12	112200150	T	C	0.895477	-140593
60	rs11065979	12	112059557	C	T	rs3062379	12	111826477	A	AAATT	0.803446	233080
60	rs11065979	12	112059557	C	T	rs3184504	12	111884608	T	C	0.888876	174949
60	rs11065979	12	112059557	C	T	rs35350651	12	111907431	A	AC	0.851075	152126
60	rs11065979	12	112059557	C	T	rs4766578	12	111904371	T	A	0.851075	155186
60	rs11065979	12	112059557	C	T	rs58427842	12	112511065	TAC	TACAC	0.847004	-451508
60	rs11065979	12	112059557	C	T	rs597808	12	111973358	A	G	0.873946	86199
60	rs11065979	12	112059557	C	T	rs653178	12	112007756	C	T	0.889505	51801
60	rs11065979	12	112059557	C	T	rs7137828	12	111932800	C	T	0.888878	126757
60	rs11065979	12	112059557	C	T	rs7310615	12	111865049	C	G	0.885285	194508
60	rs11065979	12	112059557	C	T	rs847888	12	112151742	C	A	0.83029	-92185
61	rs2244608	12	121416988	A	G	12:121404243	12	121404243	ATT	AT	0.867786	12745
61	rs2244608	12	121416988	A	G	rs11065358	12	121384495	T	C	0.873442	32493
61	rs2244608	12	121416988	A	G	rs11065359	12	121386122	G	A	0.868317	30866
61	rs2244608	12	121416988	A	G	rs11065384	12	121423285	T	C	0.908348	-6297
61	rs2244608	12	121416988	A	G	rs11065385	12	121423386	A	G	0.908348	-6398
61	rs2244608	12	121416988	A	G	rs1169284	12	121419926	T	C	0.929888	-2938
61	rs2244608	12	121416988	A	G	rs1169288	12	121416650	A	C	0.96043	338
61	rs2244608	12	121416988	A	G	rs1169292	12	121426478	C	T	0.873783	-9490
61	rs2244608	12	121416988	A	G	rs1169294	12	121426594	G	A	0.87806	-9606
61	rs2244608	12	121416988	A	G	rs1183910	12	121420807	G	A	0.908348	-3819
61	rs2244608	12	121416988	A	G	rs142632970	12	121413345	A	G	0.898267	3643
61	rs2244608	12	121416988	A	G	rs148608463	12	121413027	G	A	0.824041	3961
61	rs2244608	12	121416988	A	G	rs1696359	12	121388559	T	C	0.858003	28429
61	rs2244608	12	121416988	A	G	rs1732391	12	121392341	C	T	0.877358	24647
61	rs2244608	12	121416988	A	G	rs2178463	12	121389721	A	G	0.869554	27267
61	rs2244608	12	121416988	A	G	rs2243458	12	121424490	C	T	0.908348	-7502
61	rs2244608	12	121416988	A	G	rs2243616	12	121406370	G	T	0.881295	10618
61	rs2244608	12	121416988	A	G	rs2244608	12	121416988	A	G	1	0
61	rs2244608	12	121416988	A	G	rs2251468	12	121405126	C	A	0.881295	11862
61	rs2244608	12	121416988	A	G	rs2255531	12	121414915	G	A	0.856714	2073
61	rs2244608	12	121416988	A	G	rs2650000	12	121388962	A	C	0.873442	28026
61	rs2244608	12	121416988	A	G	rs2701175	12	121391671	C	A	0.877358	25317
61	rs2244608	12	121416988	A	G	rs2701194	12	121390078	A	G	0.869554	26910
61	rs2244608	12	121416988	A	G	rs35145830	12	121413997	G	GA	0.9042	2991
61	rs2244608	12	121416988	A	G	rs56320023	12	121417536	G	GACTC	0.895407	-548
61	rs2244608	12	121416988	A	G	rs6489786	12	121397875	A	G	0.876786	19113
61	rs2244608	12	121416988	A	G	rs71076693	12	121401647	AT	A	0.868324	15341
61	rs2244608	12	121416988	A	G	rs7954039	12	121398654	A	C	0.872291	18334
61	rs2244608	12	121416988	A	G	rs7954331	12	121398657	G	T	0.872291	18331
61	rs2258287	12	121454313	C	A	rs1169279	12	121455873	C	T	1	-1560
61	rs2258287	12	121454313	C	A	rs1169281	12	121454906	G	A	1	-593
61	rs2258287	12	121454313	C	A	rs1169300	12	121431225	G	A	0.916919	23088
61	rs2258287	12	121454313	C	A	rs1169301	12	121431300	C	T	0.916919	23013
61	rs2258287	12	121454313	C	A	rs1169314	12	121443116	A	G	0.903206	11197
61	rs2258287	12	121454313	C	A	rs1169315	12	121443753	T	G	0.903206	10560
61	rs2258287	12	121454313	C	A	rs1182933	12	121454622	C	T	0.916318	-309
61	rs2258287	12	121454313	C	A	rs2257764	12	121446446	T	A	0.903206	7867
61	rs2258287	12	121454313	C	A	rs2258287	12	121454313	C	A	1	0
61	rs2258287	12	121454313	C	A	rs2259820	12	121435342	C	T	0.916919	18971
61	rs2258287	12	121454313	C	A	rs2264750	12	121450165	C	T	0.903206	4148
61	rs2258287	12	121454313	C	A	rs2264778	12	121450354	C	A	0.977804	3959
61	rs2258287	12	121454313	C	A	rs2464196	12	121435427	G	A	0.916919	18886
62	rs11057401	12	124427306	T	A	12:124438323	12	124438323	TCAAAAACAAAAA	TCAAAAACAAAAACAAAAA	0.921131	-11017
62	rs11057401	12	124427306	T	A	rs10846579	12	124407403	C	T	0.901704	19903
62	rs11057401	12	124427306	T	A	rs10846580	12	124415453	T	C	0.909412	11853
62	rs11057401	12	124427306	T	A	rs11057393	12	124403769	C	T	0.908769	23537
62	rs11057401	12	124427306	T	A	rs11057394	12	124407676	T	C	0.901704	19630
62	rs11057401	12	124427306	T	A	rs11057396	12	124419062	A	C	0.921131	8244
62	rs11057401	12	124427306	T	A	rs11057397	12	124419728	C	T	0.905548	7578
62	rs11057401	12	124427306	T	A	rs11057399	12	124425078	A	G	0.921131	2228
62	rs11057401	12	124427306	T	A	rs11057400	12	124425149	C	T	1	2157
62	rs11057401	12	124427306	T	A	rs11057401	12	124427306	T	A	1	0
62	rs11057401	12	124427306	T	A	rs11057407	12	124449829	G	A	0.991275	-22523
62	rs11057401	12	124427306	T	A	rs11057408	12	124464836	G	T	0.904255	-37530
62	rs11057401	12	124427306	T	A	rs11057409	12	124479331	C	T	0.890788	-52025
62	rs11057401	12	124427306	T	A	rs11057412	12	124489142	G	C	0.888789	-61836
62	rs11057401	12	124427306	T	A	rs11057413	12	124489162	A	G	0.895267	-61856
62	rs11057401	12	124427306	T	A	rs112702205	12	124492313	A	ATTTTATTCATCCAT	0.892624	-65007
62	rs11057401	12	124427306	T	A	rs11346525	12	124473313	AT	A	0.904255	-46007
62	rs11057401	12	124427306	T	A	rs11831913	12	124446898	T	C	1	-19592
62	rs11057401	12	124427306	T	A	rs11833002	12	124446616	G	A	0.913297	-19310
62	rs11057401	12	124427306	T	A	rs11835839	12	124431049	G	A	0.90877	-3743
62	rs11057401	12	124427306	T	A	rs11837287	12	124470059	C	T	0.904255	-42753
62	rs11057401	12	124427306	T	A	rs1187415	12	124491529	G	C	0.892624	-64223
62	rs11057401	12	124427306	T	A	rs12296259	12	124438360	A	G	0.913297	-11054
62	rs11057401	12	124427306	T	A	rs12298484	12	124418674	C	T	0.921131	8632
62	rs11057401	12	124427306	T	A	rs12301673	12	124455818	C	T	0.916616	-28512
62	rs11057401	12	124427306	T	A	rs12303671	12	124492610	T	G	0.892624	-65304
62	rs11057401	12	124427306	T	A	rs12303933	12	124482256	T	C	0.890788	-54950
62	rs11057401	12	124427306	T	A	rs12310367	12	124486678	A	G	0.886873	-59372
62	rs11057401	12	124427306	T	A	rs12311114	12	124460703	C	A	0.98254	-33397
62	rs11057401	12	124427306	T	A	rs12311848	12	124486851	A	G	0.890788	-59545
62	rs11057401	12	124427306	T	A	rs12316080	12	124438217	C	T	0.917203	-10911
62	rs11057401	12	124427306	T	A	rs12317176	12	124404718	T	C	0.897157	22588
62	rs11057401	12	124427306	T	A	rs12809125	12	124407991	A	G	0.901704	19315
62	rs11057401	12	124427306	T	A	rs12809473	12	124476599	T	A	0.890788	-49293
62	rs11057401	12	124427306	T	A	rs12823740	12	124458002	C	A	0.904258	-30696
62	rs11057401	12	124427306	T	A	rs12824567	12	124495203	G	C	0.978209	-67897
62	rs11057401	12	124427306	T	A	rs12827409	12	124476706	C	G	0.890788	-49400
62	rs11057401	12	124427306	T	A	rs12829951	12	124425841	A	G	0.921131	1465
62	rs11057401	12	124427306	T	A	rs12833624	12	124476873	C	T	0.879101	-49567
62	rs11057401	12	124427306	T	A	rs139928238	12	124401710	CTTTCT	C	0.855535	25596
62	rs11057401	12	124427306	T	A	rs1882491	12	124454235	T	C	0.991275	-26929
62	rs11057401	12	124427306	T	A	rs2130382	12	124484643	C	G	0.969501	-57337
62	rs11057401	12	124427306	T	A	rs2178663	12	124433905	C	T	0.995637	-6599
62	rs11057401	12	124427306	T	A	rs3186071	12	124429279	G	A	1	-1973
62	rs11057401	12	124427306	T	A	rs3215290	12	124478376	TC	T	0.969501	-51070
62	rs11057401	12	124427306	T	A	rs34114498	12	124480373	G	C	0.892624	-53067
62	rs11057401	12	124427306	T	A	rs34180676	12	124431519	C	T	0.995631	-4213
62	rs11057401	12	124427306	T	A	rs34854841	12	124451504	A	G	1	-24198
62	rs11057401	12	124427306	T	A	rs34878139	12	124446253	T	C	0.913297	-18947
62	rs11057401	12	124427306	T	A	rs35099862	12	124467204	C	A	0.904255	-39898
62	rs11057401	12	124427306	T	A	rs35825716	12	124427524	G	C	1	-218
62	rs11057401	12	124427306	T	A	rs36019400	12	124425384	TGG	T	0.921131	1922
62	rs11057401	12	124427306	T	A	rs3762103	12	124447407	A	T	0.913297	-20101
62	rs11057401	12	124427306	T	A	rs3789967	12	124447339	T	G	0.909412	-20033
62	rs11057401	12	124427306	T	A	rs3802999	12	124414098	C	T	0.921131	13208
62	rs11057401	12	124427306	T	A	rs3833499	12	124427761	T	TA	0.921131	-455
62	rs11057401	12	124427306	T	A	rs4405410	12	124435788	T	A	0.921131	-8482
62	rs11057401	12	124427306	T	A	rs4575361	12	124410529	A	T	1	16777
62	rs11057401	12	124427306	T	A	rs4765127	12	124460167	G	T	0.904255	-32861
62	rs11057401	12	124427306	T	A	rs4765148	12	124478637	G	T	0.965166	-51331
62	rs11057401	12	124427306	T	A	rs4765219	12	124440110	C	A	0.916616	-12804
62	rs11057401	12	124427306	T	A	rs4765305	12	124430612	G	A	0.904878	-3306
62	rs11057401	12	124427306	T	A	rs4765335	12	124430812	G	A	0.98259	-3506
62	rs11057401	12	124427306	T	A	rs4765528	12	124462254	T	A	0.98254	-34948
62	rs11057401	12	124427306	T	A	rs4765541	12	124465995	T	C	0.892624	-38689
62	rs11057401	12	124427306	T	A	rs4765562	12	124472571	T	C	0.892624	-45265
62	rs11057401	12	124427306	T	A	rs4930706	12	124417338	T	C	0.909412	9968
62	rs11057401	12	124427306	T	A	rs4930707	12	124417339	G	A	0.921131	9967
62	rs11057401	12	124427306	T	A	rs4930721	12	124417889	C	T	0.995631	9417
62	rs11057401	12	124427306	T	A	rs4930722	12	124423275	C	G	0.995631	4031
62	rs11057401	12	124427306	T	A	rs4930723	12	124423600	G	C	0.921131	3706
62	rs11057401	12	124427306	T	A	rs4930724	12	124423817	T	C	0.851576	3489
62	rs11057401	12	124427306	T	A	rs4930725	12	124428162	T	A	0.921131	-856
62	rs11057401	12	124427306	T	A	rs4930726	12	124428331	T	C	0.913297	-1025
62	rs11057401	12	124427306	T	A	rs55990776	12	124447466	A	G	0.916617	-20160
62	rs11057401	12	124427306	T	A	rs56041971	12	124480866	G	A	0.894729	-53560
62	rs11057401	12	124427306	T	A	rs57292191	12	124420076	C	CAGGA	0.909412	7230
62	rs11057401	12	124427306	T	A	rs59528299	12	124444342	G	GAATT	0.909412	-17036
62	rs11057401	12	124427306	T	A	rs6488912	12	124442752	T	C	0.913297	-15446
62	rs11057401	12	124427306	T	A	rs6488913	12	124445569	C	G	0.904878	-18263
62	rs11057401	12	124427306	T	A	rs6488914	12	124447841	G	C	1	-20535
62	rs11057401	12	124427306	T	A	rs71308007	12	124474432	T	TTCTAATGACCAAATCCTA	0.904255	-47126
62	rs11057401	12	124427306	T	A	rs7131882	12	124426736	C	T	0.921131	570
62	rs11057401	12	124427306	T	A	rs7132655	12	124438973	G	C	0.916616	-11667
62	rs11057401	12	124427306	T	A	rs7133378	12	124409502	G	A	0.80066	17804
62	rs11057401	12	124427306	T	A	rs7134121	12	124447346	T	C	0.921131	-20040
62	rs11057401	12	124427306	T	A	rs7135314	12	124478566	A	T	0.890788	-51260
62	rs11057401	12	124427306	T	A	rs71458830	12	124476561	C	T	0.890788	-49255
62	rs11057401	12	124427306	T	A	rs7301953	12	124405871	G	A	0.98254	21435
62	rs11057401	12	124427306	T	A	rs7305864	12	124441880	C	G	0.921131	-14574
62	rs11057401	12	124427306	T	A	rs7307053	12	124494540	C	T	0.98254	-67234
62	rs11057401	12	124427306	T	A	rs7307277	12	124475156	A	G	0.904255	-47850
62	rs11057401	12	124427306	T	A	rs7311233	12	124475940	A	G	0.98254	-48634
62	rs11057401	12	124427306	T	A	rs7311969	12	124470333	T	C	0.892624	-43027
62	rs11057401	12	124427306	T	A	rs7312404	12	124446728	A	G	0.921131	-19422
62	rs11057401	12	124427306	T	A	rs75321546	12	124447465	T	A	0.916617	-20159
62	rs11057401	12	124427306	T	A	rs75989601	12	124466723	C	T	0.904255	-39417
62	rs11057401	12	124427306	T	A	rs76283024	12	124466779	G	T	0.98254	-39473
62	rs11057401	12	124427306	T	A	rs77020228	12	124418472	C	G	0.921131	8834
62	rs11057401	12	124427306	T	A	rs77112003	12	124487543	C	T	0.969501	-60237
62	rs11057401	12	124427306	T	A	rs7955815	12	124432706	C	T	0.995631	-5400
62	rs11057401	12	124427306	T	A	rs7958691	12	124440743	G	T	0.90877	-13437
62	rs11057401	12	124427306	T	A	rs7961449	12	124437215	A	T	0.913297	-9909
62	rs11057401	12	124427306	T	A	rs7966192	12	124431701	A	G	0.904878	-4395
62	rs11057401	12	124427306	T	A	rs7973683	12	124449223	C	A	0.904878	-21917
62	rs11057401	12	124427306	T	A	rs7975482	12	124481690	A	G	0.890788	-54384
62	rs11057401	12	124427306	T	A	rs7978610	12	124468572	G	C	0.904255	-41266
62	rs11057401	12	124427306	T	A	rs80270210	12	124447397	G	T	0.956901	-20091
62	rs11057401	12	124427306	T	A	rs952632	12	124469738	A	G	0.904255	-42432
62	rs11057401	12	124427306	T	A	rs9863	12	124421453	T	C	0.908769	5853
62	rs11057401	12	124427306	T	A	rs9971695	12	124413491	G	A	0.909412	13815
63	rs11057830	12	125307053	G	A	rs10846740	12	125303282	T	C	0.95691	3771
63	rs11057830	12	125307053	G	A	rs10846742	12	125308682	G	A	0.944937	-1629
63	rs11057830	12	125307053	G	A	rs10846744	12	125312425	G	C	0.936971	-5372
63	rs11057830	12	125307053	G	A	rs11057830	12	125307053	G	A	1	0
63	rs11057830	12	125307053	G	A	rs11057839	12	125316031	G	T	0.950456	-8978
63	rs11057830	12	125307053	G	A	rs11057840	12	125316055	A	C	0.950456	-9002
63	rs11057830	12	125307053	G	A	rs11057841	12	125316743	C	T	0.929712	-9690
63	rs11057830	12	125307053	G	A	rs112403212	12	125303254	C	T	0.971278	3799
63	rs11057830	12	125307053	G	A	rs34399476	12	125303274	CT	C	0.929198	3779
63	rs11057830	12	125307053	G	A	rs7485656	12	125315647	A	G	0.923797	-8594
64	rs1924981	13	29022645	C	T	rs11467641	13	29006041	CTA	C	0.960604	16604
64	rs1924981	13	29022645	C	T	rs1924981	13	29022645	C	T	1	0
64	rs1924981	13	29022645	C	T	rs2296285	13	29009673	T	A	0.960604	12972
64	rs1924981	13	29022645	C	T	rs58585092	13	29021279	TA	T	0.995607	1366
64	rs1924981	13	29022645	C	T	rs6490304	13	29025116	G	A	0.921814	-2471
64	rs1924981	13	29022645	C	T	rs72495719	13	29006395	TCTC	T	0.964957	16250
64	rs1924981	13	29022645	C	T	rs7985584	13	29022882	G	A	0.991212	-237
64	rs1924981	13	29022645	C	T	rs9505992	13	29021490	T	A	0.95694	1155
64	rs1924981	13	29022645	C	T	rs9508036	13	29015877	A	G	0.995607	6768
64	rs1924981	13	29022645	C	T	rs9508037	13	29020827	A	G	0.995607	1818
64	rs1924981	13	29022645	C	T	rs9513110	13	28996734	T	G	0.943242	25911
64	rs1924981	13	29022645	C	T	rs9513112	13	28997702	G	A	0.943242	24943
64	rs1924981	13	29022645	C	T	rs9513116	13	29016715	G	A	0.991228	5930
64	rs1924981	13	29022645	C	T	rs9551473	13	29020122	T	G	0.995607	2523
65	rs11617955	13	110818102	T	A	rs11617955	13	110818102	T	A	1	0
66	rs11838776	13	111040681	G	A	rs11838776	13	111040681	G	A	1	0
66	rs11838776	13	111040681	G	A	rs2391825	13	111035483	G	A	0.823277	5198
66	rs11838776	13	111040681	G	A	rs55940034	13	111043309	A	G	0.940605	-2628
66	rs11838776	13	111040681	G	A	rs75345389	13	111038379	T	C	0.823458	2302
66	rs11838776	13	111040681	G	A	rs75805673	13	111038340	G	A	0.828074	2341
66	rs11838776	13	111040681	G	A	rs80281875	13	111038374	T	C	0.827874	2307
66	rs11838776	13	111040681	G	A	rs9515201	13	111040798	A	C	0.898191	-117
66	rs11838776	13	111040681	G	A	rs9583489	13	111032833	C	T	0.814483	7848
67	rs10139550	14	100145710	C	G	rs10139550	14	100145710	C	G	1	0
67	rs10139550	14	100145710	C	G	rs11160538	14	100140370	C	T	0.963885	5340
67	rs10139550	14	100145710	C	G	rs7158073	14	100141689	T	C	0.979874	4021
68	rs6494488	15	65024204	G	A	rs55634653	15	65002956	CT	C	1	21248
68	rs6494488	15	65024204	G	A	rs6494486	15	64996193	G	A	1	28011
68	rs6494488	15	65024204	G	A	rs6494487	15	64998248	T	A	1	25956
68	rs6494488	15	65024204	G	A	rs6494488	15	65024204	G	A	1	0
68	rs6494488	15	65024204	G	A	rs7402386	15	65003054	A	G	1	21150
68	rs6494488	15	65024204	G	A	rs7403751	15	64979291	G	C	0.975606	44913
69	rs56062135	15	67455630	C	T	rs17228058	15	67450305	A	G	0.982407	5325
69	rs56062135	15	67455630	C	T	rs17293632	15	67442596	C	T	0.988232	13034
69	rs56062135	15	67455630	C	T	rs56062135	15	67455630	C	T	1	0
69	rs56062135	15	67455630	C	T	rs56375023	15	67448363	G	A	0.976635	7267
69	rs56062135	15	67455630	C	T	rs72743461	15	67441750	C	A	0.988232	13880
69	rs56062135	15	67455630	C	T	rs72743477	15	67464291	A	G	0.906731	-8661
69	rs56062135	15	67455630	C	T	rs72743482	15	67466599	A	G	0.900931	-10969
70	rs4468572	15	79124475	T	C	rs10083696	15	79124016	G	A	0.869233	459
70	rs4468572	15	79124475	T	C	rs10083697	15	79124039	G	A	0.869233	436
70	rs4468572	15	79124475	T	C	rs11072807	15	79111517	A	G	0.872872	12958
70	rs4468572	15	79124475	T	C	rs11398961	15	79123561	G	GT	1	914
70	rs4468572	15	79124475	T	C	rs11638020	15	79107724	G	A	0.853331	16751
70	rs4468572	15	79124475	T	C	rs11856953	15	79117302	C	T	0.86199	7173
70	rs4468572	15	79124475	T	C	rs12442476	15	79117856	G	A	0.872872	6619
70	rs4468572	15	79124475	T	C	rs12898292	15	79112603	A	G	0.85268	11872
70	rs4468572	15	79124475	T	C	rs12898293	15	79112568	C	A	0.836307	11907
70	rs4468572	15	79124475	T	C	rs12898392	15	79112432	G	A	0.872872	12043
70	rs4468572	15	79124475	T	C	rs12898452	15	79112628	C	A	0.856326	11847
70	rs4468572	15	79124475	T	C	rs12898578	15	79112574	G	A	0.836307	11901
70	rs4468572	15	79124475	T	C	rs12898712	15	79112622	G	T	0.856326	11853
70	rs4468572	15	79124475	T	C	rs12899452	15	79112550	T	A	0.847303	11925
70	rs4468572	15	79124475	T	C	rs12909317	15	79114419	G	T	0.869233	10056
70	rs4468572	15	79124475	T	C	rs12915192	15	79115585	G	A	0.872872	8890
70	rs4468572	15	79124475	T	C	rs28455815	15	79114453	C	T	1	10022
70	rs4468572	15	79124475	T	C	rs28505515	15	79114477	C	G	0.857952	9998
70	rs4468572	15	79124475	T	C	rs28513584	15	79109856	G	A	0.872872	14619
70	rs4468572	15	79124475	T	C	rs34372090	15	79110735	C	T	0.86199	13740
70	rs4468572	15	79124475	T	C	rs374643464	15	79120220	CTT	C	0.843273	4255
70	rs4468572	15	79124475	T	C	rs3890715	15	79107862	C	A	0.869233	16613
70	rs4468572	15	79124475	T	C	rs3971829	15	79109052	A	G	0.865606	15423
70	rs4468572	15	79124475	T	C	rs4073322	15	79122541	G	C	0.872872	1934
70	rs4468572	15	79124475	T	C	rs4380028	15	79111093	C	T	0.869233	13382
70	rs4468572	15	79124475	T	C	rs4387568	15	79109514	C	G	0.869233	14961
70	rs4468572	15	79124475	T	C	rs4389112	15	79122099	G	A	0.86199	2376
70	rs4468572	15	79124475	T	C	rs4389113	15	79121739	G	A	0.86199	2736
70	rs4468572	15	79124475	T	C	rs4433781	15	79121835	A	T	0.869233	2640
70	rs4468572	15	79124475	T	C	rs4468572	15	79124475	T	C	1	0
70	rs4468572	15	79124475	T	C	rs55870734	15	79117917	A	T	0.869233	6558
70	rs4468572	15	79124475	T	C	rs56076311	15	79115120	A	G	0.856323	9355
70	rs4468572	15	79124475	T	C	rs56683682	15	79112524	G	T	0.836299	11951
70	rs4468572	15	79124475	T	C	rs58021857	15	79119229	C	A	0.869233	5246
70	rs4468572	15	79124475	T	C	rs61043060	15	79120277	T	C	0.869233	4198
70	rs4468572	15	79124475	T	C	rs62011001	15	79120467	G	A	0.872872	4008
70	rs4468572	15	79124475	T	C	rs62011002	15	79120578	C	T	0.872872	3897
70	rs4468572	15	79124475	T	C	rs6495333	15	79113215	G	A	0.872872	11260
70	rs4468572	15	79124475	T	C	rs6495335	15	79117133	G	T	0.872872	7342
70	rs4468572	15	79124475	T	C	rs66925868	15	79115406	A	G	0.86199	9069
70	rs4468572	15	79124475	T	C	rs67527129	15	79112555	TC	T	0.872872	11920
70	rs4468572	15	79124475	T	C	rs67745769	15	79124832	G	A	0.865606	-357
70	rs4468572	15	79124475	T	C	rs7164479	15	79123054	C	T	1	1421
70	rs4468572	15	79124475	T	C	rs7165042	15	79123338	C	G	1	1137
70	rs4468572	15	79124475	T	C	rs7165075	15	79115965	G	A	0.872872	8510
70	rs4468572	15	79124475	T	C	rs7165081	15	79123396	C	G	1	1079
70	rs4468572	15	79124475	T	C	rs7165733	15	79123505	G	A	1	970
70	rs4468572	15	79124475	T	C	rs7165902	15	79115872	T	G	0.872872	8603
70	rs4468572	15	79124475	T	C	rs7166340	15	79113293	C	T	0.872872	11182
70	rs4468572	15	79124475	T	C	rs7166764	15	79123509	T	G	0.995935	966
70	rs4468572	15	79124475	T	C	rs7166770	15	79113568	A	G	0.869233	10907
70	rs4468572	15	79124475	T	C	rs7167056	15	79113484	G	T	0.872872	10991
70	rs4468572	15	79124475	T	C	rs7167242	15	79113541	G	A	0.869233	10934
70	rs4468572	15	79124475	T	C	rs7167853	15	79113318	T	C	0.872872	11157
70	rs4468572	15	79124475	T	C	rs7176187	15	79121373	T	C	0.872872	3102
70	rs4468572	15	79124475	T	C	rs7178051	15	79118296	C	T	0.869233	6179
70	rs4468572	15	79124475	T	C	rs7179953	15	79121776	C	T	1	2699
70	rs4468572	15	79124475	T	C	rs7181432	15	79123779	C	T	1	696
70	rs4468572	15	79124475	T	C	rs7182103	15	79123946	G	T	1	529
70	rs4468572	15	79124475	T	C	rs7182529	15	79123631	T	C	1	844
70	rs4468572	15	79124475	T	C	rs7182716	15	79123753	T	C	1	722
70	rs4468572	15	79124475	T	C	rs72749206	15	79122948	G	A	0.86199	1527
70	rs4468572	15	79124475	T	C	rs7402376	15	79113570	A	G	0.865606	10905
70	rs4468572	15	79124475	T	C	rs7403593	15	79111962	A	G	0.869233	12513
70	rs4468572	15	79124475	T	C	rs7403608	15	79115570	A	G	0.869233	8905
70	rs4468572	15	79124475	T	C	rs7403708	15	79123885	T	C	0.869233	590
70	rs4468572	15	79124475	T	C	rs7403714	15	79118650	C	T	0.86199	5825
70	rs4468572	15	79124475	T	C	rs7403728	15	79112016	T	G	0.869233	12459
70	rs4468572	15	79124475	T	C	rs8026598	15	79112938	A	G	0.872872	11537
70	rs4468572	15	79124475	T	C	rs8027833	15	79112837	T	C	0.872872	11638
70	rs4468572	15	79124475	T	C	rs8032908	15	79117436	G	C	0.857952	7039
70	rs4468572	15	79124475	T	C	rs8035093	15	79120670	T	C	0.872872	3805
70	rs4468572	15	79124475	T	C	rs8041064	15	79115388	A	G	0.872872	9087
70	rs4468572	15	79124475	T	C	rs8041389	15	79115491	C	T	0.872872	8984
70	rs4468572	15	79124475	T	C	rs9806363	15	79110302	A	G	0.869233	14173
70	rs4468572	15	79124475	T	C	rs9920493	15	79113846	A	C	0.872872	10629
70	rs4468572	15	79124475	T	C	rs9920968	15	79118747	G	A	0.872872	5728
71	rs8042271	15	89574218	G	A	rs2003967	15	89573056	A	C	1	1162
71	rs8042271	15	89574218	G	A	rs201515159	15	89572919	ATT	A	0.98357	1299
71	rs8042271	15	89574218	G	A	rs56015348	15	89576096	T	A	0.98357	-1878
71	rs8042271	15	89574218	G	A	rs59325657	15	89569943	AT	ATT	0.938025	4275
71	rs8042271	15	89574218	G	A	rs8042271	15	89574218	G	A	1	0
72	rs2521501	15	91437388	A	T	rs11330240	15	91428521	CT	C	0.911116	8867
72	rs2521501	15	91437388	A	T	rs12906125	15	91427612	G	A	0.905809	9776
72	rs2521501	15	91437388	A	T	rs145583381	15	91439417	CAAAAACA	C	0.968102	-2029
72	rs2521501	15	91437388	A	T	rs1573643	15	91420973	T	C	0.864208	16415
72	rs2521501	15	91437388	A	T	rs1573644	15	91421283	T	C	0.822145	16105
72	rs2521501	15	91437388	A	T	rs1894400	15	91428955	C	T	0.932282	8433
72	rs2521501	15	91437388	A	T	rs2071410	15	91420940	C	G	0.901238	16448
72	rs2521501	15	91437388	A	T	rs2521501	15	91437388	A	T	1	0
72	rs2521501	15	91437388	A	T	rs34029266	15	91429196	CCA	C	0.945532	8192
72	rs2521501	15	91437388	A	T	rs35346340	15	91427872	G	C	0.910393	9516
72	rs2521501	15	91437388	A	T	rs4932373	15	91429287	A	C	0.945532	8101
72	rs2521501	15	91437388	A	T	rs6227	15	91425232	C	T	0.905814	12156
72	rs2521501	15	91437388	A	T	rs7497304	15	91429176	G	T	0.945532	8212
72	rs2521501	15	91437388	A	T	rs8027450	15	91418394	C	T	0.901238	18994
72	rs2521501	15	91437388	A	T	rs8032315	15	91418297	T	A	0.888133	19091
73	rs1050362	16	72130815	C	A	rs10492813	16	72122463	C	T	0.826484	8352
73	rs1050362	16	72130815	C	A	rs10492814	16	72126514	G	A	0.829917	4301
73	rs1050362	16	72130815	C	A	rs1050361	16	72130203	C	G	0.829917	612
73	rs1050362	16	72130815	C	A	rs1050362	16	72130815	C	A	1	0
73	rs1050362	16	72130815	C	A	rs10611244	16	72133463	TCTC	T	0.982739	-2648
73	rs1050362	16	72130815	C	A	rs11351939	16	72121552	GT	G	0.921672	9263
73	rs1050362	16	72130815	C	A	rs11862813	16	72132356	C	T	0.829917	-1541
73	rs1050362	16	72130815	C	A	rs12325142	16	72138112	G	T	0.99567	-7297
73	rs1050362	16	72130815	C	A	rs12445586	16	72126276	C	T	0.929542	4539
73	rs1050362	16	72130815	C	A	rs12448315	16	72147242	G	T	0.978372	-16427
73	rs1050362	16	72130815	C	A	rs12708925	16	72122706	A	T	0.826484	8109
73	rs1050362	16	72130815	C	A	rs12708926	16	72126063	T	C	0.933509	4752
73	rs1050362	16	72130815	C	A	rs12708927	16	72126165	C	T	0.933509	4650
73	rs1050362	16	72130815	C	A	rs12708928	16	72137227	C	A	0.978373	-6412
73	rs1050362	16	72130815	C	A	rs12924413	16	72129745	T	C	0.811371	1070
73	rs1050362	16	72130815	C	A	rs2072141	16	72133211	G	A	0.811371	-2396
73	rs1050362	16	72130815	C	A	rs2072142	16	72132713	C	T	1	-1898
73	rs1050362	16	72130815	C	A	rs2074626	16	72139184	C	A	0.99567	-8369
73	rs1050362	16	72130815	C	A	rs2074627	16	72136769	C	T	0.99567	-5954
73	rs1050362	16	72130815	C	A	rs2240243	16	72137561	G	A	0.978373	-6746
73	rs1050362	16	72130815	C	A	rs2241412	16	72144284	A	G	0.921672	-13469
73	rs1050362	16	72130815	C	A	rs2269918	16	72134831	C	A	0.826484	-4016
73	rs1050362	16	72130815	C	A	rs2303285	16	72124495	A	C	0.816287	6320
73	rs1050362	16	72130815	C	A	rs2550035	16	72113416	C	G	0.821818	17399
73	rs1050362	16	72130815	C	A	rs2550038	16	72112013	T	C	0.818395	18802
73	rs1050362	16	72130815	C	A	rs2854956	16	72115238	A	T	0.987011	15577
73	rs1050362	16	72130815	C	A	rs34749771	16	72131740	ACT	A	0.982739	-925
73	rs1050362	16	72130815	C	A	rs35769636	16	72151147	AT	A	0.906435	-20332
73	rs1050362	16	72130815	C	A	rs35942401	16	72151626	GTGT	G	0.910879	-20811
73	rs1050362	16	72130815	C	A	rs3764311	16	72125617	C	G	0.829917	5198
73	rs1050362	16	72130815	C	A	rs3764312	16	72125733	A	C	0.937497	5082
73	rs1050362	16	72130815	C	A	rs3764314	16	72127078	T	C	0.829917	3737
73	rs1050362	16	72130815	C	A	rs377206135	16	72150594	C	CTT	0.906157	-19779
73	rs1050362	16	72130815	C	A	rs3852781	16	72123556	T	A	0.821818	7259
73	rs1050362	16	72130815	C	A	rs6416742	16	72149061	C	T	0.910879	-18246
73	rs1050362	16	72130815	C	A	rs6499559	16	72132064	G	C	1	-1249
73	rs1050362	16	72130815	C	A	rs6499560	16	72147666	A	C	0.974097	-16851
73	rs1050362	16	72130815	C	A	rs6499561	16	72148404	A	G	0.917768	-17589
73	rs1050362	16	72130815	C	A	rs6680	16	72146570	T	C	0.909381	-15755
73	rs1050362	16	72130815	C	A	rs7190995	16	72124157	A	G	0.933509	6658
73	rs1050362	16	72130815	C	A	rs7191127	16	72123992	G	T	0.933509	6823
73	rs1050362	16	72130815	C	A	rs7192730	16	72124219	T	C	0.933509	6596
73	rs1050362	16	72130815	C	A	rs7194397	16	72128299	C	T	0.811371	2516
73	rs1050362	16	72130815	C	A	rs7197453	16	72079127	G	C	0.952515	51688
73	rs1050362	16	72130815	C	A	rs7197869	16	72079352	G	C	0.948216	51463
73	rs1050362	16	72130815	C	A	rs8043606	16	72135319	T	C	0.807912	-4504
73	rs1050362	16	72130815	C	A	rs8047377	16	72148339	T	C	0.917768	-17524
73	rs1050362	16	72130815	C	A	rs8051882	16	72142072	C	T	0.91572	-11257
73	rs1050362	16	72130815	C	A	rs8058608	16	72121954	A	G	0.813743	8861
73	rs1050362	16	72130815	C	A	rs8058609	16	72121956	A	G	0.920606	8859
73	rs1050362	16	72130815	C	A	rs8059378	16	72122143	G	A	0.933509	8672
73	rs1050362	16	72130815	C	A	rs8062041	16	72088964	C	T	0.982825	41851
73	rs1050362	16	72130815	C	A	rs9925763	16	72142595	C	A	0.91572	-11780
73	rs1050362	16	72130815	C	A	rs9926156	16	72142895	G	C	0.933509	-12080
73	rs1050362	16	72130815	C	A	rs9926927	16	72130556	G	T	0.829917	259
73	rs1050362	16	72130815	C	A	rs9932062	16	72136055	T	C	0.80447	-5240
73	rs1050362	16	72130815	C	A	rs9941087	16	72118324	G	A	0.987011	12491
73	rs1050362	16	72130815	C	A	rs9941346	16	72135707	C	G	0.80447	-4892
74	rs3851738	16	75387533	G	C	16:75419437	16	75419437	G	GAAAAAAAT	0.99191	-31904
74	rs3851738	16	75387533	G	C	16:75429831	16	75429831	G	<CN0>	0.99191	-42298
74	rs3851738	16	75387533	G	C	16:75459288	16	75459288	CAAA	C	0.816882	-71755
74	rs3851738	16	75387533	G	C	16:75464085	16	75464085	TC	T	0.922338	-76552
74	rs3851738	16	75387533	G	C	16:75467076	16	75467076	G	GCCCCC	0.921855	-79543
74	rs3851738	16	75387533	G	C	rs1010630	16	75328591	G	T	0.916558	58942
74	rs3851738	16	75387533	G	C	rs1011121	16	75325933	A	G	0.96359	61600
74	rs3851738	16	75387533	G	C	rs1030262	16	75491327	C	A	0.959715	-103794
74	rs3851738	16	75387533	G	C	rs10431974	16	75435461	A	G	0.99188	-47928
74	rs3851738	16	75387533	G	C	rs10459859	16	75381950	T	C	0.948721	5583
74	rs3851738	16	75387533	G	C	rs10514393	16	75344476	C	T	0.932767	43057
74	rs3851738	16	75387533	G	C	rs10514396	16	75422903	T	C	0.944901	-35370
74	rs3851738	16	75387533	G	C	rs10626437	16	75468783	G	GTT	0.91022	-81250
74	rs3851738	16	75387533	G	C	rs10715382	16	75400186	GA	G	0.932178	-12653
74	rs3851738	16	75387533	G	C	rs10781976	16	75314838	G	T	0.92897	72695
74	rs3851738	16	75387533	G	C	rs10871311	16	75450912	T	A	0.983811	-63379
74	rs3851738	16	75387533	G	C	rs10871312	16	75486202	C	T	0.959857	-98669
74	rs3851738	16	75387533	G	C	rs1109341	16	75445605	G	A	0.983777	-58072
74	rs3851738	16	75387533	G	C	rs1109342	16	75445675	G	A	0.987836	-58142
74	rs3851738	16	75387533	G	C	rs111288206	16	75484562	CT	C	0.955765	-97029
74	rs3851738	16	75387533	G	C	rs11149815	16	75336173	T	G	0.916558	51360
74	rs3851738	16	75387533	G	C	rs11149818	16	75419373	G	A	0.944901	-31840
74	rs3851738	16	75387533	G	C	rs11149820	16	75422760	G	A	0.944901	-35227
74	rs3851738	16	75387533	G	C	rs11149821	16	75422817	C	T	0.99191	-35284
74	rs3851738	16	75387533	G	C	rs11149822	16	75425792	G	A	0.987892	-38259
74	rs3851738	16	75387533	G	C	rs11149824	16	75431830	C	G	0.99188	-44297
74	rs3851738	16	75387533	G	C	rs11149825	16	75434878	C	T	0.995945	-47345
74	rs3851738	16	75387533	G	C	rs11149826	16	75435140	T	C	0.987829	-47607
74	rs3851738	16	75387533	G	C	rs11149827	16	75435143	A	G	0.987829	-47610
74	rs3851738	16	75387533	G	C	rs11149828	16	75439489	T	C	0.99188	-51956
74	rs3851738	16	75387533	G	C	rs11149829	16	75439507	A	G	0.99188	-51974
74	rs3851738	16	75387533	G	C	rs11149830	16	75450627	C	T	0.987836	-63094
74	rs3851738	16	75387533	G	C	rs11149832	16	75462713	C	T	0.979914	-75180
74	rs3851738	16	75387533	G	C	rs11149833	16	75464002	G	C	0.968082	-76469
74	rs3851738	16	75387533	G	C	rs112379322	16	75435668	GGAAA	G	0.99188	-48135
74	rs3851738	16	75387533	G	C	rs113251659	16	75409668	G	A	0.995943	-22135
74	rs3851738	16	75387533	G	C	rs113309773	16	75432686	G	GC	0.987829	-45153
74	rs3851738	16	75387533	G	C	rs11359671	16	75441412	CA	C	0.936926	-53879
74	rs3851738	16	75387533	G	C	rs113597080	16	75426327	C	CA	0.964175	-38794
74	rs3851738	16	75387533	G	C	rs11373935	16	75392376	T	TA	1	-4843
74	rs3851738	16	75387533	G	C	rs11410399	16	75388592	G	GA	1	-1059
74	rs3851738	16	75387533	G	C	rs11640473	16	75403289	C	A	0.995945	-15756
74	rs3851738	16	75387533	G	C	rs11640674	16	75394944	A	G	1	-7411
74	rs3851738	16	75387533	G	C	rs11640724	16	75464086	C	T	0.929792	-76553
74	rs3851738	16	75387533	G	C	rs11641532	16	75329480	T	C	0.912753	58053
74	rs3851738	16	75387533	G	C	rs11641587	16	75464419	G	T	0.968082	-76886
74	rs3851738	16	75387533	G	C	rs11641801	16	75455448	A	C	0.99191	-67915
74	rs3851738	16	75387533	G	C	rs11642572	16	75452782	C	T	0.99191	-65249
74	rs3851738	16	75387533	G	C	rs11642921	16	75401569	A	T	0.979769	-14036
74	rs3851738	16	75387533	G	C	rs11643209	16	75331044	T	G	0.875628	56489
74	rs3851738	16	75387533	G	C	rs11643410	16	75428306	C	T	0.99188	-40773
74	rs3851738	16	75387533	G	C	rs11644306	16	75490053	T	C	0.929357	-102520
74	rs3851738	16	75387533	G	C	rs11644639	16	75459660	G	A	0.941098	-72127
74	rs3851738	16	75387533	G	C	rs11644741	16	75466433	C	A	0.963962	-78900
74	rs3851738	16	75387533	G	C	rs11645329	16	75336679	C	G	0.971684	50854
74	rs3851738	16	75387533	G	C	rs11646044	16	75312548	G	T	0.967667	74985
74	rs3851738	16	75387533	G	C	rs11646677	16	75408981	T	C	0.948407	-21448
74	rs3851738	16	75387533	G	C	rs11646852	16	75331178	G	A	0.967628	56355
74	rs3851738	16	75387533	G	C	rs11647088	16	75331064	C	G	0.897883	56469
74	rs3851738	16	75387533	G	C	rs11648176	16	75456423	C	G	0.987892	-68890
74	rs3851738	16	75387533	G	C	rs11649638	16	75488285	G	A	0.921856	-100752
74	rs3851738	16	75387533	G	C	rs11858992	16	75411445	A	C	0.995943	-23912
74	rs3851738	16	75387533	G	C	rs11860231	16	75385159	A	G	0.995945	2374
74	rs3851738	16	75387533	G	C	rs11860284	16	75412907	A	G	0.995943	-25374
74	rs3851738	16	75387533	G	C	rs11861810	16	75461829	A	G	0.979914	-74296
74	rs3851738	16	75387533	G	C	rs11862095	16	75385418	T	A	0.956412	2115
74	rs3851738	16	75387533	G	C	rs11862582	16	75431295	T	C	0.99188	-43762
74	rs3851738	16	75387533	G	C	rs11862684	16	75461746	T	G	0.975952	-74213
74	rs3851738	16	75387533	G	C	rs11862719	16	75431708	T	A	0.99188	-44175
74	rs3851738	16	75387533	G	C	rs11864102	16	75442360	C	T	0.983811	-54827
74	rs3851738	16	75387533	G	C	rs11864587	16	75431263	G	A	0.99188	-43730
74	rs3851738	16	75387533	G	C	rs11865004	16	75395777	C	T	1	-8244
74	rs3851738	16	75387533	G	C	rs11865296	16	75473693	C	T	0.963681	-86160
74	rs3851738	16	75387533	G	C	rs12051111	16	75437997	T	A	0.99188	-50464
74	rs3851738	16	75387533	G	C	rs12051136	16	75435731	G	T	0.99188	-48198
74	rs3851738	16	75387533	G	C	rs12051326	16	75437887	G	A	0.987829	-50354
74	rs3851738	16	75387533	G	C	rs12149063	16	75451758	G	A	0.987836	-64225
74	rs3851738	16	75387533	G	C	rs12149479	16	75427671	A	T	0.995945	-40138
74	rs3851738	16	75387533	G	C	rs12443834	16	75438469	C	T	0.99188	-50936
74	rs3851738	16	75387533	G	C	rs12443904	16	75438770	C	T	0.940421	-51237
74	rs3851738	16	75387533	G	C	rs12444589	16	75454404	T	A	0.99191	-66871
74	rs3851738	16	75387533	G	C	rs12445726	16	75465575	C	T	0.963962	-78042
74	rs3851738	16	75387533	G	C	rs12448947	16	75462954	G	A	0.983894	-75421
74	rs3851738	16	75387533	G	C	rs12449170	16	75463012	C	T	0.979805	-75479
74	rs3851738	16	75387533	G	C	rs12599361	16	75434973	A	T	0.979914	-47440
74	rs3851738	16	75387533	G	C	rs12917651	16	75466696	G	T	0.963962	-79163
74	rs3851738	16	75387533	G	C	rs12920883	16	75432681	T	C	0.987829	-45148
74	rs3851738	16	75387533	G	C	rs12922951	16	75355096	C	G	0.920378	32437
74	rs3851738	16	75387533	G	C	rs12924782	16	75440041	G	A	0.99188	-52508
74	rs3851738	16	75387533	G	C	rs12924920	16	75440133	G	A	0.99188	-52600
74	rs3851738	16	75387533	G	C	rs12927562	16	75482860	G	A	0.963963	-95327
74	rs3851738	16	75387533	G	C	rs12928036	16	75483132	G	A	0.914421	-95599
74	rs3851738	16	75387533	G	C	rs12928722	16	75452431	A	T	0.983811	-64898
74	rs3851738	16	75387533	G	C	rs12928898	16	75462081	G	A	0.975952	-74548
74	rs3851738	16	75387533	G	C	rs12929673	16	75470295	C	T	0.959857	-82762
74	rs3851738	16	75387533	G	C	rs12929908	16	75462071	C	T	0.975952	-74538
74	rs3851738	16	75387533	G	C	rs12930452	16	75462055	A	G	0.972008	-74522
74	rs3851738	16	75387533	G	C	rs12930768	16	75464500	T	C	0.968082	-76967
74	rs3851738	16	75387533	G	C	rs12933281	16	75483064	T	G	0.959857	-95531
74	rs3851738	16	75387533	G	C	rs12934767	16	75456304	T	C	0.900371	-68771
74	rs3851738	16	75387533	G	C	rs12935787	16	75332335	C	T	0.967628	55198
74	rs3851738	16	75387533	G	C	rs1364077	16	75396991	C	T	0.995945	-9458
74	rs3851738	16	75387533	G	C	rs1364078	16	75396881	T	C	0.948721	-9348
74	rs3851738	16	75387533	G	C	rs1364079	16	75393131	C	A	0.948721	-5598
74	rs3851738	16	75387533	G	C	rs140790741	16	75434183	AAAAAC	A	0.995945	-46650
74	rs3851738	16	75387533	G	C	rs144877450	16	75317585	G	GA	0.94775	69948
74	rs3851738	16	75387533	G	C	rs146009182	16	75312901	C	CA	0.905587	74632
74	rs3851738	16	75387533	G	C	rs147793433	16	75450362	TA	T	0.959569	-62829
74	rs3851738	16	75387533	G	C	rs150284594	16	75413242	A	AAG	0.987892	-25709
74	rs3851738	16	75387533	G	C	rs151102829	16	75398053	A	AC	0.972008	-10520
74	rs3851738	16	75387533	G	C	rs1542864	16	75471378	G	A	0.91022	-83845
74	rs3851738	16	75387533	G	C	rs1544810	16	75411163	A	T	0.995943	-23630
74	rs3851738	16	75387533	G	C	rs1549306	16	75415341	T	C	1	-27808
74	rs3851738	16	75387533	G	C	rs1559339	16	75318646	T	C	0.932769	68887
74	rs3851738	16	75387533	G	C	rs17685540	16	75323840	T	C	0.979745	63693
74	rs3851738	16	75387533	G	C	rs17696696	16	75393352	T	G	0.995945	-5819
74	rs3851738	16	75387533	G	C	rs17696749	16	75403062	C	G	0.932178	-15529
74	rs3851738	16	75387533	G	C	rs1808434	16	75425860	C	T	0.99191	-38327
74	rs3851738	16	75387533	G	C	rs1808435	16	75425819	T	C	0.987892	-38286
74	rs3851738	16	75387533	G	C	rs1808436	16	75425797	T	C	0.99191	-38264
74	rs3851738	16	75387533	G	C	rs1895490	16	75392806	G	A	0.995945	-5273
74	rs3851738	16	75387533	G	C	rs200240659	16	75452630	TAAA	T	0.983811	-65097
74	rs3851738	16	75387533	G	C	rs202012721	16	75464076	TTTG	T	0.922338	-76543
74	rs3851738	16	75387533	G	C	rs202178257	16	75452204	CTTT	C	0.987836	-64671
74	rs3851738	16	75387533	G	C	rs2059256	16	75395835	G	T	0.948721	-8302
74	rs3851738	16	75387533	G	C	rs2113232	16	75391185	T	C	1	-3652
74	rs3851738	16	75387533	G	C	rs2161648	16	75314629	T	G	0.935743	72904
74	rs3851738	16	75387533	G	C	rs2161684	16	75479153	T	C	0.975817	-91620
74	rs3851738	16	75387533	G	C	rs2285222	16	75429347	A	T	0.995945	-41814
74	rs3851738	16	75387533	G	C	rs2285223	16	75429333	C	T	0.995945	-41800
74	rs3851738	16	75387533	G	C	rs2285224	16	75429291	A	G	0.99188	-41758
74	rs3851738	16	75387533	G	C	rs2285225	16	75429252	T	C	0.995945	-41719
74	rs3851738	16	75387533	G	C	rs28558946	16	75489322	G	T	0.921856	-101789
74	rs3851738	16	75387533	G	C	rs2865528	16	75455942	T	C	0.944901	-68409
74	rs3851738	16	75387533	G	C	rs2865530	16	75414376	G	T	1	-26843
74	rs3851738	16	75387533	G	C	rs2865531	16	75390316	T	A	1	-2783
74	rs3851738	16	75387533	G	C	rs28655617	16	75489642	G	A	0.914421	-102109
74	rs3851738	16	75387533	G	C	rs2903033	16	75389606	T	A	1	-2073
74	rs3851738	16	75387533	G	C	rs3071541	16	75457178	CA	C	0.882953	-69645
74	rs3851738	16	75387533	G	C	rs34021527	16	75474090	A	G	0.967757	-86557
74	rs3851738	16	75387533	G	C	rs34029337	16	75326346	T	C	0.916561	61187
74	rs3851738	16	75387533	G	C	rs34116220	16	75465789	A	AG	0.963962	-78256
74	rs3851738	16	75387533	G	C	rs34126287	16	75458653	CAA	C	0.99191	-71120
74	rs3851738	16	75387533	G	C	rs34222958	16	75398252	C	T	0.995945	-10719
74	rs3851738	16	75387533	G	C	rs34279956	16	75444760	C	T	0.932189	-57227
74	rs3851738	16	75387533	G	C	rs34296964	16	75444675	T	C	0.987836	-57142
74	rs3851738	16	75387533	G	C	rs34624768	16	75331572	G	A	0.967628	55961
74	rs3851738	16	75387533	G	C	rs34673655	16	75323559	T	C	0.979745	63974
74	rs3851738	16	75387533	G	C	rs34689419	16	75327440	A	AGG	0.96359	60093
74	rs3851738	16	75387533	G	C	rs34841467	16	75458436	G	A	0.99191	-70903
74	rs3851738	16	75387533	G	C	rs34898361	16	75444780	C	T	0.932189	-57247
74	rs3851738	16	75387533	G	C	rs34913865	16	75444763	T	A	0.932189	-57230
74	rs3851738	16	75387533	G	C	rs34923492	16	75444756	G	A	0.940426	-57223
74	rs3851738	16	75387533	G	C	rs34930844	16	75330378	T	TCC	0.967628	57155
74	rs3851738	16	75387533	G	C	rs34996006	16	75479434	A	G	0.975817	-91901
74	rs3851738	16	75387533	G	C	rs35209155	16	75470496	G	A	0.959857	-82963
74	rs3851738	16	75387533	G	C	rs35214308	16	75476088	C	T	0.959715	-88555
74	rs3851738	16	75387533	G	C	rs35251820	16	75419647	T	TA	0.944901	-32114
74	rs3851738	16	75387533	G	C	rs35261357	16	75444572	C	T	0.987836	-57039
74	rs3851738	16	75387533	G	C	rs35263058	16	75391937	T	C	1	-4404
74	rs3851738	16	75387533	G	C	rs35409574	16	75401680	C	G	0.979769	-14147
74	rs3851738	16	75387533	G	C	rs35415181	16	75403124	T	C	0.983856	-15591
74	rs3851738	16	75387533	G	C	rs35552529	16	75405879	G	C	1	-18346
74	rs3851738	16	75387533	G	C	rs35624155	16	75462923	G	GA	0.983894	-75390
74	rs3851738	16	75387533	G	C	rs35626913	16	75422818	CT	C	0.941098	-35285
74	rs3851738	16	75387533	G	C	rs35633915	16	75408954	T	TA	0.929357	-21421
74	rs3851738	16	75387533	G	C	rs35642701	16	75485135	GA	G	0.959857	-97602
74	rs3851738	16	75387533	G	C	rs35683383	16	75479277	G	T	0.933133	-91744
74	rs3851738	16	75387533	G	C	rs35737321	16	75439185	A	T	0.944563	-51652
74	rs3851738	16	75387533	G	C	rs35787595	16	75466847	G	C	0.95615	-79314
74	rs3851738	16	75387533	G	C	rs35937717	16	75331567	C	A	0.92038	55966
74	rs3851738	16	75387533	G	C	rs35952313	16	75362787	C	G	0.928328	24746
74	rs3851738	16	75387533	G	C	rs35988887	16	75319046	T	TCTGA	0.899167	68487
74	rs3851738	16	75387533	G	C	rs372189073	16	75313381	CTTG	C	0.925186	74152
74	rs3851738	16	75387533	G	C	rs3743609	16	75467021	G	C	0.91813	-79488
74	rs3851738	16	75387533	G	C	rs3784935	16	75336430	T	G	0.971684	51103
74	rs3851738	16	75387533	G	C	rs3851733	16	75370263	G	C	0.932767	17270
74	rs3851738	16	75387533	G	C	rs3851734	16	75371920	T	C	0.932449	15613
74	rs3851738	16	75387533	G	C	rs3851737	16	75387463	T	C	1	70
74	rs3851738	16	75387533	G	C	rs3851738	16	75387533	G	C	1	0
74	rs3851738	16	75387533	G	C	rs3851740	16	75387578	T	C	0.952558	-45
74	rs3851738	16	75387533	G	C	rs3863442	16	75362908	C	T	0.967623	24625
74	rs3851738	16	75387533	G	C	rs3863445	16	75371744	C	G	0.928624	15789
74	rs3851738	16	75387533	G	C	rs3863446	16	75385735	G	A	1	1798
74	rs3851738	16	75387533	G	C	rs3863447	16	75386079	A	T	0.952558	1454
74	rs3851738	16	75387533	G	C	rs3975153	16	75385905	CAAAAAAAAA	C	0.815849	1628
74	rs3851738	16	75387533	G	C	rs4146809	16	75415775	C	T	0.995945	-28242
74	rs3851738	16	75387533	G	C	rs4146810	16	75415831	A	G	0.948721	-28298
74	rs3851738	16	75387533	G	C	rs4243111	16	75320827	C	T	0.932769	66706
74	rs3851738	16	75387533	G	C	rs4243112	16	75321031	T	C	0.979745	66502
74	rs3851738	16	75387533	G	C	rs4558442	16	75333365	C	T	0.971684	54168
74	rs3851738	16	75387533	G	C	rs4594277	16	75314023	G	C	0.97167	73510
74	rs3851738	16	75387533	G	C	rs4638613	16	75425553	C	T	0.948721	-38020
74	rs3851738	16	75387533	G	C	rs4887815	16	75319216	A	C	0.979745	68317
74	rs3851738	16	75387533	G	C	rs4887816	16	75319716	T	C	0.971654	67817
74	rs3851738	16	75387533	G	C	rs4887818	16	75361995	T	C	0.928075	25538
74	rs3851738	16	75387533	G	C	rs4887820	16	75397287	C	T	0.995945	-9754
74	rs3851738	16	75387533	G	C	rs4887821	16	75398574	G	A	0.995945	-11041
74	rs3851738	16	75387533	G	C	rs4887822	16	75408076	T	A	0.995943	-20543
74	rs3851738	16	75387533	G	C	rs4887823	16	75433074	T	A	0.99188	-45541
74	rs3851738	16	75387533	G	C	rs4887824	16	75441613	T	C	0.987836	-54080
74	rs3851738	16	75387533	G	C	rs4887825	16	75472422	C	A	0.963962	-84889
74	rs3851738	16	75387533	G	C	rs4887829	16	75488935	C	T	0.914421	-101402
74	rs3851738	16	75387533	G	C	rs4888372	16	75313485	G	A	0.925186	74048
74	rs3851738	16	75387533	G	C	rs4888376	16	75322573	T	C	0.979745	64960
74	rs3851738	16	75387533	G	C	rs4888378	16	75332041	A	G	0.967628	55492
74	rs3851738	16	75387533	G	C	rs4888379	16	75340231	A	T	0.936585	47302
74	rs3851738	16	75387533	G	C	rs4888380	16	75347690	T	C	0.924218	39843
74	rs3851738	16	75387533	G	C	rs4888383	16	75386349	C	T	1	1184
74	rs3851738	16	75387533	G	C	rs4888385	16	75389709	T	C	0.952558	-2176
74	rs3851738	16	75387533	G	C	rs4888386	16	75389740	A	G	0.956412	-2207
74	rs3851738	16	75387533	G	C	rs4888387	16	75389755	T	G	1	-2222
74	rs3851738	16	75387533	G	C	rs4888388	16	75394148	G	A	0.995945	-6615
74	rs3851738	16	75387533	G	C	rs4888389	16	75395228	T	C	1	-7695
74	rs3851738	16	75387533	G	C	rs4888390	16	75400320	G	A	0.979769	-12787
74	rs3851738	16	75387533	G	C	rs4888391	16	75400746	C	T	0.979769	-13213
74	rs3851738	16	75387533	G	C	rs4888392	16	75412262	T	C	0.9919	-24729
74	rs3851738	16	75387533	G	C	rs4888400	16	75425596	G	C	0.99191	-38063
74	rs3851738	16	75387533	G	C	rs4888403	16	75427850	G	A	0.995945	-40317
74	rs3851738	16	75387533	G	C	rs4888404	16	75428097	G	A	0.995945	-40564
74	rs3851738	16	75387533	G	C	rs4888405	16	75428196	T	G	0.995945	-40663
74	rs3851738	16	75387533	G	C	rs4888406	16	75432334	G	T	0.944563	-44801
74	rs3851738	16	75387533	G	C	rs4888407	16	75432390	T	C	0.948408	-44857
74	rs3851738	16	75387533	G	C	rs4888408	16	75432824	G	A	0.99188	-45291
74	rs3851738	16	75387533	G	C	rs4888409	16	75436231	A	T	0.99188	-48698
74	rs3851738	16	75387533	G	C	rs4888410	16	75438234	C	T	0.99188	-50701
74	rs3851738	16	75387533	G	C	rs4888411	16	75443183	T	A	0.987836	-55650
74	rs3851738	16	75387533	G	C	rs4888412	16	75443196	A	G	0.987836	-55663
74	rs3851738	16	75387533	G	C	rs4888413	16	75443223	C	A	0.987836	-55690
74	rs3851738	16	75387533	G	C	rs4888414	16	75447233	A	G	0.987836	-59700
74	rs3851738	16	75387533	G	C	rs4888415	16	75448921	C	T	0.944563	-61388
74	rs3851738	16	75387533	G	C	rs4888416	16	75449176	C	G	0.987836	-61643
74	rs3851738	16	75387533	G	C	rs4888418	16	75460306	C	G	0.987892	-72773
74	rs3851738	16	75387533	G	C	rs4888420	16	75462998	G	C	0.979805	-75465
74	rs3851738	16	75387533	G	C	rs4888421	16	75465339	A	G	0.968082	-77806
74	rs3851738	16	75387533	G	C	rs4888422	16	75470576	A	G	0.91022	-83043
74	rs3851738	16	75387533	G	C	rs4888425	16	75476363	T	C	0.959715	-88830
74	rs3851738	16	75387533	G	C	rs4888426	16	75476451	G	A	0.959715	-88918
74	rs3851738	16	75387533	G	C	rs4888427	16	75478447	A	G	0.921419	-90914
74	rs3851738	16	75387533	G	C	rs4993969	16	75411521	A	T	0.995943	-23988
74	rs3851738	16	75387533	G	C	rs4993970	16	75411619	G	A	0.995943	-24086
74	rs3851738	16	75387533	G	C	rs56004344	16	75474189	T	C	0.967757	-86656
74	rs3851738	16	75387533	G	C	rs56343285	16	75409797	A	G	0.995943	-22264
74	rs3851738	16	75387533	G	C	rs5817944	16	75423568	GA	G	0.99191	-36035
74	rs3851738	16	75387533	G	C	rs58405066	16	75450749	T	TAAAGCC	0.987836	-63216
74	rs3851738	16	75387533	G	C	rs59155720	16	75483806	A	G	0.959857	-96273
74	rs3851738	16	75387533	G	C	rs59465235	16	75483810	C	G	0.914421	-96277
74	rs3851738	16	75387533	G	C	rs59686216	16	75317575	A	G	0.935539	69958
74	rs3851738	16	75387533	G	C	rs59867374	16	75432682	G	A	0.987829	-45149
[truncated: 909 more rows]
