# Supplementary material for: Multimodal CRISPR perturbations of GWAS loci associated with coronary artery disease in vascular endothelial cells
Source: PLoS Genet. 2023 Mar 16;19(3):e1010680. doi: 10.1371/journal.pgen.1010680 (PMC10047545; doi:10.1371/journal.pgen.1010680)
Supplement: S2 Table — sgRNA group: Reason of sgRNA inclusion. SNP/Gene: Targeted locus. sgRNA_ID: The sgRNA ID. sgRNA_Seq: The sgRNA sequence. Targeting_guide_score: This score assumes that the sgRNA should have one genomic match that is the intended target. If there is no perfect match, this score will be equal to the non-targeting score. Non_targeting_score: This score assumes that the sgRNA should NOT match any sequence of the genome. best_match_score: Score of best match. best_match_position: Position of best match. best_match_sequence: Sequence of best match. best_match_CFD: CFD (cutting frequency determination) score of best match. mean_CFD: Mean CFD score. median_CFD: Median CFD score. max_CFD: Maximum CFD score. min_CFD: Minimum CFD score. perc_CFD: 10, 25, 75 and 90th percentile of CFD score. Total_matches: Total number of matches. N_X: These columns contain the number of matches with X mismatches. There will be X+1 columns ranging from N_0 (perfect match) to N_X, where X is the maximum number of allowed mismatches. Genomic positions are on build hg19. (XLSX) [file pgen.1010680.s013.xlsx]

## Sheet: S2 Table
S2 Table. We used the CRISPR Off-Target Tool (http://www.mhi-humangenetics.org/en/resources/) to score candidate sgRNAs. sgRNA group: Reason of sgRNA inclusion. SNP/Gene: Targeted locus. sgRNA_ID: The sgRNA ID. sgRNA_Seq: The sgRNA sequence. Targeting_guide_score: This score assumes that the sgRNA should have one genomic match that is the intended target. If there is no perfect match, this score …
sgRNA group	SNP/Gene	sgRNA_ID	sgRNA_Seq	Targeting_guide_score	Non_targeting_score	best_match_score	best_match_position	best_match_sequence	best_match_CFD	mean_CFD	median_CFD	max_CFD	min_CFD	sd_CFD	perc_CFD	Total_matches	N_0	N_1	N_2	N_3	N_4
CAD locus	rs7528419	sgRNA_00133	CTGCCCGGGTGCAGCCTGAA	73.2875	42.2924	100	1_109817189_109817208	TTCAGGCTGCACCCGGGCAG	1	0.105736	0.07816	1	0	0.122744	0,0.0254901960096078,0.142857142920779,0.238400128962839	153	1	0	1	14	137
CAD locus	rs7528419	sgRNA_00140	GGGCAGGCCTCAGAACGGTG	77.3773	43.623	100	1_109817203_109817222	GGGCAGGCCTCAGAACGGTG	1	0.0512743	0.0083045	1	0	0.112193	0,0,0.0500660464215958,0.156538865510767	202	1	0	1	17	183
CAD locus	rs7528419	sgRNA_00139	GGCAGGCCTCAGAACGGTGA	79.6862	44.3474	100	1_109817204_109817223	GGCAGGCCTCAGAACGGTGA	1	0.0511143	0.0211039	1	0.00169683	0.0884224	0.00284783090687593,0.0063214726260942,0.0697657343197657,0.115241280476788	243	1	0	0	12	230
CAD locus	rs7528419	sgRNA_00135	GCAGGCCTCAGAACGGTGAG	80.1161	44.4803	100	1_109817205_109817224	GCAGGCCTCAGAACGGTGAG	1	0.0731214	0.0341615	1	0.00052521	0.112824	0.00419580418608392,0.01285714287,0.0869460210423862,0.182194616996628	161	1	0	0	13	147
CAD locus	rs7528419	sgRNA_00129	CCTGGCCCCTCACCGTTCTG	77.7936	43.755	100	1_109817213_109817232	CAGAACGGTGAGGGGCCAGG	1	0.0506887	0.0163162	1	0	0.0904178	0,0.00616785175540192,0.0644034537592671,0.133958694365695	212	1	0	1	15	195
CAD locus	rs12740374	sgRNA_06759	TGCTTGATTGAGCACCCTCA	82.2899	45.1423	100	1_109817585_109817604	TGAGGGTGCTCAATCAAGCA	1	0.130467	0.0931034	1	0	0.149574	0,0.0352664577801724,0.182186234951417,0.278571428547619	85	1	0	0	8	76
CAD locus	rs12740374	sgRNA_06753	GAGGGTGCTCAATCAAGCAC	81.1508	44.7974	100	1_109817586_109817605	GAGGGTGCTCAATCAAGCAC	1	0.147887	0.105592	1	0.0028877	0.16714	0.0216623376908571,0.0448251112096978,0.193270676589342,0.301626944303175	88	1	0	0	11	76
CAD locus	rs12740374	sgRNA_06756	GTGCTTGATTGAGCACCCTC	80.998	44.7508	100	1_109817586_109817605	GAGGGTGCTCAATCAAGCAC	1	0.0979274	0.0449198	1	0	0.142569	0,0,0.136819702031881,0.279004882417876	109	1	0	0	7	101
CAD locus	rs12740374	sgRNA_06757	TCAAGCACAGGTTTCAAGTC	72.8758	42.155	100	1_109817598_109817617	TCAAGCACAGGTTTCAAGTC	1	0.136728	0.101419	1	0.00584416	0.130744	0.0182317682199051,0.043707924795811,0.198869047668571,0.2932500001725	156	1	0	0	8	147
CAD locus	rs12740374	sgRNA_06752	CAGGTTTCAAGTCTGGGTTC	67.1223	40.1636	100	1_109817605_109817624	CAGGTTTCAAGTCTGGGTTC	1	0.0869144	0.0539811	1	0.000472028	0.109234	0.00380769230426923,0.0135526238406314,0.119566544595051,0.217176870759269	216	1	0	0	16	199
CAD locus	rs660240	sgRNA_21296	TGGGTTCGTGTCCAGTCCCG	90.3914	47.4766	100	1_109817846_109817865	TGGGTTCGTGTCCAGTCCCG	1	0.0552514	0.0196639	1	0	0.145846	0,0.00470372326269017,0.0638769157116484,0.0995222701078376	47	1	0	0	1	45
CAD locus	rs660240	sgRNA_21292	GGGTTCGTGTCCAGTCCCGG	88.555	46.9651	100	1_109817847_109817866	GGGTTCGTGTCCAGTCCCGG	1	0.0712391	0.0428395	1	0	0.139469	0.0046499202820299,0.0108319541902255,0.07428571436,0.128396171372199	58	1	0	0	1	56
CAD locus	rs660240	sgRNA_21288	CCAGTCCCGGGGGTCTGATA	86.6541	46.425	100	1_109817857_109817876	CCAGTCCCGGGGGTCTGATA	1	0.0875593	0.0552721	1	0	0.131457	0,0.0116379670784879,0.110122873852809,0.187037961853288	79	1	0	0	3	75
CAD locus	rs660240	sgRNA_21289	CCATATCAGACCCCCGGGAC	90.8573	47.6048	100	1_109817860_109817879	GTCCCGGGGGTCTGATATGG	1	0.0803696	0.0493506	1	0.002237	0.141266	0.0126805967444125,0.0238084825013277,0.0906006493253409,0.128014842411132	56	1	0	0	1	54
CAD locus	rs660240	sgRNA_21290	GATGGCCATATCAGACCCCC	85.6293	46.1292	100	1_109817865_109817884	GGGGGTCTGATATGGCCATC	1	0.0817707	0.0354764	1	0	0.138138	0,0,0.108816997799358,0.231394736717908	102	1	0	0	1	100
CAD locus	rs57677983	sgRNA_18952	AGCCTCTGGCTTTTCTGCCG	64.779	39.3127	100	1_109818126_109818145	AGCCTCTGGCTTTTCTGCCG	1	0.0507161	0.0204202	1	0	0.0986435	0.00198035236527352,0.00470588234784314,0.0538775511036735,0.112250000061227	225	1	0	1	21	202
CAD locus	rs57677983	sgRNA_18953	ATCCACGGCAGAAAAGCCAG	65.3406	39.5188	100	1_109818131_109818150	CTGGCTTTTCTGCCGTGGAT	1	0.141265	0.109354	1	0.00555001	0.136686	0.0188267614324316,0.0475012624097401,0.198279229600718,0.299973462636486	160	1	0	1	11	147
CAD locus	rs57677983	sgRNA_18956	CCCCTCAGCAATTCCTGCAA	67.9538	40.4598	100	1_109818166_109818185	CCCCTCAGCAATTCCTGCAA	1	0.139306	0.0969896	1	0	0.149602	0.00934376704688717,0.033987081970924,0.208535687044923,0.28935122566214	170	1	0	0	13	156
CAD locus	rs57677983	sgRNA_18959	CCTTTGCAGGAATTGCTGAG	72.3909	41.9923	100	1_109818169_109818188	CTCAGCAATTCCTGCAAAGG	1	0.0900733	0.047619	1	0	0.124381	0,0.0109768907301716,0.117568627565588,0.226882878042579	194	1	0	3	9	181
CAD locus	rs57677983	sgRNA_18949	ACCCTTTGCAGGAATTGCTG	74.9481	42.8402	100	1_109818171_109818190	CAGCAATTCCTGCAAAGGGT	1	0.0811309	0.0397959	1	0	0.113301	0,0.00974591021441002,0.133767792741611,0.187364945986585	157	1	0	0	6	150
CAD locus	rs629301	sgRNA_20624	AACCATCAGATTGTACAGTT	73.1597	42.2499	100	1_109818268_109818287	AACCATCAGATTGTACAGTT	1	0.100426	0.0649343	1	0	0.123962	0,0.0234761085467482,0.135044058071168,0.235613521754475	140	1	0	1	10	128
CAD locus	rs629301	sgRNA_20623	AACCAAACTGTACAATCTGA	61.2733	37.9934	100	1_109818273_109818292	TCAGATTGTACAGTTTGGTT	1	0.103315	0.0572798	1	0	0.12916	0.00589676214005235,0.026693030161533,0.140397701279053,0.242920541252008	206	1	0	2	18	185
CAD locus	rs629301	sgRNA_20625	TTTGGTTGTTGCTGTAAATA	52.0773	34.244	100	1_109818286_109818305	TTTGGTTGTTGCTGTAAATA	1	0.174882	0.142003	1	0	0.160122	0,0.0370065790938528,0.283214962124266,0.373114611506146	420	1	0	6	29	384
CAD locus	rs646776	sgRNA_20712	TCGGGAGACTCAGACACCAC	70.3634	41.3019	100	1_109818485_109818504	TCGGGAGACTCAGACACCAC	1	0.180937	0.127728	1	0.004329	0.16647	0.0305462693316414,0.0644588744923344,0.261893988528612,0.398620752428852	124	1	0	1	8	114
CAD locus	rs646776	sgRNA_20709	GGGACAGGCTTATCAGCCAG	72.3572	41.9809	100	1_109818504_109818523	CTGGCTGATAAGCCTGTCCC	1	0.115779	0.0666501	1	0.00250609	0.147651	0.0163877148565342,0.0396897221068089,0.122859467790058,0.248499399904682	147	1	0	0	12	134
CAD locus	rs646776	sgRNA_20708	GCTATTTGGGAGCAGTGTCA	74.3576	42.6466	100	1_109818538_109818557	TGACACTGCTCCCAAATAGC	1	0.111043	0.0586883	1	0	0.15264	0,0.00212272409267113,0.16921630997441,0.250444916388695	118	1	0	2	7	108
CAD locus	rs646776	sgRNA_20707	CTGTGCTGATCCAGCTATTT	69.387	40.9636	100	1_109818551_109818570	AAATAGCTGGATCAGCACAG	1	0.15303	0.117216	1	0	0.147072	0,0.0486726999422624,0.236309415611713,0.347593583165441	159	1	0	1	15	142
CAD locus	rs646776	sgRNA_20713	TCTGTGCTGATCCAGCTATT	77.6239	43.7013	100	1_109818552_109818571	AATAGCTGGATCAGCACAGA	1	0.108858	0.0789091	1	0	0.128065	0,0.0128787878595076,0.144412730231133,0.259128151192262	114	1	0	0	5	108
CAD locus	rs583104	sgRNA_19061	AGGCTATTAAGCTAGGATCT	78.1163	43.8569	100	1_109821277_109821296	AGATCCTAGCTTAATAGCCT	1	0.138514	0.0837281	1	0.00358621	0.148467	0.0169942503433326,0.0383776211644457,0.197902494401694,0.334100000145317	94	1	0	3	5	85
CAD locus	rs583104	sgRNA_19062	GTATGTGAGGCTATTAAGCT	80.4573	44.5852	100	1_109821284_109821303	AGCTTAATAGCCTCACATAC	1	0.152638	0.0933734	1	0.00853859	0.166748	0.0186735230798401,0.0318049298030745,0.242133333142287,0.344347826426774	88	1	0	0	4	83
CAD locus	rs583104	sgRNA_19060	AGCTTAATTAACAGTATGTG	66.2744	39.8584	100	1_109821297_109821316	CACATACTGTKAATTAAGCT	1	0.12943	0.0761265	1	0	0.161761	0.000337742750914721,0.0163095974913003,0.188506778228598,0.326590909432091	154	1	0	1	11	141
CAD locus	rs583104	sgRNA_19059	AGCTACACTTAACTTTCATC	79.1717	44.1876	100	1_109821313_109821332	AGCTACACTTAACTTTCATC	1	0.145208	0.0984615	1	0	0.163173	0.00447798779828795,0.024815913379963,0.195146958465653,0.34030769208	103	1	0	0	8	94
CAD locus	rs602633	sgRNA_19349	GTAAATCTCTAATTCCAGGC	67.1214	40.1633	100	1_109821483_109821502	GCCTGGAATTAGAGATTTAC	1	0.166918	0.113636	1	0	0.171196	0.0121208070184068,0.0411929103443157,0.238308823474531,0.364584827706281	158	1	0	0	9	148
CAD locus	rs602633	sgRNA_19353	TGGAGTAAATCTCTAATTCC	65.7146	39.6553	100	1_109821487_109821506	GGAATTAGAGATTTACTCCA	1	0.184709	0.157965	1	0.00885119	0.16151	0.0312265512839827,0.0667824733954835,0.237301587344444,0.369050356764367	152	1	0	3	13	135
CAD locus	rs602633	sgRNA_19343	ATTAGAGATTTACTCCAAAT	68.0207	40.4835	100	1_109821490_109821509	ATTAGAGATTTACTCCAAAT	1	0.154841	0.118331	1	0	0.141781	0.0186511198054853,0.0581697627025557,0.225515995718795,0.297288333281502	184	1	0	0	11	172
CAD locus	rs602633	sgRNA_19340	AATTGGTTAGAAATTGGAGC	68.6185	40.6945	100	1_109821507_109821526	AATTKGTTAGAAATTGGAGC	1	0.109739	0.0710192	1	0.000696136	0.12552	0.00872733509356239,0.0281019767341848,0.157142857173214,0.232071289759449	190	1	0	1	8	180
CAD locus	rs602633	sgRNA_19348	GCTCCAATTTCTAACCAATT	74.0194	42.5351	100	1_109821507_109821526	AATTKGTTAGAAATTGGAGC	1	0.180238	0.124729	1	0	0.167749	0,0.0824704143637204,0.231786803605372,0.404186197788562	112	1	0	2	10	99
CAD locus	rs1277930	sgRNA_06765	TTTTATATTCTCTGTATATC	39.4517	28.2906	100	1_109822174_109822193	GATATACAGAGAATATAAAA	1	0.085825	0.0424242	1	0	0.112376	0,0.0173433584225448,0.113288770008578,0.215083028439771	747	1	0	2	49	695
CAD locus	rs6673002	sgRNA_21429	CTTAACACTAGAGATTAGTG	77.1294	43.5441	100	1_151743248_151743267	CACTAATCTCTAGTGTTAAG	1	0.119513	0.0537084	1	0	0.171692	0,0.0130747682789744,0.162783295082786,0.277808084364899	103	1	0	1	5	96
CAD locus	rs6673002	sgRNA_21427	ATTTCATCTTAAATTCTGTG	48.3389	32.5868	100	1_151743285_151743304	ATTTCATCTTAAATTCTGTG	1	0.163775	0.115131	1	0	0.171527	0,0.0311380347813595,0.233995416568487,0.436250000115	444	1	0	4	40	399
CAD locus	rs6673002	sgRNA_21430	TCATCTTAAATTCTGTGAGG	64.2575	39.12	100	1_151743288_151743307	TCATCTTAAATTCTGTGAGG	1	0.102381	0.0309804	1	0	0.154236	0,0.0053361344373687,0.138645893761755,0.291416566695447	206	1	0	0	16	189
CAD locus	rs6673002	sgRNA_21428	CTTAAATTCTGTGAGGAGGA	55.327	35.6197	100	1_151743292_151743311	CTTAAATTCTGTGAGGAGGA	1	0.140548	0.11067	1	0.000737544	0.129206	0.016481331132424,0.043801510987904,0.201665521828061,0.312882964364749	282	1	0	1	21	259
CAD locus	rs3790514	sgRNA_15734	CTTGGCTTTGGCCCAAGTTG	77.3436	43.6123	100	1_151744119_151744138	CTTGGCTTTGGCCCAAGTTG	1	0.108094	0.0649947	1	0.00190664	0.124916	0.0121348984020874,0.0255891828571113,0.146103896282468,0.249274255316079	145	1	0	1	11	132
CAD locus	rs3790514	sgRNA_15732	CCCAAGTTGGGGGATCTCAA	77.3422	43.6118	100	1_151744130_151744149	CCCAAGTTGGGGGATCTCAA	1	0.100102	0.0632289	1	0	0.129398	0,0.0214164237202017,0.134986772529497,0.21235314989006	132	1	0	0	10	121
CAD locus	rs3790514	sgRNA_15733	CCGTTGAGATCCCCCAACTT	79.7943	44.3809	100	1_151744133_151744152	AAGTTGGGGGATCTCAACGG	1	0.182748	0.136364	1	0.0188811	0.16553	0.0360962567406417,0.0789473684880952,0.239546074928941,0.3749999999375	71	1	0	0	4	66
CAD locus	rs3790514	sgRNA_15736	TCCGTTGAGATCCCCCAACT	88.5586	46.9661	100	1_151744134_151744153	AGTTGGGGGATCTCAACGGA	1	0.168915	0.102638	1	0	0.189505	0.032124224631611,0.065286737664407,0.219090909118961,0.347923379943794	36	1	0	0	3	32
CAD locus	rs3790514	sgRNA_15735	GGGATCTCAACGGACAGAAT	83.7287	45.5719	100	1_151744140_151744159	GGGATCTCAACGGACAGAAT	1	0.138956	0.0922122	1	0.00320856	0.154308	0.0194825307979831,0.0505234160632507,0.166759642778801,0.328211462253047	78	1	0	0	4	73
CAD locus	rs1054479	sgRNA_01959	ATATACACCCGTGGAGAGAG	71.1386	41.5678	100	1_151746038_151746057	CTCTCTCCACGGGTGTATAT	1	0.10509	0.0830592	1	0	0.125439	0.0101098900609487,0.0314420175448826,0.147132867137273,0.199130434499529	98	1	0	2	3	92
CAD locus	rs1054479	sgRNA_01960	TATACACACATATACACCCG	53.8761	35.0127	100	1_151746047_151746066	CGGGTGTATATGTGTGTATA	1	0.069004	0.0372105	1	0.000940236	0.0949768	0.00780836465617888,0.017582417556044,0.0930147055924282,0.148076923225	478	1	0	2	41	434
CAD locus	rs1054479	sgRNA_01957	AGAAAGGAGACAGGAGGCTC	33.6022	25.1509	100	1_151746104_151746123	GAGCCTCCTGTCTCCTTTCT	1	0.109204	0.0672797	1	0	0.119332	0.00223947175600079,0.0249897161895483,0.158734111446527,0.267441938261788	747	1	0	5	65	676
CAD locus	rs1054479	sgRNA_01958	ATAAGTAGAAAGGAGACAGG	32.754	24.6727	100	1_151746110_151746129	CCTGTCTCCTTTCTACTTAT	1	0.170826	0.107807	1	0.000713012	0.162685	0.0191176470428922,0.0468848605645406,0.255259218194686,0.41326530604898	691	1	0	4	60	626
CAD locus	rs6683364	sgRNA_21524	GCTGATATGTTATTGGAGAC	65.7297	39.6608	100	1_151746179_151746198	GTCTCCAATAACATATCAGC	1	0.14617	0.107143	1	0.000874126	0.138671	0.0175,0.0470317724914963,0.212244897907483,0.29999999995	169	1	0	1	9	158
CAD locus	rs6683364	sgRNA_21522	CAATAACATATCAGCAATTG	64.501	39.2101	100	1_151746184_151746203	CAATAACATATCAGCAATTG	1	0.127494	0.0971029	1	0	0.123435	0.00909733870389183,0.0526060606932121,0.156672494233989,0.262373152944598	223	1	0	2	19	201
CAD locus	rs6683364	sgRNA_21523	CTCAATTGCTGATATGTTAT	68.1783	40.5393	100	1_151746186_151746205	ATAACATATCAGCAATTGAG	1	0.0968321	0.0679412	1	0.00352212	0.0955617	0.0213435544262436,0.0306122448954082,0.142346938687402,0.196428571227976	227	1	0	0	19	207
CAD locus	rs6683364	sgRNA_21519	AACATATCAGCAATTGAGGC	72.5117	42.0329	100	1_151746188_151746207	AACATATCAGCAATTGAGGC	1	0.0871909	0.0559441	1	0.00285714	0.109184	0.0142800057171486,0.0266008030910292,0.106978022107335,0.184519480526753	167	1	0	1	7	158
CAD locus	rs6683364	sgRNA_21525	TATCAGCAATTGAGGCTGGG	61.8783	38.2252	100	1_151746192_151746211	TATCAGCAATTGAGGCTGGG	1	0.103918	0.0505515	1	0	0.141951	0,0.00247619047114286,0.162486869650407,0.264560439706678	193	1	0	0	11	181
CAD locus	rs6681093	sgRNA_21490	AACAAAACACACACAATACC	45.6836	31.3581	100	1_151755271_151755290	AACAAAACACACACAATACC	1	0.064392	0.0259153	1	0.00106065	0.101317	0.00408163263741497,0.00980743394567243,0.0773125856040849,0.17042239792937	680	1	0	4	60	615
CAD locus	rs6681093	sgRNA_21491	AACACACACAATACCTGGCA	59.0275	37.1178	100	1_151755276_151755295	AACACACACAATACCTGGCA	1	0.0902487	0.0404595	1	0	0.136975	0,0.0081135902785666,0.107604679973137,0.246153845758242	351	1	0	1	16	333
CAD locus	rs6681093	sgRNA_21489	AAAAAAACTCTTTCCTTGCC	33.7391	25.2276	100	1_151755292_151755311	GGCAAGGAAAGAGTTTTTTT	1	0.0605546	0.0378698	1	0	0.0853394	0.00564502163522655,0.0163683935101675,0.0682452605282841,0.129902668818644	763	1	0	4	69	689
CAD locus	rs6681093	sgRNA_21493	GAGTTTTTTTCAATTTAACA	47.6067	32.2524	100	1_151755302_151755321	GAGTTTTTTTCAATTTAACA	1	0.111151	0.0836782	1	0	0.105678	0,0.0361484669520259,0.166883680582031,0.255072463746087	435	1	0	0	28	406
CAD locus	rs6681093	sgRNA_21501	TTTTTTCAATTTAACAAGGC	53.7082	34.9417	100	1_151755306_151755325	TTTTTTCAATTTAACAAGGC	1	0.121973	0.073951	1	0.00123967	0.134066	0.014949893860015,0.0368184263493855,0.174107143111607,0.269675177788791	476	1	0	1	27	447
CAD locus	rs7416415	sgRNA_24273	ATAAGATTTGTTGACAGGCT	64.2695	39.1244	100	1_151757761_151757780	AGCCTGTCAACAAATCTTAT	1	0.0878416	0.0605769	1	0.00321929	0.0975474	0.0165331139597647,0.028844384628462,0.114873353799274,0.181133644864002	223	1	0	0	16	206
CAD locus	rs7416415	sgRNA_24272	AGCAAATAAGATTTGTTGAC	60.313	37.622	100	1_151757766_151757785	GTCAACAAATCTTATTTGCT	1	0.0682321	0.0428571	1	0	0.103463	0,0.00872077923534416,0.0822857141725714,0.149190476324714	239	1	0	1	18	219
CAD locus	rs7416415	sgRNA_24274	GAGAAAAAGTGGTCAGATTC	27.7199	21.7036	100	1_151757804_151757823	GAATCTGACCACTTTTTCTC	1	0.20527	0.155336	1	0.00519481	0.176689	0.0336611166829598,0.0705329027391016,0.300781249945313,0.43025641035	514	1	0	11	70	432
CAD locus	rs7416415	sgRNA_24271	AGAACTGCAAAGAGAAAAAG	20.6346	17.105	100	1_151757815_151757834	CTTTTTCTCTTTGCAGTTCT	1	0.229353	0.198257	1	0	0.176163	0.0192964849206331,0.0943277310010924,0.337749287647751,0.471912087823023	1019	1	0	7	99	912
CAD locus	rs4845570	sgRNA_17133	AGATGACCAGAATTTGCATC	68.0037	40.4775	100	1_151759060_151759079	AGATGACCAGAATTTGCATC	1	0.115921	0.0721875	1	0.000205677	0.143518	0.0116362069594151,0.0299625375152822,0.142512604989191,0.265170029446578	156	1	0	1	12	142
CAD locus	rs4845570	sgRNA_17134	GTGAGGCCAGATGCAAATTC	60.7569	37.7943	100	1_151759069_151759088	GAATTTGCATCTGGCCTCAC	1	0.139611	0.102484	1	0.00734619	0.145144	0.0322337083064192,0.0466745986161067,0.171428571492857,0.271524966043381	199	1	0	2	19	177
CAD locus	rs4845570	sgRNA_17135	TATTGATCAGTAAAGCTGTG	61.1074	37.9296	100	1_151759086_151759105	CACAGCTTTACTGATCAAYA	1	0.110347	0.064	1	0	0.13366	0,0.0172376949629916,0.157321428671978,0.268907562980392	191	1	0	1	10	179
CAD locus	rs4845356	sgRNA_17094	AAACGGCCTTTTACTACCCG	97.8691	49.4615	100	1_151759228_151759247	AAACGGCCTTTTACTACCCG	1	0.13564	0.0465417	1	0.00194118	0.248709	0.00595846961647641,0.0140936862735821,0.128513474520663,0.198987642073443	15	1	0	0	0	14
CAD locus	rs4845356	sgRNA_17100	CGGCCTTTTACTACCCGAGG	97.4318	49.3496	100	1_151759231_151759250	CGGCCTTTTACTACCCGAGG	1	0.141844	0.0636114	1	0	0.258534	0,0.00851951164079216,0.11633928557447,0.336309523604419	16	1	0	0	0	15
CAD locus	rs4845356	sgRNA_17105	GGCCTTTTACTACCCGAGGT	94.716	48.6432	100	1_151759232_151759251	GGCCTTTTACTACCCGAGGT	1	0.0964221	0.0495198	1	0.0034188	0.176418	0.00711033021548492,0.0175622319052828,0.0838235294317752,0.174031231976431	36	1	0	0	3	32
CAD locus	rs4845356	sgRNA_17102	GCCTTTTACTACCCGAGGTG	94.5151	48.5901	100	1_151759233_151759252	GCCTTTTACTACCCGAGGTG	1	0.144156	0.0870813	1	0.00176471	0.19008	0.00802491626084269,0.0162220554338684,0.183896147534617,0.368360248204	43	1	0	0	1	41
CAD locus	rs4845356	sgRNA_17098	CCCCCACCTCGGGTAGTAAA	94.0185	48.4585	100	1_151759237_151759256	TTTACTACCCGAGGTGGGGG	1	0.123883	0.0814103	1	0.00749251	0.1694	0.0157112299118534,0.0293714663595875,0.164705882707353,0.220781250089063	40	1	0	0	3	36
CAD locus	rs6694952	sgRNA_21649	GAGGAAGAAGAATTTCTACT	57.1847	36.3806	100	1_151760105_151760124	GAGGAAGAAGAATTTCTACT	1	0.11481	0.0627451	1	0	0.13386	0,0.0161907734465323,0.182320342071626,0.283918067385441	359	1	0	1	31	326
CAD locus	rs6694952	sgRNA_21648	CTTGGAAACATTCATAGTCT	72.7974	42.1288	100	1_151760123_151760142	CTTGGAAAYATTCATAGTCT	1	0.102251	0.0493624	1	0.00108181	0.14252	0.0104460927822276,0.0218023806967559,0.111797755569604,0.244113408475	167	1	0	1	12	153
CAD locus	rs6694952	sgRNA_21642	ACATAAACACCAAAACAGGC	23.2249	18.8475	100	1_151760148_151760167	ACATAAACACCAAAACAGGC	1	0.105653	0.0844156	1	0	0.111764	0,0.0263694638336247,0.135411255465727,0.241428571608714	647	1	0	3	61	582
CAD locus	rs6694952	sgRNA_21644	CATAAACACCAAAACAGGCT	27.2639	21.4231	100	1_151760149_151760168	CATAAACACCAAAACAGGCT	1	0.111898	0.0923417	1	0.00291257	0.0979141	0.0233349537808459,0.0405590352687679,0.145432692172175,0.225094537723721	578	1	0	2	59	516
CAD locus	rs10788809	sgRNA_02281	CATGAATGAACTGCACTAAA	78.5405	43.9903	100	1_151760742_151760761	CATGAATGAACTGCACTAAA	1	0.0982345	0.0602474	1	0	0.124117	0,0.0209718173209005,0.127389086188357,0.250522575281596	147	1	0	0	12	134
CAD locus	rs10788809	sgRNA_02280	CATCAGAACTCGATATTTAT	81.1146	44.7863	100	1_151760781_151760800	ATAAATATCGARTTCTGATG	1	0.123315	0.0977336	1	0	0.122453	0.0196078431302832,0.0554232804254448,0.164681257067204,0.246674150144529	108	1	0	0	5	102
CAD locus	rs10788809	sgRNA_02282	CTGATGTGTGCTTGACCCTC	79.1233	44.1725	100	1_151760795_151760814	CTGATGTGTGCTTGACCCTC	1	0.0677309	0.0207792	1	0	0.117348	0,0,0.101901813484299,0.204075022908343	133	1	0	0	10	122
CAD locus	rs10788809	sgRNA_02284	TCTTGACTGTTGTGTCCCGA	83.3069	45.4467	100	1_151760813_151760832	TCGGGACACAACAGTCAAGA	1	0.0519316	0.0227997	1	0	0.110473	0,0,0.0508339874659439,0.138621525640732	103	1	0	0	9	93
CAD locus	rs10788809	sgRNA_02278	ATCTTGACTGTTGTGTCCCG	81.6528	44.9499	100	1_151760814_151760833	CGGGACACAACAGTCAAGAT	1	0.0542689	0.0192848	1	0	0.120705	0,0.00569666464817376,0.055412293865463,0.101962979619092	88	1	0	0	6	81
CAD locus	rs11810571	sgRNA_00934	AATTTAAAATAAACGTACCA	67.9853	40.471	100	1_151762286_151762305	TGGTACGTTTATTTTAAATT	1	0.0770598	0.0331008	1	0	0.119406	0,0.00799999998647619,0.0966471782586207,0.195555555720928	445	1	0	4	25	415
CAD locus	rs11810571	sgRNA_00938	GGTACGTTTATTTTAAATTC	25.4837	20.3084	100	1_151762287_151762306	GGTACGTTTATTTTAAATTC	1	0.283724	0.284305	1	0.00577201	0.150994	0.0627564102886539,0.178888888924921,0.380232243836889,0.459130434375652	559	1	0	0	18	540
CAD locus	rs11810571	sgRNA_00937	CTTTCTCTCAAAACAAGGAA	47.0552	31.9983	100	1_151762332_151762351	CTTTCTCTCAAAACAAGGAA	1	0.115261	0.0693277	1	0.00384154	0.128844	0.0140111927045865,0.0317460317015873,0.14807692295,0.270432692160457	577	1	0	4	45	527
CAD locus	rs11810571	sgRNA_00939	TTCCTTGTTTTGAGAGAAAG	40.1399	28.6427	100	1_151762332_151762351	CTTTCTCTCAAAACAAGGAA	1	0.111449	0.087836	1	0	0.112025	0.00817037629383489,0.0365758502275831,0.15077970164646,0.2459504129634	513	1	0	3	46	463
CAD locus	rs11810571	sgRNA_00936	CTTTCCTTGTTTTGAGAGAA	38.5749	27.8369	100	1_151762334_151762353	TTCTCTCAAAACAAGGAAAG	1	0.100188	0.0544997	1	0	0.130458	0,0,0.144444444536508,0.267821128390731	810	1	0	1	63	745
CAD locus	rs3811414	sgRNA_15833	GACGCCGGGAAGTTTGTAAT	81.3059	44.8446	100	1_151763239_151763258	ATTACAARCTTCCCGGCGTC	1	0.0573243	0.0312476	1	0.00277056	0.109688	0.0178107606523191,0.0259740259253247,0.0487490450563913,0.0945592224527422	100	1	0	0	4	95
CAD locus	rs3811414	sgRNA_15835	TGGCCTAGAGGTGGTCTGCG	83.3262	45.4524	100	1_151763261_151763280	CGCAGACCACCTCTAGGCCA	1	0.0508563	0.0177778	1	0	0.112659	0,0.000949590559788145,0.0565462695392376,0.105506673248512	123	1	0	0	7	115
CAD locus	rs3811414	sgRNA_15829	CACCTCTAGGCCAATTACCG	92.6347	48.0883	100	1_151763268_151763287	CACCTCTAGGCCAATTACCG	1	0.0587217	0.0246857	1	0	0.132978	0,0.00584765697166441,0.0524494616560144,0.117954785548413	64	1	0	0	2	61
CAD locus	rs3811414	sgRNA_15832	CTCGGTAATTGGCCTAGAGG	86.1401	46.277	100	1_151763270_151763289	CCTCTAGGCCAATTACCGAG	1	0.114896	0.0674242	1	0.00105042	0.158248	0.00754201678342437,0.023495989137734,0.144921875164063,0.256444490277982	50	1	0	0	3	46
CAD locus	rs3811414	sgRNA_15831	CTCCTCGGTAATTGGCCTAG	91.4629	47.7706	100	1_151763273_151763292	CTAGGCCAATTACCGAGGAG	1	0.106487	0.054768	1	0	0.169115	0,0,0.139088889993153,0.26047642178136	48	1	0	0	2	45
CAD locus	rs3811415	sgRNA_15856	TAAGGGGGCGGCGGGCCATA	88.1969	46.8642	100	1_151763723_151763742	TAAGGGGGCGGCGGGCCATA	1	0.128887	0.086239	1	0	0.156073	0,0.0120772947008857,0.2109375,0.253919414012894	65	1	0	0	1	63
CAD locus	rs3811415	sgRNA_15855	GTGGGCCCCTGGCGCCCCTA	85.516	46.0963	100	1_151763741_151763760	TAGGGGCGCCAGGGGCCCAC	1	0.100929	0.0607287	1	0	0.14006	0,0,0.144592307274125,0.23325358866253	111	1	0	0	2	108
CAD locus	rs3811415	sgRNA_15839	ACCCGTTTCCTCGAATCCCC	91.9123	47.8929	100	1_151763769_151763788	GGGGATTCGAGGAAACGGGT	1	0.108529	0.0615564	1	0	0.174475	0,0.0147290209244027,0.125861976216083,0.205554127847441	39	1	0	0	2	36
CAD locus	rs3811415	sgRNA_15851	GGATTCGAGGAAACGGGTCG	96.1249	49.0121	100	1_151763771_151763790	GGATTCGAGGAAACGGGTCG	1	0.106787	0.0431921	1	0.00111065	0.174706	0.0117502828917785,0.0208056406935214,0.146044624629864,0.193575160736952	33	1	0	0	4	28
CAD locus	rs3811415	sgRNA_15848	GACAGCGTGAAGGCCTACGC	90.7162	47.5661	100	1_151763795_151763814	GACAGCGTGAAGGCCTACGC	1	0.132482	0.086785	1	0	0.158184	0.0177770350651373,0.0352173913295031,0.181263616329511,0.233617810975693	53	1	0	0	2	50
CAD locus	rs1521185	sgRNA_08905	CCTGTCCCCGCTCCGCGCTA	88.4728	46.9419	100	1_151764014_151764033	CCTGTCCCCGCTCCGCGCTA	1	0.0495461	0.0117188	1	0	0.116161	0,0.00378151257352941,0.0621301775236686,0.112689883565113	85	1	0	0	5	79
CAD locus	rs1521185	sgRNA_08910	CTGTCCCCGCTCCGCGCTAG	94.7738	48.6584	100	1_151764015_151764034	CTGTCCCCGCTCCGCGCTAG	1	0.0833623	0.029113	1	0	0.164833	0.00141582637153849,0.0109832331104067,0.090642489877967,0.170639886525693	42	1	0	0	2	39
CAD locus	rs1521185	sgRNA_08915	GGTCGGGCGATCCTGGTCAT	88.2827	46.8884	100	1_151764055_151764074	GGTCGGGCGATCCTGGTCAT	1	0.217011	0.129929	1	0.00346749	0.231346	0.0233455074330133,0.0564785529790043,0.307108400663799,0.45878522355165	30	1	0	0	2	27
CAD locus	rs1521185	sgRNA_08917	GTCGGGCGATCCTGGTCATT	91.3309	47.7345	100	1_151764056_151764075	GTCGGGCGATCCTGGTCATT	1	0.143207	0.127001	1	0	0.196057	0,0.0502403846427885,0.175334821488706,0.204859654837668	24	1	0	0	1	22
CAD locus	rs1521185	sgRNA_08923	TCGGGCGATCCTGGTCATTG	93.0317	48.195	100	1_151764057_151764076	TCGGGCGATCCTGGTCATTG	1	0.108357	0.0730949	1	0	0.173909	0,0,0.150058275084547,0.223214285919372	36	1	0	0	1	34
CAD locus	rs4504897	sgRNA_16613	CAAAATTAGTTTATGGTATC	69.8657	41.1299	100	1_151766817_151766836	GATACCATAAACTAATTTTG	1	0.10831	0.0690335	1	0.00030303	0.114591	0.00761904762812987,0.0268961807638515,0.164835164542004,0.250000000026099	213	1	0	0	9	203
CAD locus	rs4504897	sgRNA_16615	TTTATATATAAAGCAAGAAC	44.1856	30.6449	100	1_151766840_151766859	GTTCTTGCTTTWTATATAAA	1	0.0983005	0.0581051	1	0.000797581	0.121754	0.00951979602206833,0.02209718665289,0.12505434789375,0.261095426223484	628	1	0	2	53	572
CAD locus	rs11204892	sgRNA_03925	ATTTTAAAATAAGATCACAG	39.1153	28.1172	100	1_151768046_151768065	CTRTGATCTTATTTTAAAAT	1	0.0962795	0.0441046	1	0	0.128803	0,0.00272804771167134,0.131530873315309,0.283269557861587	869	1	0	2	66	800
CAD locus	rs6659705	sgRNA_21322	ACTGAAGTCCATTTACTCCC	75.577	43.0449	100	1_151769709_151769728	ACTGAAGTCCATTTACTCCC	1	0.107418	0.0570332	1	0	0.145369	0,0.0171618036701518,0.135865682324717,0.219678902984757	144	1	0	2	12	129
CAD locus	rs6659705	sgRNA_21324	CAGAAATTCCAGGGAGTAAA	48.3865	32.6084	100	1_151769720_151769739	TTTACTCCCTGGAATTTCTG	1	0.0874843	0.052705	1	0	0.112389	0,0,0.120000000028723,0.220440925329849	450	1	0	4	36	409
CAD locus	rs6659705	sgRNA_21325	CTCCTTTCTATCAGTCCCTG	59.1615	37.1707	100	1_151769740_151769759	CTCCTTTCTATCAGTCCCTG	1	0.104271	0.0582633	1	0	0.138103	0,0.00637254898382353,0.145454545341991,0.293627668106574	233	1	0	3	20	209
CAD locus	rs6659705	sgRNA_21336	TGCCTCAGGGACTGATAGAA	78.5006	43.9778	100	1_151769745_151769764	TTCTATCAGTCCCTGAGGCA	1	0.093023	0.0160403	1	0	0.173688	0,0,0.117291996159954,0.233595783601104	154	1	0	0	16	137
CAD locus	rs6659705	sgRNA_21335	TCTATCAGTCCCTGAGGCAG	62.3871	38.4188	100	1_151769746_151769765	TCTATCAGTCCCTGAGGCAG	1	0.117439	0.0710526	1	0	0.14204	0.00321159230858867,0.0192076830471389,0.147820531659202,0.287608861792035	187	1	0	0	15	171
CAD locus	rs11586946	sgRNA_04629	GGCAGAGGCTGTAAGGACAT	64.898	39.3565	100	1_151769761_151769780	GGCAGAGGCTGTAAGGACAT	1	0.115228	0.0847146	1	0.00153846	0.109833	0.0221627112616123,0.0465614816892471,0.154169360059147,0.232446919701368	276	1	0	2	24	249
CAD locus	rs11586946	sgRNA_04627	GCAGAGGCTGTAAGGACATT	72.5521	42.0465	100	1_151769762_151769781	GCAGAGGCTGTAAGGACATT	1	0.152741	0.111888	1	0	0.142523	0.0169004524927686,0.0575702947158959,0.213529411498789,0.338430141165063	192	1	0	1	10	180
CAD locus	rs11586946	sgRNA_04630	GGCTGTAAGGACATTGGGAG	69.3892	40.9644	100	1_151769767_151769786	GGCTGTAAGGACATTGGGAG	1	0.123546	0.0755284	1	0.00058971	0.13743	0.0151541183401541,0.0342176871490398,0.170217687306735,0.307301986907174	196	1	0	2	16	177
CAD locus	rs11586946	sgRNA_04622	AAACCCCAACATCCTGAATC	70.0952	41.2094	100	1_151769820_151769839	AAACCCCAACATCCTGAATC	1	0.142828	0.089238	1	0.00130961	0.14839	0.020408163294898,0.0470518379984688,0.208269230637517,0.33483709271807	148	1	0	1	7	139
CAD locus	rs11586946	sgRNA_04623	AACTCTAATGCACCTGATTC	86.8926	46.4933	100	1_151769835_151769854	GAATCAGGTGCATTAGAGTT	1	0.101597	0.0598291	1	0.00408293	0.13297	0.0110204082318367,0.0249926765162728,0.150358851686483,0.196855775873684	71	1	0	0	4	66
CAD locus	rs11585294	sgRNA_04621	TGGGGACTGGGCTAAGTTAT	81.5639	44.923	100	1_151769875_151769894	ATAACTTAGCCCAGTCCCCA	1	0.102879	0.0780128	1	0.00775695	0.106365	0.0250353506484789,0.0445112178877404,0.137142857279267,0.169973545125463	126	1	0	0	10	115
CAD locus	rs11585294	sgRNA_04619	TCCCCACTGAAAGTTCAGAG	69.895	41.1401	100	1_151769889_151769908	TCCCCACTGAAAGTTCAGAG	1	0.11815	0.0559386	1	0	0.152372	0.00586363637084091,0.0244648403237998,0.155080527985042,0.299372909617026	178	1	0	1	11	165
CAD locus	rs11585294	sgRNA_04618	TCCACTCTGAACTTTCAGTG	68.4634	40.6399	100	1_151769893_151769912	CACTGAAAGTTCAGAGTGGA	1	0.137837	0.085	1	0	0.154517	0.000310277956173239,0.0233440744878625,0.210541588423314,0.318770833352596	184	1	0	0	14	169
CAD locus	rs11585294	sgRNA_04615	CATCCACTCTGAACTTTCAG	69.9605	41.1628	100	1_151769895_151769914	CTGAAAGTTCAGAGTGGATG	1	0.102625	0.0590398	1	0	0.133043	0.00417366948014652,0.0229081632290391,0.142156862626225,0.249410148657478	183	1	0	0	18	164
CAD locus	rs11585294	sgRNA_04613	AAAGTTCAGAGTGGATGCAT	66.7572	40.0326	100	1_151769898_151769917	AAAGTTCAGAGTGGATGCAT	1	0.0853144	0.0565657	1	0	0.109507	0,0.00994769321100765,0.131507352908971,0.226470588334375	211	1	0	0	16	194
CAD locus	rs4845579	sgRNA_17154	AAGTAGGGAGGCATCTTAGC	74.3402	42.6409	100	1_151770125_151770144	GCTAAGATGCCTCYCTACTT	1	0.0709736	0.0412529	1	0	0.109859	0,0.01363636365,0.0895927602144796,0.152398189975148	169	1	0	0	14	154
CAD locus	rs4845579	sgRNA_17153	AAGATGCCTCCCTACTTTAT	78.4072	43.9484	100	1_151770128_151770147	AAGATGCCTCYCTACTTTAT	1	0.100151	0.0752797	1	0	0.117956	0.0193506493568506,0.0368693198144984,0.12685349201238,0.193655567682245	110	1	0	0	14	95
CAD locus	rs4845579	sgRNA_17155	AGATGCCTCCCTACTTTATA	78.7404	44.0529	100	1_151770129_151770148	AGATGCCTCYCTACTTTATA	1	0.125253	0.0857143	1	0	0.135512	0.00599720282193433,0.0439560438147043,0.178571428839286,0.262265734367448	105	1	0	1	6	97
CAD locus	rs4845579	sgRNA_17156	ATCAACCCTATAAAGTAGGG	69.0867	40.8587	100	1_151770137_151770156	CYCTACTTTATAGGGTTGAT	1	0.133114	0.0648841	1	0	0.178113	0.00063813025007353,0.0178253118410805,0.156417112168616,0.393514633199979	133	1	0	1	9	122
CAD locus	rs4845579	sgRNA_17158	TACATCAACCCTATAAAGTA	57.6622	36.5732	100	1_151770140_151770159	TACTTTATAGGGTTGATGTA	1	0.188274	0.134266	1	0.00999001	0.171593	0.0489495474689984,0.0849271940205037,0.230256410441546,0.341678954802099	215	1	0	4	24	186
CAD locus	rs11265611	sgRNA_04166	TGAATTCTTGAAGAAGGGAC	57.7099	36.5924	100	1_154395079_154395098	TGAATTCTTGAAGAAGGGAC	1	0.100828	0.0578512	1	0.002775	0.124635	0.0116996244611559,0.0243506493116883,0.127272727281818,0.237046818991332	265	1	0	1	22	241
CAD locus	rs11265611	sgRNA_04165	CTTGAAGAAGGGACAGGCAT	49.2741	33.0092	100	1_154395085_154395104	CTTGAAGAAGGGACAGGCAT	1	0.12339	0.08983	1	0.00205677	0.113632	0.0220556754159674,0.0456513352308757,0.176338367595643,0.247869674116604	316	1	0	4	18	293
CAD locus	rs11265611	sgRNA_04164	CAGGCATAGGCTTGCAATCC	75.0896	42.8864	100	1_154395098_154395117	CAGGCATAGGCTTGCAATCC	1	0.0916697	0.0660317	1	0	0.119122	0,0,0.11548520925607,0.206228505591571	163	1	0	1	13	148
CAD locus	rs11265611	sgRNA_04163	ATTGCTCAGCATTTAGAGCC	77.7375	43.7373	100	1_154395119_154395138	GGCTCTRAATGCTGAGCAAT	1	0.0977867	0.0657895	1	0.00180854	0.116238	0.00940438870462382,0.0238086749856321,0.145610608506887,0.214501128222822	119	1	0	0	5	113
CAD locus	rs11265611	sgRNA_04162	AAATGCTGAGCAATTGCTCA	59.7693	37.4097	100	1_154395125_154395144	RAATGCTGAGCAATTGCTCA	1	0.118734	0.0831169	1	0.00358543	0.110776	0.0264000705632309,0.0434311907642838,0.162795857881213,0.276269185736246	279	1	0	0	25	253
CAD locus	rs6689306	sgRNA_00160	TGGCAGTGGGGAAGCCTCAT	64.7634	39.3069	100	1_154395923_154395942	ATGAGGCTTCCCCACTGCCA	1	0.0877247	0.0593144	1	0	0.108227	0,0.0190769034704106,0.12738095235119,0.203776033306137	232	1	0	1	15	215
CAD locus	rs6689306	sgRNA_00144	ACTCAGTACCCCTGACAGCT	66.2164	39.8375	100	1_154395946_154395965	AGCTGTCAGGGGTACTGAGT	1	0.134566	0.0847059	1	0	0.158707	0,0.0196168582081226,0.182857142712381,0.342549450460553	177	1	0	0	15	161
CAD locus	rs6689306	sgRNA_00155	GACTCAGTACCCCTGACAGC	68.2997	40.5822	100	1_154395947_154395966	GCTGTCAGGGGTACTGAGTC	1	0.167835	0.106885	1	0.00147059	0.173802	0.014051948071039,0.033728036687161,0.244753901527551,0.401558441270931	148	1	0	1	7	139
CAD locus	rs6689306	sgRNA_00157	GGGGTACTGAGTCAGAGATT	67.7916	40.4023	100	1_154395954_154395973	GGGGTACTGAGTCAGAGATT	1	0.136095	0.10026	1	0.0040625	0.123786	0.01899671052125,0.0539603175201364,0.188571570946708,0.286458333476563	151	1	0	0	15	135
CAD locus	rs6689306	sgRNA_00158	GGGTACTGAGTCAGAGATTT	64.8922	39.3543	100	1_154395955_154395974	GGGTACTGAGTCAGAGATTT	1	0.115203	0.0963225	1	0	0.117712	0,0.0412203746455503,0.148668277074291,0.248415352574871	166	1	0	0	13	152
CAD locus	rs10908836	sgRNA_02596	ATCAGAGAAACATATAAATG	40.802	28.9783	100	1_154397950_154397969	ATCAGAGAAACATATAAATG	1	0.129351	0.0969231	1	0.000844646	0.127599	0.0155479501417704,0.0370408164820408,0.18406853670259,0.279475113343357	528	1	0	1	49	477
CAD locus	rs10908836	sgRNA_02598	GAGAAACATATAAATGAGGC	40.3483	28.7487	100	1_154397954_154397973	GAGAAACATATAAATGAGGC	1	0.101854	0.059544	1	0.00106061	0.117408	0.0132303994134708,0.0298681973152849,0.130981878701828,0.237389324784087	522	1	0	1	38	482
CAD locus	rs10908838	sgRNA_02606	AGAGGGATGACAACCTGGCC	65.597	39.6124	100	1_154397976_154397995	GGCCAGGTTGTCATCCCTCT	1	0.10399	0.0614627	1	0	0.124443	0,0.0161717460484977,0.153846153507448,0.249307692224071	220	1	0	0	17	202
CAD locus	rs10908838	sgRNA_02613	GGATTAGAGGGATGACAACC	78.5337	43.9882	100	1_154397981_154398000	GGTTGTCATCCCTCTAATCC	1	0.0553668	0	1	0	0.117381	0,0,0.066883116876998,0.144792771190594	168	1	0	0	11	156
CAD locus	rs4845618	sgRNA_17165	CGGTCATCTAAGGTTTTCTC	76.2677	43.2681	100	1_154399972_154399991	GAGAAAACCTTAGATGACCG	1	0.164694	0.125311	1	0	0.179758	0.0108015380346822,0.0287337661534903,0.241925465836242,0.370581196609573	64	1	0	1	7	55
CAD locus	rs4845618	sgRNA_17172	TAGATGACCGGCTGCCATGA	79.9055	44.4152	100	1_154399982_154400001	TAGATGACCGGCTGCCATGA	1	0.148722	0.110047	1	0	0.160614	0.0290225564037003,0.0632756772135697,0.181626400585863,0.268848560194642	64	1	0	0	4	59
CAD locus	rs4845618	sgRNA_17174	TCATGGCAGCCGGTCATCTA	88.5073	46.9517	100	1_154399982_154400001	TAGATGACCGGCTGCCATGA	1	0.148614	0.103996	1	0.00783217	0.167405	0.0231726354080887,0.0413024475583479,0.195640432200096,0.29399999988	50	1	0	0	3	46
CAD locus	rs4845618	sgRNA_17173	TATAAGGCCATCATGGCAGC	70.6181	41.3896	100	1_154399992_154400011	GCTGCCATGATGGCCTTATA	1	0.124402	0.0695919	1	0.000606061	0.143678	0.020097858810755,0.0336293931072205,0.176606288252708,0.275738181282746	112	1	0	1	9	101
CAD locus	rs4845618	sgRNA_17178	TTCTGCCAGCCTTGAGGTAG	70.0071	41.1789	100	1_154400022_154400041	TTCTGCCAGCCTTGAGGTAG	1	0.0975439	0.0755152	1	0	0.106562	0.00154302079056142,0.0299073474906584,0.143299881779014,0.199083825546418	180	1	0	1	16	162
CAD locus	rs6687726	sgRNA_21561	TCCTTTCACCCCATCCAAGG	73.738	42.4421	100	1_154400276_154400295	CCTTGGATGGGGTGAAAGGA	1	0.111011	0.0820871	1	0	0.123792	0.00486036835512775,0.0292117324072328,0.143620689243199,0.251392540348493	156	1	0	0	16	139
CAD locus	rs6687726	sgRNA_21560	GTTTTTATCTCATACTTGGC	74.6401	42.7394	100	1_154400306_154400325	GCCAAGTATGAGATAAAAAC	1	0.103901	0.059893	1	0	0.134684	0.00688580015759392,0.0213604577314685,0.137755102075255,0.219368131585027	165	1	0	1	11	152
CAD locus	rs6687726	sgRNA_21553	AGGCGTTTTTATCTCATACT	76.1117	43.2179	100	1_154400310_154400329	AGTATGAGATAAAAACGCCT	1	0.142766	0.0933882	1	0.00733384	0.150498	0.0270846395616301,0.0523041091878762,0.171185805138293,0.290909091025455	91	1	0	0	5	85
CAD locus	rs6687726	sgRNA_21551	AAAACGCCTCATAAACAAGA	64.1604	39.084	100	1_154400321_154400340	AAAACGCCTCATAAACAAGA	1	0.082958	0.0413534	1	0	0.115827	0,0.0158730158571429,0.12115384605,0.210124917762799	249	1	0	1	10	237
CAD locus	rs6687726	sgRNA_21552	AAACGCCTCATAAACAAGAA	66.8232	40.0563	100	1_154400322_154400341	AAACGCCTCATAAACAAGAA	1	0.122585	0.0999794	1	0.0145843	0.113918	0.0316857512421969,0.0494417471611358,0.158823529473529,0.224475524319663	172	1	0	0	10	161
CAD locus	rs6427658	sgRNA_20660	GTTTACTCTAGGGACCAAAC	83.4826	45.4989	100	1_154400760_154400779	GTTTGGTCCCTAGAGTAAAC	1	0.136693	0.103061	1	0	0.164947	0,0.0242874009443245,0.180073620793745,0.294020255224321	66	1	0	0	8	57
CAD locus	rs6427658	sgRNA_20658	GCATTGCTGTAGTAGATGTA	79.1416	44.1783	100	1_154400783_154400802	GCATTGCTGTAGTAGATGTA	1	0.160642	0.113873	1	0.00357143	0.154686	0.0167907092839018,0.0473370401795578,0.237791544825073,0.327769289377937	98	1	0	0	8	89
CAD locus	rs6427658	sgRNA_20655	CTGTAGTAGATGTAGGGTAC	87.3582	46.6263	100	1_154400789_154400808	CTGTAGTAGATGTAGGGTAC	1	0.103186	0.0698251	1	0.00247934	0.140353	0.00989898989861111,0.0227552655570335,0.122735597800125,0.252151675436814	76	1	0	0	2	73
CAD locus	rs6427658	sgRNA_20662	TAGTAGATGTAGGGTACTGG	81.6948	44.9627	100	1_154400792_154400811	TAGTAGATGTAGGGTACTGG	1	0.159949	0.0935102	1	0	0.195354	0.0137160454420299,0.0386566558208488,0.223501509872549,0.326580710654522	79	1	0	0	7	71
CAD locus	rs6427658	sgRNA_20654	AGTAGATGTAGGGTACTGGA	79.3935	44.2566	100	1_154400793_154400812	AGTAGATGTAGGGTACTGGA	1	0.124093	0.0688179	1	0	0.152362	0,0.0308674976413627,0.163490604558793,0.296319327957325	150	1	0	1	7	141
CAD locus	rs6694817	sgRNA_21632	AACTATCTCCGGGACCTCTG	81.7696	44.9853	100	1_154401934_154401953	CAGAGGTCCCGGAGATAGTT	1	0.124856	0.080062	1	0	0.143333	0.0212849650665428,0.0508496259282562,0.165882034770049,0.243318645572032	60	1	0	0	4	55
CAD locus	rs6694817	sgRNA_21640	TTCTTACGGGAACTATCTCC	91.2007	47.6989	100	1_154401944_154401963	GGAGATAGTTCCCGTAAGAA	1	0.132599	0.0955882	1	0	0.158532	0.00218360071600193,0.0404040404767677,0.168859649126023,0.26199128756551	53	1	0	0	0	52
CAD locus	rs6694817	sgRNA_21641	TTTCTTACGGGAACTATCTC	89.8966	47.3398	100	1_154401945_154401964	GAGATAGTTCCCGTAAGAAA	1	0.120395	0.0435636	1	0.00363636	0.177522	0.0105117501427822,0.02092629589801,0.171343938471296,0.255011655192564	54	1	0	0	3	50
CAD locus	rs6694817	sgRNA_21636	GATAGTTCCCGTAAGAAATG	76.3283	43.2876	100	1_154401947_154401966	GATAGTTCCCGTAAGAAATG	1	0.155732	0.11503	1	0.00245098	0.154194	0.0413121692691471,0.0711111109612698,0.191919327837605,0.274779880520131	75	1	0	0	3	71
CAD locus	rs6694817	sgRNA_21634	CACAAAGCCTCATTTCTTAC	66.9541	40.1033	100	1_154401957_154401976	GTAAGAAATGAGGCTTTGTG	1	0.108571	0.0685714	1	0	0.126875	0,0.0238536973248078,0.146676852559206,0.258264442532591	213	1	0	1	9	202
CAD locus	rs7549250	sgRNA_24592	GATTTCACACCGTCCCGCCC	88.9574	47.078	100	1_154404333_154404352	GGGCGGGACGGTGTGAAATC	1	0.0913837	0.0562771	1	0	0.150315	0.00648193162728893,0.0128541534821999,0.108200537693851,0.202153013462887	55	1	0	0	1	53
CAD locus	rs7549250	sgRNA_24590	CGTCACACTTCTCAGAACAG	67.8825	40.4345	100	1_154404354_154404373	CGTCACACTTCTCAGAACAG	1	0.206266	0.157343	1	0.000572956	0.176753	0.0315485495267444,0.0913729127192486,0.279641101445513,0.443254191655415	118	1	0	0	5	112
CAD locus	rs7549250	sgRNA_24593	GTCACACTTCTCAGAACAGT	68.5051	40.6546	100	1_154404355_154404374	GTCACACTTCTCAGAACAGT	1	0.159676	0.0934389	1	0	0.175405	0.0197663680635405,0.0487644244862663,0.197172392752163,0.412699275405404	150	1	0	1	10	138
CAD locus	rs7549338	sgRNA_24596	ATTTCTGAAGTGATTATTTA	40.3766	28.7631	100	1_154404387_154404406	ATTTCTGAAGTGATTATTTA	1	0.149704	0.113636	1	0.00745921	0.12562	0.0305613014404743,0.0643539467192224,0.2033484161327,0.305319680074613	555	1	0	2	40	512
CAD locus	rs34926346	sgRNA_14473	CTAGAGATGAGGAAACTAGC	57.5247	36.5179	100	1_154406171_154406190	GCTAGTTTCCTCATCTCTAG	1	0.121746	0.080887	1	0	0.126913	0,0.0284632035053571,0.206994047614311,0.29787414965085	268	1	0	1	23	243
CAD locus	rs59632925	sgRNA_19246	TTAAGACTGAGAAATAAGGC	44.093	30.6004	100	1_154406500_154406519	GCCTTATTTCTCAGTCTTAA	1	0.150808	0.0895408	1	0.000505051	0.153788	0.0176190476697802,0.0357954545320312,0.232615384596,0.35688248721833	449	1	0	3	62	383
CAD locus	rs59632925	sgRNA_19243	TCTGTTAAGACTGAGAAATA	50.1622	33.4054	100	1_154406504_154406523	TATTTCTCAGTCTTAACAGA	1	0.17981	0.143386	1	0.00225394	0.145824	0.0319157196282519,0.074830909600592,0.2499999999375,0.392946428685938	330	1	0	5	23	301
CAD locus	rs59632925	sgRNA_19234	CATGAACAATCACACGTGGC	58.7759	37.0182	100	1_154406528_154406547	GCCACGTGTGATTGTTCATG	1	0.112221	0.0941176	1	0.00159091	0.129281	0.0305103550057322,0.0537815126420168,0.0941176471941177,0.179185520328167	341	1	0	0	24	316
CAD locus	rs4845371	sgRNA_17120	CCCTCTCTAGCAGAGCCTCT	72.1807	41.9215	100	1_154408293_154408312	CCCTCTCTAGCAGAGCCTCT	1	0.113778	0.08125	1	0	0.131612	0,0.0118075801873907,0.174927113959184,0.263073979442761	161	1	0	0	9	151
CAD locus	rs4845371	sgRNA_17118	CCCCAGAGGCTCTGCTAGAG	74.9369	42.8365	100	1_154408297_154408316	CTCTAGCAGAGCCTCTGGGG	1	0.066947	0.0351648	1	0	0.102922	0,0.00364768127654528,0.0868347338157114,0.156266666549162	203	1	0	0	21	181
CAD locus	rs4845371	sgRNA_17132	TGGCCAAGGCACCAACCCAC	78.8447	44.0856	100	1_154408360_154408379	TGGCCAAGGCACCAACCCAC	1	0.108577	0.0520787	1	0	0.149418	0,0.0135788860572325,0.142553074058989,0.308729093168331	150	1	0	0	16	133
CAD locus	rs4845371	sgRNA_17127	GGCCAAGGCACCAACCCACT	74.8036	42.7929	100	1_154408361_154408380	GGCCAAGGCACCAACCCACT	1	0.132027	0.0881257	1	0	0.140281	0,0.0310050411081043,0.197549899052128,0.308849045540544	154	1	0	0	14	139
CAD locus	rs4845371	sgRNA_17125	GCCAAGGCACCAACCCACTG	71.7833	41.7871	100	1_154408362_154408381	GCCAAGGCACCAACCCACTG	1	0.120063	0.0832333	1	0	0.13646	0.0104253392929214,0.0282266752839097,0.157423143773644,0.254577949533771	159	1	0	0	15	143
CAD locus	rs6667434	sgRNA_21410	GAATGCAGCTGCCATCAGAT	73.4036	42.3311	100	1_154409058_154409077	GAATGCAGCTGCCATCAGAT	1	0.0863452	0.0455354	1	0	0.117717	0,0.0127258852930494,0.124322145527739,0.221011363578557	168	1	0	0	13	154
CAD locus	rs6667434	sgRNA_21407	CTCAGTCACATGTCTGACGA	84.2582	45.7283	100	1_154409097_154409116	CTCAGTCACATGTCTGACGA	1	0.0764949	0.047619	1	0.00144231	0.106318	0.0126948052036364,0.0252572823692447,0.0959590893465758,0.171092906972931	115	1	0	0	7	107
CAD locus	rs6667434	sgRNA_21405	CATCGTCAGACATGTGACTG	74.4357	42.6723	100	1_154409099_154409118	CAGTCACATGTCTGACGATG	1	0.148067	0.112588	1	0	0.144562	0.0213017751905325,0.0399820371811454,0.229281712891977,0.275642724489973	86	1	0	0	8	77
CAD locus	rs6667434	sgRNA_21402	CACATGTCTGACGATGGTGC	83.3943	45.4727	100	1_154409103_154409122	CACATGTCTGACGATGGTGC	1	0.0929212	0.0467551	1	0.00200535	0.133813	0.00576414131651568,0.0156144554586418,0.121067920221006,0.235167362206583	87	1	0	0	12	74
CAD locus	rs6667434	sgRNA_21412	TGTCTGACGATGGTGCTGGC	71.1144	41.5596	100	1_154409107_154409126	TGTCTGACGATGGTGCTGGC	1	0.0973997	0.0542355	1	0	0.141622	0,0.00736961449053288,0.125,0.244992605831553	109	1	0	0	12	96
CAD locus	rs4553185	sgRNA_16648	GTCAAATGTTTCTAGCCCTG	78.7832	44.0663	100	1_154410921_154410940	GTCAAATGTTTCTAGCCCTG	1	0.100272	0.0454277	1	0	0.136273	0,0.0124797276970923,0.153478869784461,0.243723262225122	122	1	0	0	3	118
CAD locus	rs4553185	sgRNA_16650	TTTGGTTCAACTACGCCACA	96.0512	48.9929	100	1_154410939_154410958	TGTGGCGTAGTTGAACCAAA	1	0.0892277	0.0476733	1	0	0.161548	0.00461946847081579,0.0193826970584598,0.09910714271875,0.147502164713948	42	1	0	0	1	40
CAD locus	rs4553185	sgRNA_16646	ATTTGGTTCAACTACGCCAC	96.4389	49.0936	100	1_154410940_154410959	GTGGCGTAGTTGAACCAAAT	1	0.08857	0.044548	1	0.00187513	0.159536	0.0165141676075556,0.0268329665373827,0.0898148309231418,0.146357964274927	40	1	0	0	0	39
CAD locus	rs4553185	sgRNA_16645	ATTAATCATTCTTAAATACT	45.5941	31.3159	100	1_154410958_154410977	ATTAATCATTCTTAAATACT	1	0.135963	0.103175	1	0.00551724	0.116669	0.032915360542163,0.0536398467668582,0.181630546993808,0.289005848142222	449	1	0	2	42	404
CAD locus	rs4553185	sgRNA_16649	TTCTTAAATACTTGGCAGTT	62.6033	38.5006	100	1_154410966_154410985	TTCTTAAATACTTGGCAGTT	1	0.0765143	0.0214473	1	0	0.121594	0,0,0.108589743583718,0.223615702729401	294	1	0	2	23	268
CAD locus	rs11265612	sgRNA_04170	TTCATAAAAGAAAGGATGCT	45.5852	31.3117	100	1_154417071_154417090	TTCATAAAAGAAAGGATGCT	1	0.0844765	0.0440771	1	0	0.118717	0,0.0112500000025,0.110098765502877,0.21068931081362	469	1	0	3	38	427
CAD locus	rs4845625	sgRNA_17200	TACTACCATGACTGGAATGC	76.6609	43.3944	100	1_154422055_154422074	GCATTCCAGTCATGGTAGTA	1	0.128495	0.0909091	1	0	0.146944	0.00290912213135341,0.0272727273467532,0.18666666692,0.280246153957662	97	1	0	0	9	87
CAD locus	rs4845625	sgRNA_17195	CAGGTCCGATGCAAGGATGC	74.815	42.7967	100	1_154422078_154422097	GCATCCTTGCATCGGACCTG	1	0.138289	0.111803	1	0.00142857	0.137131	0.021095652034176,0.0485168240615592,0.170520104756246,0.297723704728388	100	1	0	0	11	88
CAD locus	rs4845625	sgRNA_17194	ATCCTTGCATCGGACCTGTA	94.6454	48.6245	100	1_154422080_154422099	ATCCTTGCATCGGACCTGTA	1	0.146681	0.0888672	1	0	0.161446	0.0284071483173973,0.0513368983336898,0.209099264599724,0.329508186609298	53	1	0	0	5	47
CAD locus	rs4845625	sgRNA_17198	GTCCTTACAGGTCCGATGCA	95.0343	48.727	100	1_154422085_154422104	TGCATCGGACCTGTAAGGAC	1	0.0961261	0.0413636	1	0.00163265	0.173988	0.005767543865,0.0184331293437594,0.0868493536521812,0.214004328891623	44	1	0	0	1	42
CAD locus	rs4845625	sgRNA_17196	GAAGCAGCTGTTGTCCTTAC	76.0549	43.1995	100	1_154422097_154422116	GTAAGGACAACAGCTGCTTC	1	0.0682266	0.0406652	1	0	0.100465	0,0.0140119800733539,0.0909090910522727,0.141325961990567	156	1	0	0	6	149
CAD locus	rs6689393	sgRNA_21608	CTTCATTCAAAGAAATATTT	32.0156	24.2514	100	1_154426087_154426106	CTTCATTCAAAGAAATATTT	1	0.168375	0.15	1	0	0.139965	0,0.0683968971740562,0.245578231156088,0.345654261805908	572	1	0	4	47	520
CAD locus	rs6689393	sgRNA_21606	CAAAATATTTCTTTGAATGA	43.5064	30.3167	100	1_154426089_154426108	TCATTCAAAGAAATATTTTG	1	0.139002	0.104464	1	0.00222222	0.134088	0.0116780045477978,0.0349114583195703,0.199071207442144,0.322080586063648	607	1	0	2	39	565
CAD locus	rs6689393	sgRNA_21610	TGGCGATCCTACTTTGTATT	77.9707	43.811	100	1_154426107_154426126	TGGCGATCCTACTTTGTATT	1	0.169561	0.143875	1	0.00923077	0.152965	0.0321396251100237,0.0611857865406294,0.233806715685201,0.332182645714361	75	1	0	1	6	67
CAD locus	rs6689393	sgRNA_21611	TTCGGCACTGTGTAAGCTGC	75.5437	43.0341	100	1_154426125_154426144	TTCGGCACTGTGTAAGCTGC	1	0.100147	0.0603002	1	0.00561938	0.126891	0.0172841519133111,0.0283060593126255,0.135199359506181,0.194696969761364	114	1	0	0	6	107
CAD locus	rs3766039	sgRNA_15643	CCCCTGGTCACTTTTAATAG	82.2431	45.1282	100	1_169090671_169090690	CCCCTGGTCACTTTTAATAG	1	0.149566	0.0991455	1	0.00183346	0.156856	0.0228148149348148,0.050934659726805,0.203921568578431,0.30196078442549	81	1	0	0	8	72
CAD locus	rs3766039	sgRNA_15642	CCACTATTAAAAGTGACCAG	77.5661	43.6829	100	1_169090674_169090693	CTGGTCACTTTTAATAGTGG	1	0.133489	0.0721008	1	0.00271178	0.169816	0.0102994652539076,0.0244565217375,0.173025732190772,0.306677230956527	117	1	0	1	17	98
CAD locus	rs3766039	sgRNA_15646	TCCACTATTAAAAGTGACCA	75.7629	43.1052	100	1_169090675_169090694	TGGTCACTTTTAATAGTGGA	1	0.130687	0.0717241	1	0	0.164085	0,0.0288461538982906,0.174357769549392,0.340683760573812	147	1	0	0	14	132
CAD locus	rs3766039	sgRNA_15647	TTCCACTATTAAAAGTGACC	73.7776	42.4552	100	1_169090676_169090695	GGTCACTTTTAATAGTGGAA	1	0.124911	0.0747055	1	0	0.152342	0,0.0100449684043632,0.184348739799895,0.261193439030045	138	1	0	0	12	125
CAD locus	rs3766039	sgRNA_15641	ACTTTTAATAGTGGAAACCG	78.4774	43.9705	100	1_169090680_169090699	ACTTTTAATAGTGGAAACCG	1	0.0972162	0.0631975	1	0	0.141244	0.00703177818370521,0.0280379291451158,0.109267241471767,0.168762677339592	121	1	0	0	6	114
CAD locus	rs3753292	sgRNA_15532	CTCAGCATGACCGTCCCTCA	83.9453	45.636	100	1_169091431_169091450	CTCAGCATGACCGTCCCTCA	1	0.11151	0.0638355	1	0	0.140618	0.01229520905353,0.0349707266719583,0.152414633624445,0.260779775337229	100	1	0	0	6	93
CAD locus	rs3753292	sgRNA_15538	TGAGGGACGGTCATGCTGAG	72.6422	42.0767	100	1_169091431_169091450	CTCAGCATGACCGTCCCTCA	1	0.0710743	0.0253988	1	0	0.122641	0,0,0.110089365284948,0.182136752229096	188	1	0	0	7	180
CAD locus	rs3753292	sgRNA_15539	TTGAGGGACGGTCATGCTGA	79.4273	44.2671	100	1_169091432_169091451	TCAGCATGACCGTCCCTCAA	1	0.108253	0.0769231	1	0.00641026	0.123089	0.0157536764717279,0.0383468727900095,0.154545454573295,0.222843822872028	87	1	0	0	10	76
CAD locus	rs3753292	sgRNA_15534	CTTGAGGGACGGTCATGCTG	77.7694	43.7474	100	1_169091433_169091452	CAGCATGACCGTCCCTCAAG	1	0.0722037	0.0481481	1	0	0.107889	0,0.0126536210652557,0.0978421052296316,0.154761904638095	111	1	0	0	7	103
CAD locus	rs3753292	sgRNA_15527	AATTCAGAATGGGAGAATCC	66.9744	40.1106	100	1_169091475_169091494	GGATTCTCCCATTCTGAATT	1	0.151927	0.0996169	1	0.0019057	0.150258	0.0166844919236898,0.03391304345,0.245798319427731,0.369747898947856	221	1	0	0	15	205
CAD locus	rs4656648	sgRNA_16794	GGACATTAACAATCATCTTC	60.6394	37.7488	100	1_169092130_169092149	GAAGATGATTGTTAATGTCC	1	0.0678547	0.0213544	1	0	0.112772	0.00800790903262481,0.0149480968459516,0.0831202045746774,0.164856662696131	273	1	0	2	12	258
CAD locus	rs4656648	sgRNA_16800	TGTCCTTAAGTCCTTTGCCC	67.2731	40.2175	100	1_169092145_169092164	TGTCCTTAAGTCCTTTGCCC	1	0.0766159	0.0378239	1	0	0.120243	0,0.0114036993384949,0.0877872195673065,0.19539831921349	168	1	0	0	19	148
CAD locus	rs4656648	sgRNA_16797	TGCCCAGGGCAAAGGACTTA	67.0254	40.1289	100	1_169092151_169092170	TAAGTCCTTTGCCCTGGGCA	1	0.177967	0.150892	1	0	0.151705	0.0152111825144681,0.0669726223425203,0.254484485962468,0.357785467412741	214	1	0	0	22	191
CAD locus	rs3766042	sgRNA_15650	AGGGAATTATAATCTGAGAG	62.1356	38.3232	100	1_169092444_169092463	CTCTCAGATTATAATTCCCT	1	0.135726	0.0891429	1	0.00112545	0.146182	0.014285714262033,0.0384615384,0.183529411583866,0.325858343108908	237	1	0	1	13	222
CAD locus	rs3766042	sgRNA_15648	AAAAGATCTTTAAACACCCT	63.9748	39.015	100	1_169092484_169092503	AGGGTGTTTAAAGATCTTTT	1	0.138559	0.0856298	1	0.00510646	0.146148	0.0231016042703743,0.04909090914,0.16697588157885,0.34285714272	261	1	0	0	20	240
CAD locus	rs10919064	sgRNA_02629	TGTGGTTCACATACCCATCT	76.7484	43.4224	100	1_169093358_169093377	TGTGGTTCACATACCCATCT	1	0.161513	0.114497	1	0	0.154859	0.0331367941990663,0.057051282051342,0.194294670810538,0.349666666536385	112	1	0	2	5	104
CAD locus	rs10919064	sgRNA_02625	CCATCTAGGAAGTCTCATGA	79.1455	44.1795	100	1_169093372_169093391	CCATCTAGGAAGTCTCATGA	1	0.163045	0.123447	1	0	0.162842	0,0.0381009070303662,0.245578231367574,0.375555555782694	104	1	0	1	6	96
CAD locus	rs10919064	sgRNA_02628	CTTCATGAGACTTCCTAGAT	77.9623	43.8083	100	1_169093374_169093393	ATCTAGGAAGTCTCATGAAG	1	0.119992	0.0865626	1	0	0.139089	0.00266666666457143,0.0370336013592867,0.149578231051949,0.257525327199782	106	1	0	0	10	95
CAD locus	rs10919064	sgRNA_02626	CCTTCATGAGACTTCCTAGA	76.5495	43.3586	100	1_169093375_169093394	TCTAGGAAGTCTCATGAAGG	1	0.129928	0.0825593	1	0	0.149148	0,0.0292207792711039,0.187499999808036,0.297452381218252	157	1	0	0	7	149
CAD locus	rs7540067	sgRNA_24564	AAAGAAGACCTCTGTGTCCA	48.8296	32.8091	100	1_169093647_169093666	AAAGAAGACCTCTGTGTCCA	1	0.102828	0.0570478	1	0	0.127927	0,0.0230037399560085,0.14012090857897,0.245123551582409	340	1	0	0	31	308
CAD locus	rs7540067	sgRNA_24571	TAGCTAGCATTGTGTGCAGG	75.9193	43.1558	100	1_169093699_169093718	CCTGCACACAATGCTAGCTA	1	0.103076	0.0449827	1	0	0.147017	0,0.0207612455672512,0.135746606364819,0.224290415478493	106	1	0	0	8	97
CAD locus	rs7540067	sgRNA_24573	TGCACACAATGCTAGCTAGC	87.8551	46.7675	100	1_169093701_169093720	TGCACACAATGCTAGCTAGC	1	0.108611	0.0625	1	0	0.152238	0,0.0253906249695313,0.1516666667425,0.263356125193988	57	1	0	0	5	51
CAD locus	rs7540067	sgRNA_24569	GCACACAATGCTAGCTAGCA	84.9446	45.9298	100	1_169093702_169093721	GCACACAATGCTAGCTAGCA	1	0.114729	0.0915764	1	0	0.144062	0,0.029281045702658,0.133399209665533,0.237271951961127	69	1	0	0	4	64
CAD locus	rs7540067	sgRNA_24574	TGCTAGCTAGCATTGTGTGC	79.0263	44.1423	100	1_169093702_169093721	GCACACAATGCTAGCTAGCA	1	0.0764925	0.0306122	1	0	0.126101	0.00121753246728896,0.00416666666875,0.0954861111875,0.214285714414286	101	1	0	2	7	91
CAD locus	rs7517394	sgRNA_24467	TTTTAAAAAACTGTGCACGT	65.5691	39.6023	100	1_169093727_169093746	TTTTAAAAAACTGTGCACGT	1	0.0615417	0.0406349	1	0	0.0878312	0,0.00205421842412116,0.0837662336035328,0.143128458385517	419	1	0	1	44	373
CAD locus	rs7517394	sgRNA_24466	TTTAAAAAACTGTGCACGTT	73.1898	42.2599	100	1_169093728_169093747	TTTAAAAAACTGTGCACGTT	1	0.0622609	0.0313506	1	0	0.103065	0,0.00120320855454545,0.0771557486067513,0.13935811521851	270	1	0	2	20	247
CAD locus	rs7517394	sgRNA_24464	TTAAAAAACTGTGCACGTTG	83.928	45.6309	100	1_169093729_169093748	TTAAAAAACTGTGCACGTTG	1	0.0648343	0.0147607	1	0	0.128525	0,0,0.0670185328784581,0.198368898986002	140	1	0	0	7	132
CAD locus	rs7517394	sgRNA_24460	GCTTTGGAGTACAGCACACC	61.202	37.966	100	1_169093769_169093788	GCTTTGGAGTACAGCACACC	1	0.105483	0.056751	1	0	0.136094	0,0.0168746751869587,0.141170636677175,0.277844214810916	279	1	0	5	30	243
CAD locus	rs7517394	sgRNA_24461	GGAGTACAGCACACCTGGGT	65.7251	39.6591	100	1_169093774_169093793	GGAGTACAGCACACCTGGGT	1	0.0986009	0.0487999	1	0	0.132539	0.000663423258513933,0.023757309939693,0.12000000012,0.2374666668984	157	1	0	0	17	139
CAD locus	rs1892094	sgRNA_00582	AGTATGACTGTTTTCTGCAT	64.4695	39.1984	100	1_169094463_169094482	AGTATGACTGTTTTCTGCAT	1	0.0799013	0.0363224	1	0	0.113391	0.0042961563435135,0.0142430884430733,0.104541421328959,0.210617647060625	180	1	0	1	19	159
CAD locus	rs1892094	sgRNA_00583	GACTGTTTTCTGCATTGGAA	62.7797	38.5673	100	1_169094468_169094487	GACTGTTTTCTGCATTGGAA	1	0.0721759	0.0397422	1	0	0.10886	0,0.00925208363746521,0.0921536796145022,0.175403726493642	220	1	0	0	22	197
CAD locus	rs12028817	sgRNA_05725	ACTGGCTTAGCTCAGTAACA	77.0896	43.5314	100	1_169096073_169096092	TGTTACTGAGCTAAGCCAGT	1	0.120844	0.092993	1	0	0.149071	0,0.0121694711484375,0.149034992828106,0.276519260268398	92	1	0	1	5	85
CAD locus	rs12028817	sgRNA_05727	CACTGGCTTAGCTCAGTAAC	77.0545	43.5202	100	1_169096074_169096093	GTTACTGAGCTAAGCCAGTG	1	0.105428	0.0637896	1	0.00222635	0.122371	0.0153793574992676,0.0340784215744193,0.147114539582883,0.236442659922763	120	1	0	0	10	109
CAD locus	rs12028817	sgRNA_05726	ATCATTCACACTGTCAACAC	75.1498	42.906	100	1_169096091_169096110	GTGTTGACAGTGTGAATGAT	1	0.121395	0.0761341	1	0.00549715	0.138694	0.0163120256104058,0.0291184119157073,0.149166666760714,0.355769230527491	138	1	0	0	7	130
CAD locus	rs12028817	sgRNA_05729	TTTAGAAGACTGAAAGGAGA	37.0886	27.0545	100	1_169096133_169096152	TCTCCTTTCAGTCTTCTAAA	1	0.127831	0.0830969	1	0.00137255	0.141839	0.0136072398413919,0.033217594544914,0.17117132851735,0.296678571624678	554	1	0	2	48	503
CAD locus	rs12028817	sgRNA_05728	CAGCTATTTAGAAGACTGAA	38.7435	27.9245	100	1_169096139_169096158	TTCAGTCTTCTAAATAGCTG	1	0.435306	0.546732	1	0	0.27063	0.0152721088324546,0.171567365862327,0.666143790665294,0.720588235352022	766	1	0	7	75	683
CAD locus	rs10919068	sgRNA_02631	ACTGGACTATACATGCAAGT	83.1634	45.404	100	1_169097067_169097086	ACTTGCATGTATAGTCCAGT	1	0.14372	0.0445807	1	0	0.18918	0,0.00861840659478022,0.255743927084375,0.394961735199139	92	1	0	0	3	88
CAD locus	rs10919068	sgRNA_02630	AACTGGACTATACATGCAAG	81.0676	44.772	100	1_169097068_169097087	CTTGCATGTATAGTCCAGTT	1	0.0827063	0.0544538	1	0.0018315	0.119008	0.0112077590471964,0.0235663553280344,0.0978716994289568,0.174118963377736	103	1	0	0	7	95
CAD locus	rs10919068	sgRNA_02635	TTGCATGTATAGTCCAGTTT	69.4235	40.9763	100	1_169097069_169097088	TTGCATGTATAGTCCAGTTT	1	0.0889421	0.0389458	1	0.00177954	0.122199	0.00593798761280187,0.0142362827347504,0.125218531505292,0.239307359456651	268	1	0	0	10	257
CAD locus	rs10919068	sgRNA_02632	ATAGTCCAGTTTTGGTCCTC	71.2249	41.5973	100	1_169097077_169097096	ATAGTCCAGTTTTGGTCCTC	1	0.0762985	0.0337912	1	0	0.11854	0,0.000236127508736718,0.11922647674751,0.182170770578881	136	1	0	1	7	127
CAD locus	rs10919068	sgRNA_02634	GGCTTCCAGAGGACCAAAAC	74.616	42.7315	100	1_169097085_169097104	GTTTTGGTCCTCTGGAAGCC	1	0.134686	0.102273	1	0.00445269	0.139388	0.0231138093036102,0.0379267198150435,0.182745825677551,0.282638461443251	143	1	0	2	13	127
CAD locus	rs12128543	sgRNA_05867	GTAGAAGTTTAACATCATCT	56.6289	36.1548	100	1_169097168_169097187	GTAGAAGTTTAACATCATCT	1	0.163589	0.143448	1	0	0.143647	0.00444460907263232,0.0526315789671053,0.232993551330976,0.34455340553207	241	1	0	0	20	220
CAD locus	rs1200160	sgRNA_05723	GCATTTTTAAGGCTGCTATA	75.7836	43.1119	100	1_169103152_169103171	GCATTTTTAAGGCTGCTATA	1	0.129286	0.0765812	1	0	0.150825	0,0.0116371527799852,0.208668813722252,0.307376811669629	147	1	0	1	15	130
CAD locus	rs1200160	sgRNA_05722	CTGCTATAAGGTCACGACCT	93.9003	48.4271	100	1_169103164_169103183	CTGCTATAAGGTCACGACCT	1	0.0708202	0.0506073	1	0.00626959	0.129254	0.0149184149429964,0.0327563062097886,0.0641025640612536,0.096728271558652	60	1	0	0	7	52
CAD locus	rs1200160	sgRNA_05724	TACACAATACATACGAAAAC	80.4408	44.5802	100	1_169103200_169103219	GTTTTCGTATGTATTGTGTA	1	0.0818575	0.0447124	1	0.0004329	0.114231	0.0064210789270055,0.0126752946605105,0.102647352657792,0.193846153851758	150	1	0	0	9	140
CAD locus	rs11588318	sgRNA_04644	CGCCCCGCACCCCCGTGCAC	81.5175	44.9089	100	1_200638621_200638640	CGCCCCGCACCCCCGTGCAC	1	0.0455411	0.00997359	1	0	0.0971996	0,0,0.0671177562452799,0.118044688184561	158	1	0	2	9	146
CAD locus	rs11588318	sgRNA_04646	GAGGGCCCGCCAGTGCACGG	81.5562	44.9206	100	1_200638633_200638652	CCGTGCACTGGCGGGCCCTC	1	0.0768008	0.0474074	1	0	0.119647	0.00110550886359851,0.00951745714772618,0.0794625245973311,0.178411261959336	139	1	0	1	13	124
CAD locus	rs11588318	sgRNA_04651	GGAGGGCCCGCCAGTGCACG	82.5362	45.2164	100	1_200638634_200638653	CGTGCACTGGCGGGCCCTCC	1	0.0809599	0.0371628	1	0	0.125885	0.00685754403207209,0.0166325814449526,0.0905792778647908,0.201693430787013	110	1	0	0	12	97
CAD locus	rs11588318	sgRNA_04642	CCTCGGGGTGCGGTGCCGCC	85.1216	45.9815	100	1_200638682_200638701	GGCGGCACCGCACCCCGAGG	1	0.0627798	0.0403361	1	0	0.107002	0,0.0101717171859394,0.0803846154171474,0.119172413647321	111	1	0	0	11	99
CAD locus	rs11588318	sgRNA_04633	ACGTGAAGCGCCTCGGGGTG	85.4753	46.0845	100	1_200638692_200638711	CACCCCGAGGCGCTTCACGT	1	0.136984	0.106702	1	0.00447734	0.152042	0.0144412449465076,0.0445054945302198,0.169795918318367,0.264145658193159	53	1	0	0	3	49
CAD locus	rs6661240	sgRNA_21358	GGGCACCAGTTCTGCCGCCG	83.0014	45.3556	100	1_200638802_200638821	GGGCACCAGTTCTGCCGCCG	1	0.0533012	0.0143112	1	0	0.116831	0,0.00155369177865307,0.0689042313963604,0.132779410937533	98	1	0	0	1	96
CAD locus	rs6661240	sgRNA_21349	CTAGGCCGCGGCGGCAGAAC	85.7397	46.1612	100	1_200638810_200638829	GTTCTGCCGCCGCGGCCTAG	1	0.140654	0.100962	1	0	0.147374	0.0236013985418332,0.0599412530671814,0.204777365668657,0.268661485349659	67	1	0	0	3	63
CAD locus	rs6661240	sgRNA_21351	GCCAGGGGCCCAAGCTTCCG	77.2629	43.5866	100	1_200638863_200638882	GCCAGGGGCCCAAGCTTCCG	1	0.0679002	0.034323	1	0	0.107155	0,0.0043141732051671,0.0982625734383758,0.168775491540951	164	1	0	0	11	152
CAD locus	rs6661240	sgRNA_21364	TGAGCGTGCCCCGGAAGCTT	89.4225	47.2079	100	1_200638874_200638893	AAGCTTCCGGGGCACGCTCA	1	0.168128	0.10351	1	0	0.198518	0.00719761728267024,0.0271212120446591,0.216753841017274,0.387732919226894	44	1	0	0	2	41
CAD locus	rs6661240	sgRNA_21362	GTGAGCGTGCCCCGGAAGCT	87.8079	46.7541	100	1_200638875_200638894	AGCTTCCGGGGCACGCTCAC	1	0.0909235	0.0538947	1	0	0.145081	0,0,0.117140518899429,0.167464114983254	71	1	0	0	4	66
CAD locus	rs6688581	sgRNA_21572	CGGGGAGGCGGGGCCACCGC	53.0895	34.6787	100	1_200639106_200639125	CGGGGAGGCGGGGCCACCGC	1	0.0942325	0.0668839	1	0.0013369	0.0982525	0.018848145346662,0.034090909125,0.121212121212121,0.194680650086499	417	1	0	3	39	374
CAD locus	rs6688581	sgRNA_21567	CCGCGGGGGCGGAGCTCGGC	57.6417	36.565	100	1_200639122_200639141	CCGCGGGGGCGGAGCTCGGC	1	0.05322	0.0295385	1	0	0.0870595	0,0,0.0720288116758703,0.136026590902915	305	1	0	2	35	267
CAD locus	rs6688581	sgRNA_21576	GCCGAGCTCCGCCCCCGCGG	65.4532	39.5599	100	1_200639122_200639141	CCGCGGGGGCGGAGCTCGGC	1	0.0468427	0.0151984	1	0	0.089347	0,0.00849323689289085,0.0535714285467949,0.124059791157559	225	1	0	1	12	211
CAD locus	rs6688581	sgRNA_21570	CGCGGGGGCGGAGCTCGGCT	66.2329	39.8434	100	1_200639123_200639142	CGCGGGGGCGGAGCTCGGCT	1	0.0535324	0.0159545	1	0	0.0972456	0,0,0.0556521739756522,0.159999999813333	245	1	0	1	15	228
CAD locus	rs6688581	sgRNA_21566	CCAGCCGAGCTCCGCCCCCG	60.7086	37.7756	100	1_200639125_200639144	CGGGGGCGGAGCTCGGCTGG	1	0.0824114	0.0410116	1	0	0.119948	0,0.00727225097063063,0.107642602652814,0.217956349273413	187	1	0	2	19	165
CAD locus	rs3806358	sgRNA_15812	CTCCAGAGGTTGGCAAAACA	65.2026	39.4683	100	1_200639637_200639656	TGTTTTGCCAACCTCTGGAG	1	0.141294	0.0961959	1	0.00434049	0.136498	0.0279177211553662,0.0570989260649654,0.172809268180243,0.320612980695212	224	1	0	1	25	197
CAD locus	rs3806358	sgRNA_15818	GCTCCAGAGGTTGGCAAAAC	74.3791	42.6537	100	1_200639638_200639657	GTTTTGCCAACCTCTGGAGC	1	0.105355	0.0640102	1	0	0.129213	0,0.0288392926776959,0.145373140588096,0.227115251974148	146	1	0	1	11	133
CAD locus	rs3806358	sgRNA_15820	GGACACGTGGCTCCAGAGGT	71.2266	41.5979	100	1_200639647_200639666	ACCTCTGGAGCCACGTGTCC	1	0.096091	0.0688091	1	0.00609669	0.103997	0.0173966886356744,0.0360329638836459,0.129862601253909,0.185483778774783	155	1	0	0	14	140
CAD locus	rs3806358	sgRNA_15814	CTTGGGACACGTGGCTCCAG	71.4547	41.6756	100	1_200639651_200639670	CTGGAGCCACGTGTCCCAAG	1	0.0766644	0.0470588	1	0	0.108502	0,0.0168449197804813,0.106534090898438,0.174624031212077	137	1	0	1	8	127
CAD locus	rs3806358	sgRNA_15823	TACAAGCTGCTTGGGACACG	75.8127	43.1213	100	1_200639660_200639679	CGTGTCCCAAGCAGCTTGTA	1	0.0861532	0.0558082	1	0	0.116053	0.00404493540218655,0.0233082959959545,0.107827501000629,0.189039958693843	120	1	0	2	6	111
CAD locus	rs10573666	sgRNA_01972	TATTTGCTATATTAGTGTGT	67.321	40.2346	100	1_200641025_200641044	TATTTGCTATATTAGTGTGT	1	0.0967194	0.0429687	1	0	0.132507	0,0.00962566843275401,0.150551470600781,0.263932005636362	265	1	0	1	16	247
CAD locus	rs145435700	sgRNA_08438	TTGATGAAGTAAGAGTAGCT	72.4017	41.9959	100	1_200641492_200641511	TTGATGAAGTAAGAGTAGCT	1	0.0994706	0.057971	1	0	0.134937	0,0.00517241379748011,0.14709051721875,0.236363636051299	181	1	0	0	11	169
CAD locus	rs10494821	sgRNA_01879	AACACATCTACCTTTATAAT	57.8367	36.6434	100	1_200642439_200642458	ATTATAAAGGTAGATGTGTT	1	0.158224	0.108	1	0.00126984	0.164539	0.023344129601579,0.0509090907627273,0.20885780875338,0.330672450258194	233	1	0	0	33	199
CAD locus	rs10494821	sgRNA_01886	GAACACATCTACCTTTATAA	70.357	41.2997	100	1_200642440_200642459	TTATAAAGGTAGATGTGTTC	1	0.152209	0.0917647	1	0	0.162532	0,0.0427018633909161,0.198142414770691,0.38637770924158	157	1	0	1	16	139
CAD locus	rs55684511	sgRNA_18040	AAGCTTCCATAAGAAAACTA	40.5291	28.8403	100	1_200643144_200643163	TAGTTTTCTTATGGAAGCTT	1	0.187945	0.163124	1	0.014197	0.127903	0.0553293110283398,0.0888888887063492,0.250655393363997,0.335563344310662	452	1	0	0	44	407
CAD locus	rs55684511	sgRNA_18041	AGTAGCCAATCTTGATGAGC	80.179	44.4996	100	1_200643206_200643225	AGTAGCCAATCTTGATGAGC	1	0.114793	0.0600126	1	0	0.155282	0,0.0203855016733984,0.161737351260491,0.28497410093544	74	1	0	0	6	67
CAD locus	rs55684511	sgRNA_18043	ATCATCCTGCTCATCAAGAT	79.2275	44.205	100	1_200643214_200643233	ATCTTGATGAGCAGGATGAT	1	0.126605	0.0823326	1	0.00987317	0.130533	0.0216643356993741,0.038916083943986,0.179609863843312,0.26803190848966	108	1	0	0	10	97
CAD locus	rs4311922	sgRNA_16370	TTTGACTTATTAACCTTGAA	63.9994	39.0242	100	1_200643349_200643368	TTCAAGGTTAATAAGTCAAA	1	0.12024	0.0753216	1	0	0.143909	0.008121878115999,0.0336332335644974,0.140072227271042,0.27612494462618	220	1	0	1	24	194
CAD locus	rs4265457	sgRNA_16366	TCAGAATCAGGTTTCCTCTT	60.5957	37.7318	100	1_200643430_200643449	TCAGAATCAGGTTTCCTCTT	1	0.123008	0.0849998	1	0	0.131157	0,0.0360119046604167,0.158363858539297,0.328337585134067	216	1	0	4	14	197
CAD locus	rs4265457	sgRNA_16363	AGATTAATTATACTGTGCTC	62.2528	38.3678	100	1_200643461_200643480	GAGCACAGTATAATTAATCT	1	0.0941381	0.042624	1	0	0.133699	0.00218332665754531,0.0122899467020758,0.117443795753246,0.262656641824664	203	1	0	1	20	181
CAD locus	rs34518669	sgRNA_14288	GGGTGAAGGAGATAGAGTCA	48.5846	32.6983	100	1_200644771_200644790	GGGTGAAGGAGATAGAGTCA	1	0.14908	0.1125	1	0.00318643	0.128667	0.0219695186970642,0.05590540285859,0.201801948142711,0.303592592533944	488	1	0	0	42	445
CAD locus	rs34518669	sgRNA_14289	GGTTGACACTCAAGTTCAAT	82.5754	45.2281	100	1_200644792_200644811	GGTTGACACTCAAGTTCAAT	1	0.136861	0.0797927	1	0	0.159558	0,0.0409740484268491,0.190914027136995,0.344108695586708	82	1	0	0	7	74
CAD locus	rs7527499	sgRNA_24484	TCACTAGATTCAATATTGCA	73.1479	42.2459	100	1_200645297_200645316	TCACTAGATTCAATATTGCA	1	0.120883	0.0690621	1	0	0.142708	0.00341408782708714,0.0287947346116824,0.167450980524167,0.309318393980429	147	1	0	0	13	133
CAD locus	rs7527499	sgRNA_24485	TGCAAGGCTGTCATACTCTG	78.4178	43.9518	100	1_200645313_200645332	TGCAAGGCTGTCATACTCTG	1	0.102295	0.0717949	1	0	0.112944	0.00941755686980022,0.0371935757497887,0.150010654253569,0.232373407055842	129	1	0	0	10	118
CAD locus	rs7527499	sgRNA_24483	CAGGTTTCTAAGTATGCTAA	75.8847	43.1446	100	1_200645359_200645378	TTAGCATACTTAGAAACCTG	1	0.121029	0.0927934	1	0.00554068	0.116825	0.0241540811407956,0.0530981622835003,0.16396949401285,0.232400793947302	130	1	0	1	10	118
CAD locus	rs7527499	sgRNA_24482	AACCTGCTGCCAATATGACC	80.0335	44.4548	100	1_200645373_200645392	AACCTGCTGCCAATATGACC	1	0.0640554	0.0339321	1	0	0.114611	0,0.00713869463257576,0.0746684973943308,0.134140056146034	120	1	0	1	3	115
CAD locus	rs6700559	sgRNA_00585	CACTTATATTGTGTACTTTC	69.738	41.0857	100	1_200646026_200646045	CACTTATATTGTGTACTTTC	1	0.0894064	0.0513834	1	0	0.119137	0,0.013223140522314,0.12040133756904,0.244773755843925	189	1	0	0	13	175
CAD locus	rs6700559	sgRNA_00587	TGAAAGTACACAATATAAGT	61.1593	37.9496	100	1_200646027_200646046	ACTTATATTGTGTACTTTCA	1	0.095364	0.0812698	1	0	0.0921309	0.0138775510050204,0.0457142856674286,0.12190476177981,0.169166300384352	449	1	0	0	15	433
CAD locus	rs6700559	sgRNA_00586	CTGAAAGTACACAATATAAG	60.7768	37.802	100	1_200646028_200646047	CTTATATTGTGTACTTTCAG	1	0.103477	0.0659615	1	0.00123839	0.114455	0.0133325497238322,0.0247678018968008,0.144057622888355,0.266063688387374	309	1	0	0	14	294
CAD locus	rs6700559	sgRNA_00584	ATGTTCCAGCACTGCACAGA	54.9586	35.4666	100	1_200646098_200646117	ATGTTCCAGCACTGCACAGA	1	0.102375	0.0688093	1	0	0.116006	0,0.0298295454375,0.130451912184077,0.257450538128793	190	1	0	6	11	172
CAD locus	rs7533971	sgRNA_24532	GGGACAAAAATATGTAAGAT	51.8416	34.1419	100	1_200647342_200647361	ATCTTACATATTTTTGTCCC	1	0.131766	0.0855556	1	0	0.152417	0,0.0256559767370262,0.18857142864,0.306086956441739	313	1	0	3	26	283
CAD locus	rs7533971	sgRNA_24536	TGGGACAAAAATATGTAAGA	53.2872	34.763	100	1_200647343_200647362	TCTTACATATTTTTGTCCCA	1	0.109502	0.0592885	1	0	0.139611	0,0.0053846153859375,0.158295454458712,0.287259259244895	427	1	0	1	39	386
CAD locus	rs7533971	sgRNA_24528	AGCCATTTCTATCAGGAGCC	65.6089	39.6168	100	1_200647374_200647393	AGCCATTTCTATCAGGAGCC	1	0.100676	0.064	1	0.000494968	0.126537	0.0092868535087537,0.0252254011496517,0.124311793846313,0.248620689527707	219	1	0	4	14	200
CAD locus	rs7533971	sgRNA_24527	ACCCAGGCTCCTGATAGAAA	62.8725	38.6023	100	1_200647379_200647398	TTTCTATCAGGAGCCTGGGT	1	0.0784807	0.0340909	1	0.000889768	0.124478	0.00701497989243698,0.011399342336719,0.0803571429375,0.210989010640879	221	1	0	2	24	194
CAD locus	rs7533971	sgRNA_24535	TCAAAGGGAATCAGAAACCC	49.119	32.9395	100	1_200647395_200647414	GGGTTTCTGATTCCCTTTGA	1	0.0925912	0.0672145	1	0	0.123619	0.0101493403194142,0.0153519433306041,0.102488316431129,0.234994335303071	632	1	0	1	31	599
CAD locus	rs4072552	sgRNA_16243	AATCCTCATAACAATCTAAA	50.3225	33.4764	100	1_200649093_200649112	AATCCTCATAACAATCTAAA	1	0.12288	0.0769231	1	0	0.137704	0,0.019215686385915,0.1875000001875,0.302100840602402	533	1	0	5	77	450
CAD locus	rs4072552	sgRNA_16245	CTCATAACAATCTAAAAGGA	49.3184	33.029	100	1_200649097_200649116	CTCATAACAATCTAAAAGGA	1	0.134598	0.0885851	1	0.00549451	0.13465	0.0220161947611613,0.045814479709276,0.172248803800957,0.305454545241948	313	1	0	3	17	292
CAD locus	rs4072552	sgRNA_16246	CTTCCTTTTAGATTGTTATG	55.8355	35.8298	100	1_200649099_200649118	CATAACAATCTAAAAGGAAG	1	0.126574	0.0757318	1	0	0.142005	0.0021848739464986,0.0119001276048672,0.1911764705,0.320168067061975	286	1	0	3	26	256
CAD locus	rs4072552	sgRNA_16244	AGAAAAACTTTGTTCCTTCA	44.4334	30.7639	100	1_200649144_200649163	TGAAGGAACAAAGTTTTTCT	1	0.146092	0.102564	1	0	0.137364	0.0182988506094836,0.0474464028920395,0.20999999987925,0.318214285640357	439	1	0	3	31	404
CAD locus	rs4638157	sgRNA_16768	ATAAATCAAAGCAGACAGCC	51.0107	33.7795	100	1_200651555_200651574	GGCTGTCTGCTTTGATTTAT	1	0.0957322	0.0399549	1	0	0.13489	0,0,0.143715907497302,0.313617436019674	402	1	0	2	37	362
CAD locus	rs4638157	sgRNA_16774	TTCATTTTTTGTTAAAGCTG	28.4138	22.1268	100	1_200651574_200651593	TTCATTTTTTGTTAAAGCTG	1	0.0504961	0.0295503	1	0.000659087	0.0679953	0.0112707804959143,0.0155490767440233,0.0574306220370748,0.108352699839203	1400	1	0	7	79	1313
CAD locus	rs4638157	sgRNA_16772	TCATTTTTTGTTAAAGCTGT	41.7941	29.4752	100	1_200651575_200651594	TCATTTTTTGTTAAAGCTGT	1	0.0810358	0.055788	1	0.0050905	0.0850983	0.0164835164876374,0.0288080616635654,0.10087063669836,0.18298438385495	564	1	0	2	46	515
CAD locus	rs71135385	sgRNA_22325	TTATTTGCTTCCTCATTTAA	46.5069	31.7438	100	1_200661442_200661461	TTATTTGCTTCCTCATTTAA	1	0.116765	0.0806723	1	0	0.120046	0,0.0344387754987245,0.161943319866029,0.27456073351186	513	1	0	2	37	473
CAD locus	rs2678210	sgRNA_12827	AGATAGAATTGTAAGGTCAC	64.0958	39.06	100	1_201787914_201787933	GTGACCTTACAATTCTATCT	1	0.109836	0.0653061	1	0.000636364	0.128247	0.0134554576046093,0.0324872448509694,0.141758241686154,0.262500000136072	234	1	0	0	21	212
CAD locus	rs2678210	sgRNA_12829	GTGGGAAAGATAGAATTGTA	66.1561	39.8156	100	1_201787921_201787940	TACAATTCTATCTTTCCCAY	1	0.111557	0.0719435	1	0	0.13851	0,0.0128205128012821,0.16666666675,0.254545454359091	241	1	0	0	8	232
CAD locus	rs2678210	sgRNA_12832	TTATTGGAAGAATTTCCTGT	56.8077	36.2276	100	1_201787939_201787958	AYAGGAAATTCTTCCAATAA	1	0.110799	0.0784314	1	0	0.115646	0,0.0294117647647059,0.152788387910619,0.26612959221568	269	1	0	2	18	248
CAD locus	rs2678210	sgRNA_12828	ATTATTGGAAGAATTTCCTG	52.4002	34.3833	100	1_201787940_201787959	YAGGAAATTCTTCCAATAAT	1	0.119572	0.0769231	1	0	0.125137	0.00572214339480454,0.0280912364906963,0.177716263006644,0.285999714226294	319	1	0	1	26	291
CAD locus	rs2644109	sgRNA_12649	CTCCACCTGCTCCGCTATTC	84.955	45.9328	100	1_201797502_201797521	CTCCACCTGCTCCGCTATTC	1	0.0565016	0.0255289	1	0	0.103256	0,0,0.0808551991860058,0.119986633375477	138	1	0	0	3	134
CAD locus	rs2644109	sgRNA_12648	CCTGCTCCGCTATTCAGGAG	84.52	45.8053	100	1_201797507_201797526	CCTGCTCCGCTATTCAGGAG	1	0.144976	0.077381	1	0.00211553	0.156235	0.0188235293271186,0.0418838304954265,0.22203208568,0.309930358673556	79	1	0	0	5	73
CAD locus	rs2644109	sgRNA_12647	CCGCTCCTGAATAGCGGAGC	89.2858	47.1698	100	1_201797510_201797529	GCTCCGCTATTCAGGAGCGG	1	0.0925147	0.0661058	1	0	0.136533	0.019586295966489,0.0289792852722979,0.103021977922078,0.187986323118438	57	1	0	0	4	52
CAD locus	rs2644109	sgRNA_12643	ACAGAGCCGCTCCTGAATAG	88.3521	46.9079	100	1_201797516_201797535	CTATTCAGGAGCGGCTCTGY	1	0.164102	0.118728	1	0.0021978	0.164642	0.0138095237150312,0.0341671486413606,0.24147169391249,0.307057087285343	54	1	0	0	2	51
CAD locus	rs2644109	sgRNA_12646	CAGGAGCGGCTCTGTACCGT	93.3453	48.2791	100	1_201797521_201797540	CAGGAGCGGCTCTGYACCGT	1	0.0717489	0.0284821	1	0	0.155304	0.00499317678446427,0.0101740696045818,0.066160714303125,0.126822916530079	48	1	0	0	1	46
CAD locus	rs2678204	sgRNA_12813	ATTACTAGATCACCAATATC	79.2831	44.2223	100	1_201800466_201800485	GATATTGGTGATCTAGTAAT	1	0.137816	0.0961934	1	0.00601504	0.15271	0.0272423254763728,0.0429494874017273,0.181907378215424,0.273775117167316	88	1	0	1	3	83
CAD locus	rs2678204	sgRNA_12812	AGTAATAGAGCATATGACTC	78.1061	43.8537	100	1_201800480_201800499	AGTAATAGAGCATATGACTC	1	0.120855	0.0758523	1	0.00246812	0.134916	0.011671881056763,0.0303803339764147,0.185042735213889,0.256918767708427	122	1	0	0	9	112
CAD locus	rs2678204	sgRNA_12810	AGAGCATATGACTCAGGTTT	69.086	40.8585	100	1_201800486_201800505	AGAGCATATGACTCAGGTTT	1	0.135197	0.0850202	1	0.00168629	0.149188	0.0136222909164087,0.0322413021763962,0.182857142766964,0.326450892929687	171	1	0	2	17	151
CAD locus	rs2678204	sgRNA_12816	TATGACTCAGGTTTTGGATG	71.6582	41.7447	100	1_201800492_201800511	TATGACTCAGGTTTTGGATK	1	0.0946475	0.0562771	1	0.00280449	0.122828	0.00640271492242986,0.0195475112652489,0.121212121124242,0.231111110964127	169	1	0	0	8	160
CAD locus	rs2678204	sgRNA_12815	TAGAGGGTTGGATCAGTCTC	77.7489	43.7409	100	1_201800516_201800535	TAGAGGGTTGGATCAGTCTC	1	0.109543	0.0703984	1	0.00324675	0.129889	0.0141041180500699,0.0290224359056199,0.151801874616774,0.235386462277237	106	1	0	0	8	97
CAD locus	rs2820295	sgRNA_13078	TAAATCCCGGTTGGAAAGCT	83.7352	45.5738	100	1_201800859_201800878	AGCTTTCCARCCGGGATTTA	1	0.128791	0.0907907	1	0	0.159106	0.0157344184806691,0.0396530919802564,0.146516967085709,0.278789592971967	60	1	0	0	3	56
CAD locus	rs2820295	sgRNA_13074	CTAAATCCCGGTTGGAAAGC	81.574	44.926	100	1_201800860_201800879	GCTTTCCARCCGGGATTTAG	1	0.14514	0.0948918	1	0	0.168061	0.0239619755346853,0.0358813061712256,0.177322676934248,0.355348651261307	72	1	0	0	5	66
CAD locus	rs2820295	sgRNA_13069	ATAGTTGGCTAAATCCCGGT	95.4017	48.8234	100	1_201800868_201800887	RCCGGGATTTAGCCAACTAT	1	0.145921	0.0737179	1	0	0.236171	0,0.0128342245763369,0.166698877040105,0.248112856108052	22	1	0	0	2	19
CAD locus	rs2820295	sgRNA_13073	CCGGGATTTAGCCAACTATC	91.1859	47.6949	100	1_201800869_201800888	CCGGGATTTAGCCAACTATC	1	0.137614	0.114433	1	0	0.184424	0,0.00757703553726664,0.183482142994133,0.232790010720983	38	1	0	0	0	37
CAD locus	rs2820295	sgRNA_13067	ACTATCTGGCCTGATGAAAC	80.8565	44.7075	100	1_201800883_201800902	ACTATCTGGCCTGATGAAAC	1	0.0926812	0.0551471	1	0.00309215	0.118562	0.0180426716418367,0.032923235477142,0.118800196467218,0.189470355608158	95	1	0	0	6	88
CAD locus	rs2494114	sgRNA_12506	CAAACTACTTTCCACTTCTT	58.3969	36.8674	100	1_201800961_201800980	CAAACTACTTTCCACTTCTT	1	0.131409	0.0902256	1	0	0.144622	0,0.0386256996424537,0.180884904714352,0.270833333204167	271	1	0	1	12	257
CAD locus	rs2494114	sgRNA_12508	GTGAAGCAACACCAAAGAAG	63.8032	38.9511	100	1_201800975_201800994	CTTCTTTGGTGTTGCTTCAC	1	0.12109	0.0780892	1	0.00480392	0.144387	0.0134680134468494,0.0270220587875,0.156914024122542,0.278330449853157	221	1	0	0	13	207
CAD locus	rs2494114	sgRNA_12507	CTTCACATTTTAGTGTTTTT	43.5731	30.3491	100	1_201800989_201801008	CTTCACATTTTAGTGTTTTT	1	0.097572	0.0607293	1	0	0.116091	0,0.00924585217655273,0.141303733201409,0.243396327297418	538	1	0	5	41	491
CAD locus	rs11450190	sgRNA_04509	TTTAGTTTTACCCTGGTAGA	70.5924	41.3807	100	1_201801334_201801353	TTTAGTTTTACCCTGGTAGA	1	0.120652	0.0748355	1	0.000610501	0.137604	0.00711543788657613,0.0242448979087755,0.165151515132917,0.280805096790484	143	1	0	0	9	133
CAD locus	rs11450190	sgRNA_04502	AAACAAGGTTCCTTCTACCA	60.4904	37.691	100	1_201801347_201801366	TGGTAGAAGGAACCTTGTTT	1	0.142281	0.106775	1	0	0.133181	0.0258015448235345,0.046328988739086,0.19119138780907,0.312278794061405	248	1	0	2	27	218
CAD locus	rs11450190	sgRNA_04501	AAAACAAGGTTCCTTCTACC	64.8685	39.3456	100	1_201801348_201801367	GGTAGAAGGAACCTTGTTTT	1	0.142608	0.0805397	1	0	0.155986	0,0.0254744003778828,0.22112094835652,0.366305048380223	212	1	0	1	16	194
CAD locus	rs11450190	sgRNA_04506	GAACCTTGTTTTCTGATTCT	47.5357	32.2198	100	1_201801356_201801375	GAACCTTGTTTTCTGATTCT	1	0.121622	0.0651003	1	0.000495356	0.147375	0.00867848591557275,0.0156919182068966,0.182043142116431,0.299472658649032	362	1	0	1	26	334
CAD locus	rs11450190	sgRNA_04503	CACTCTGTGGTCCAGGGCCC	43.1496	30.143	100	1_201801410_201801429	CACTCTGTGGTCCAGGGCCC	1	0.059863	0.0276374	1	0.000197964	0.0880523	0.00365901844731523,0.00891265592513369,0.0790348626629212,0.147123464829369	437	1	0	4	39	393
CAD locus	rs2644111	sgRNA_12655	AATTTATGGGGAAAGGACAC	48.743	32.7699	100	1_201802004_201802023	AATTTATGGGGAAAGGACAC	1	0.12486	0.0815741	1	0.002442	0.132315	0.0122098489647345,0.0363636362363961,0.166721638636087,0.297916666616563	318	1	0	4	25	288
CAD locus	rs2644111	sgRNA_12656	CAACTCCCTGTTAAAAGAAC	71.8624	41.8139	100	1_201802035_201802054	CAACTCCCTGTTAAAAGRAC	1	0.112622	0.0753829	1	0.00485011	0.124948	0.0171400053374182,0.0339410589420704,0.148125132342836,0.248082275048062	142	1	0	1	12	128
CAD locus	rs2644111	sgRNA_12658	TCTTGCCTGTTCTTTTAACA	59.519	37.3115	100	1_201802043_201802062	TGTTAAAAGRACAGGCAAGA	1	0.116667	0.0777045	1	0	0.129705	0,0.0292406312461415,0.161578530401228,0.272715152187217	300	1	0	0	22	277
CAD locus	rs2644111	sgRNA_12657	CTCTTGCCTGTTCTTTTAAC	62.6869	38.5322	100	1_201802044_201802063	GTTAAAAGRACAGGCAAGAG	1	0.0646467	0.0385404	1	0	0.0885537	0.00339826839215584,0.0160038622083383,0.0834879407166711,0.150824175741984	238	1	0	0	22	215
CAD locus	rs2644112	sgRNA_12659	GCTCAAAAGCAGATATATAA	41.9701	29.5626	100	1_201806081_201806100	TTATATATCTGCTTTTGAGC	1	0.147073	0.143358	1	0	0.105861	0,0.0886621313324636,0.204968943912008,0.260067186881245	419	1	0	4	52	362
CAD locus	rs2644119	sgRNA_12673	TAACTCTTTCAGAAAGAATG	46.8793	31.9169	100	1_201807741_201807760	TAACTCTTTCAGAAAGAATG	1	0.150578	0.113307	1	0.00261967	0.132225	0.0307543252428822,0.0557964513566836,0.208744151083425,0.314311104046595	314	1	0	4	26	283
CAD locus	rs2644119	sgRNA_12669	AAAGAATGTGGCTTCTTCTG	49.2758	33.0099	100	1_201807753_201807772	AAAGAATGTGGCTTCTTCTG	1	0.0882535	0.0592105	1	0	0.109824	0.00419711039763777,0.0155421783518357,0.112179487038462,0.200224089875266	383	1	0	6	29	347
CAD locus	rs2644119	sgRNA_12671	GAATGTGGCTTCTTCTGTGG	57.6751	36.5785	100	1_201807756_201807775	GAATGTGGCTTCTTCTGTGG	1	0.0826948	0.0336002	1	0	0.117403	0,0.0183849600659652,0.100941176519608,0.232804083935019	324	1	0	0	16	307
CAD locus	rs2644119	sgRNA_12670	ACTTTCCTGAGTGAAACAAT	68.7283	40.7331	100	1_201807800_201807819	ACTTTCCTGAGTGAAACAAT	1	0.121819	0.0810662	1	0.00832501	0.122203	0.0217809714408329,0.0441368286031266,0.153768928466501,0.270626869150686	210	1	0	0	12	197
CAD locus	rs2644119	sgRNA_12674	TATTGTTTCACTCAGGAAAG	53.0117	34.6455	100	1_201807801_201807820	CTTTCCTGAGTGAAACAATA	1	0.166313	0.119224	1	0.0013396	0.14726	0.0115067624577282,0.0491393221059925,0.270507518733158,0.364809081083978	282	1	0	1	19	261
CAD locus	rs903678	sgRNA_26499	TTCAGCTAACATTATATCTT	60.0109	37.5043	100	1_201809872_201809891	AAGATATAATGTTAGCTGAA	1	0.128447	0.101818	1	0.002442	0.121561	0.0174489795544837,0.0406021062414973,0.163869463984359,0.286853146532308	295	1	0	0	32	262
CAD locus	rs903678	sgRNA_26500	TTTCAGCTAACATTATATCT	49.5757	33.1442	100	1_201809873_201809892	AGATATAATGTTAGCTGAAA	1	0.127412	0.0949836	1	0	0.124508	0.0268245229349671,0.0489795918355102,0.158463385463085,0.290909090649697	421	1	0	12	73	335
CAD locus	rs903678	sgRNA_26498	TCTTTTTCATGTAAACAAGA	47.7717	32.328	100	1_201809927_201809946	TCTTTTTCATGTAAACAAGA	1	0.114931	0.0865385	1	0	0.120777	0,0,0.175206043838919,0.261815137807183	412	1	0	3	27	381
CAD locus	rs903678	sgRNA_26497	CTTTTTCATGTAAACAAGAA	47.5875	32.2436	100	1_201809928_201809947	CTTTTTCATGTAAACAAGAA	1	0.120215	0.0899767	1	0.00969697	0.103746	0.0286233765558961,0.0511363637160511,0.158241758040659,0.233185263392847	452	1	0	3	35	413
CAD locus	rs2644122	sgRNA_12690	TATTAACTGAACTACAATTT	59.2014	37.1865	100	1_201810394_201810413	AAATTGTAGTTCARTTAATA	1	0.150541	0.118897	1	0.0114833	0.120813	0.0418937087885998,0.0681332723301022,0.19646230957648,0.300030012047159	283	1	0	1	24	257
CAD locus	rs2644122	sgRNA_12688	AATAGGTGTGTTTTTCACAA	52.065	34.2386	100	1_201810410_201810429	AATAGGTGTGTTTTTCACAA	1	0.102705	0.0640703	1	0	0.114893	0,0.0298623403015679,0.145493697426862,0.239382572623631	278	1	0	3	28	246
CAD locus	rs2644122	sgRNA_12689	GTGTGTTTTTCACAAAGGTA	60.5433	37.7115	100	1_201810415_201810434	GTGTGTTTTTCACAAAGGTA	1	0.14607	0.105404	1	0.00283224	0.14251	0.0194576855750842,0.0421749887987944,0.200202946858144,0.3312306500775	296	1	0	2	22	271
CAD locus	rs2820316	sgRNA_13182	ACAATATCACAGTCCGCCCT	90.9918	47.6417	100	1_201811769_201811788	ACAATATCACAGTCCGCCCT	1	0.0765785	0.0374963	1	0.00523846	0.144592	0.012797659835093,0.0196167469052765,0.058479532000731,0.127272727365195	69	1	0	0	7	61
CAD locus	rs2820316	sgRNA_13185	CAATATCACAGTCCGCCCTT	90.8371	47.5993	100	1_201811770_201811789	CAATATCACAGTCCGCCCTT	1	0.0896853	0.0331858	1	0	0.163584	0.000612244895,0.00701934618325619,0.0905462185947479,0.232652566739504	60	1	0	0	6	53
CAD locus	rs2820316	sgRNA_13183	AGGGTTCGAAGACCCAAGGG	79.8074	44.3849	100	1_201811785_201811804	CCCTTGGGTCTTCGAACCCT	1	0.156912	0.116883	1	0.00647059	0.151827	0.0277214635418512,0.04591836725,0.227368421249323,0.331333333116489	97	1	0	0	8	88
CAD locus	rs2820316	sgRNA_13184	ATCAGGGTTCGAAGACCCAA	86.5946	46.4079	100	1_201811788_201811807	TTGGGTCTTCGAACCCTGAT	1	0.0911724	0.0539498	1	0	0.144308	0,0,0.146018907409643,0.195731456046841	62	1	0	0	5	56
CAD locus	rs2820316	sgRNA_13187	GATCAGGGTTCGAAGACCCA	77.1885	43.5629	100	1_201811789_201811808	TGGGTCTTCGAACCCTGATC	1	0.165717	0.141547	1	0.00560345	0.153594	0.0290943800890013,0.0555311769371821,0.202461445313278,0.356031292588292	94	1	0	1	6	86
CAD locus	rs2644107	sgRNA_12639	CTACAAACCTATATGAACAA	68.2494	40.5644	100	1_201818597_201818616	TTGTTCATATAGGTTTGTAG	1	0.186669	0.132939	1	0.00307692	0.175413	0.0165590401817823,0.0542986424668175,0.27397265688761,0.4090196079516	158	1	0	0	14	143
CAD locus	rs2644107	sgRNA_12638	AAAAGAGATAAGATGTTGGT	41.348	29.2526	100	1_201818624_201818643	ACCAAYATCTTATCTCTTTT	1	0.110072	0.0737729	1	0	0.119474	0,0.0149830316668092,0.174252100702387,0.261378151238723	584	1	0	3	32	548
CAD locus	rs2644107	sgRNA_12637	AAAAAGAGATAAGATGTTGG	27.8227	21.7666	100	1_201818625_201818644	CCAAYATCTTATCTCTTTTT	1	0.134851	0.0989273	1	0.000462773	0.135495	0.0107142857680403,0.0321428571434066,0.167870732122604,0.346638655096639	1076	1	0	3	70	1002
CAD locus	rs2644107	sgRNA_12641	TAGAAAAAGAGATAAGATGT	41.1996	29.1783	100	1_201818628_201818647	AYATCTTATCTCTTTTTCTA	1	0.142915	0.0997656	1	0.00180288	0.135077	0.0272000915612706,0.052067307675,0.18664423078075,0.310634920658889	694	1	0	1	63	629
CAD locus	rs2644107	sgRNA_12640	TACATATCAGGTAAGCTAGC	87.6436	46.7075	100	1_201818654_201818673	GCTAGCTTACCTGATATGTA	1	0.0692733	0.026973	1	0	0.138384	0,0.00213068181775568,0.0662878788693182,0.185379065514026	73	1	0	0	2	70
CAD locus	rs1400875	sgRNA_07848	AACTAGAACTGACAAAGACC	70.51	41.3524	100	1_201821425_201821444	AACTAGAACTGACAAAGAYC	1	0.11974	0.0727273	1	0.000790285	0.136762	0.0153641063685481,0.0343094405310718,0.163449050876248,0.260631641630375	178	1	0	0	9	168
CAD locus	rs1400875	sgRNA_07853	GTTAATGCAGATTCAGATCC	63.5128	38.8427	100	1_201821446_201821465	GGATCTGAATCTGCATTAAC	1	0.134303	0.110823	1	0.00716525	0.123072	0.0290963937469491,0.0557950191565955,0.175590914629399,0.277776281828853	143	1	0	2	17	123
CAD locus	rs1400875	sgRNA_07852	GTAGTTGAGTGAAAGGTCTA	73.1425	42.2441	100	1_201821468_201821487	TAGACCTTTCACTCAACTAC	1	0.113773	0.0881543	1	0.00230358	0.110716	0.0198858918141008,0.041558441438961,0.150769230866154,0.234331308137592	149	1	0	0	15	133
CAD locus	rs1400875	sgRNA_07849	AGACCTTTCACTCAACTACA	82.411	45.1787	100	1_201821469_201821488	AGACCTTTCACTCAACTACA	1	0.103239	0.0746226	1	0	0.12218	0,0.0242016805613445,0.144845438492309,0.214165027794681	125	1	0	0	4	120
CAD locus	rs1400875	sgRNA_07851	GACCTTTCACTCAACTACAA	84.074	45.674	100	1_201821470_201821489	GACCTTTCACTCAACTACAA	1	0.105812	0.0636065	1	0	0.137923	0.00885268581117345,0.0400091988411131,0.121216555164256,0.222316145056179	80	1	0	0	8	71
CAD locus	rs2678207	sgRNA_12822	AACATAGTATAGTACTTTGC	69.6456	41.0536	100	1_201825281_201825300	GCAAAGTACTATACTATGTT	1	0.11529	0.0626044	1	0	0.146895	0.0172687857436299,0.0340602150207185,0.134740259854708,0.285816144524434	150	1	0	0	10	139
CAD locus	rs2172935	sgRNA_11519	AGCAGCTCAAGACTTGTTGC	80.6451	44.6428	100	1_201826301_201826320	AGCAGCTCAAGACTTGTTGC	1	0.0895732	0.0489952	1	0.0043956	0.124892	0.0109279811140284,0.0230538692745716,0.107341638181686,0.195885274219075	109	1	0	1	10	97
CAD locus	rs2172935	sgRNA_11521	ATTATGTGGCTGAAATATCA	56.1481	35.9582	100	1_201826335_201826354	TGATAYTTCAGCCACATAAT	1	0.11752	0.0841581	1	0	0.125797	0,0.0329642630021757,0.161750700324412,0.28741496593972	272	1	0	1	34	236
CAD locus	rs2172935	sgRNA_11520	AGTGACTGATAGAAATTATG	57.8197	36.6366	100	1_201826349_201826368	CATAATTTCTATCAGTCACT	1	0.135825	0.0924833	1	0	0.146517	0,0,0.206691292699609,0.334857536621461	276	1	0	1	28	246
CAD locus	rs2132363	sgRNA_11073	AATTCTAAAATCATTGCTAC	57.5204	36.5161	100	1_201826488_201826507	AATTCTAAAATCATTGCTAC	1	0.109111	0.0608643	1	0.000482655	0.132101	0.0121237657474197,0.0255886970130102,0.142926947806466,0.244056125197142	288	1	0	2	29	256
CAD locus	rs2494115	sgRNA_12513	CCCTGCTAATGATATCCTTC	79.7836	44.3776	100	1_201832831_201832850	CCCTGCTAATGATATCCTTC	1	0.114369	0.0787995	1	0	0.140519	0,0.0282278218222199,0.160430880533801,0.271335806972038	90	1	0	0	2	87
CAD locus	rs2494115	sgRNA_12515	CCTGCTAATGATATCCTTCA	79.5657	44.3101	100	1_201832832_201832851	CCTGCTAATGATATCCTTCA	1	0.16161	0.144076	1	0	0.133924	0.0343373828810505,0.0793635530327056,0.203367639028051,0.285267857217322	92	1	0	0	11	80
CAD locus	rs2494115	sgRNA_12514	CCTGAAGGATATCATTAGCA	80.701	44.66	100	1_201832834_201832853	TGCTAATGATATCCTTCAGG	1	0.115341	0.0736365	1	0	0.140475	0,0.0198356265369902,0.160836634633727,0.288473389143331	106	1	0	0	6	99
CAD locus	rs2494115	sgRNA_12512	CCCTGAAGGATATCATTAGC	90.3372	47.4617	100	1_201832835_201832854	GCTAATGATATCCTTCAGGG	1	0.0984466	0.0514382	1	0	0.164721	0,0.00688578089380886,0.101839067233099,0.284067055452233	60	1	0	0	9	50
CAD locus	rs2494115	sgRNA_12516	CCTTCAGGGTGAATGTTGCA	76.3431	43.2924	100	1_201832846_201832865	CCTTCAGGGTGAATGTTGSA	1	0.0929757	0.0577997	1	0	0.125383	0,0.00609375000234375,0.133333333330159,0.235229291439398	153	1	0	1	7	144
CAD locus	rs2820310	sgRNA_13107	TCTCTGAAGCTTTAAGAAAA	44.1128	30.6099	100	1_201838073_201838092	TCTCTGAAGCTTTAAGAAAA	1	0.127504	0.0875719	1	0.00474834	0.116304	0.0274157663431249,0.0524999999726282,0.16213151909572,0.286811145498185	413	1	0	6	42	364
CAD locus	rs2820310	sgRNA_13102	GAAGCTTTAAGAAAATGGCT	51.7539	34.1038	100	1_201838078_201838097	GAAGCTTTAAGAAAATGGCT	1	0.112036	0.0669886	1	0	0.13962	0,0.016885557464597,0.158321232199094,0.284229910727344	332	1	0	1	21	309
CAD locus	rs2820310	sgRNA_13101	GAAAATGGCTTGGCTTGGCA	43.3761	30.2533	100	1_201838088_201838107	GAAAATGGCTTGGCTTGGCR	1	0.0523597	0.00191002	1	0	0.104591	0,0,0.0575418629575762,0.169713558759807	530	1	0	4	45	480
CAD locus	rs2820311	sgRNA_13116	CCTCGTTGCACCTTACAATA	89.5711	47.2493	100	1_201841427_201841446	CCTCGTTGCACCTTACAATA	1	0.177611	0.177397	1	0	0.148799	0.0428446019206607,0.0925404008737492,0.210813061054973,0.267329639759247	52	1	0	0	3	48
CAD locus	rs2820311	sgRNA_13113	CCATATTGTAAGGTGCAACG	90.964	47.6341	100	1_201841430_201841449	CGTTGCACCTTACAATATGG	1	0.104856	0.0244755	1	0	0.163446	0.0042866801618526,0.0130218855222138,0.170848805366572,0.25809603819094	55	1	0	0	1	53
CAD locus	rs2820311	sgRNA_13121	TAAGGTTGCACCATATTGTA	68.7852	40.7531	100	1_201841440_201841459	TACAATATGGTGCAACCTTA	1	0.165562	0.148947	1	0	0.137922	0.0185661308750314,0.0512944978951331,0.244444444455556,0.33520284226946	140	1	0	2	9	128
CAD locus	rs2820311	sgRNA_13119	GCTCTTCTTGAACAAAGCTA	75.2972	42.954	100	1_201841458_201841477	TAGCTTTGTTCAAGAAGARC	1	0.146418	0.10928	1	0.00261438	0.147064	0.0258786352053219,0.0425629075015983,0.18349939623313,0.335287368743616	108	1	0	1	7	99
CAD locus	rs2820311	sgRNA_13122	TAGCTTTGTTCAAGAAGAGC	63.634	38.888	100	1_201841458_201841477	TAGCTTTGTTCAAGAAGARC	1	0.102202	0.0444444	1	0	0.142355	0.00286345305694418,0.0163494809252595,0.12941176447451,0.292423715051476	209	1	0	0	16	192
CAD locus	rs8024	sgRNA_25749	CTTCCTGCGCTCCTGAGGCG	75.274	42.9465	100	1_201845528_201845547	CGCCTCAGGAGCGCAGGAAG	1	0.0758475	0.0326248	1	0.000392157	0.119674	0.00420417559853299,0.0120663649034691,0.100313479535664,0.17208546688625	133	1	0	0	12	120
CAD locus	rs8024	sgRNA_25750	GACTTCCTGCGCTCCTGAGG	69.3151	40.9385	100	1_201845530_201845549	CCTCAGGAGCGCAGGAAGTC	1	0.071366	0.039619	1	0	0.109999	0,0.0118945760160504,0.0771478522189025,0.187854962912119	143	1	0	1	9	132
CAD locus	rs8024	sgRNA_25748	AGTGACTTCCTGCGCTCCTG	74.4949	42.6917	100	1_201845533_201845552	CAGGAGCGCAGGAAGTCACT	1	0.0569878	0.0233584	1	0	0.119664	0,0,0.0517684585773293,0.116511868052071	146	1	0	1	13	131
CAD locus	rs8024	sgRNA_25746	ACAGAACTATCTATGTTCAT	66.2119	39.8358	100	1_201845570_201845589	ACAGAMCTATCTATGTTCAT	1	0.132088	0.0877747	1	0	0.145975	0.00286167800266893,0.0178385416787109,0.19160668754219,0.329196428703929	196	1	0	1	17	177
CAD locus	rs8024	sgRNA_25751	GACTTCTGATGTGTTCAGAT	77.257	43.5847	100	1_201845592_201845611	GACTTCTGATGTGTTCAGAT	1	0.0879549	0.0522023	1	0	0.129219	0.00412958034295675,0.0212904684634101,0.107280219823328,0.185749163803768	124	1	0	0	8	115
CAD locus	rs1517810	sgRNA_08895	CTAACGTAAGTGATCTGAGT	78.9894	44.1308	100	1_201850053_201850072	CTAAYGTAAGTGATCTGAGT	1	0.123673	0.0852273	1	0	0.146701	0,0.032272909072414,0.178296703265847,0.212142856946607	75	1	0	2	6	66
CAD locus	rs1517810	sgRNA_08892	AAGTGATCTGAGTAGGTTTA	42.7373	29.9412	100	1_201850060_201850079	AAGTGATCTGAGTAGGTTTA	1	0.0556982	0.0234028	1	0.0016226	0.105185	0.00583333332624359,0.00833333332320513,0.030333333345,0.145817307688125	866	1	0	19	247	599
CAD locus	rs1517810	sgRNA_08896	GAGTAGGTTTAAGGTAGCCT	36.1914	26.5739	100	1_201850069_201850088	GAGTAGGTTTAAGGTAGCCT	1	0.145221	0.134454	1	0	0.115296	0.024498592508874,0.0611153552747645,0.204881952635134,0.217687074579592	725	1	0	17	161	546
CAD locus	rs112494408	sgRNA_04113	CTGGAGTATTTAAACGCCAG	91.1931	47.6969	100	1_201850347_201850366	CTGGAGTATTTAAACGCCAG	1	0.0654417	0.0374241	1	0.00198896	0.118528	0.0117168063002188,0.0187643239269242,0.0772833170408183,0.116128829024593	78	1	0	1	4	72
CAD locus	rs112494408	sgRNA_04118	TGGAGTATTTAAACGCCAGT	94.3652	48.5505	100	1_201850348_201850367	TGGAGTATTTAAACGCCAGT	1	0.0922109	0.0517318	1	0	0.144114	0,0.00697137604464233,0.117360989054782,0.221105042163605	70	1	0	0	2	67
CAD locus	rs112494408	sgRNA_04112	AAAGTATTTAGCATACCCAC	77.4915	43.6593	100	1_201850366_201850385	GTGGGTATGCTAAATACTTT	1	0.0776513	0.046875	1	0	0.116789	0,0,0.0931216927760544,0.201680672487395	161	1	0	1	15	144
CAD locus	rs112494408	sgRNA_04114	GACTACTTTGTAAGGTTAGT	77.3653	43.6192	100	1_201850401_201850420	ACTAACCTTACAAAGTAGTC	1	0.08566	0.0398754	1	0	0.135044	0,0.00358695652125,0.117671911599971,0.210991201085713	102	1	0	0	14	87
CAD locus	rs112494408	sgRNA_04115	GCAAAGTGGACTACTTTGTA	85.1378	45.9862	100	1_201850409_201850428	TACAAAGTAGTCCACTTTGC	1	0.096489	0.05	1	0	0.141693	0.00814201182926571,0.02777777775,0.101911240771558,0.216391145204927	97	1	0	0	6	90
CAD locus	rs2644135	sgRNA_12707	GCTAGAGAGGGATGAGTTTT	67.5448	40.3145	100	1_201856209_201856228	GCTAGAGAGGGATGAGTTTT	1	0.133355	0.10952	1	0	0.134287	0,0.0354701880020597,0.190870170522737,0.307591754729814	176	1	0	0	12	163
CAD locus	rs2644135	sgRNA_12709	GTTTTAGGAAGGATGTGGTT	54.5611	35.3007	100	1_201856224_201856243	GTTTTAGGAAGGATGTGGTT	1	0.0892123	0.0491597	1	0	0.117455	0,0.0038571428565,0.129292929406061,0.24	341	1	0	1	23	316
CAD locus	rs2644135	sgRNA_12703	AGGAAGGATGTGGTTTGGTT	48.4191	32.6232	100	1_201856229_201856248	AGGAAGGATGTGGTTTGGTT	1	0.0747049	0.0468883	1	0	0.0923924	0,0.0108886137292453,0.112140350909117,0.190892685395474	403	1	0	3	33	366
CAD locus	rs2644135	sgRNA_12708	GGAGAGACTTGAGATTTCCT	65.1122	39.4351	100	1_201856280_201856299	GGAGAGACTTGAGATTTCCT	1	0.107426	0.0575712	1	0	0.142995	0,0.0119958202829592,0.138069358080085,0.28880494490625	219	1	0	1	18	199
CAD locus	rs2644135	sgRNA_12704	GAGAGACTTGAGATTTCCTA	64.9092	39.3606	100	1_201856281_201856300	GAGAGACTTGAGATTTCCTA	1	0.147401	0.10549	1	0	0.156453	0.00701866686449263,0.0434918839470876,0.192176199751142,0.313898934181227	194	1	0	2	21	170
CAD locus	rs2250377	sgRNA_11791	CTAGGTGGGTATATGAAGCC	72.9295	42.173	100	1_201860618_201860637	GGCTTCATATACCCACCTAG	1	0.173169	0.138746	1	0.00341544	0.155927	0.0162337662272727,0.0429289051113979,0.238371201945221,0.365538461341846	124	1	0	0	11	112
CAD locus	rs2250377	sgRNA_11795	GGCTTCATATACCCACCTAG	87.2336	46.5908	100	1_201860618_201860637	GGCTTCATATACCCACCTAG	1	0.147748	0.0752245	1	0	0.179536	0,0.0220588235220588,0.232612781746945,0.35795454541875	61	1	0	0	2	58
CAD locus	rs2250377	sgRNA_11806	TATTGGGGAGCAGGACCACT	73.1189	42.2362	100	1_201860636_201860655	AGTGGTCCTGCTCCCCAATA	1	0.131027	0.121965	1	0	0.139034	0,0,0.18493927117392,0.269387754931701	131	1	0	1	13	116
CAD locus	rs2250377	sgRNA_11788	CAATATCCACTCTACCCAGC	73.6128	42.4005	100	1_201860651_201860670	CAATATCCACTCTACCCAGC	1	0.112478	0.091673	1	0	0.121074	0.0170690821499082,0.0421637186457454,0.128350431165287,0.242313475756061	138	1	0	0	8	129
CAD locus	rs2250377	sgRNA_11784	AATATCCACTCTACCCAGCT	80.9847	44.7467	100	1_201860652_201860671	AATATCCACTCTACCCAGCT	1	0.121548	0.0738486	1	0	0.161348	0,0.0268065267506993,0.15649085081378,0.248466200602517	88	1	0	1	4	82
CAD locus	rs2644114	sgRNA_12662	AAGCCACGGTCTGACCTCCA	73.3119	42.3006	100	1_201864783_201864802	TGGAGGTCAGACCGTGGCTT	1	0.124878	0.0715909	1	0	0.143415	0.0214807691788855,0.0428571429233766,0.162895927806355,0.266770833604167	125	1	0	1	12	111
CAD locus	rs2644114	sgRNA_12666	GTCAGACCGTGGCTTCATCC	78.5434	43.9912	100	1_201864788_201864807	GTCAGACCGTGGCTTCATCC	1	0.146418	0.0851393	1	0	0.169154	0,0.0185941043639735,0.221589376777223,0.315223188509911	87	1	0	0	2	84
CAD locus	rs2644114	sgRNA_12668	TCTGGGTTCATCTAGCAACC	78.5936	44.007	100	1_201864809_201864828	GGTTGCTAGATGAACCCAGA	1	0.104323	0.0459596	1	0	0.142929	0,0.00642839453244719,0.154720199387806,0.26541666654125	131	1	0	0	7	123
CAD locus	rs2644114	sgRNA_12664	GAACCCAAGTCTCTTATCTC	73.227	42.2723	100	1_201864827_201864846	GAGATAAGAGACTTGGGTTC	1	0.140184	0.0787034	1	0.00107194	0.154012	0.0135268812609599,0.0299126467815109,0.206300237806956,0.352591945736672	152	1	0	2	12	137
CAD locus	rs2644114	sgRNA_12663	CTTGTCGAAGTTGATGAATC	85.4364	46.0732	100	1_201864854_201864873	GATTCATCAACTTCGACAAG	1	0.104463	0.0555327	1	0.00214072	0.139207	0.0128557840785923,0.0219436893323796,0.127995628495012,0.241612554135806	67	1	0	0	6	60
CAD locus	rs8028	sgRNA_25802	TGCACCCCCCTGTGCCTGCT	51.853	34.1468	100	1_201865738_201865757	AGCAGGCACAGGGGGGTGCA	1	0.0847355	0.047619	1	0	0.10821	0,0.0208791208923077,0.103205128239904,0.22988590372599	279	1	0	2	22	254
CAD locus	rs8028	sgRNA_25801	GTGCAGTGGGACTGACAGTG	63.6829	38.9063	100	1_201865753_201865772	GTGCAGTGGGACTGACAGTG	1	0.082577	0.0161538	1	0	0.125859	0,0,0.127956254207109,0.2612560384898	301	1	0	1	24	275
CAD locus	rs8028	sgRNA_25803	TGCAGTGGGACTGACAGTGA	61.4069	38.0448	100	1_201865754_201865773	TGCAGTGGGACTGACAGTGA	1	0.13845	0.107429	1	0.00139502	0.130186	0.0181186460396545,0.0498474946495861,0.177777778069841,0.309725274685286	265	1	0	0	20	244
CAD locus	rs8028	sgRNA_25795	CTGACAGTGAGGGCTGACAG	60.0995	37.5388	100	1_201865764_201865783	CTGACAGTGAGGGCTGACAG	1	0.107691	0.0615203	1	0.00106952	0.132947	0.0115640880772244,0.0264462808947658,0.140261761204693,0.251179356776099	255	1	0	2	20	232
CAD locus	rs8028	sgRNA_25796	CTGACAGTGGAAGCTCTAGC	78.5702	43.9996	100	1_201865777_201865796	CTGACAGTGGAAGCTCTAGC	1	0.09291	0.0509511	1	0	0.12492	0,0.00708041958435315,0.133689839385027,0.23824645946795	117	1	0	0	7	109
CAD locus	rs2820312	sgRNA_13128	CACCTTGGCCGGTCCTTCAG	81.7445	44.9777	100	1_201869214_201869233	CACCTTGGCCGGTCCTTCAG	1	0.0623572	0.0360235	1	0	0.112671	0.0106536844927804,0.019696969738843,0.0694407632754307,0.117470588334565	88	1	0	1	7	79
CAD locus	rs2820312	sgRNA_13124	ACCTTGGCCGGTCCTTCAGA	77.3427	43.612	100	1_201869215_201869234	ACCTTGGCCGGTCCTTCAGA	1	0.0972198	0.0647773	1	0	0.135915	0,0.0116780045653288,0.156047078004058,0.194805194853896	71	1	0	1	2	67
CAD locus	rs2820312	sgRNA_13133	CTCTGAAGGACCGGCCAAGG	75.4354	42.9989	100	1_201869216_201869235	CCTTGGCCGGTCCTTCAGAG	1	0.104071	0.0717391	1	0	0.129633	0,0.0192822493458229,0.138798853324457,0.227834408284691	139	1	0	0	14	124
CAD locus	rs2820312	sgRNA_13136	GCCCTCTGAAGGACCGGCCA	84.3922	45.7678	100	1_201869219_201869238	TGGCCGGTCCTTCAGAGGGC	1	0.0822136	0.0501672	1	0.00260794	0.119549	0.0116481611830602,0.0256885971899529,0.0916666664783333,0.152312751400705	129	1	0	1	9	118
CAD locus	rs2820312	sgRNA_13129	CATCTGTTTCTCGGGTGTTT	76.6157	43.3799	100	1_201869256_201869275	CRTCTGTTTCTCGGGTGTTT	1	0.0689223	0.0269649	1	0	0.110664	0,0.00196812740802483,0.0969941822682676,0.175700822286656	140	1	0	0	7	132
CAD locus	rs2820313	sgRNA_13152	GAATTGCCCTTTCCTATCAT	73.5414	42.3768	100	1_201870172_201870191	GAATTGCCCTTTCCTATCAT	1	0.110092	0.0725275	1	0.00233236	0.125175	0.0188902006970484,0.0367346938867347,0.14638798720405,0.24196645459391	203	1	0	0	17	185
CAD locus	rs2820313	sgRNA_13156	TAAATCACCCATGATAGGAA	70.8749	41.4777	100	1_201870182_201870201	TTCCTATCATGGGTGATTTA	1	0.0951255	0.0426557	1	0.00194458	0.144419	0.0108154249810243,0.0205357142479221,0.111196412279936,0.249594723271899	134	1	0	1	9	123
CAD locus	rs2820313	sgRNA_13150	CCTATCATGGGTGATTTAGA	74.6071	42.7286	100	1_201870184_201870203	CCTATCATGGGTGATTTAGA	1	0.110368	0.0575131	1	0	0.136702	0.00707231044397707,0.0291426487878216,0.159852902193601,0.275331185082097	112	1	0	0	9	102
CAD locus	rs2820313	sgRNA_13151	CCTTCTAAATCACCCATGAT	75.4911	43.017	100	1_201870187_201870206	ATCATGGGTGATTTAGAAGG	1	0.139195	0.101563	1	0.00374269	0.13986	0.0238095238214286,0.0392982455550877,0.18947368416,0.333333333366667	141	1	0	1	12	127
CAD locus	rs2820313	sgRNA_13149	CAGTGCCCTGCCAAGCACAT	69.9998	41.1764	100	1_201870219_201870238	CARTGCCCTGCCAAGCACAT	1	0.0916095	0.0677435	1	0	0.105436	0,0.00969696968727273,0.130969551371656,0.200953085483514	240	1	0	0	14	225
CAD locus	rs5780094	sgRNA_18995	GCTCAACTGACTTGGTCCCA	80.3859	44.5633	100	1_201871526_201871545	TGGGACCAAGTCAGTTGAGC	1	0.0939292	0.034375	1	0	0.15665	0,0.00575862069192857,0.129224600280417,0.241936384046624	83	1	0	1	12	69
CAD locus	rs5780094	sgRNA_18992	CCAAGTCAGTTGAGCTGTGA	76.9848	43.498	100	1_201871531_201871550	CCAAGTCAGTTGAGCTGTGA	1	0.127537	0.0923077	1	0	0.150441	0,0.0086898395243984,0.190476190349206,0.3093750001125	121	1	0	0	10	110
CAD locus	rs5780094	sgRNA_18991	CAAGTCAGTTGAGCTGTGAT	71.083	41.5488	100	1_201871532_201871551	CAAGTCAGTTGAGCTGTGAT	1	0.0916287	0.0564286	1	0.0013986	0.117132	0.0106818895540168,0.0246153846246154,0.118555912268469,0.178261077213749	142	1	0	0	12	129
CAD locus	rs5780094	sgRNA_18988	AAGTCAGTTGAGCTGTGATG	62.1841	38.3417	100	1_201871533_201871552	AAGTCAGTTGAGCTGTGATG	1	0.0965301	0.0561404	1	0	0.120895	0,0.00185866013129085,0.148793363444382,0.245913461407243	222	1	0	0	12	209
CAD locus	rs5780094	sgRNA_18993	CCATCACAGCTCAACTGACT	77.5527	43.6787	100	1_201871534_201871553	AGTCAGTTGAGCTGTGATGG	1	0.101666	0.0521552	1	0	0.141874	0.00341739706394963,0.0153150017710706,0.136939983172248,0.243733913120147	125	1	0	0	8	116
CAD locus	rs2820314	sgRNA_13169	TTCTTTCAAGAGTGCCAGGT	71.5595	41.7112	100	1_201872162_201872181	TTCTTTCAAGAGTGCCAGGT	1	0.0662969	0.0328283	1	0	0.110116	0,0,0.08352272735625,0.16418181823875	217	1	0	1	14	201
CAD locus	rs2820314	sgRNA_13167	TCTTTCAAGAGTGCCAGGTT	71.5033	41.6921	100	1_201872163_201872182	TCTTTCAAGAGTGCCAGGTT	1	0.122789	0.0713636	1	0.000575895	0.142648	0.0105502928236506,0.0293417366762255,0.156768231974334,0.379870129908117	172	1	0	0	11	160
CAD locus	rs2820314	sgRNA_13163	CTTTCAAGAGTGCCAGGTTG	67.6661	40.3577	100	1_201872164_201872183	CTTTCAAGAGTGCCAGGTTG	1	0.0938741	0.0553978	1	0.00183717	0.11226	0.0077425842092844,0.0170652875599655,0.13256443018961,0.231031745957027	194	1	0	0	13	180
CAD locus	rs2820314	sgRNA_13157	AAGAGTGCCAGGTTGGGGTG	41.7288	29.4427	100	1_201872169_201872188	AAGAGTGCCAGGTTGGGGTG	1	0.115329	0.0820513	1	0.000113122	0.119131	0.00901330252668835,0.0278539107487912,0.160762766546713,0.264698412812318	467	1	0	2	39	425
CAD locus	rs2820314	sgRNA_13164	GAGTGCCAGGTTGGGGTGTG	39.5155	28.3234	100	1_201872171_201872190	GAGTGCCAGGTTGGGGTGTG	1	0.0712782	0.0421745	1	0	0.0880039	0.00503736799835212,0.0152257088467769,0.097902097993007,0.171237458107778	484	1	0	3	35	445
CAD locus	rs2820315	sgRNA_00595	GCAGCTCTCTGTCGCACTCT	86.2833	46.3183	100	1_201872216_201872235	GCAGCTCTCTGTCGCACTCT	1	0.064367	0	1	0	0.116943	0,0,0.095221419517949,0.186008499348883	138	1	0	1	7	129
CAD locus	rs2820315	sgRNA_00593	CAGCTCTCTGTCGCACTCTC	79.2646	44.2165	100	1_201872217_201872236	CAGCTCTCTGTCGCACTCTC	1	0.0572846	0.0347826	1	0	0.096595	0,0.0189349112615385,0.0638972010856363,0.119861133004174	149	1	0	2	9	137
CAD locus	rs2820315	sgRNA_00597	TCAACCTCTGCTCTTCGCCG	82.3501	45.1604	100	1_201872256_201872275	TCAACCTCYGCTCTTCGCCG	1	0.0678465	0.0102588	1	0	0.160775	0,0.00233934619772687,0.036711766950569,0.205300684849013	80	1	0	1	1	77
CAD locus	rs2820315	sgRNA_00591	CAACCTCTGCTCTTCGCCGA	88.1058	46.8384	100	1_201872257_201872276	CAACCTCYGCTCTTCGCCGA	1	0.0746975	0.0294607	1	0.00288462	0.139241	0.00649412762358701,0.0106709616908576,0.0797731681878563,0.146103896191558	76	1	0	0	10	65
CAD locus	rs2820315	sgRNA_00598	TCTGCTCTTCGCCGAGGGAA	83.2653	45.4343	100	1_201872262_201872281	TCYGCTCTTCGCCGAGGGAA	1	0.0884361	0.0529323	1	0	0.1318	0,0,0.106888013307147,0.246710526151316	99	1	0	0	3	95
CAD locus	rs2820317	sgRNA_13192	CTTTTTTTGGGAGGAAGAGA	30.71	23.4948	100	1_201878547_201878566	CTTTTTTTGGGAGGAAGAGA	1	0.184579	0.133144	1	0	0.17039	0.0205637931872656,0.0560983133920163,0.258525429959519,0.439949070572357	852	1	0	8	75	768
CAD locus	rs2820317	sgRNA_13193	GAGACGGAGTCTTATGTTGC	82.5414	45.2179	100	1_201878563_201878582	GAGACGGAGTCTTATGTTGC	1	0.0582484	0.0121477	1	0.00027972	0.1082	0.00124320124320124,0.00494505493873626,0.081250000040625,0.170357444354374	157	1	0	1	7	148
CAD locus	rs2820319	sgRNA_13225	TATGGGCTCAAGGCCAGGTA	52.7341	34.5268	100	1_201878664_201878683	TACCTGGCCTTGAGCCCATA	1	0.214237	0.178512	1	0.00336134	0.170553	0.0389005865239468,0.0903010033513617,0.289285714575,0.456278280665625	249	1	0	0	17	231
CAD locus	rs2820319	sgRNA_13219	CCTTGAGCCCATATTTCTGA	63.5042	38.8395	100	1_201878671_201878690	CCTTGAGCCCATATTTCTGA	1	0.13803	0.0976331	1	0	0.145651	0,0.0299321719091494,0.211227686173736,0.342857142585714	179	1	0	3	5	170
CAD locus	rs2820319	sgRNA_13222	CTTGAGCCCATATTTCTGAA	60.0535	37.5209	100	1_201878672_201878691	CTTGAGCCCATATTTCTGAA	1	0.107446	0.0638766	1	0	0.127773	0.00857142859071429,0.0338008658795758,0.139620133789602,0.2858016687419	238	1	0	0	21	216
CAD locus	rs2820319	sgRNA_13218	CCTTCAGAAATATGGGCTCA	69.34	40.9472	100	1_201878674_201878693	TGAGCCCATATTTCTGAAGG	1	0.123039	0.0731527	1	0	0.145901	0.00193728989207431,0.0267594396492634,0.17225274725967,0.306597402534823	179	1	0	0	9	169
CAD locus	rs2820319	sgRNA_13223	GCCCATATTTCTGAAGGGCA	65.1998	39.4672	100	1_201878677_201878696	GCCCATATTTCTGAAGGGCA	1	0.131253	0.0834018	1	0.00309805	0.14856	0.015415038180405,0.0388086269431635,0.171400476252918,0.288315217489479	187	1	0	2	13	171
CAD locus	rs2820321	sgRNA_13232	CCAGATGCACTCAAGTGCCA	73.9352	42.5073	100	1_201880263_201880282	CCAGATGCACTCAAGTGCCA	1	0.0739031	0.029805	1	0	0.117255	0,0.00596688376410919,0.0925390400041128,0.183270676582863	141	1	0	1	11	128
CAD locus	rs2820321	sgRNA_13234	CCTTGGCACTTGAGTGCATC	82.0906	45.0823	100	1_201880266_201880285	GATGCACTCAAGTGCCAAGG	1	0.103502	0.0487532	1	0	0.137939	0,0.0212086270903562,0.145910518096263,0.27078803547516	100	1	0	0	10	89
CAD locus	rs2820321	sgRNA_13241	TGCACTCAAGTGCCAAGGAC	75.1426	42.9037	100	1_201880268_201880287	TGCACTCAAGTGCCAAGGAC	1	0.119886	0.0723308	1	0.00240096	0.148711	0.00992363260235062,0.0229166666490906,0.134302593344652,0.322927295905393	158	1	0	1	5	151
CAD locus	rs2820321	sgRNA_13229	ATCTATCCCTGTGTCCCCGG	76.5657	43.3639	100	1_201880299_201880318	CYGGGGACACAGGGATAGAT	1	0.0935593	0.0590909	1	0	0.127085	0.00734822770587225,0.0204832746243488,0.12666157362283,0.203750000040865	99	1	0	1	11	86
CAD locus	rs2820321	sgRNA_13235	CGGGGACACAGGGATAGATA	74.7144	42.7637	100	1_201880300_201880319	YGGGGACACAGGGATAGATA	1	0.127341	0.0561224	1	0.00180995	0.154914	0.0143036578945767,0.0281005918207836,0.165585284327575,0.334553571456518	166	1	0	0	12	153
CAD locus	rs2644121	sgRNA_12679	CTCAAATGTCTCTGCCTGCA	55.2395	35.5834	100	1_201881242_201881261	TGCAGGCAGAGACATTTGAG	1	0.0804213	0.0449108	1	0	0.110404	0,0,0.116530417020457,0.221741886453894	263	1	0	1	31	230
CAD locus	rs2644121	sgRNA_12686	TTTGAGCTGGTTCCTGAAGG	51.246	33.8825	100	1_201881256_201881275	TTTGAGCTGGTTCCTGAAGG	1	0.0790588	0.0480769	1	0.000703871	0.0905635	0.0142030289556815,0.0262247313720634,0.108780108909091,0.169274997530239	329	1	0	2	40	286
CAD locus	rs2644121	sgRNA_12677	AGGAGTGGGAGTTTGGTAAA	61.8356	38.2089	100	1_201881276_201881295	AGGAGTGGRAGTTTGGTAAA	1	0.0879166	0.0574359	1	0.00184615	0.0940672	0.011839351132676,0.0277083332864583,0.122509803868459,0.198379084931237	336	1	0	0	25	310
CAD locus	rs2644121	sgRNA_12685	GTGGGAGTTTGGTAAATGGA	55.1222	35.5347	100	1_201881280_201881299	GTGGRAGTTTGGTAAATGGA	1	0.170695	0.131337	1	0.00361111	0.134045	0.0419122058765625,0.0718792569417666,0.245070332399552,0.356645634113343	264	1	0	4	19	240
CAD locus	rs2644121	sgRNA_12684	GGATGGAGCAGAGCATGTAG	66.5586	39.9611	100	1_201881297_201881316	GGATGGAGCAGAGCATGTAG	1	0.0800194	0.0278293	1	0	0.12378	0,0,0.114224820185769,0.2285714288	331	1	0	3	15	312
CAD locus	rs2819346	sgRNA_13011	TGCTAAGGCCTGCAACCTTG	75.3821	42.9816	100	1_201882072_201882091	TGCTAAGGCCTGCAAMCTTG	1	0.13883	0.0820513	1	0	0.150184	0.00997002303901715,0.0267335004429021,0.210823529609412,0.345805383077648	125	1	0	0	5	119
CAD locus	rs2819346	sgRNA_13008	TCAAGGTTGCAGGCCTTAGC	85.2484	46.0184	100	1_201882073_201882092	GCTAAGGCCTGCAAMCTTGA	1	0.0914822	0.0522006	1	0	0.138579	0.00329978968360011,0.0189998924471788,0.102717391277813,0.230841836762699	82	1	0	0	5	76
CAD locus	rs2819346	sgRNA_13000	CTGCAACCTTGAGGATGTCC	82.1609	45.1035	100	1_201882081_201882100	CTGCAAMCTTGAGGATGTCC	1	0.0926087	0.0422778	1	0	0.140595	0,0,0.131313131132576,0.262028985350095	129	1	0	0	10	118
CAD locus	rs2819346	sgRNA_13010	TGCAACCTTGAGGATGTCCA	81.5821	44.9285	100	1_201882082_201882101	TGCAAMCTTGAGGATGTCCA	1	0.0920441	0.0473691	1	0.00202097	0.133239	0.0110055686349374,0.0191350272916378,0.108430059501966,0.203678183296803	108	1	0	0	6	101
CAD locus	rs2819346	sgRNA_13001	CTGGACATCCTCAAGGTTGC	79.1677	44.1864	100	1_201882083_201882102	GCAAMCTTGAGGATGTCCAG	1	0.0831307	0.0510204	1	0.00190476	0.112924	0.0151479289700986,0.0286876585465624,0.10506992995083,0.162499999977778	111	1	0	1	9	100
CAD locus	rs2820323	sgRNA_13260	CAACTCTTTGGGAGTGTAGA	70.8773	41.4785	100	1_201883121_201883140	CAACTCTTTGGGAGTGTAGA	1	0.0633557	0.0319602	1	0	0.0975753	0.00223058993506186,0.0109265734200175,0.077349121428094,0.175030491403845	193	1	0	1	14	177
CAD locus	rs2820323	sgRNA_13258	AGTGTAGATGGACCCAAAAG	71.4286	41.6667	100	1_201883133_201883152	AGTGTAGATGGACCCAAAAG	1	0.095252	0.0598169	1	0.00202186	0.116992	0.00832152729185018,0.0328002492569569,0.118072247561254,0.207999999975	176	1	0	1	8	166
CAD locus	rs2820323	sgRNA_13262	GGACCCAAAAGTGGAACCAC	66.805	40.0498	100	1_201883142_201883161	GGACCCAAAAGTGGAACCRC	1	0.162145	0.100331	1	0	0.168735	0.0127236776913989,0.0348784433023025,0.251159555043522,0.367080969212269	164	1	0	0	13	150
CAD locus	rs2820323	sgRNA_13259	ATGGCCAGTGGTTCCACTTT	68.9509	40.8112	100	1_201883149_201883168	AAAGTGGAACCRCTGGCCAT	1	0.134509	0.0916667	1	0.00550038	0.1346	0.0289453532780508,0.0537815126851031,0.1687500000375,0.266983017167732	137	1	0	0	16	120
CAD locus	rs2820323	sgRNA_13257	AATTTGGGTCTCATGGCCAG	72.7659	42.1182	100	1_201883161_201883180	CTGGCCATGAGACCCAAATT	1	0.0930259	0.0511046	1	0.00356506	0.13259	0.00805049619366425,0.0237271378250124,0.117159763240237,0.208632478289173	97	1	0	2	7	87
CAD locus	rs2819347	sgRNA_13023	TGGGAAGCATCTGGCGCTAT	90.0078	47.3706	100	1_201884238_201884257	TGGGAAGCATCTGGCGCTAT	1	0.0825385	0.0455877	1	0	0.1338	0,0.0229130730692059,0.0874054517615599,0.167486631322063	88	1	0	1	3	83
CAD locus	rs2819347	sgRNA_13017	CCTTCAAAACGCTTCCCGAT	95.4739	48.8423	100	1_201884271_201884290	CCTTCAAAACGCTTCCCSAT	1	0.116705	0.0979592	1	0	0.177439	0.009926470575,0.0224076233138119,0.142925170161531,0.194117647075	31	1	0	0	2	28
CAD locus	rs2819347	sgRNA_13016	CCGATCGGGAAGCGTTTTGA	93.0699	48.2053	100	1_201884274_201884293	TCAAAACGCTTCCCSATCGG	1	0.143094	0.0692806	1	0	0.250143	0,0,0.147373447054058,0.344273907667737	19	1	0	1	0	17
CAD locus	rs2819347	sgRNA_13020	GGCTGCGGTGGAAACCGATC	93.8389	48.4108	100	1_201884288_201884307	SATCGGTTTCCACCGCAGCC	1	0.0834797	0.0356506	1	0	0.149192	0,0,0.117647058864171,0.17588235289979	65	1	0	0	3	61
CAD locus	rs2819347	sgRNA_13015	AGGCTGCGGTGGAAACCGAT	86.4863	46.3768	100	1_201884289_201884308	ATCGGTTTCCACCGCAGCCT	1	0.104148	0.0560784	1	0	0.148622	0,0.00908263303859711,0.136946467679348,0.241009699069023	82	1	0	0	3	78
CAD locus	rs2819348	sgRNA_13025	AGGAGGTCAGCGAAACCGGG	91.3594	47.7423	100	1_201884951_201884970	CYCGGTTTCGCTGACCTCCT	1	0.088895	0.0456914	1	0	0.1422	0,0.0129089587035004,0.119567827281122,0.193238415311725	86	1	0	0	6	79
CAD locus	rs2819348	sgRNA_13040	TGGAGGAGGTCAGCGAAACC	84.6959	45.8569	100	1_201884954_201884973	GGTTTCGCTGACCTCCTCCA	1	0.131515	0.0730514	1	0.00041744	0.144385	0.00814899501881995,0.0291128870805524,0.183591618695433,0.32275862064	154	1	0	1	9	143
CAD locus	rs2819348	sgRNA_13032	CCTCCAGGGCGATCCTTGCA	82.5471	45.2196	100	1_201884968_201884987	CCTCCAGGGCGATCCTTGCA	1	0.0631797	0.0346653	1	0	0.112137	0,0.0131372548674183,0.0714285713720238,0.1292899158992	100	1	0	1	5	93
CAD locus	rs2819348	sgRNA_13031	CCGTGCAAGGATCGCCCTGG	86.2775	46.3166	100	1_201884971_201884990	CCAGGGCGATCCTTGCACGG	1	0.121741	0.0723592	1	0	0.165216	0,0.0297800286699807,0.14660714287125,0.246951582140462	48	1	0	0	4	43
CAD locus	rs2819348	sgRNA_13034	CTGCCGTGCAAGGATCGCCC	85.5693	46.1118	100	1_201884974_201884993	GGGCGATCCTTGCACGGCAG	1	0.0740618	0.0353741	1	0	0.138534	0,0.00840336135378151,0.0992647059375,0.146573456996302	57	1	0	0	6	50
CAD locus	rs2819349	sgRNA_13052	GTCCCTGGGGCTGCCGTGCA	64.7479	39.3012	100	1_201884984_201885003	TGCACGGCAGCCCCAGGGAC	1	0.0548783	0.033218	1	0.00102593	0.0819091	0.0107501194303631,0.0197242748566588,0.0615518936513969,0.108066502554495	291	1	0	3	21	266
CAD locus	rs2819349	sgRNA_13054	TGGCCTTCAGCAAGGTCCCT	64.3859	39.1675	100	1_201884998_201885017	AGGGACCTTGCTGAAGGCCA	1	0.0816643	0.0376021	1	0	0.11471	0,0.00458866624080995,0.12004926119964,0.207321428598929	236	1	0	1	8	226
CAD locus	rs2819349	sgRNA_13053	TGAAAGGCTTCAGATGGGTC	64.2353	39.1117	100	1_201885018_201885037	GACCCATCYGAAGCCTTTCA	1	0.108959	0.0565341	1	0.000788955	0.13294	0.00780235389315138,0.024933050149783,0.134664549358751,0.286603102773562	206	1	0	1	18	186
CAD locus	rs2819349	sgRNA_13048	GACACTGAAAGGCTTCAGAT	68.9686	40.8174	100	1_201885023_201885042	ATCYGAAGCCTTTCAGTGTC	1	0.120342	0.0848207	1	0	0.127147	0,0.0322673623042876,0.171190476124679,0.279271929715658	184	1	0	0	19	164
CAD locus	rs2819349	sgRNA_13055	TTCAGACATTAGACACTGAA	69.4964	41.0017	100	1_201885034_201885053	TTCAGTGTCTAATGTCTGAA	1	0.125441	0.077381	1	0	0.147778	0,0.0218019796304043,0.18023326271539,0.3360795452625	171	1	0	0	17	153
CAD locus	rs2819351	sgRNA_13063	TCACAAGCCGGAGGAAGTCA	74.5999	42.7262	100	1_201885131_201885150	TGACTTCCTCCRGCTTGTGA	1	0.164152	0.122899	1	0	0.152296	0.00810324123047721,0.0598980971091888,0.224812224921296,0.32873440295385	127	1	0	0	5	121
CAD locus	rs2819351	sgRNA_13062	GTAGGAGGATCACAAGCCGG	84.264	45.73	100	1_201885140_201885159	CCRGCTTGTGATCCTCCYAC	1	0.0984933	0.0632813	1	0.00403124	0.125997	0.0189075630113445,0.0266169816432659,0.122230710090145,0.179194161873291	117	1	0	0	7	109
CAD locus	rs2819351	sgRNA_13059	GAGGTAGGAGGATCACAAGC	53.7311	34.9514	100	1_201885143_201885162	GCTTGTGATCCTCCYACCTC	1	0.0975859	0.0673077	1	0	0.113636	0,0.032247474770101,0.124272133048202,0.228571428657143	531	1	0	5	54	471
CAD locus	rs59474075	sgRNA_19223	TTTCATAAAACAGCTTTTGT	43.8419	30.4792	100	1_201885678_201885697	ACAAAAGCTGTTTTATGAAA	1	0.102627	0.0638864	1	0	0.119718	0.00830022916931436,0.0224999999619643,0.136443148990671,0.27214285713	497	1	0	1	52	443
CAD locus	rs34091558	sgRNA_14084	CTTGTAGCAAACCCCATTTT	69.2803	40.9264	100	1_201886719_201886738	CTTGTAGCAAACCCCATTTT	1	0.127814	0.0743034	1	0.00594427	0.157803	0.0120574162920574,0.0146150500655937,0.156326645625347,0.322110088229719	157	1	0	1	9	146
CAD locus	rs34091558	sgRNA_14087	TCCCGGTTTCTCCAAAAATG	76.6741	43.3986	100	1_201886733_201886752	CATTTTTGGAGAAACCGGGA	1	0.135313	0.0933333	1	0.00617798	0.14284	0.0191892889145069,0.0516119284783732,0.17549019595,0.281074257995	99	1	0	0	5	93
CAD locus	rs34091558	sgRNA_14086	GAGAAACCGGGAAATCTCTT	78.0625	43.8399	100	1_201886741_201886760	GAGAAACCGGGAAATCTCTT	1	0.10832	0.0594444	1	0	0.141654	0,0.0165527951081995,0.142617303300794,0.276833333441241	120	1	0	0	5	114
CAD locus	rs34091558	sgRNA_14082	AGAAACCGGGAAATCTCTTT	72.4599	42.0155	100	1_201886742_201886761	AGAAACCGGGAAATCTCTTT	1	0.135943	0.108025	1	0	0.120888	0.0252339572534202,0.055555555630303,0.179591836648073,0.25974879218712	149	1	0	1	7	140
CAD locus	rs34091558	sgRNA_14085	GAAACCGGGAAATCTCTTTG	82.6953	45.2641	100	1_201886743_201886762	GAAACCGGGAAATCTCTTTG	1	0.134674	0.0909091	1	0	0.15492	0,0.0278245824590108,0.181013431201063,0.3244783213237	106	1	0	1	1	103
CAD locus	rs2378584	sgRNA_12287	ATTGTCCATTTCATCTTACA	64.4854	39.2043	100	1_222793599_222793618	ATTGTCCATTTCATCTTACA	1	0.113624	0.0767045	1	0	0.114399	0.0142668852000214,0.0366974224044577,0.170841432389211,0.26328671314662	226	1	0	0	14	211
CAD locus	rs2378584	sgRNA_12290	TTGTCCATTTCATCTTACAT	61.4726	38.07	100	1_222793600_222793619	TTGTCCATTTCATCTTACAT	1	0.111821	0.0757576	1	0	0.123673	0,0.0288330716896389,0.146775316334873,0.259259259371381	252	1	0	1	20	230
CAD locus	rs2378584	sgRNA_12288	GTTTCCCATGTAAGATGAAA	62.3964	38.4223	100	1_222793607_222793626	TTTCATCTTACATGGGAAAC	1	0.11101	0.0596404	1	0	0.143606	0,0,0.170093248254297,0.26943477365417	232	1	0	0	20	211
CAD locus	rs2378584	sgRNA_12289	TACATGGGAAACTGTGTATG	56.3943	36.0591	100	1_222793615_222793634	TACATGGGAAACTGTGTATG	1	0.101198	0.0501789	1	0	0.134623	0.00441176467882353,0.0183673469755102,0.147654203274513,0.243404107089941	234	1	0	2	21	210
CAD locus	rs34767248	sgRNA_14391	AGTCGACATCTCATTTGGCT	72.5424	42.0432	100	1_222793726_222793745	AGCCAAATGAGATGTCGACT	1	0.117428	0.0797404	1	0.00615385	0.138013	0.0202542421294574,0.0463448276254218,0.1258023528944,0.267908282782344	87	1	0	0	9	77
CAD locus	rs34767248	sgRNA_14390	AAGTCGACATCTCATTTGGC	78.0949	43.8501	100	1_222793727_222793746	GCCAAATGAGATGTCGACTT	1	0.0926667	0.0429646	1	0	0.138984	0.00577808158332194,0.0235357965050394,0.103718520932929,0.224951519330834	103	1	0	1	9	92
CAD locus	rs34767248	sgRNA_14392	TCAAAAGTCGACATCTCATT	81.0787	44.7754	100	1_222793731_222793750	AATGAGATGTCGACTTTTGA	1	0.137757	0.0916084	1	0	0.135784	0.00761591349763178,0.0562851827777804,0.190156062319946,0.294957983416008	100	1	0	0	6	93
CAD locus	rs34767248	sgRNA_14395	TTTGTTTTGAAACTTAATTT	29.6242	22.8539	100	1_222793790_222793809	TTTGTTTTGAAACTTAATTT	1	0.175787	0.148098	1	0.00218729	0.138117	0.0286007326265055,0.065789473725329,0.252631578722105,0.361111110954365	1093	1	0	7	87	998
CAD locus	rs34767248	sgRNA_14389	AAAATTAAGTTTCAAAACAA	27.2713	21.4277	100	1_222793791_222793810	TTGTTTTGAAACTTAATTTT	1	0.142011	0.101397	1	0.00416626	0.127333	0.0254778359633427,0.0523259008398834,0.192880334122843,0.313445378526289	1184	1	0	6	120	1057
CAD locus	rs17163301	sgRNA_09637	AATAGGGAACTAGAGTACCC	83.2332	45.4247	100	1_222794046_222794065	GGGTACTCTAGTTCCCTATT	1	0.121524	0.0608112	1	0	0.153732	0.0010989011,0.0187012986792349,0.166153846297582,0.359999999951429	116	1	0	0	9	106
CAD locus	rs17163301	sgRNA_09641	GGCTACATGAACGGGTAATA	91.6234	47.8143	100	1_222794062_222794081	TATTACCCGTTCATGTAGCC	1	0.122436	0.0844139	1	0	0.165404	0,0.024349652907394,0.149487812221798,0.285579832011765	48	1	0	0	3	44
CAD locus	rs17163301	sgRNA_09644	TGGCTACATGAACGGGTAAT	92.4537	48.0395	100	1_222794063_222794082	ATTACCCGTTCATGTAGCCA	1	0.106439	0.0604938	1	0	0.150186	0,0.0109161793239766,0.159489633418394,0.222360371696812	57	1	0	0	2	54
CAD locus	rs17163301	sgRNA_09645	TTAAGCATGGCTACATGAAC	83.0391	45.3669	100	1_222794070_222794089	GTTCATGTAGCCATGCTTAA	1	0.0796493	0.0440917	1	0	0.129252	0,0,0.103305784899646,0.192949907341373	101	1	0	0	9	91
CAD locus	rs17163301	sgRNA_09643	TGCTTAAGTTAATCATCATC	79.0748	44.1574	100	1_222794083_222794102	TGCTTAAGTTAATCATCATC	1	0.124504	0.0782888	1	0	0.147673	0,0.0320998854150401,0.164329710115884,0.301755558739601	110	1	0	1	6	102
CAD locus	rs4846770	sgRNA_17225	GGGTACCCATAAAATCAGCT	80.9859	44.7471	100	1_222795539_222795558	AGCTGATTTTATGGGTACCC	1	0.145984	0.0819092	1	0	0.176402	0,0.0212184367739537,0.199512743525951,0.307196000703499	84	1	0	0	6	77
CAD locus	rs4846770	sgRNA_17221	AGGGTACCCATAAAATCAGC	81.4197	44.8792	100	1_222795540_222795559	GCTGATTTTATGGGTACCCT	1	0.115167	0.0600962	1	0	0.168121	0,0.021238527095307,0.137519623136009,0.256180733411978	78	1	0	0	6	71
CAD locus	rs4846770	sgRNA_17226	GGGTACCCTGCTATCAGACC	88.1453	46.8496	100	1_222795551_222795570	GGGTACCCTGCTATCAGACC	1	0.110656	0.0716929	1	0.00667767	0.147859	0.0178172628173974,0.0247066982437846,0.1346724704523,0.211107732866646	60	1	0	2	3	54
CAD locus	rs4846770	sgRNA_17224	GATTGCCAGGTCTGATAGCA	84.5706	45.8202	100	1_222795559_222795578	TGCTATCAGACCTGGCAATC	1	0.0775881	0.0379886	1	0	0.134427	0,0,0.101054664342467,0.189885422671161	90	1	0	1	5	83
CAD locus	rs4846770	sgRNA_17231	TGATTGCCAGGTCTGATAGC	83.3586	45.4621	100	1_222795560_222795579	GCTATCAGACCTGGCAATCA	1	0.101227	0.0521739	1	0.00119617	0.144837	0.0078125000078125,0.0208521302788972,0.116363636407273,0.241159420169275	81	1	0	0	6	74
CAD locus	rs17163313	sgRNA_09646	AGTCAATCGTATTGCCTGTT	89.9808	47.3631	100	1_222799601_222799620	AGTCAATCGTATTGCCTGTT	1	0.0913887	0.0442907	1	0	0.164475	0,0,0.0923076922961538,0.261248569116052	45	1	0	0	0	44
CAD locus	rs17163313	sgRNA_09647	CATCAGGAGTGAAGCCAAAC	71.4902	41.6876	100	1_222799618_222799637	GTTTGGCTTCACTCCTGATG	1	0.103568	0.0717689	1	0	0.125287	0,0.0111265739841896,0.151172357104381,0.272047280524896	152	1	0	2	6	143
CAD locus	rs17163313	sgRNA_09651	TCCCGGGCAGTCTCTTCATC	74.7113	42.7627	100	1_222799634_222799653	GATGAAGAGACTGCCCGGGA	1	0.0993467	0.0679129	1	0	0.124058	0.00992687986816254,0.0328034547271919,0.130738674066346,0.192609524038705	95	1	0	1	7	86
CAD locus	rs17163313	sgRNA_09649	CTGTCTCACACTCAAATCCC	68.536	40.6655	100	1_222799650_222799669	GGGATTTGAGTGTGAGACAG	1	0.129646	0.101131	1	0.00460355	0.132025	0.0197806738522028,0.0426966016728162,0.161473394935588,0.257815126454244	174	1	0	1	15	157
CAD locus	rs17163313	sgRNA_09650	GCTGTCTCACACTCAAATCC	71.1697	41.5785	100	1_222799651_222799670	GGATTTGAGTGTGAGACAGC	1	0.17554	0.107807	1	0.00417973	0.176394	0.0311179202507936,0.0545674960138352,0.243531002482556,0.384955741154459	142	1	0	1	10	130
CAD locus	rs3748626	sgRNA_15472	CGGTCTAAAGAAAAAAACCC	60.2848	37.611	100	1_222802783_222802802	CGGTCTAAAGAAAAAAACCC	1	0.168985	0.123019	1	0.00497587	0.158349	0.0272625591430456,0.0569485666061676,0.210272646649495,0.38348717970699	192	1	0	0	10	181
CAD locus	rs3748626	sgRNA_15473	GAAAAAAACCCTGGGAATCA	56.5885	36.1383	100	1_222802792_222802811	GAAAAAAACCCTGGGAATCA	1	0.162645	0.125641	1	0	0.152892	0.00290917620810234,0.0465330425862841,0.2285714284,0.387740053227688	359	1	0	0	36	322
CAD locus	rs3748626	sgRNA_15467	AAAACCCTGGGAATCAGGGC	59.3195	37.2331	100	1_222802796_222802815	AAAACCCTGGGAATCAGGGC	1	0.114333	0.0769801	1	0.00178253	0.117389	0.0157022808751381,0.0394454211397338,0.14605751398571,0.252121212098182	342	1	0	0	19	322
CAD locus	rs3748626	sgRNA_15470	ACTGCCTGCCCTGATTCCCA	62.1938	38.3453	100	1_222802803_222802822	TGGGAATCAGGGCAGGCAGT	1	0.0937174	0.0486111	1	0	0.11621	0,0.0149572649423077,0.157402648541928,0.225793650685397	287	1	0	1	33	252
CAD locus	rs3748626	sgRNA_15469	AACTGCCTGCCCTGATTCCC	56.845	36.2428	100	1_222802804_222802823	GGGAATCAGGGCAGGCAGTT	1	0.0802339	0.0413462	1	0	0.124052	0,0,0.110394655785354,0.207457836328773	272	1	0	0	39	232
CAD locus	rs17163345	sgRNA_09653	AACTTCTTAAAATACAGTGA	50.1414	33.3961	100	1_222806180_222806199	AACTTCTTAAAATACAGTGA	1	0.110332	0.0734694	1	0.0026738	0.123711	0.012605041942437,0.0314685315314685,0.139475908797549,0.24663766002874	353	1	0	4	24	324
CAD locus	rs17163345	sgRNA_09654	ACTTCTTAAAATACAGTGAA	48.7709	32.7826	100	1_222806181_222806200	ACTTCTTAAAATACAGTGAA	1	0.129915	0.0833333	1	0.00117216	0.139771	0.0175285938257935,0.0376150459877451,0.169419642985937,0.296203796225525	395	1	0	3	31	360
CAD locus	rs17163345	sgRNA_09655	CTTCTTAAAATACAGTGAAG	54.2455	35.1683	100	1_222806182_222806201	CTTCTTAAAATACAGTGAAG	1	0.0801585	0.0274543	1	0	0.121143	0,0.00144796380452489,0.102921697481848,0.24952526476878	336	1	0	2	22	311
CAD locus	rs17163345	sgRNA_09656	GCTTATGCTATAAACATACT	75.3885	42.9837	100	1_222806209_222806228	AGTATGTTTATAGCATAAGC	1	0.15265	0.0971875	1	0.0147783	0.162628	0.0337774256172768,0.0561065247226976,0.185023870481556,0.287653522777512	96	1	0	0	8	87
CAD locus	rs17163345	sgRNA_09657	TGTTTATAGCATAAGCTCAT	79.424	44.2661	100	1_222806213_222806232	TGTTTATAGCATAAGCTCAT	1	0.0986957	0.0571265	1	0	0.127523	0,0.00815721843426379,0.144915178705196,0.243789823477837	136	1	0	0	6	129
CAD locus	rs35700460	sgRNA_14912	TTCTCAATAACTGATAGAAT	50.8127	33.6926	100	1_222811378_222811397	TTCTCAATAACTGATAGAAT	1	0.132806	0.058865	1	0.00187166	0.168321	0.0107279275512496,0.0242231404428595,0.162046780583875,0.392740954422574	324	1	0	2	31	290
CAD locus	rs35700460	sgRNA_14910	GATAGAATAGGAAGTCAATA	62.0789	38.3017	100	1_222811390_222811409	GATAGAATAGGAAGTCAATA	1	0.141562	0.107422	1	0	0.15961	0,0,0.224847146707031,0.371853431275883	219	1	0	1	10	207
CAD locus	rs2133187	sgRNA_11074	CATGATGCTTGGGCTATTCT	57.0435	36.3234	100	1_222813701_222813720	AGAATAGCCCAAGCATCATG	1	0.139528	0.107143	1	0.00165289	0.123411	0.0222547435342081,0.0568499191243775,0.185924369739758,0.301250000046042	174	1	0	0	14	159
CAD locus	rs2133187	sgRNA_11075	CTTGAAATTACATGATGCTT	57.4624	36.4928	100	1_222813711_222813730	AAGCATCATGTAATTTCAAG	1	0.105789	0.0621429	1	0	0.137064	0,0,0.14734097267376,0.263266145430424	228	1	0	2	21	204
CAD locus	rs2133187	sgRNA_11076	TCTTGAAATTACATGATGCT	57.2791	36.4188	100	1_222813712_222813731	AGCATCATGTAATTTCAAGA	1	0.191482	0.146618	1	0.00105263	0.166096	0.0203354231987335,0.0614778325456158,0.296470588176,0.380624175638506	269	1	0	3	14	251
CAD locus	rs2133189	sgRNA_11077	AAACTGATTTTACCATGTGT	52.5473	34.4466	100	1_222814393_222814412	AAACTGATTTTACCATGTGT	1	0.0766315	0.0211765	1	0	0.138788	0,0,0.0975159292704774,0.211454642601507	317	1	0	6	29	281
CAD locus	rs2133189	sgRNA_11080	AGTATCATACACTGCTGATG	44.6482	30.8667	100	1_222814437_222814456	AGTATCATACACTGCTGATG	1	0.211898	0.16952	1	0	0.185361	0,0.0588501464229584,0.316157014377616,0.473315469185065	240	1	0	4	31	204
CAD locus	rs35626308	sgRNA_14844	AAATAATCAAACTTTGGCAA	49.071	32.9179	100	1_222816330_222816349	TTGCCAAAGTTTGATTATTT	1	0.112077	0.062253	1	0.000672269	0.142072	0.00835191217423849,0.0205500823900452,0.136190476317143,0.316106750630361	444	1	0	4	30	409
CAD locus	rs35626308	sgRNA_14845	ATTGCAAAATAATCAAACTT	49.2458	32.9964	100	1_222816336_222816355	AAGTTTGATTATTTTGCAAT	1	0.175357	0.12605	1	0.00544218	0.154916	0.0328118939307615,0.0654545454954545,0.241071428866071,0.391285714246786	473	1	0	1	29	442
CAD locus	rs35626308	sgRNA_14846	ATTTTGCAATTTTTTTGGAT	35.2821	26.0804	100	1_222816346_222816365	ATTTTGCAATTTTTTTGGAT	1	0.0839749	0.0536465	1	0	0.102043	0,0.0168067226744236,0.111888111988811,0.207792207916883	841	1	0	5	70	765
CAD locus	rs35626308	sgRNA_14847	CAATTTTTTTGGATGGGGTT	52.9927	34.6374	100	1_222816352_222816371	CAATTTTTTTGGATGGGGTT	1	0.122604	0.0911012	1	0.0024864	0.116328	0.0189620681618248,0.0332963793516138,0.174164377107818,0.278951816965463	376	1	0	2	18	355
CAD locus	rs35626308	sgRNA_14851	TGGGGTTGGGCAAGTTTTTT	68.6727	40.7136	100	1_222816365_222816384	TGGGGTTGGGCAAGTTTTTT	1	0.0798025	0.0660317	1	0	0.0965079	0,0.00466666669333333,0.117857143039286,0.183333333483333	237	1	0	0	17	219
CAD locus	rs17163358	sgRNA_09660	TGCTATATAGTATAATCATA	59.4716	37.2929	100	1_222820612_222820631	TATGATTATACTATATAGCA	1	0.112366	0.0853673	1	0	0.117599	0.00250609120264532,0.041958042014985,0.147926682723498,0.234847582873007	224	1	0	1	19	203
CAD locus	rs17163358	sgRNA_09659	GCATAGTTATTTAACATAAT	60.7972	37.8099	100	1_222820639_222820658	GCATAGTTATTTAACATAAT	1	0.131519	0.0951028	1	0.00683761	0.126903	0.0216144150018878,0.0487012986939935,0.167375927463277,0.29731836125839	236	1	0	1	18	216
CAD locus	rs17163358	sgRNA_09658	CATAGTTATTTAACATAATT	38.9935	28.0542	100	1_222820640_222820659	CATAGTTATTTAACATAATT	1	0.1338	0.0907296	1	0	0.120979	0.0263736263648352,0.0527472528527473,0.181365222875678,0.296279602630395	634	1	0	3	48	582
CAD locus	rs17465637	sgRNA_09980	TATGGTTTTAAAAAGTGATA	34.3821	25.5853	100	1_222823490_222823509	TATCACTTTTTAAAACCATA	1	0.131218	0.0715765	1	0	0.140565	0,0.01403125,0.227685314735843,0.320340136154864	643	1	0	2	58	582
CAD locus	rs17465637	sgRNA_09978	ACTTCTCAGCATAACTATTA	75.8909	43.1466	100	1_222823508_222823527	TAATAGTTATGCTGAGAAGT	1	0.124228	0.1	1	0	0.118375	0.00301237225433033,0.0507185124275724,0.173333333530476,0.243368660805952	153	1	0	0	12	140
CAD locus	rs17465637	sgRNA_09981	TGTCTTTGCTGCTGATACAT	61.9742	38.2618	100	1_222823555_222823574	TGTCTTTGCTGCTGATACAT	1	0.106874	0.0662778	1	0	0.122216	0,0.0295408163262075,0.144170437490413,0.267130756526868	270	1	0	3	22	244
CAD locus	rs17465637	sgRNA_09979	GTCTTTGCTGCTGATACATT	62.9099	38.6164	100	1_222823556_222823575	GTCTTTGCTGCTGATACATT	1	0.0414051	0.00784314	1	0.00224599	0.0770575	0.00561497327941177,0.00561497327941177,0.0460715755952283,0.119124751517135	489	1	0	5	50	433
CAD locus	rs67180937	sgRNA_00163	ATTGTCAAATTATGAACAGA	61.4057	38.0443	100	1_222823701_222823720	ATTGTCAAATTATGAACAGA	1	0.114215	0.0767045	1	0	0.133989	0,0.0288037330640625,0.154447115519531,0.255884740231656	256	1	0	1	15	239
CAD locus	rs67180937	sgRNA_00164	GGTGACAAATAATTCAAGCT	71.4472	41.673	100	1_222823762_222823781	AGCTTGAATTATTTGTCACC	1	0.181784	0.128342	1	0.00902821	0.166948	0.0325203761138088,0.0730434782509091,0.249699879832093,0.403818049027169	153	1	0	0	12	140
CAD locus	rs11418078	sgRNA_04475	TGTACTAAATTAAAGTACCT	65.5848	39.608	100	1_222824942_222824961	TGTACTAAATTAAAGTACCT	1	0.149671	0.0947522	1	0	0.172293	0,0.0169094017064615,0.22941176466,0.362857142801429	195	1	0	1	8	185
CAD locus	rs11418078	sgRNA_04473	GTACTAAATTAAAGTACCTT	78.5459	43.992	100	1_222824943_222824962	GTACTAAATTAAAGTACCTT	1	0.162506	0.116667	1	0	0.164314	0,0.0420473643438791,0.239935810650322,0.346438120919395	115	1	0	0	11	103
CAD locus	rs11418078	sgRNA_04474	TACTAAATTAAAGTACCTTG	66.3925	39.9011	100	1_222824944_222824963	TACTAAATTAAAGTACCTTG	1	0.148455	0.11593	1	0	0.155098	0,0.0211828924238721,0.231282473867819,0.337200960703806	218	1	0	0	17	200
CAD locus	rs11418078	sgRNA_04471	AAAGTCACATTGATTTGAAC	62.8874	38.6079	100	1_222824998_222825017	AAAGTCACATTGATTTGAAC	1	0.074594	0.0299988	1	0	0.114424	0,0.00460635621561393,0.10893595041689,0.185548642644523	274	1	0	1	17	255
CAD locus	rs17011681	sgRNA_09392	TGGTAGATGACCAGACTAAA	79.3323	44.2376	100	1_222825059_222825078	TTTAGTCTGGTCATCTACCA	1	0.099236	0.0617506	1	0	0.143157	0,0,0.125632798868403,0.262625948959031	112	1	0	1	9	101
CAD locus	rs17011681	sgRNA_09391	TACCACATTTTATTCTAACC	71.8264	41.8017	100	1_222825074_222825093	TACCACATTTTATTCTAACC	1	0.0845243	0.0549011	1	0	0.108674	0,0.022477522544955,0.105637010088795,0.187878787894632	176	1	0	0	14	161
CAD locus	rs17011681	sgRNA_09389	ACATTTTATTCTAACCAGGA	65.332	39.5156	100	1_222825078_222825097	ACATTTTATTCTAACCAGGA	1	0.100413	0.0629371	1	0	0.126904	0,0.0223232322905556,0.133333333370833,0.214625850389365	290	1	0	2	24	263
CAD locus	rs17011681	sgRNA_09393	TTCCTGGTTAGAATAAAATG	56.148	35.9582	100	1_222825079_222825098	CATTTTATTCTAACCAGGAA	1	0.155632	0.131868	1	0.00244461	0.125288	0.0298961937777558,0.0734002410710421,0.20108749388192,0.293347958845351	275	1	0	4	25	245
CAD locus	rs17011681	sgRNA_09390	CACAGCATACACAACCTTCC	23.7045	19.1622	100	1_222825095_222825114	GGAAGGTTGTGTATGCTGTG	1	0.153112	0.163994	1	0	0.0948018	0.0365259740564123,0.0787382261979984,0.191326530503827,0.25829081634088	998	1	0	3	52	942
CAD locus	rs10495198	sgRNA_01890	TAAAGGAAAGTGCGTGTCCC	82.512	45.2091	100	1_222825676_222825695	TAAAGGAAAGTGCGTGTCCC	1	0.0744346	0.0280702	1	0	0.128126	0,0,0.100346652077246,0.184473684376107	113	1	0	0	7	105
CAD locus	rs10495198	sgRNA_01893	TTCTCTATTTTACATGACCT	58.0417	36.7255	100	1_222825696_222825715	AGGTCATGTAAAATAGAGAA	1	0.15774	0.0888889	1	0.0028982	0.18314	0.0147264713790088,0.0395974262078865,0.18823529425916,0.47799498736	289	1	0	2	25	261
CAD locus	rs10495198	sgRNA_01889	GTTCTCTATTTTACATGACC	77.375	43.6223	100	1_222825697_222825716	GGTCATGTAAAATAGAGAAC	1	0.0737397	0.0380014	1	0	0.128287	0,0.00666172935686976,0.0881106946984977,0.160409207295448	139	1	0	0	18	120
CAD locus	rs10495198	sgRNA_01891	TCTGAGTAAAGGCATTCATG	65.1198	39.4379	100	1_222825731_222825750	CATGAATGCCTTTACTCAGA	1	0.120763	0.0872657	1	0	0.129019	0,0.0242914980242915,0.1805555555,0.269551281853009	209	1	0	1	15	192
CAD locus	rs10495198	sgRNA_01892	TTAAAAATAGATCTGAGTAA	49.7347	33.2152	100	1_222825742_222825761	TTACTCAGATCTATTTTTAR	1	0.126974	0.085084	1	0.00116099	0.132962	0.0101173680229499,0.0240249946215794,0.184869641870903,0.307699349555404	459	1	0	3	37	418
CAD locus	rs2291832	sgRNA_12075	GGAAGTAGCTCTTACTCACA	76.5135	43.3471	100	1_222826436_222826455	GGAAGTAGCTCTTACTCACA	1	0.13669	0.10301	1	0	0.144773	0,0.0362740708495298,0.187499999925,0.301785714401786	141	1	0	1	9	130
CAD locus	rs17163363	sgRNA_09662	ATTTGAGATATGTATTTCAG	47.3199	32.1205	100	1_222828678_222828697	CTGAAATACATATCTCAAAT	1	0.110822	0.0714177	1	0	0.126834	0.00456470584834118,0.0257521007711218,0.138225744894504,0.269779185590692	408	1	0	1	30	376
CAD locus	rs17163363	sgRNA_09663	CATATCTCAAATTTCGAGCG	95.7663	48.9187	100	1_222828686_222828705	CATATCTCAAATTTCGAGCG	1	0.0571717	0.0346757	1	0.00279478	0.137827	0.0134117646962781,0.0253393664444947,0.0472187165371716,0.0657925036229405	50	1	0	0	2	47
CAD locus	rs17163363	sgRNA_09664	CGAGCGAGGTACCTTTTGAG	88.9752	47.083	100	1_222828700_222828719	CGAGCGAGGTACCTTTTGAG	1	0.088829	0.0585559	1	0	0.154597	0,0,0.0809688581391003,0.23265649088463	60	1	0	0	0	59
CAD locus	rs17163363	sgRNA_09661	ATAAAAATATACCTCTCAAA	37.4847	27.2646	100	1_222828714_222828733	TTTGAGAGGTATATTTTTAT	1	0.136387	0.0909091	1	0	0.145773	0,0.0335259349742554,0.17691287059487,0.351803100206094	745	1	0	0	59	685
CAD locus	rs2291834	sgRNA_12076	CTAAATTTTAAGTTAACAAA	38.7207	27.9127	100	1_222832290_222832309	CTAAATTTTAAGTTAACAAA	1	0.164897	0.129532	1	0.00806723	0.133607	0.0341441839450538,0.0631588998087217,0.218277892738986,0.340389185907151	626	1	0	2	44	579
CAD locus	rs2291834	sgRNA_12077	TATTAACAAATACCCAGTGC	63.2391	38.7402	100	1_222832318_222832337	TATTAACAAATACCCAGTGC	1	0.0886029	0.0415086	1	0.00120622	0.12213	0.0106710627080294,0.0280748662707219,0.0951923078108731,0.226123077113222	278	1	0	0	11	266
CAD locus	rs4575092	sgRNA_16678	ACAGTAAACATAATCTCTCA	59.2495	37.2054	100	1_222834453_222834472	ACAGTAAACATAATCTCTCA	1	0.122277	0.0846154	1	0	0.134814	0.0190981432806366,0.0371749954665683,0.150706436433281,0.262499999984295	261	1	0	2	17	241
CAD locus	rs17465940	sgRNA_09986	CATTCTCTGCATTCTTAATA	60.9699	37.8766	100	1_222836960_222836979	CATTCTCTGCATTCTTAATA	1	0.101261	0.0769231	1	0	0.109569	0,0.0268266178156529,0.140136054307077,0.205116758206216	296	1	0	2	26	267
CAD locus	rs17465940	sgRNA_09983	AATATGGAAATTACTCTGAT	56.7671	36.2111	100	1_222836976_222836995	AATATGGAAATTACTCTGAT	1	0.0789648	0.0413201	1	0	0.106935	0,0.0101960784776471,0.107410446751135,0.219696329670874	302	1	0	3	36	262
CAD locus	rs17465940	sgRNA_09984	ATGGAAATTACTCTGATAGG	70.4483	41.3312	100	1_222836979_222836998	ATGGAAATTACTCTGATAGG	1	0.122697	0.0709852	1	0.00156863	0.144401	0.00976102935425551,0.024197860923718,0.1672794116875,0.287787347321363	160	1	0	0	7	152
CAD locus	rs17465940	sgRNA_09991	TGGAAATTACTCTGATAGGA	74.296	42.6263	100	1_222836980_222836999	TGGAAATTACTCTGATAGGA	1	0.0997637	0.0589474	1	0	0.138348	0,0,0.133486928120392,0.248129257021235	172	1	0	1	10	160
CAD locus	rs17465940	sgRNA_09987	CTGATAGGAGGGATGTGCAG	69.3184	40.9397	100	1_222836991_222837010	CTGATAGGAGGGATGTGCAG	1	0.0771343	0.0312125	1	0	0.119615	0,0.00176470588,0.103999999935,0.208961038776154	185	1	0	0	19	165
CAD locus	rs17465982	sgRNA_09993	AAAACCCTCAACCCTCACCT	59.9775	37.4912	100	1_222837916_222837935	AAAACCCTCAACCCTCACCT	1	0.156997	0.0912217	1	0	0.171662	0,0.0261343012560539,0.22698412683877,0.399454545420321	205	1	0	2	18	184
CAD locus	rs17465982	sgRNA_09994	AAACCCTCAACCCTCACCTT	56.7782	36.2156	100	1_222837917_222837936	AAACCCTCAACCCTCACCTT	1	0.168796	0.0930834	1	0.012785	0.164997	0.0437604191638783,0.0530959753103199,0.240384615220717,0.394146089082281	275	1	0	1	21	252
CAD locus	rs17465982	sgRNA_09995	ATTCCCAAGGTGAGGGTTGA	62.1098	38.3134	100	1_222837923_222837942	TCAACCCTCACCTTGGGAAT	1	0.104871	0.0521089	1	0	0.138152	0,0.0114430147070313,0.137366310096842,0.267673235959454	228	1	0	2	22	203
CAD locus	rs17465982	sgRNA_09996	CACCTTGGGAATACAAAGAA	53.8502	35.0017	100	1_222837931_222837950	CACCTTGGGAATACAAAGAA	1	0.132195	0.093123	1	0.00732601	0.121223	0.0299359900004377,0.0484754216040228,0.174819730258717,0.273380928156535	280	1	0	2	19	258
CAD locus	rs17465982	sgRNA_10002	TTCTTTGTATTCCCAAGGTG	62.3636	38.4098	100	1_222837931_222837950	CACCTTGGGAATACAAAGAA	1	0.100986	0.0571637	1	0.00088078	0.130344	0.00855165592199323,0.0224357685778057,0.123925523672147,0.260277747586887	234	1	0	1	17	215
CAD locus	rs11206510	sgRNA_00106	CCTGCTTCCCCAAGGATATA	76.1167	43.2195	100	1_55496003_55496022	CCTGCTTCCCCAAGGATATA	1	0.158068	0.131868	1	0	0.144284	0.0132161172115849,0.04666666658,0.247252747043956,0.332142856943063	153	1	0	0	6	146
CAD locus	rs11206510	sgRNA_00105	CCCTATATCCTTGGGGAAGC	69.628	41.0475	100	1_55496006_55496025	GCTTCCCCAAGGATATAGGG	1	0.109748	0.0670296	1	0	0.136761	9.03925618233484e-05,0.0277927201026025,0.154356357961892,0.245645604675853	132	1	0	0	8	123
CAD locus	rs11206510	sgRNA_00100	AGGTTTTCCCTATATCCTTG	71.8537	41.811	100	1_55496013_55496032	CAAGGATATAGGGAAAACCT	1	0.084055	0.0410135	1	0	0.120629	0,0.0135746605520362,0.104264705824755,0.206851971466494	191	1	0	0	11	179
CAD locus	rs11206510	sgRNA_00102	CAAGGTTTTCCCTATATCCT	72.9279	42.1724	100	1_55496015_55496034	AGGATATAGGGAAAACCTTG	1	0.130883	0.091295	1	0.00470805	0.132426	0.0196921182541995,0.047133458669898,0.16527243890418,0.285480177800415	188	1	0	2	16	169
CAD locus	rs11206510	sgRNA_00101	ATGTCTGTGGTGGCCGTCTT	87.7216	46.7296	100	1_55496041_55496060	ATGTCTGTGGTGGCCGTCTT	1	0.0683494	0.0426747	1	0.00618132	0.115308	0.0133136094702367,0.023831758340035,0.0714882943755603,0.118602908947766	88	1	0	0	11	76
CAD locus	rs72664303	sgRNA_23442	TTATACGAGTTTGACTGTTC	75.3858	42.9828	100	1_56945635_56945654	TTATACGAGTTTGACTGTTC	1	0.087864	0.0486631	1	0	0.132397	0.00458913632949639,0.0124314188561565,0.0976068687546767,0.198705314095758	119	1	0	0	15	103
CAD locus	rs72664304	sgRNA_23445	GAAAATAATTCAGACTTCTT	43.3471	30.2393	100	1_56948241_56948260	GAAAATAATTCAGACTTCTT	1	0.133185	0.0892312	1	0	0.135223	0,0.0407759941009962,0.183908948346546,0.309523809584762	568	1	0	3	50	514
CAD locus	rs72664304	sgRNA_23444	AAATAGAGGACAAATCATGC	57.9124	36.6738	100	1_56948274_56948293	GCATGATTTGTCCTCTATTT	1	0.11006	0.0604396	1	0	0.137072	0,0.0117439703568275,0.155815295769134,0.296410256533846	283	1	0	0	23	259
CAD locus	rs72664304	sgRNA_23446	GCTGAAGTCAGAGTAAATAG	72.5111	42.0327	100	1_56948288_56948307	CTATTTACTCTGACTTCAGC	1	0.196116	0.143504	1	0.00383632	0.164214	0.0288413546213607,0.0787510655794189,0.281792716974475,0.418214285746429	178	1	0	2	17	158
CAD locus	rs72664304	sgRNA_23443	AAAGGGCTCATGTGCACAAG	69.9218	41.1494	100	1_56948316_56948335	CTTGTGCACATGAGCCCTTT	1	0.0991737	0.0599401	1	0	0.122776	0,0.0180995474838887,0.147058823549774,0.249593406826022	149	1	0	1	13	134
CAD locus	rs55694910	sgRNA_18045	AGTTGAAGTTAGAGAAGTAG	44.7921	30.9355	100	1_56952705_56952724	AGTTGAAGTTAGAGAAGTAG	1	0.20621	0.190385	1	0	0.164173	0.0239834879714514,0.0659063624717287,0.310034602459054,0.423672014192948	379	1	0	3	44	331
CAD locus	rs55694910	sgRNA_18046	ATACATAACACTGAATGATT	61.9976	38.2707	100	1_56952731_56952750	AATCATTCAGTGTTATGTAT	1	0.131354	0.0925279	1	0	0.145932	0,0.0252470217554071,0.188694161937481,0.327229501112566	208	1	0	1	17	189
CAD locus	rs17114036	sgRNA_09468	TTGCTGATAGGAGTTCATGT	76.5989	43.3745	100	1_56962780_56962799	ACATGAACTCCTATCAGCAA	1	0.0872804	0.0640896	1	0	0.115489	0,0.0164152617789208,0.111294765861196,0.194363636319682	127	1	0	1	9	116
CAD locus	rs17114036	sgRNA_09464	TAGTGATATCAACCATTTGA	72.1203	41.9011	100	1_56962842_56962861	TAGTGATATCAACCATTTGA	1	0.114055	0.0820513	1	0	0.133077	0.016063620575417,0.0367585630768588,0.14999999990625,0.226384141867587	129	1	0	0	9	119
CAD locus	rs17114036	sgRNA_09460	AGTGATATCAACCATTTGAC	81.4998	44.9035	100	1_56962843_56962862	AGTGATATCAACCATTTGAC	1	0.104958	0.0574176	1	0	0.143945	0,0.0137128496113691,0.167857142881662,0.255310666988864	88	1	0	0	7	80
CAD locus	rs17114036	sgRNA_09462	GTGATATCAACCATTTGACG	92.0034	47.9176	100	1_56962844_56962863	GTGATATCAACCATTTGACG	1	0.0907227	0.0364566	1	0	0.183572	0,0.00848806370893015,0.072228591458506,0.244664246789661	37	1	0	0	5	31
CAD locus	rs17114036	sgRNA_09467	TGATATCAACCATTTGACGG	90.4195	47.4844	100	1_56962845_56962864	TGATATCAACCATTTGACGG	1	0.099899	0.057012	1	0.00307815	0.141751	0.0109999999031891,0.0279451780602431,0.126183574774513,0.213393939246818	64	1	0	0	5	58
CAD locus	rs72664318	sgRNA_23447	AAGGGAACTGGGTGGCTAGA	62.071	38.2986	100	1_56963584_56963603	AAGGGAACTGGGTGGCTAGA	1	0.085238	0.0367521	1	0	0.117933	0,0,0.126923076844268,0.24615384610835	308	1	0	0	35	272
CAD locus	rs72664318	sgRNA_23448	AAGGTGAAACAGACATTTAC	57.8806	36.661	100	1_56963609_56963628	AAGGTGAAACAGACATTTAC	1	0.0760443	0.0460492	1	0	0.100958	0,0.0163170163613054,0.10044642859375,0.190972222282986	301	1	0	3	29	268
CAD locus	1:56964310	sgRNA_01065	AAAGAAAGTAGTGATGGGGA	29.4808	22.7685	100	1_56964294_56964313	TCCCCATCACTACTTTCTTT	1	0.119349	0.0668571	1	0.00183824	0.137176	0.0125059722626828,0.0266666666766667,0.158888888877778,0.2983333331875	869	1	0	3	96	769
CAD locus	rs9970807	sgRNA_00120	TGTGGAGTAGGATTGTGGGC	57.1283	36.3577	100	1_56965619_56965638	GCCCACAATCCTACTCCACA	1	0.0898148	0.038782	1	0	0.132368	0,0.00403056183118101,0.122780987409375,0.262568359375	250	1	0	1	25	223
CAD locus	rs9970807	sgRNA_00117	GATCTGTGGAGTAGGATTGT	67.3368	40.2403	100	1_56965623_56965642	ACAATCCTACTCCACAGATC	1	0.140714	0.0907563	1	0	0.143127	0.0135476799231969,0.042696078407584,0.196279830529228,0.331358421577145	167	1	0	3	13	150
CAD locus	rs9970807	sgRNA_00116	AGATCTGTGGAGTAGGATTG	54.2658	35.1768	100	1_56965624_56965643	CAATCCTACTCCACAGATCT	1	0.144792	0.0915033	1	0.0025641	0.136242	0.01071428571,0.0496031744887057,0.21,0.330196078534622	249	1	0	2	25	221
CAD locus	rs9970807	sgRNA_00114	ACAGATCTCTGCTGTGTGAA	61.1088	37.9301	100	1_56965636_56965655	ACAGATCTCTGCTGTGTGAA	1	0.0896594	0.043497	1	0	0.121106	0,0.0123798076628005,0.117107014077309,0.221444781020493	262	1	0	1	18	242
CAD locus	rs9970807	sgRNA_00119	TGCTGTGTGAAAGGACACAC	63.6001	38.8754	100	1_56965645_56965664	TGCTGTGTGAAAGGACACAC	1	0.117896	0.0620496	1	0	0.149617	0,0,0.18336523655984,0.3340909089	214	1	0	2	13	198
CAD locus	rs17114046	sgRNA_09476	GGCCCTAGGAATCATTGTCA	77.1145	43.5393	100	1_56966320_56966339	GGCCCTAGGAATCATTGTCA	1	0.114509	0.0439576	1	0	0.172266	0,0.0134386571253414,0.144366869732555,0.291157142812257	100	1	0	1	7	91
CAD locus	rs17114046	sgRNA_09471	CACCTTGACAATGATTCCTA	74.0458	42.5438	100	1_56966325_56966344	TAGGAATCATTGTCAAGGTG	1	0.124409	0.0785714	1	0	0.146154	0,0.0255979314372334,0.174689441244177,0.300730942956989	121	1	0	1	11	108
CAD locus	rs17114046	sgRNA_09474	GACCTGCATTAAGATCATGT	75.3702	42.9778	100	1_56966371_56966390	GACCTGCATTAAGATCATGT	1	0.116935	0.0730846	1	0	0.149442	0,0.017136769467918,0.139178845598706,0.34503189968052	114	1	0	1	9	103
CAD locus	rs17114046	sgRNA_09473	CTGCATTAAGATCATGTTGG	68.199	40.5466	100	1_56966374_56966393	CTGCATTAAGATCATGTTGG	1	0.0854081	0.0475113	1	0.00155709	0.121165	0.0102127615554414,0.0226301045982923,0.0987364245150794,0.185392051550847	147	1	0	1	14	131
CAD locus	rs17114046	sgRNA_09472	CTCCAACATGATCTTAATGC	77.053	43.5197	100	1_56966376_56966395	GCATTAAGATCATGTTGGAG	1	0.102357	0.0841837	1	0.000964979	0.123464	0.0112784993022496,0.0263848397369534,0.117930696616645,0.251936507802436	135	1	0	0	8	126
CAD locus	rs56186267	sgRNA_18533	GCTGTAAGATACAAAAGATA	54.7633	35.3852	100	1_56970371_56970390	TATCTTTTGTATCTTACAGC	1	0.211479	0.155139	1	0.00784501	0.179361	0.0338007648582684,0.0670036765078125,0.31250000015625,0.470756302682045	229	1	0	0	21	207
CAD locus	rs56186267	sgRNA_18534	GGTAATTATTTAAAAATGAA	24.9381	19.9604	100	1_56970400_56970419	TTCATTTTTAAATAATTACC	1	0.195609	0.182962	1	0.00177778	0.145964	0.0398655691050817,0.0819724341124434,0.257726669620487,0.397138975056894	912	1	0	7	87	817
CAD locus	rs56186267	sgRNA_18532	CTAGAAAGAATTTTTAGAGT	44.5341	30.8122	100	1_56970421_56970440	ACTCTAAAAATTCTTTCTAG	1	0.128419	0.0647059	1	0.00189076	0.144047	0.0122632283595586,0.0265596864288486,0.181760204028931,0.361363636468409	375	1	0	1	32	341
CAD locus	rs56186267	sgRNA_18535	TTAATTCTTCTTGAGGGTGT	56.57	36.1308	100	1_56970448_56970467	ACACCCTCAAGAAGAATTAA	1	0.0736435	0.0388587	1	0.000262605	0.100852	0.00358906827697178,0.0130444718132387,0.0889525690450898,0.2002272726075	266	1	0	2	17	246
CAD locus	rs72664324	sgRNA_23453	CTGGTGACAACTTGCATATC	83.7283	45.5718	100	1_56972319_56972338	GATATGCAAGTTGTCACCAG	1	0.0971487	0.0554113	1	0	0.135419	0,0.0180909090927013,0.116477272831778,0.261904762046296	111	1	0	0	9	101
CAD locus	rs72664324	sgRNA_23452	ACATCGGTTCATTTCCTGTC	77.7726	43.7484	100	1_56972338_56972357	GACAGGAAATGAACCGATGT	1	0.0985197	0.0630252	1	0	0.12915	0.00779220779462338,0.0306122448397959,0.122448979588776,0.187773570946048	85	1	0	0	10	74
CAD locus	rs72664324	sgRNA_23456	TAGGACGAAGGAACAGACAT	73.7906	42.4595	100	1_56972354_56972373	ATGTCTGTTCCTTCGTCCTA	1	0.143345	0.101149	1	0.00672797	0.135217	0.0357142857792208,0.0551378446438954,0.202922077820617,0.29774436075188	161	1	0	0	10	150
CAD locus	rs72664324	sgRNA_23458	TCACACAGGGACTAGGACGA	82.9159	45.3301	100	1_56972366_56972385	TCGTCCTAGTCCCTGTGTGA	1	0.110595	0.0666667	1	0.0015515	0.123447	0.0224358973439103,0.0415721843240886,0.144230769099702,0.216175358831141	161	1	0	0	10	150
CAD locus	rs72664324	sgRNA_23454	CTTTACAGTTGGACTCACAC	83.6238	45.5408	100	1_56972380_56972399	GTGTGAGTCCAACTGTAAAG	1	0.0913957	0.0664935	1	0	0.117017	0,0.0134132534279254,0.138443807217865,0.195555555564444	111	1	0	1	10	99
CAD locus	rs72664332	sgRNA_23470	TGGCCTCCAAAATAAGGTCT	79.4316	44.2685	100	1_56980177_56980196	AGACCTTATTTTGGAGGCCA	1	0.141675	0.0832088	1	0.00245098	0.178921	0.0116790562591896,0.0261573689937552,0.162398284388344,0.3832321430025	130	1	0	1	11	117
CAD locus	rs72664332	sgRNA_23460	AAAGACTGGCCTCCAAAATA	62.6958	38.5356	100	1_56980183_56980202	TATTTTGGAGGCCAGTCTTT	1	0.163992	0.129555	1	0.00657895	0.131113	0.0434419381204121,0.0751879698796992,0.2133333332,0.303747534353057	221	1	0	1	18	201
CAD locus	rs72664332	sgRNA_23469	TATTCAGTGGAATATGGTTT	60.5229	37.7036	100	1_56980206_56980225	AAACCATATTCCACTGAATA	1	0.114408	0.0695203	1	0.000527903	0.137775	0.00975459146446793,0.0203218350442774,0.161631720088772,0.285651994868867	260	1	0	0	38	221
CAD locus	rs72664332	sgRNA_23465	CCATATTCCACTGAATATTA	69.3476	40.9499	100	1_56980209_56980228	CCATATTCCACTGAATATTA	1	0.140893	0.111364	1	0	0.140551	0,0.0454545454545455,0.204383975824339,0.265153300013892	153	1	0	0	15	137
CAD locus	rs72664332	sgRNA_23466	CCTTAATATTCAGTGGAATA	67.05	40.1377	100	1_56980212_56980231	TATTCCACTGAATATTAAGG	1	0.154376	0.100483	1	0.00251177	0.146452	0.0221330532312962,0.0587034813197364,0.22309959048372,0.34664145626459	170	1	0	1	12	156
CAD locus	rs55869368	sgRNA_18231	AAAAAGAAACTTTTGCAAAT	33.6212	25.1616	100	1_56986603_56986622	AAAAAGAAACTTTTGCAAAT	1	0.073495	0.0340136	1	0	0.100508	0,0.00153846153846154,0.113378684603175,0.1999999998	1121	1	0	6	99	1015
CAD locus	rs55869368	sgRNA_18242	TTTTGCAAATCGGCCTAGCA	80.7781	44.6836	100	1_56986613_56986632	TTTTGCAAATCGGCCTAGCA	1	0.119595	0.0816723	1	0	0.146327	0,0,0.16683135718084,0.3	111	1	0	1	4	105
CAD locus	rs55869368	sgRNA_18240	TGCAAATCGGCCTAGCACGG	60.489	37.6905	100	1_56986616_56986635	TGCAAATCGGCCTAGCACGG	1	0.124238	0.0964286	1	0	0.103426	0.041326530694898,0.0642857143821429,0.14000000002,0.2431000000415	337	1	0	0	32	304
CAD locus	rs72664335	sgRNA_23471	AGATCAGATGTTACAAGAGC	72.0898	41.8908	100	1_56986956_56986975	AGATCAGATGTTACAAGAGC	1	0.107076	0.0664118	1	0.00205677	0.122615	0.0117943647885554,0.0261593610469384,0.140609390841409,0.251748251835165	164	1	0	1	10	152
CAD locus	rs72664335	sgRNA_23472	GATCAGATGTTACAAGAGCT	70.2836	41.2744	100	1_56986957_56986976	GATCAGATGTTACAAGAGCT	1	0.144879	0.102399	1	0.00656814	0.144149	0.0280369124020812,0.05091285362951,0.169437647088418,0.351218281753107	134	1	0	2	7	124
CAD locus	rs72664335	sgRNA_23473	TATCACATAAACACATGCCC	64.9371	39.3708	100	1_56986992_56987011	TATCACATAAACACATGCCC	1	0.0858871	0.0529827	1	0	0.117608	0,0.0133689839612299,0.11323529398963,0.213906615454144	177	1	0	1	12	163
CAD locus	rs56348932	sgRNA_18680	AGGAAGTGCCTTGGCACACA	68.6532	40.7067	100	1_56988519_56988538	AGGAAGTGCCTTGGCACACA	1	0.0934619	0.0690341	1	0	0.114703	0,0.0231319251332462,0.120020195450287,0.197935397632621	203	1	0	1	14	187
CAD locus	rs56348932	sgRNA_18678	AATGAGGTCCGTGTGTGCCA	66.9197	40.0909	100	1_56988530_56988549	TGGCACACACGGACCTCATT	1	0.0752281	0.0408163	1	0	0.112327	0,0.0102301790325661,0.114130434677174,0.157453416020481	161	1	0	0	15	145
CAD locus	rs56348932	sgRNA_18685	GCACACACGGACCTCATTCA	84.0114	45.6555	100	1_56988532_56988551	GCACACACGGACCTCATTCA	1	0.1877	0.143956	1	0.0163743	0.165673	0.0387982507977127,0.0784473499578688,0.272868435698912,0.386278195515414	84	1	0	1	8	74
CAD locus	rs56348932	sgRNA_18681	CACACACGGACCTCATTCAA	69.0786	40.8559	100	1_56988533_56988552	CACACACGGACCTCATTCAA	1	0.131572	0.113056	1	0	0.123173	0.0143946175285461,0.063031462581609,0.156851851971019,0.235277777788472	132	1	0	1	9	121
CAD locus	rs56348932	sgRNA_18679	ACACACGGACCTCATTCAAG	82.1457	45.0989	100	1_56988534_56988553	ACACACGGACCTCATTCAAG	1	0.122581	0.0636886	1	0	0.146731	0.000846560848465605,0.0308972071757576,0.18398938560401,0.267744500367939	73	1	0	0	5	67
CAD locus	rs72664341	sgRNA_23481	GACACACCATGGTTAAGTCC	82.7322	45.2751	100	1_56990728_56990747	GACACACCATGGTTAAGTCC	1	0.154285	0.0948732	1	0.00315126	0.17487	0.0166570262163274,0.0347593583547794,0.206939799444428,0.425563909543435	93	1	0	0	11	81
CAD locus	rs72664341	sgRNA_23476	ACACACCATGGTTAAGTCCT	82.6505	45.2506	100	1_56990729_56990748	ACACACCATGGTTAAGTCCT	1	0.111692	0.0669371	1	0.00874126	0.131191	0.0242377621916364,0.0363636363069153,0.137925696570743,0.235863101673176	97	1	0	0	11	85
CAD locus	rs72664341	sgRNA_23480	CACACCATGGTTAAGTCCTG	80.036	44.4555	100	1_56990730_56990749	CACACCATGGTTAAGTCCTG	1	0.0811497	0.0374537	1	0	0.13132	0,0.00775694893083387,0.0941366327511431,0.19642857155972	97	1	0	0	7	89
CAD locus	rs72664341	sgRNA_23475	AATTCCCCAGGACTTAACCA	78.592	44.0064	100	1_56990737_56990756	TGGTTAAGTCCTGGGGAATT	1	0.123835	0.0712369	1	0.00373347	0.149293	0.01856983757263,0.0360376603863709,0.191804407888769,0.267424369872402	102	1	0	0	6	95
CAD locus	rs72664341	sgRNA_23482	GCTGAAGGATACCAGATTGG	76.7393	43.4195	100	1_56990769_56990788	CCAATCTGGTATCCTTCAGC	1	0.226299	0.174033	1	0.00318841	0.200376	0.0274215989698589,0.0753326805930544,0.31106120711468,0.481144895066811	108	1	0	0	4	103
CAD locus	rs56322312	sgRNA_18643	AGTCTTTGAGCATCTATGCA	74.2916	42.6249	100	1_56991848_56991867	TGCATAGATGCTCAAAGACT	1	0.105114	0.0605042	1	0.00260741	0.132056	0.015281632613649,0.026455026452003,0.131092436860504,0.272727272836364	137	1	0	1	9	126
CAD locus	rs56322312	sgRNA_18648	TAGTCTTTGAGCATCTATGC	78.8694	44.0933	100	1_56991849_56991868	GCATAGATGCTCAAAGACTA	1	0.092969	0.0654762	1	0	0.114027	0.0103896104076741,0.0301437766571681,0.125832500766225,0.190476190428571	111	1	0	0	9	101
CAD locus	rs56322312	sgRNA_18647	GCTCAAAGACTATCAGTTGA	76.2938	43.2765	100	1_56991857_56991876	GCTCAAAGACTATCAGTTGA	1	0.105427	0.0571429	1	0.00264914	0.122821	0.0136752136410256,0.0311111110022222,0.153061224528061,0.22588235304	121	1	0	0	11	109
CAD locus	rs56322312	sgRNA_18651	TTTGTAATAAGGCAACTCTG	67.4724	40.2887	100	1_56991915_56991934	CAGAGTTGCCTTATTACAAA	1	0.128694	0.0880278	1	0	0.14982	0,0.0265808823285977,0.174839916977004,0.277293233000106	178	1	0	1	15	161
CAD locus	rs56322312	sgRNA_18646	GAGTTGCCTTATTACAAAAT	64.4598	39.1949	100	1_56991917_56991936	GAGTTGCCTTATTACAAAAT	1	0.155574	0.116883	1	0.0157343	0.125748	0.046102272788251,0.0664031621003952,0.2076923076,0.308890860351189	197	1	0	0	13	183
CAD locus	rs4634932	sgRNA_16754	AGAGAAGTGAAGTTTGGGAC	56.2119	35.9844	100	1_56996150_56996169	GTCCCAAACTTCACTTCTCT	1	0.0926958	0.0438312	1	0.00147059	0.117701	0.00739869281326797,0.0221658663385314,0.118721794349955,0.232779591989939	344	1	0	0	23	320
CAD locus	rs4634932	sgRNA_16759	GCATCTTGAGCAGAACTAGA	79.7129	44.3557	100	1_56996174_56996193	TCTAGTTCTGCTCAAGATGC	1	0.120857	0.0674074	1	0	0.151531	0,0,0.180667701926126,0.308611111035087	115	1	0	1	8	105
CAD locus	rs4634932	sgRNA_16760	GGCATCTTGAGCAGAACTAG	82.6513	45.2509	100	1_56996175_56996194	CTAGTTCTGCTCAAGATGCC	1	0.109288	0.0808204	1	0	0.133545	0.00442482873609209,0.0224348880808249,0.148323494870933,0.256490361074886	102	1	0	0	3	98
CAD locus	rs4634932	sgRNA_16762	TTTGTCAGTCATATGCTTGG	70.5034	41.3502	100	1_56996196_56996215	CCAAGCATATGACTGACAAA	1	0.0912127	0.0654762	1	0	0.113855	0.00142533936339367,0.0131404578494684,0.129411764716742,0.189062388279255	178	1	0	2	10	165
CAD locus	rs4634932	sgRNA_16757	ATCTTTGTCAGTCATATGCT	76.4594	43.3297	100	1_56996199_56996218	AGCATATGACTGACAAAGAT	1	0.0969614	0.0497253	1	0.002	0.138036	0.00742115029313544,0.019540702706796,0.111303330257754,0.238026060825299	182	1	0	1	8	172
CAD locus	rs72664353	sgRNA_23490	TCATGTATTGAGGTTTGAAC	80.4861	44.5941	100	1_57001854_57001873	GTTCAAACCTCAATACATGA	1	0.0802718	0.0302564	1	0	0.125506	0,0.00705467377283951,0.0975999002421453,0.247999999829744	126	1	0	0	5	120
CAD locus	rs72664353	sgRNA_23491	TTGCACAGTATCATGTATTG	66.7992	40.0477	100	1_57001864_57001883	CAATACATGATACTGTGCAA	1	0.103832	0.068602	1	0	0.139882	0.00332167832032943,0.012499999990625,0.137244444247619,0.240290486381254	156	1	0	1	12	142
CAD locus	rs72664353	sgRNA_23487	CCACAACAAACACCTTTTTC	67.1227	40.1637	100	1_57001895_57001914	CCACAACAAACACCTTTTTC	1	0.0872941	0.0445714	1	0	0.120896	0,0.0153453689210718,0.110204081714059,0.230187970160078	227	1	0	1	11	214
CAD locus	rs72664353	sgRNA_23488	CCTGAAAAAGGTGTTTGTTG	62.7292	38.5482	100	1_57001898_57001917	CAACAAACACCTTTTTCAGG	1	0.0806914	0.043956	1	0	0.10919	0,0.0142302549982775,0.111136762235238,0.189991546952922	239	1	0	1	13	224
CAD locus	rs72664353	sgRNA_23485	AGAATGGCTTTCCCTGAAAA	55.9913	35.8939	100	1_57001910_57001929	TTTTCAGGGAAAGCCATTCT	1	0.120381	0.0609119	1	0.00169597	0.129613	0.0210246029107243,0.0458631066947032,0.164550988007958,0.305138978412869	392	1	0	1	27	363
CAD locus	rs72664354	sgRNA_23495	TAGGAAGTTATCTCAGCTCT	66.5706	39.9654	100	1_57004423_57004442	AGAGCTGAGATAACTTCCTA	1	0.129897	0.0959922	1	0.00915751	0.122074	0.0233126935493451,0.044534412818421,0.162406015190977,0.26638888885	153	1	0	0	16	136
CAD locus	rs72664354	sgRNA_23494	TAACTTCCTAAAAAACATGA	56.5861	36.1374	100	1_57004433_57004452	TAACTTCCTAAAAAACATGA	1	0.160097	0.124717	1	0	0.169978	0,0,0.230588235312647,0.388538113560138	332	1	0	0	23	308
CAD locus	rs72664354	sgRNA_23493	CATTTTCCTTCATGTTTTTT	28.0355	21.8966	100	1_57004442_57004461	AAAAAACATGAAGGAAAATG	1	0.0784399	0	1	0	0.124523	0,0,0.12000000012,0.261312216992364	1141	1	0	17	127	996
CAD locus	rs72664355	sgRNA_23498	GGATGTGTAGGTTGCAGAGG	44.7939	30.9363	100	1_57007752_57007771	GGATGTGTAGGTTGCAGAGG	1	0.095404	0.0800917	1	0	0.0892728	0.0110154551041344,0.0342028960141433,0.123529411665625,0.196834415537946	446	1	0	1	28	416
CAD locus	rs72664355	sgRNA_23496	ACTCACTGACAAACACTTAA	65.5807	39.6065	100	1_57007785_57007804	ACTCACTGACAAACACTTAA	1	0.122197	0.0940666	1	0	0.12834	0,0.0353468762467946,0.163228383458674,0.278596938803253	168	1	0	1	18	148
CAD locus	rs72664355	sgRNA_23497	CTCACTGACAAACACTTAAT	69.3143	40.9382	100	1_57007786_57007805	CTCACTGACAAACACTTAAT	1	0.125258	0.0887574	1	0	0.139781	0,0.0326530611863946,0.165011459245989,0.296791208901363	169	1	0	1	17	150
CAD locus	rs72664355	sgRNA_23499	TAAAATCAAAGCATGAAGAA	32.3387	24.4363	100	1_57007811_57007830	TAAAATCAAAGCATGAAGAA	1	0.16806	0.134529	1	0.00288889	0.139398	0.0239004103694162,0.0658063428793607,0.244897959044898,0.3483333332	856	1	0	7	78	770
CAD locus	rs2404715	sgRNA_12339	TACAGTACAGAGTTATGAGT	74.2917	42.6249	100	1_57008736_57008755	TACAGTACAGAGTTATGAGT	1	0.119153	0.0676923	1	0	0.15534	0,0.016184251502023,0.164609053547325,0.298133333346267	137	1	0	0	12	124
CAD locus	rs2404715	sgRNA_12340	TACTCATAACTCTGTACTGT	73.0755	42.2218	100	1_57008737_57008756	ACAGTACAGAGTTATGAGTA	1	0.130292	0.061745	1	0	0.176124	0,0.0198563691553716,0.194078514041114,0.319201127883182	132	1	0	0	7	124
CAD locus	rs56170783	sgRNA_18509	GGATGTTTCTTCAATGGTTC	74.3138	42.6322	100	1_57016086_57016105	GGATGTTTCTTCAATGGTTC	1	0.111877	0.0687379	1	0.0016221	0.138851	0.0109180035737968,0.0277118047640887,0.150276626583793,0.253393665178733	146	1	0	0	10	135
CAD locus	rs56170783	sgRNA_18508	CTTTGCAAGGATTAAGGGCC	79.5238	44.2971	100	1_57016115_57016134	GGCCCTTAATCCTTGCAAAG	1	0.0951675	0.0562771	1	0.00212769	0.119981	0.0113225560547404,0.02313630001037,0.132644628115024,0.218413634993901	119	1	0	0	9	109
CAD locus	rs56170783	sgRNA_18511	TGCTGCTTTGCAAGGATTAA	70.396	41.3132	100	1_57016120_57016139	TTAATCCTTGCAAAGCAGCA	1	0.122766	0.0927934	1	0	0.125232	0.00546343538430272,0.0335965014199155,0.178606719392609,0.285044642901563	176	1	0	1	12	162
CAD locus	rs56170783	sgRNA_18513	TTAATCCTTGCAAAGCAGCA	63.0265	38.6603	100	1_57016120_57016139	TTAATCCTTGCAAAGCAGCA	1	0.112166	0.0872886	1	0	0.117579	0,0.0253580015243495,0.163570924509143,0.246784248656013	176	1	0	1	9	165
CAD locus	rs56170783	sgRNA_18514	TTGCTGCTTTGCAAGGATTA	71.9339	41.8381	100	1_57016121_57016140	TAATCCTTGCAAAGCAGCAA	1	0.127777	0.101511	1	0.00341797	0.117217	0.0230456656716034,0.0550222230927885,0.16788744352549,0.257225137641518	182	1	0	0	15	166
CAD locus	rs17115100	sgRNA_09485	CGGTGAGTTTGCTGTGGACA	63.7795	38.9423	100	10_104591346_104591365	TGTCCACAGCAAACTCACCG	1	0.125276	0.0709979	1	0	0.138182	0.00952343761704425,0.0249693008856506,0.191584244134852,0.330882353085937	172	1	0	1	11	159
CAD locus	rs17115100	sgRNA_09482	CAGCATCGGTGAGTTTGCTG	71.3163	41.6285	100	10_104591352_104591371	CAGCAAACTCACCGATGCTG	1	0.092165	0.0428571	1	0	0.136289	0,0.0094017094517094,0.129989495902311,0.236795176614648	121	1	0	1	5	114
CAD locus	rs17115100	sgRNA_09490	TCACCGATGCTGCTCCAGAG	70.5691	41.3727	100	10_104591360_104591379	TCACCGATGCTGCTCCAGAG	1	0.122994	0.0825397	1	0	0.139175	0.0145745797273897,0.0311111110555556,0.16041666659375,0.2870065789	105	1	0	0	8	96
CAD locus	rs17115100	sgRNA_09480	ATGCTGCTCCAGAGTGGAAG	53.8663	35.0085	100	10_104591366_104591385	ATGCTGCTCCAGAGTGGAAG	1	0.112519	0.0860678	1	0	0.111942	0.00322637928722021,0.0232904350807624,0.182678859599623,0.249999999905449	283	1	0	1	19	262
CAD locus	rs17115100	sgRNA_09486	CTTCCACTCTGGAGCAGCAT	74.8367	42.8038	100	10_104591366_104591385	ATGCTGCTCCAGAGTGGAAG	1	0.126576	0.102451	1	0	0.139094	0,0.0188538595192303,0.172140278326942,0.279204545374471	136	1	0	0	13	122
CAD locus	rs1004467	sgRNA_01484	CAGGGTCTACTAGAACCTGA	78.648	44.024	100	10_104594499_104594518	CAGGGTCTACTAGAACCTGA	1	0.113273	0.0622983	1	0	0.144904	0,0.0125444408667784,0.179642857157738,0.284285714380476	126	1	0	0	6	119
CAD locus	rs1004467	sgRNA_01491	GTCTACTAGAACCTGAAGGC	72.7052	42.0979	100	10_104594503_104594522	GTCTACTAGAACCTGAAGGC	1	0.193646	0.157251	1	0.000811688	0.168287	0.0234611742556468,0.0712576897711039,0.269915352350493,0.435115089078342	90	1	0	0	7	82
CAD locus	rs1004467	sgRNA_01492	TCTACTAGAACCTGAAGGCA	68.6027	40.689	100	10_104594504_104594523	TCTACTAGAACCTGAAGGCA	1	0.180809	0.102707	1	0	0.203071	0.00210526315473684,0.0479119073899655,0.219292619221156,0.498293352364095	136	1	0	1	9	125
CAD locus	rs1004467	sgRNA_01488	GCAGCATCTCACCTTCAACC	72.8681	42.1524	100	10_104594530_104594549	GCAGCATCTCACCTTCAACC	1	0.145373	0.0890967	1	0	0.149773	0.0144444445076389,0.0342471210905455,0.216541353452632,0.341929237649675	168	1	0	2	14	151
CAD locus	rs1004467	sgRNA_01480	AGCATCTCACCTTCAACCAG	69.8275	41.1167	100	10_104594532_104594551	AGCATCTCACCTTCAACCAG	1	0.0953376	0.0612498	1	0.00145243	0.112127	0.0133796791264877,0.0269166126257741,0.124025973984545,0.225216888424192	172	1	0	0	9	162
CAD locus	rs3824755	sgRNA_15886	CCATCTTCTCTGCCCCCGGG	65.3921	39.5376	100	10_104595811_104595830	CCATCTTCTCTGCCCCCGGG	1	0.106085	0.0660959	1	0	0.135108	0.00380132049351531,0.0178619174997135,0.14964435787211,0.232712074290171	190	1	0	4	22	163
CAD locus	rs3824755	sgRNA_15891	CTCTGCTGGCTTCCTCCCGG	63.2182	38.7323	100	10_104595826_104595845	CCGGGAGGAAGCCAGCAGAG	1	0.0516551	0.0359387	1	0	0.0765222	0,0.00947078132296658,0.0751629322911374,0.106578512337677	302	1	0	2	17	282
CAD locus	rs3824755	sgRNA_15884	AGGTAGTTGGTCAGCAGACC	75.7115	43.0885	100	10_104595855_104595874	AGGTAGTTGGTCAGCAGACC	1	0.0681651	0.0443787	1	0	0.0992001	0.00450158975322427,0.0230799373198306,0.0788223141259814,0.154640628349691	143	1	0	0	7	135
CAD locus	rs3824755	sgRNA_15894	GGTCAGCAGACCTGGCTGAT	71.3154	41.6281	100	10_104595863_104595882	GGTCAGCAGACCTGGCTGAT	1	0.0873963	0.0381111	1	0	0.131171	0,0.00289974937020384,0.118869645740136,0.237419149514903	167	1	0	1	11	154
CAD locus	rs3824755	sgRNA_15898	TTTTCTTGGACCAATCAGCC	76.4351	43.3219	100	10_104595876_104595895	GGCTGATTGGTCCAAGAAAA	1	0.0841365	0.0486815	1	0	0.120956	0,0.0160416667395833,0.104296296235852,0.199407957015957	133	1	0	1	14	117
CAD locus	rs7912206	sgRNA_25463	ATATTTTCTTTCTTGCAGAG	39.3432	28.2348	100	10_104604530_104604549	CTCTGCAAGAAAGAAAATAT	1	0.128718	0.0416549	1	0	0.17918	0,0.00264260247709002,0.193340494294307,0.411730765941586	588	1	0	6	48	533
CAD locus	rs11191416	sgRNA_00402	TGCTAGTGTTGTAGGAAGTC	43.6571	30.3898	100	10_104604893_104604912	GACTTCCTACAACACTAGCA	1	0.180332	0.144	1	0	0.159244	0.0155824175837353,0.0696783217896783,0.249911421597809,0.386552036128664	272	1	0	3	24	244
CAD locus	rs11191416	sgRNA_00401	TGCTAGGATGCTAGTGTTGT	77.2397	43.5792	100	10_104604901_104604920	ACAACACTAGCATCCTAGCA	1	0.0701696	0.0431568	1	0	0.108006	0,0.0174149659167347,0.0947692307885035,0.148536796655983	115	1	0	0	7	107
CAD locus	rs11191416	sgRNA_00390	CACTAGCATCCTAGCAGTCA	79.6414	44.3336	100	10_104604905_104604924	CACTAGCATCCTAGCAGTCA	1	0.12053	0.0763627	1	0	0.139655	0.00677404883002798,0.0317775974606737,0.177984515471329,0.274718614630758	86	1	0	0	7	78
CAD locus	rs11191416	sgRNA_00399	TCACTGTCACCATGACTGCT	62.0248	38.281	100	10_104604917_104604936	AGCAGTCATGGTGACAGTGA	1	0.072721	0.0371429	1	0	0.104136	0,0,0.0904085772134744,0.183601440752845	359	1	0	2	25	331
CAD locus	rs3824754	sgRNA_15878	TGAGTAGGTCTTCTTCGCGG	96.2364	49.0411	100	10_104614300_104614319	TGAGTAGGTCTTCTTCGCGG	1	0.0506822	0.00634921	1	0	0.178461	0,0,0.0304687959538102,0.0572956455538579	31	1	0	0	1	29
CAD locus	rs3824754	sgRNA_15869	CGGAGGCGCGTGTTGCATTC	94.1656	48.4976	100	10_104614317_104614336	CGGAGGCGCGTGTTGCATTC	1	0.122648	0.0644091	1	0	0.201119	0.00523809523903175,0.0262403846277812,0.133188034173377,0.224228571253543	24	1	0	0	0	23
CAD locus	rs3824754	sgRNA_15872	GGAGGCGCGTGTTGCATTCT	84.2992	45.7404	100	10_104614318_104614337	GGAGGCGCGTGTTGCATTCT	1	0.101013	0.0587471	1	0	0.135385	0,0.026068416841857,0.144451871782631,0.226785714205494	76	1	0	0	5	70
CAD locus	rs3824754	sgRNA_15870	GAGGCGCGTGTTGCATTCTG	89.349	47.1875	100	10_104614319_104614338	GAGGCGCGTGTTGCATTCTG	1	0.0878573	0.0500611	1	0	0.152376	0,0.0185000071830003,0.111072221083153,0.146034166152655	48	1	0	0	0	47
CAD locus	rs3824754	sgRNA_15877	TCTGGGGTGTGCAGTCTCTT	76.0947	43.2124	100	10_104614335_104614354	TCTGGGGTGTGCAGTCTCTT	1	0.070242	0.0376766	1	0	0.106202	0,0,0.0999999999065934,0.175212584993861	177	1	0	0	5	171
CAD locus	rs4409766	sgRNA_16484	CTTGGCTACTTCTGTGTTTC	52.4896	34.4218	100	10_104616661_104616680	CTTGGCTACTTCTGTGTTTC	1	0.0853459	0.0447399	1	0	0.113209	0,0.0090818272504768,0.120320855774064,0.228680927340471	320	1	0	4	24	291
CAD locus	rs4409766	sgRNA_16483	CTCTAAGCAAGGAATGAGGA	45.1213	31.0921	100	10_104616687_104616706	TCCTCATTCCTTGCTTAGAG	1	0.141311	0.0945378	1	0.00175824	0.134258	0.0221176471329713,0.0459595959651515,0.201190476360714,0.321696149600534	337	1	0	1	33	302
CAD locus	rs4409766	sgRNA_16482	AGTACTCTAAGCAAGGAATG	65.2232	39.4758	100	10_104616691_104616710	CATTCCTTGCTTAGAGTACT	1	0.180909	0.132029	1	0.000630252	0.174809	0.0204618689934439,0.057022032933585,0.251338816953341,0.423565476111938	162	1	0	1	11	149
CAD locus	rs11191425	sgRNA_03553	CCTTAAAAGTTATTAAATTC	53.7145	34.9443	100	10_104625920_104625939	CCTTAAAAGTTATTAAATTC	1	0.180673	0.155934	1	0.00519481	0.142703	0.0279258798107926,0.0620972492731707,0.24857142859254,0.391149777360813	330	1	0	3	25	301
CAD locus	rs11191425	sgRNA_03550	CCAGAATTTAATAACTTTTA	48.9817	32.8777	100	10_104625923_104625942	TAAAAGTTATTAAATTCTGG	1	0.146288	0.12381	1	0	0.124422	0.0222222221444444,0.0629370629172078,0.187980769249531,0.302857142787619	375	1	0	1	38	335
CAD locus	rs11191425	sgRNA_03554	GGTAAGTCATTTCATCTTCC	49.5903	33.1508	100	10_104625976_104625995	GGAAGATGAAATGACTTACC	1	0.0839658	0.0403457	1	0	0.119117	0,0.00935672520701754,0.111718750191518,0.23259262033957	417	1	0	3	51	362
CAD locus	rs11191425	sgRNA_03552	CCCAAGGTCACTGAGCTTGA	58.9493	37.0868	100	10_104625994_104626013	CCCAAGGTCACTGAGCTTGA	1	0.0594528	0.030303	1	0	0.0779476	0.000714285712380952,0.0127840908622159,0.0861214049916488,0.157536698697279	561	1	0	3	69	488
CAD locus	rs11191425	sgRNA_03548	AGGTCACTGAGCTTGATGGT	67.6432	40.3495	100	10_104625998_104626017	AGGTCACTGAGCTTGATGGT	1	0.108879	0.0636623	1	0.00116667	0.126111	0.0113961038862338,0.0257310267929464,0.145897108780421,0.261019013632828	206	1	0	1	18	186
CAD locus	rs7098825	sgRNA_22287	GCTTCGGCAGCACATATAGT	88.9702	47.0816	100	10_104628184_104628203	GCTTCGGCAGCACATATAGT	1	0.118684	0.0654762	1	0.0077381	0.169034	0.0130784103613147,0.03571428575,0.139318885423375,0.216689976487273	37	1	0	1	3	32
CAD locus	rs7098825	sgRNA_22285	AATGATAGAGAAGATTTGCA	44.3287	30.7137	100	10_104628207_104628226	AATGATAGAGAAGATTTGCA	1	0.0844793	0.0451282	1	0	0.105959	0.00562045899248792,0.0228571428165079,0.106837607029915,0.210931676884657	517	1	0	5	45	466
CAD locus	rs7098825	sgRNA_22288	TTGTATGTCATCTTGCGCAG	83.8404	45.605	100	10_104628233_104628252	CTGCGCAAGATGACATACAA	1	0.0600023	0.0120664	1	0	0.142935	0,0.00246168227590263,0.0455882350912734,0.13119533548688	71	1	0	0	9	61
CAD locus	rs7098825	sgRNA_22289	TTTGTATGTCATCTTGCGCA	82.7678	45.2858	100	10_104628234_104628253	TGCGCAAGATGACATACAAA	1	0.0920745	0.0544465	1	0.00246812	0.120157	0.0104575163189542,0.0215384614984615,0.109375,0.198611110913889	117	1	0	0	14	102
CAD locus	rs7098825	sgRNA_22286	ATTTGTATGTCATCTTGCGC	89.8614	47.33	100	10_104628235_104628254	GCGCAAGATGACATACAAAT	1	0.0884023	0.027059	1	0	0.150951	0.00299981104625378,0.00871548617442977,0.100373956233295,0.222066326743495	76	1	0	0	9	66
CAD locus	rs17878846	sgRNA_10149	GTATTCTGTGAGCATGGGTA	77.299	43.5981	100	10_104630366_104630385	TACCCATGCTCACAGAATAC	1	0.117675	0.0783217	1	0.00343516	0.134128	0.0167832167793207,0.0322756191657658,0.15194859483857,0.301435406445933	131	1	0	0	12	118
CAD locus	rs17878846	sgRNA_10151	TGAACTGCGCATATCTTGAA	85.475	46.0844	100	10_104630409_104630428	TTCAAGATATGCGCAGTTCA	1	0.13847	0.106667	1	0	0.142702	0.0268975468564387,0.0497041418228797,0.170068027299843,0.327731092439076	69	1	0	0	1	67
CAD locus	rs17878846	sgRNA_10148	CAGCACCCACTAATCAACCT	83.8492	45.6076	100	10_104630427_104630446	CAGCACCCACTAATCAACCT	1	0.134169	0.0941176	1	0.011847	0.148674	0.024428904479021,0.0413793103672414,0.157790927046868,0.274406837628706	89	1	0	0	10	78
CAD locus	rs17878846	sgRNA_10146	AAGGGCCAAGGTTGATTAGT	80.7004	44.6598	100	10_104630435_104630454	ACTAATCAACCTTGGCCCTT	1	0.0834035	0.0573645	1	0	0.127456	0,0.0108309192197567,0.101532677779757,0.173876319790769	95	1	0	1	9	84
CAD locus	rs17878846	sgRNA_10145	AAAGGGCCAAGGTTGATTAG	82.1333	45.0952	100	10_104630436_104630455	CTAATCAACCTTGGCCCTTT	1	0.122979	0.0947917	1	0.000945378	0.136972	0.0087731092147563,0.0234375,0.173333333330667,0.241149579525424	105	1	0	0	6	98
CAD locus	rs77335224	sgRNA_25129	GGCCGAAGTGGGAGGCTTGC	20.2839	16.8634	100	10_104636271_104636290	GCAAGCCTCCCACTTCGGCC	1	0.0185698	0	1	0	0.0741527	0,0,0,0.0223748502327605	1884	1	0	51	440	1392
CAD locus	rs3740390	sgRNA_15434	AAGATAACTGATGACATGCA	65.3962	39.5391	100	10_104638484_104638503	AAGATAACTGATGACATGCA	1	0.0994884	0.0460227	1	0.00316206	0.128796	0.0132063338753718,0.0244514106545455,0.118343195310651,0.256883117177345	233	1	0	0	15	217
CAD locus	rs144662567	sgRNA_08327	GCCCTGTCTTTTCTTTATGT	55.5882	35.7278	100	10_104648475_104648494	GCCCTGTCTTTTCTTTATGT	1	0.101286	0.0662668	1	0	0.119466	0.00420332490763302,0.0230122193472275,0.141670648337425,0.229490591001859	275	1	0	1	28	245
CAD locus	rs144662567	sgRNA_08331	TCCAACATAAAGAAAAGACA	29.4915	22.7749	100	10_104648479_104648498	TGTCTTTTCTTTATGTTGGA	1	0.134608	0.0802139	1	0.0034575	0.147075	0.0172733671019129,0.0339406511073137,0.180962510601485,0.321391108767458	643	1	0	4	60	578
CAD locus	rs144662567	sgRNA_08333	TTCCAACATAAAGAAAAGAC	41.3323	29.2447	100	10_104648480_104648499	GTCTTTTCTTTATGTTGGAA	1	0.122168	0.0842537	1	0.00212121	0.121337	0.0178432047896719,0.038608631839579,0.160714285988839,0.277040816580612	466	1	0	2	41	422
CAD locus	rs11191447	sgRNA_03573	CTTTTCATTCTACGAGAAGC	84.1073	45.6839	100	10_104652317_104652336	GCTTCTCGTAGAATGAAAAG	1	0.107009	0.0551808	1	0	0.15272	0,0.00599221353986408,0.135239959268351,0.288261581124083	122	1	0	0	14	107
CAD locus	rs11191447	sgRNA_03577	TTATTACTGAGAGGATATAA	68.6793	40.7159	100	10_104652341_104652360	TTATTACTGAGAGGATATAA	1	0.106255	0.062423	1	0	0.139491	0,0,0.184311594085575,0.265511328267798	234	1	0	0	11	222
CAD locus	rs74233296	sgRNA_24279	ATTATTAGTTTACGTTTTGG	52.4498	34.4047	100	10_104655308_104655327	CCAAAACGTAAACTAATAAT	1	0.0837325	0.023606	1	0	0.137735	0,0,0.111734444481535,0.229425837446172	318	1	0	6	21	290
CAD locus	rs74233296	sgRNA_24280	CATTGGTCTCTTAAATCATG	55.1955	35.5651	100	10_104655339_104655358	CATTGGTCTCTTAAATCATG	1	0.123615	0.0784314	1	0	0.14025	0,0.022923192898454,0.171650198702576,0.294551297238604	179	1	0	6	16	156
CAD locus	rs35125602	sgRNA_14562	ATCGTTTTGAGCCCGGGATG	71.189	41.585	100	10_104656001_104656020	ATCGTTTTGAGCCCGGGATG	1	0.129003	0.118182	1	0.000575895	0.110098	0.025647986456248,0.062050449596491,0.172348484836174,0.215462761808088	156	1	0	2	14	139
CAD locus	rs113282265	sgRNA_04259	ACAGTATTTTCAGTGTACTC	71.2513	41.6063	100	10_104657205_104657224	ACAGTATTTTCAGTGTACTC	1	0.0625858	0.0355114	1	0	0.0955145	0,0.00570592285756141,0.0864485121917896,0.145918367454719	211	1	0	2	19	189
CAD locus	rs11191453	sgRNA_03578	ACTCTACTCTGAGATCTGTC	76.7005	43.4071	100	10_104659869_104659888	ACTCTACTCTGAGATCTGTC	1	0.124823	0.0522876	1	0	0.176513	0.00198612208822662,0.0158768314706788,0.174748160095743,0.281680531806615	107	1	0	2	5	99
CAD locus	rs11191453	sgRNA_03579	GAGATCTGTCTGGCCATTGT	53.1963	34.7243	100	10_104659879_104659898	GAGATCTGTCTGGCCATTGT	1	0.0878041	0.0477273	1	0.00463822	0.11372	0.0175064934698095,0.0324810605062974,0.102413031754471,0.196219798510575	263	1	0	3	26	233
CAD locus	rs11191454	sgRNA_03583	CTGTTTGGTATAAATGTTTC	60.6173	37.7402	100	10_104659961_104659980	CTGTTTGGTATAAATGTTTC	1	0.0909752	0.0571429	1	0.00101859	0.104281	0.0127641589260048,0.0253393664271091,0.120784313732706,0.205576923078735	237	1	0	2	19	215
CAD locus	rs11191454	sgRNA_03581	CAGAAACATTTATACCAAAC	62.8629	38.5987	100	10_104659963_104659982	GTTTGGTATAAATGTTTCTG	1	0.114887	0.0803571	1	0	0.119324	0,0.0330022919062643,0.161410934601623,0.243197278751361	241	1	0	2	18	220
CAD locus	rs11191454	sgRNA_03585	TCCGTATCTCAGTTCCAAAG	68.8436	40.7736	100	10_104660020_104660039	TCCGTATCTCAGTTCCAAAG	1	0.131457	0.110782	1	0	0.116537	0.031927998481928,0.0670205582078219,0.16590909089375,0.236093750087344	98	1	0	1	7	89
CAD locus	rs11191454	sgRNA_03580	ACCTCTTTGGAACTGAGATA	71.8959	41.8253	100	10_104660024_104660043	TATCTCAGTTCCAAAGAGGT	1	0.162124	0.132457	1	0.00244956	0.154523	0.0202714932240121,0.0429953942123443,0.223051303995274,0.376584953310228	151	1	0	0	9	141
CAD locus	rs11191454	sgRNA_03582	CAGTTCCAAAGAGGTTTAAA	67.7055	40.3717	100	10_104660029_104660048	CAGTTCCAAAGAGGTTTAAA	1	0.0939149	0.0449552	1	0	0.134767	0,0,0.125083612022936,0.230651491366563	202	1	0	0	18	183
CAD locus	rs17884001	sgRNA_10163	AAAAATAATTCATTTATGGC	30.522	23.3846	100	10_104661247_104661266	GCCATAAATGAATTATTTTT	1	0.163437	0.0918367	1	0.00030303	0.173523	0.0140692640448052,0.033673469442517,0.245348139208253,0.4285714284	1031	1	0	20	106	904
CAD locus	rs17884001	sgRNA_10166	ATAAATGAATTATTTTTAAG	20.1426	16.7656	100	10_104661250_104661269	ATAAATGAATTATTTTTAAG	1	0.140745	0.0885813	1	0	0.147823	0.00265460031284062,0.0285714286,0.205882353052036,0.359358288594652	1181	1	0	9	119	1052
CAD locus	rs17884001	sgRNA_10173	TCTTAAAAATAATTCATTTA	26.8336	21.1566	100	10_104661251_104661270	TAAATGAATTATTTTTAAGA	1	0.194295	0.148897	1	0.00545455	0.152059	0.0467186147653247,0.0857687767081305,0.267991071314063,0.40599316611164	1127	1	0	4	111	1011
CAD locus	rs12221193	sgRNA_06049	GTGCCTAGAACATCATTGAC	86.8197	46.4725	100	10_104665222_104665241	GTCAATGATGTTCTAGGCAC	1	0.111295	0.0655348	1	0	0.157976	0,0.0174444221725375,0.15006002399982,0.285622570430068	80	1	0	0	1	78
CAD locus	rs12221193	sgRNA_06047	GCACACTGTAATCCAGACTT	59.3123	37.2302	100	10_104665238_104665257	GCACACTGTAATCCAGACTT	1	0.170849	0.15	1	0.00771159	0.122776	0.0382222637279908,0.0836076182965191,0.239448957128424,0.309446302586711	199	1	0	1	13	184
CAD locus	rs12221193	sgRNA_06045	AAAGTTATCAGACCCAAGTC	75.4143	42.9921	100	10_104665253_104665272	GACTTGGGTCTGATAACTTT	1	0.132915	0.0822368	1	0.00227694	0.139035	0.0204146730232855,0.041958042005994,0.193452380971726,0.285389610297455	133	1	0	1	13	118
CAD locus	rs77180047	sgRNA_25091	ACCTTATTATTCCTTTCAAC	56.3008	36.0208	100	10_104666707_104666726	ACCTTATTATTCCTTTCAAC	1	0.136936	0.0728917	1	0	0.174687	0,0.0253307064155844,0.176410276854117,0.324129652066026	181	1	0	4	11	165
CAD locus	rs77180047	sgRNA_25094	CTTTCAACTGGATCTAACTA	85.1406	45.987	100	10_104666719_104666738	CTTTCAACTGGATCTAACTA	1	0.13014	0.0918367	1	0.0031746	0.138668	0.0139941691381924,0.03857142861,0.178977272555966,0.301339285965402	101	1	0	0	3	97
CAD locus	rs77180047	sgRNA_25093	CTTAGTTAGATCCAGTTGAA	79.6919	44.3492	100	10_104666721_104666740	TTCAACTGGATCTAACTAAG	1	0.105714	0.0581532	1	0	0.149018	0,0.0102631578793421,0.128289473640132,0.267421800992091	89	1	0	1	7	80
CAD locus	rs77180047	sgRNA_25095	TAACTAAGGAAATGCTATGA	65.3543	39.5238	100	10_104666733_104666752	TAACTAAGGAAATGCTATGA	1	0.128848	0.0758523	1	0	0.167045	0,0,0.168258212303189,0.329166666601061	216	1	0	0	11	204
CAD locus	rs77180047	sgRNA_25092	CTAAGGAAATGCTATGAAGG	69.5792	41.0305	100	10_104666736_104666755	CTAAGGAAATGCTATGAAGG	1	0.125361	0.0807524	1	0.00374301	0.136482	0.01690847450754,0.0336058582860358,0.169699879894411,0.331501231879007	210	1	0	0	8	201
CAD locus	rs12221064	sgRNA_06042	TGATTAAGAATGAGCCTCTG	71.6893	41.7553	100	10_104677078_104677097	TGATTAAGAATGAGCCTCTG	1	0.120334	0.0899901	1	0	0.144575	0,0.0244485949094333,0.158690476259329,0.264716666551841	146	1	0	1	9	135
CAD locus	rs12221064	sgRNA_06036	GATTAAGAATGAGCCTCTGT	73.9627	42.5164	100	10_104677079_104677098	GATTAAGAATGAGCCTCTGT	1	0.12548	0.0902406	1	0	0.138369	0,0.0392915907551842,0.166406649536116,0.2798512755052	127	1	0	0	6	120
CAD locus	rs12221064	sgRNA_06040	TAACTTGCCTGAATTCCTGC	71.4376	41.6697	100	10_104677135_104677154	TAACTTGCCTGAATTCCTGC	1	0.11753	0.0722222	1	0	0.141909	0.00482455157804994,0.0268907564033613,0.170454545235795,0.276661746351749	145	1	0	1	14	129
CAD locus	rs12221064	sgRNA_06027	AACTTGCCTGAATTCCTGCT	69.7008	41.0728	100	10_104677136_104677155	AACTTGCCTGAATTCCTGCT	1	0.0827472	0.0543103	1	0	0.103876	0.00811019281657301,0.0218181817854545,0.103124999896875,0.182464202482264	213	1	0	1	27	184
CAD locus	rs12221064	sgRNA_06032	CCCGAATCTGTATTCCCAGC	74.3494	42.6439	100	10_104677153_104677172	GCTGGGAATACAGATTCGGG	1	0.0976802	0.0766778	1	0	0.117216	0.022097902129324,0.0434389139700065,0.111749411235831,0.180411564829903	84	1	0	0	5	78
CAD locus	rs2297787	sgRNA_12133	TTTTTTTTTGGTCCCGTGTG	76.5151	43.3476	100	10_104680138_104680157	TTTTTTTTTGGTCCCGTGTG	1	0.0331406	0.0194805	1	0.000450324	0.0655784	0.00399600398761239,0.00984419986362865,0.0352279300569825,0.0615174300451128	351	1	0	1	21	328
CAD locus	rs2297787	sgRNA_12132	TTTTTTTTGGTCCCGTGTGT	74.7646	42.7802	100	10_104680139_104680158	TTTTTTTTGGTCCCGTGTGT	1	0.0446698	0.0194332	1	0	0.0833523	0.000578051163784015,0.00409430844633578,0.0531015038094455,0.110238970625956	284	1	0	3	25	255
CAD locus	rs2297787	sgRNA_12129	GTGTGGGCCTCTGTTCTTGA	67.7801	40.3982	100	10_104680155_104680174	GTGTGGGCCTCTGTTCTTGA	1	0.0898056	0.0540216	1	0	0.110489	0.00282867132954745,0.0157623291606144,0.138257860802935,0.212880394738995	195	1	0	0	11	183
CAD locus	rs2297787	sgRNA_12130	TGTGGGCCTCTGTTCTTGAG	72.0118	41.8644	100	10_104680156_104680175	TGTGGGCCTCTGTTCTTGAG	1	0.0702368	0.0463768	1	0	0.10223	0.000826115055533579,0.0178162942546513,0.0836615385269231,0.14523809511	203	1	0	0	16	186
CAD locus	rs2297787	sgRNA_12128	GGCAGACCCCTCAAGAACAG	72.8831	42.1574	100	10_104680165_104680184	CTGTTCTTGAGGGGTCTGCC	1	0.160798	0.128205	1	0.000735294	0.151497	0.00882352936512605,0.0573104031173141,0.223016722453912,0.36734693928179	151	1	0	2	14	134
CAD locus	rs17115213	sgRNA_09495	TGTACCTGGTGACAGCTCAC	69.1542	40.8823	100	10_104681104_104681123	TGTACCTGGTGACAGCTCAC	1	0.103488	0.061553	1	0	0.138466	0,0.008593750003125,0.140977443515038,0.240567698664224	153	1	0	0	17	135
CAD locus	rs17115213	sgRNA_09492	ACATCCAGTGAGCTGTCACC	66.8887	40.0798	100	10_104681111_104681130	GGTGACAGCTCACTGGATGT	1	0.113385	0.0646465	1	0	0.137079	0,0.0187236698688006,0.172906404087192,0.26709770130819	161	1	0	1	15	144
CAD locus	rs17115213	sgRNA_09493	GAACATACTCAAAGAGTGTA	73.7888	42.4589	100	10_104681139_104681158	GAACATACTCAAAGAGTGTA	1	0.114389	0.0893342	1	0	0.130005	0,0.0291053166044362,0.153987556576994,0.245587044229312	152	1	0	1	11	139
CAD locus	rs17115213	sgRNA_09496	TTGTCCTAATGCCATTTTTC	50.0738	33.3661	100	10_104681162_104681181	TTGTCCTAATGCCATTTTTC	1	0.114657	0.0687102	1	0	0.136429	0.00263300296878731,0.0262445887967803,0.160389254451042,0.315649350644416	315	1	0	2	33	279
CAD locus	rs77602510	sgRNA_25184	CTCCCACCTCAGGCCTCCCA	38.373	27.7315	100	10_104682590_104682609	TGGGAGGCCTGAGGTGGGAG	1	0.082205	0.0328894	1	0	0.124064	0.00236753841927352,0.00575985880063223,0.110631263367707,0.214735425710164	754	1	0	15	92	646
CAD locus	rs78821730	sgRNA_25425	ACACTAATAAAAACATCTTC	46.687	31.8276	100	10_104684528_104684547	GAAGATGTTTTTATTAGTGT	1	0.112816	0.0655462	1	0	0.1483	0,0.015099087745832,0.152941176695098,0.266710684225846	385	1	0	2	30	352
CAD locus	rs78821730	sgRNA_25426	ATGTTTTTATTAGTGTTTAA	35.2193	26.0461	100	10_104684532_104684551	ATGTTTTTATTAGTGTTTAA	1	0.0919111	0.0507538	1	0	0.117987	0.00242424242946753,0.0109972754032178,0.125874125953609,0.243069727670006	740	1	0	4	61	674
CAD locus	rs78821730	sgRNA_25422	AAAGGTATGAATGGTGTCAC	66.0006	39.7593	100	10_104684550_104684569	AAAGGTATGAATGGTGTCAC	1	0.128913	0.0619048	1	0	0.176139	0.00232199545556463,0.0222527472651099,0.14807692305,0.473760932784257	201	1	0	0	14	186
CAD locus	rs78821730	sgRNA_25423	AAGGTATGAATGGTGTCACC	74.8077	42.7943	100	10_104684551_104684570	AAGGTATGAATGGTGTCACC	1	0.0821136	0.0378474	1	0	0.129115	0,0.00719280717542458,0.0960059171260276,0.227429878661845	140	1	0	0	8	131
CAD locus	rs78821730	sgRNA_25420	AAAACAAATATATCAGCTCC	52.5048	34.4283	100	10_104684572_104684591	GGAGCTGATATATTTGTTTT	1	0.0894378	0.0539639	1	0.0017982	0.116193	0.0117149818458381,0.0256684491796791,0.0977047080043842,0.205029585848106	425	1	0	4	25	395
CAD locus	rs12411886	sgRNA_06238	ACAAAGTAAATGACCTATTT	63.4089	38.8038	100	10_104685275_104685294	ACAAAGTAAATGACCTATTT	1	0.106763	0.0786436	1	0	0.113038	0,0.027047952055969,0.144965332224669,0.256964285946719	342	1	0	0	26	315
CAD locus	rs12411886	sgRNA_06240	CTAGGTAGGTGGCCCTAAAT	90.0647	47.3863	100	10_104685291_104685310	ATTTAGGGCCACCTACCTAG	1	0.14698	0.0964286	1	0	0.170398	0,0.0461410018127829,0.176538461399712,0.305150631490938	58	1	0	0	3	54
CAD locus	rs12411886	sgRNA_06242	GATGCTACTAGCTAGGTAGG	83.4341	45.4845	100	10_104685302_104685321	CCTACCTAGCTAGTAGCATC	1	0.121092	0.0631439	1	0.000819328	0.15335	0.00910256408521795,0.0199999999581074,0.182695083316814,0.309070598984335	82	1	0	0	2	79
CAD locus	rs12411886	sgRNA_06243	GTTGATGCTACTAGCTAGGT	81.8994	45.0246	100	10_104685305_104685324	ACCTAGCTAGTAGCATCAAC	1	0.189047	0.150545	1	0	0.1728	0,0.053718706069022,0.320739064590083,0.397580402272956	90	1	0	0	4	85
CAD locus	rs12411886	sgRNA_06244	TTCAGTTGATGCTACTAGCT	80.7896	44.6871	100	10_104685309_104685328	AGCTAGTAGCATCAACTGAA	1	0.106215	0.0578748	1	0	0.136804	0.0110704980619829,0.0289893161951944,0.140665634698839,0.243111111212593	144	1	0	0	6	137
CAD locus	rs10509759	sgRNA_01924	TGCATAAAAAGTATAAAAAA	22.56	18.4073	100	10_104689651_104689670	TGCATAAAAAGTATAAAAAA	1	0.158789	0.11988	1	0.00777001	0.130222	0.0420202019939394,0.0646464646060606,0.208333333041667,0.337764705761882	1229	1	0	10	90	1128
CAD locus	rs10509759	sgRNA_01923	CAATACAAACTTGCTATATT	67.2852	40.2218	100	10_104689682_104689701	AATATAGCAAGTTTGTATTG	1	0.109304	0.0727273	1	0.00102564	0.123697	0.014968075375898,0.0269254554929991,0.143873517787314,0.277194234283838	207	1	0	0	17	189
CAD locus	rs112314091	sgRNA_03979	GTTTAAAAATGATTTTGGGC	20.2649	16.8502	100	10_104694617_104694636	GTTTAAAAATGATTTTGGGC	1	0.0903181	0.0421995	1	0	0.13158	0,0.011254857689584,0.0964167869100911,0.274286810325955	1100	1	0	14	147	938
CAD locus	rs145535890	sgRNA_08460	AGATTTGTATGTAGTCTGCC	78.8092	44.0745	100	10_104696945_104696964	AGATTTGTATGTAGTCTGCC	1	0.0459811	0.0108353	1	0	0.10777	0,0,0.0422113382502453,0.131687443050028	138	1	0	1	8	128
CAD locus	rs145535890	sgRNA_08462	GCCCTGATTAAATAAAAGTT	67.6059	40.3362	100	10_104696996_104697015	GCCCTGATTAAATAAAAGTT	1	0.163974	0.117647	1	0.00933333	0.143633	0.0443697478284034,0.0666666667,0.2264705884,0.330472362807722	173	1	0	1	11	160
CAD locus	rs145535890	sgRNA_08461	CACCAAACTTTTATTTAATC	57.6439	36.5659	100	10_104697001_104697020	GATTAAATAAAAGTTTGGTG	1	0.117021	0.0695422	1	0	0.135324	0,0.0217237191176598,0.16438355055098,0.283982019611297	206	1	0	1	12	192
CAD locus	rs145535890	sgRNA_08457	AAAGTTTGGTGAAAGCCAGC	65.9927	39.7564	100	10_104697010_104697029	AAAGTTTGGTGAAAGCCAGC	1	0.109619	0.0538462	1	0	0.141123	0,0.0108597285011929,0.16581632671301,0.288502673808212	189	1	0	2	12	174
CAD locus	rs145535890	sgRNA_08458	AAGTTTGGTGAAAGCCAGCA	62.8441	38.5916	100	10_104697011_104697030	AAGTTTGGTGAAAGCCAGCA	1	0.10026	0.071149	1	0	0.120684	0,0.0108150470253583,0.138039215509647,0.229805194653507	208	1	0	0	16	191
CAD locus	rs5011520	sgRNA_17988	TCTGAGAATATGTACGTTTT	78.0824	43.8462	100	10_104697470_104697489	AAAACGTACATATTCTCAGA	1	0.0965155	0.061451	1	0.00559441	0.116812	0.0226523476348352,0.035871940608774,0.107751623549209,0.187996031886954	168	1	0	1	14	152
CAD locus	rs11191472	sgRNA_03591	TAGGGTTATTTTAAAACCCA	61.2335	37.9782	100	10_104706978_104706997	TGGGTTTTAAAATAACCCTA	1	0.151414	0.100928	1	0.0107563	0.146084	0.0318541209054967,0.0537750484989657,0.222542567400594,0.31091092411791	200	1	0	1	10	188
CAD locus	rs11191472	sgRNA_03588	ATAGGGTTATTTTAAAACCC	56.503	36.1035	100	10_104706979_104706998	GGGTTTTAAAATAACCCTAT	1	0.126175	0.0796301	1	0.00217024	0.135154	0.0172963399576486,0.0439664501400162,0.172413793125,0.275899159443328	229	1	0	2	14	212
CAD locus	rs11191472	sgRNA_03590	GTTTTAAAATAACCCTATAA	54.8527	35.4225	100	10_104706981_104707000	GTTTTAAAATAACCCTATAA	1	0.151239	0.10377	1	0	0.157988	0,0.0354313291393262,0.201218192270924,0.3732142858	396	1	0	1	33	361
CAD locus	rs11191472	sgRNA_03593	TTTTAAAATAACCCTATAAA	46.5951	31.7849	100	10_104706982_104707001	TTTTAAAATAACCCTATAAA	1	0.123739	0.0681245	1	0.000401003	0.150563	0.0107690578119894,0.0253759398090226,0.15178571417724,0.337080682324375	778	1	0	4	82	691
CAD locus	rs11191472	sgRNA_03589	CTAAAGCTGTGAATAAGTTC	66.6984	40.0114	100	10_104707042_104707061	CTAAAGCTGTGAATAAGTTC	1	0.137263	0.115434	1	0.00229183	0.127178	0.0214604872486633,0.0458341290993148,0.181924197947522,0.291274809613832	202	1	0	2	16	183
CAD locus	rs12413409	sgRNA_06259	GCTTTTTGTAGAAGAGTAAA	40.6834	28.9184	100	10_104719074_104719093	GCTTTTTGTAGAAGAGTAAA	1	0.135079	0.0969464	1	0	0.135533	0,0.0423076923339011,0.186554622015828,0.334800045326433	412	1	0	5	36	370
CAD locus	rs12413409	sgRNA_06257	AGGAAGCTGCAGTCTGTATC	78.0907	43.8488	100	10_104719114_104719133	AGGAAGCTGCAGTCTGTATC	1	0.0767845	0.0416667	1	0.000777001	0.102869	0.0103021978228022,0.0176533882775321,0.0997041419441568,0.171346153941346	171	1	0	0	11	159
CAD locus	rs12413409	sgRNA_06258	GATACAGACTGCAGCTTCCT	55.4277	35.6614	100	10_104719114_104719133	AGGAAGCTGCAGTCTGTATC	1	0.140903	0.081477	1	0	0.157467	0,0.0340238709122325,0.211329154109802,0.407675369412645	196	1	0	1	16	178
CAD locus	rs12413409	sgRNA_06256	AGATACAGACTGCAGCTTCC	56.0074	35.9005	100	10_104719115_104719134	GGAAGCTGCAGTCTGTATCT	1	0.11346	0.0646025	1	0	0.138347	0,0.00928690358116788,0.180887862345461,0.295626822251555	236	1	0	0	21	214
CAD locus	rs10883808	sgRNA_02570	CATAAATGAGAGCTATCTCT	69.007	40.8309	100	10_104721113_104721132	AGAGATAGCTCTCATTTATG	1	0.11395	0.0765315	1	0	0.128299	0,0.0253325843763576,0.186090225392669,0.253991596742422	164	1	0	1	13	149
CAD locus	rs10883808	sgRNA_02571	CTGAGAATATGAAAAGAAAG	27.0872	21.3139	100	10_104721141_104721160	CTGAGAATATGAAAAGAAAG	1	0.184847	0.142955	1	0.00437675	0.148215	0.0314321679531809,0.0724506149022035,0.264855942165268,0.389664956468766	780	1	0	3	65	711
CAD locus	rs78260931	sgRNA_25344	GGGCCTGTCCCGGGGGGTGG	26.5912	21.0056	100	10_104721914_104721933	GGGCCTGTCCCGGGGGGTGG	1	0.0691482	0.0395604	1	0	0.0841499	0.00361888112626388,0.0134453781915966,0.0894001832301805,0.176601307374967	1040	1	0	16	130	893
CAD locus	rs78260931	sgRNA_25342	GGCCTGTCCCGGGGGGTGGT	26.5285	20.9664	100	10_104721915_104721934	GGCCTGTCCCGGGGGGTGGT	1	0.0452507	0.0241966	1	0	0.0635018	0.00380952380428571,0.0215926230899575,0.0384945865827576,0.115483760036982	880	1	0	6	40	833
CAD locus	rs78260931	sgRNA_25340	GCCTGTCCCGGGGGGTGGTG	31.9352	24.2052	100	10_104721916_104721935	GCCTGTCCCGGGGGGTGGTG	1	0.046572	0	1	0	0.0988489	0,0,0.0291741702875611,0.211098620529727	1123	1	0	6	59	1057
CAD locus	rs78260931	sgRNA_25349	TCCCTACCCCACCACCCCCC	32.7899	24.6931	100	10_104721925_104721944	GGGGGGTGGTGGGGTAGGGA	1	0.102816	0.0578431	1	0	0.131861	0,0.0128953850025522,0.144097788783189,0.253246753472171	898	1	0	6	91	800
CAD locus	rs11191479	sgRNA_03627	TTGAGGTGATAAGTGCCCAA	80.5203	44.6046	100	10_104723586_104723605	TTGAGGTGATAAGTGCCCAA	1	0.144957	0.0846339	1	0	0.175851	0,0.0266639610029728,0.212813426312698,0.348103707662283	86	1	0	0	8	77
CAD locus	rs11191479	sgRNA_03625	TGAGGTGATAAGTGCCCAAA	82.2574	45.1326	100	10_104723587_104723606	TGAGGTGATAAGTGCCCAAA	1	0.111746	0.0839677	1	0	0.139121	0,0,0.15695701342292,0.269629629629037	115	1	0	0	10	104
CAD locus	rs11191479	sgRNA_03626	TGATAAGTGCCCAAAGGGAC	73.1413	42.2437	100	10_104723592_104723611	TGATAAGTGCCCAAAGGGAC	1	0.110395	0.0741473	1	0.00514192	0.133516	0.0178227921109413,0.0383649963780925,0.136430140074193,0.23192400456214	127	1	0	0	10	116
CAD locus	rs11191479	sgRNA_03620	AGGGACAGGCACAATGTATG	75.2034	42.9235	100	10_104723606_104723625	AGGGACAGGCACAATGTATG	1	0.0906298	0.0517083	1	0.00245369	0.108747	0.01287340009589,0.0229515550037007,0.118809606796587,0.216287179201891	192	1	0	0	10	181
CAD locus	rs11191479	sgRNA_03623	GGAGCAGTTATTTCTCGTTA	86.8952	46.4941	100	10_104723638_104723657	GGAGCAGTTATTTCTCGTTA	1	0.0779763	0.0231142	1	0	0.154398	0,0.00223550958103139,0.0627632766954547,0.260998964890917	72	1	0	0	5	66
CAD locus	rs11191484	sgRNA_03635	CTAAGATAGCACTACTGGCT	70.287	41.2756	100	10_104729265_104729284	AGCCAGTAGTGCTATCTTAG	1	0.119099	0.056	1	0	0.152313	0,0.0268465909359375,0.156928571561357,0.315	161	1	0	1	12	147
CAD locus	rs11191484	sgRNA_03629	ACTAAGATAGCACTACTGGC	79.6477	44.3355	100	10_104729266_104729285	GCCAGTAGTGCTATCTTAGT	1	0.192283	0.0975956	1	0	0.220235	0.000254629628738427,0.0306255835374411,0.276991970641086,0.494431544519659	62	1	0	2	5	54
CAD locus	rs11191484	sgRNA_03641	TACAACTAAGATAGCACTAC	86.5919	46.4071	100	10_104729270_104729289	GTAGTGCTATCTTAGTTGTA	1	0.107003	0.0749006	1	0	0.140048	0,0.0199665308598041,0.137721755514953,0.23344681641762	88	1	0	0	2	85
CAD locus	rs72050190	sgRNA_23003	GTTTACCTGAGTGGATTCTG	61.7726	38.1848	100	10_104735193_104735212	GTTTACCTGAGTGGATTCTG	1	0.0865832	0.0561106	1	0	0.115953	0,0,0.133853917723914,0.193452380918155	182	1	0	2	9	170
CAD locus	rs72050190	sgRNA_23004	TTTACCTGAGTGGATTCTGT	65.7504	39.6683	100	10_104735194_104735213	TTTACCTGAGTGGATTCTGT	1	0.0950643	0.0598291	1	0	0.117813	0,0.0150427351261538,0.128947368323191,0.243725490136725	185	1	0	0	16	168
CAD locus	rs72050190	sgRNA_23001	CCTGAGTGGATTCTGTGGGA	59.1515	37.1668	100	10_104735198_104735217	CCTGAGTGGATTCTGTGGGA	1	0.0879884	0.0535714	1	0	0.113611	0,0.00773993801651187,0.126050419957983,0.227405247720117	229	1	0	0	19	209
CAD locus	rs72050190	sgRNA_23000	CCATCCCACAGAATCCACTC	60.839	37.826	100	10_104735201_104735220	GAGTGGATTCTGTGGGATGG	1	0.143231	0.118064	1	0	0.131624	0.0265534465545026,0.0669616098900671,0.171959596151674,0.28352820476186	207	1	0	2	19	185
CAD locus	rs72050190	sgRNA_22999	AAGGCTGTTTAACTCTGTGG	67.4893	40.2947	100	10_104735253_104735272	CCACAGAGTTAAACAGCCTT	1	0.147222	0.091673	1	0	0.162626	0.00930350603787574,0.0310786469312391,0.21470588244989,0.383493723527385	142	1	0	2	12	127
CAD locus	rs145010450	sgRNA_08413	ACAACAAAATAGGTCCCAGG	71.1603	41.5752	100	10_104737655_104737674	CCTGGGACCTATTTTGTTGT	1	0.143377	0.0879488	1	0	0.165137	0.00632746141572428,0.0254070378188503,0.205567867921282,0.378986089521114	178	1	0	0	10	167
CAD locus	rs145010450	sgRNA_08414	ACAACAACAAAATAGGTCCC	65.6021	39.6143	100	10_104737658_104737677	GGGACCTATTTTGTTGTTGT	1	0.0686693	0.0225	1	0.000477683	0.129912	0.0024702747235706,0.00685055643517979,0.0681762647730833,0.176711822613355	410	1	0	2	38	369
CAD locus	rs10883815	sgRNA_02579	GTATAACAAATGAGGTAGTG	74.0899	42.5584	100	10_104739162_104739181	CACTACCTCATTTGTTATAC	1	0.104622	0.0386247	1	0	0.149696	0,0,0.163291195386879,0.28730158742149	146	1	0	0	11	134
CAD locus	rs10883815	sgRNA_02577	GCTAGGTGGTATAACAAATG	80.8823	44.7154	100	10_104739170_104739189	CATTTGTTATACCACCTAGC	1	0.177425	0.146087	1	0.00603318	0.137314	0.0655838748544925,0.0886936593007105,0.231816793179762,0.291158264579762	87	1	0	0	4	82
CAD locus	rs10883815	sgRNA_02574	AAGCAGGTAACATAGCTAGG	76.1207	43.2208	100	10_104739184_104739203	CCTAGCTATGTTACCTGCTT	1	0.108645	0.0777496	1	0	0.132417	0,0.008050781235,0.162191858519251,0.282782574406946	138	1	0	0	9	128
CAD locus	rs10883815	sgRNA_02582	TTTAAGCAGGTAACATAGCT	78.683	44.035	100	10_104739187_104739206	AGCTATGTTACCTGCTTAAA	1	0.0892026	0.0602599	1	0	0.118803	0,0.0149001244967503,0.114471639493531,0.217636116070563	140	1	0	0	9	130
CAD locus	rs10883815	sgRNA_02576	GCAGACATCTGAATTTAAGC	68.2035	40.5482	100	10_104739200_104739219	GCTTAAATTCAGATGTCTGC	1	0.130184	0.0986457	1	0	0.138021	0,0.0316906308389239,0.197851783077852,0.276763581342531	172	1	0	1	11	159
CAD locus	rs201616013	sgRNA_10768	GAGAACAAAGTAGTTAACTT	64.2495	39.117	100	10_104739634_104739653	AAGTTAACTACTTTGTTCTC	1	0.130673	0.0952381	1	0.00236128	0.127932	0.0242926156949989,0.0447552448167832,0.168984333903378,0.277110784444867	253	1	0	1	18	233
CAD locus	rs145634520	sgRNA_08480	TGGTACATTTAAAGATAGTT	62.3016	38.3863	100	10_104749255_104749274	TGGTACATTTAAAGATAGTT	1	0.152043	0.116623	1	0	0.164381	0,0,0.232851239846488,0.365866666797333	294	1	0	1	24	268
CAD locus	rs145634520	sgRNA_08478	GGTACATTTAAAGATAGTTT	54.5651	35.3024	100	10_104749256_104749275	GGTACATTTAAAGATAGTTT	1	0.170774	0.107692	1	0.000818414	0.168071	0.0219573202040963,0.0438311687069805,0.268907562940056,0.39276262502842	285	1	0	0	22	262
CAD locus	rs145634520	sgRNA_08477	ATTTAAAGATAGTTTGGGGA	38.1702	27.6255	100	10_104749261_104749280	ATTTAAAGATAGTTTGGGGA	1	0.142153	0.101299	1	0.000861883	0.145008	0.0164812350576582,0.0385951967626924,0.190006684500477,0.32465240626221	467	1	0	4	46	416
CAD locus	rs145634520	sgRNA_08476	AGATAGTTTGGGGACGGGCA	55.8754	35.8462	100	10_104749267_104749286	AGATAGTTTGGGGACGGGCA	1	0.0890166	0.0712727	1	0.00254291	0.0774884	0.0235923559029758,0.0397727272732954,0.115199652740778,0.18029374999888	407	1	0	8	42	356
CAD locus	10:104749705	sgRNA_01072	TAATGGATATGAAAAGTAAG	37.1919	27.1094	100	10_104749683_104749702	CTTACTTTTCATATCCATTA	1	0.129367	0.0720288	1	0.00188537	0.140998	0.020604395592033,0.0401690617805579,0.152160864366807,0.348214286223214	521	1	0	2	61	457
CAD locus	rs11191499	sgRNA_03648	TATTGTGCACATCAGTTTCC	64.3268	39.1457	100	10_104764254_104764273	TATTGTGCACATCAGTTTCC	1	0.102898	0.0715185	1	0	0.127506	0,0.0237398944029088,0.130584444396226,0.244107449459863	192	1	0	1	18	172
CAD locus	rs11191499	sgRNA_03645	ATTGTGCACATCAGTTTCCT	58.7645	37.0136	100	10_104764255_104764274	ATTGTGCACATCAGTTTCCT	1	0.0932787	0.0634964	1	0	0.114415	0,0.005601416125124,0.142857142840731,0.219230769298077	222	1	0	2	14	205
CAD locus	rs11191499	sgRNA_03649	TTCCTGGGAATCTTGTTAAA	41.1756	29.1662	100	10_104764270_104764289	TTCCTGGGAATCTTGTTAAA	1	0.120713	0.0636555	1	0	0.149635	0,0.0118950903003529,0.182602104031083,0.321176470466361	310	1	0	10	39	260
CAD locus	rs11191499	sgRNA_03644	ATTCTGCTTCAGTAGTTCAA	52.0877	34.2485	100	10_104764296_104764315	ATTCTGCTTCAGTAGTTCAA	1	0.0408501	0	1	0	0.0783837	0,0,0.0675262238229349,0.125000000125	664	1	0	8	79	576
CAD locus	rs11191502	sgRNA_03651	GTAATATATACAATGAAAAA	28.0463	21.9032	100	10_104765473_104765492	TTTTTCATTGTATATATTAC	1	0.190606	0.162672	1	0.00242424	0.145696	0.0239710144794348,0.080720779279987,0.269612205930387,0.385057366690207	794	1	0	1	85	707
CAD locus	rs11191505	sgRNA_03662	GCCTGCTGGTTTTGCAGTTC	28.6004	22.2398	100	10_104766896_104766915	GAACTGCAAAACCAGCAGGC	1	0.209157	0.176327	1	0	0.17187	0.0229134502315866,0.073760462729635,0.275510204418367,0.413616197582052	599	1	0	24	150	424
CAD locus	rs11191505	sgRNA_03664	TCATTAAGGACTTCAAAAGC	57.8643	36.6544	100	10_104766918_104766937	TCATTAAGGACTTCAAAAGC	1	0.175079	0.119048	1	0.00571429	0.166345	0.0226145218585885,0.0496587503966024,0.237851239874215,0.421319865248492	214	1	0	0	26	187
CAD locus	rs11191505	sgRNA_03660	CATTAAGGACTTCAAAAGCA	46.971	31.9593	100	10_104766919_104766938	CATTAAGGACTTCAAAAGCA	1	0.1565	0.123509	1	0.00644872	0.125982	0.0346488940397759,0.0668881188739607,0.209195402167816,0.330196078421116	299	1	0	3	28	267
CAD locus	rs11191511	sgRNA_03668	TTGTGGCTGTCACATGCAAA	69.1773	40.8904	100	10_104769660_104769679	TTGTGGCTGTCACATGCAAA	1	0.124023	0.0814508	1	0.00448718	0.124402	0.0192519796322115,0.0384413265444949,0.187993421264309,0.252538732575157	184	1	0	0	20	163
CAD locus	rs11191511	sgRNA_03667	TGGCTGTCACATGCAAATGG	70.5373	41.3618	100	10_104769663_104769682	TGGCTGTCACATGCAAATGG	1	0.113654	0.0808824	1	0.00275735	0.120682	0.0190356755302566,0.039705882375,0.1294117648,0.266401833511429	157	1	0	1	11	144
CAD locus	rs11191514	sgRNA_03671	CAGTTTTCGGCTTGGATAAA	70.8792	41.4791	100	10_104773353_104773372	TTTATCCAAGCCGAAAACTG	1	0.12806	0.0937951	1	0	0.145966	0.00655998763691713,0.0321583178186766,0.169230769284615,0.261263736188874	117	1	0	2	12	102
CAD locus	rs11191514	sgRNA_03669	ACAGTTTTCGGCTTGGATAA	78.9483	44.1179	100	10_104773354_104773373	TTATCCAAGCCGAAAACTGT	1	0.124205	0.0753606	1	0.00391738	0.147624	0.0193803418682222,0.0398541841718576,0.161652049979844,0.266462053366071	88	1	0	2	5	80
CAD locus	rs11191514	sgRNA_03674	TTGCGTCACAGTTTTCGGCT	91.566	47.7987	100	10_104773361_104773380	AGCCGAAAACTGTGACGCAA	1	0.104427	0.0257143	1	0	0.200551	0,0.00448096882914792,0.08840550101891,0.2570272725314	38	1	0	0	6	31
CAD locus	rs11191514	sgRNA_03670	ACTGTTTGCGTCACAGTTTT	68.2323	40.5584	100	10_104773366_104773385	AAAACTGTGACGCAAACAGT	1	0.117287	0.0905505	1	0.0110659	0.116807	0.0267575108697589,0.0506072875506073,0.146520146630037,0.203202278911207	129	1	0	0	7	121
CAD locus	rs11191514	sgRNA_03673	GCTTTCTAAATCGCTGTGAA	82.2257	45.123	100	10_104773386_104773405	GCTTTCTAAATCGCTGTGAA	1	0.108265	0.0693962	1	0.00173511	0.158536	0.0112623709982181,0.0219717353802147,0.12823232555644,0.184541590987281	86	1	0	0	7	78
CAD locus	rs77787671	sgRNA_25212	CTTATTTAAGTCCTACTATG	60.3225	37.6257	100	10_104776155_104776174	CTTATTTAAGTCCTACTATG	1	0.11344	0.092106	1	0	0.117274	0,0.0334809796395087,0.159760836688951,0.258689906475732	244	1	0	0	19	224
CAD locus	rs77787671	sgRNA_25210	CATTCTAGGCACAGAGGAGA	47.0734	32.0067	100	10_104776185_104776204	CATTCTAGGCACAGAGGAGA	1	0.135052	0.100692	1	0	0.139432	0,0.027231540341792,0.199056497723151,0.313725490381046	364	1	0	2	30	331
CAD locus	rs77787671	sgRNA_25209	ATACTGAATCCACGAAGGCA	80.5879	44.6253	100	10_104776229_104776248	TGCCTTCGTGGATTCAGTAT	1	0.110702	0.0688995	1	0	0.141054	0,0.0234383980591305,0.152892562124223,0.275850267603369	99	1	0	2	4	92
CAD locus	rs77787671	sgRNA_25213	GATACTGAATCCACGAAGGC	85.1656	45.9943	100	10_104776230_104776249	GCCTTCGTGGATTCAGTATC	1	0.134837	0.101739	1	0.00507813	0.150665	0.0179075630226271,0.0309424756528957,0.147124474773897,0.323039933689271	104	1	0	1	5	97
CAD locus	rs77787671	sgRNA_25211	CTTAGATACTGAATCCACGA	88.443	46.9335	100	10_104776234_104776253	TCGTGGATTCAGTATCTAAG	1	0.111921	0.0854607	1	0	0.147718	0.00514705881109069,0.0420785014363923,0.117356881148051,0.196535798294352	58	1	0	1	4	52
CAD locus	rs11191515	sgRNA_03677	CTATAGAAGGATCATCAAGT	68.6468	40.7045	100	10_104776481_104776500	ACTTGATGATCCTTCTATAG	1	0.118338	0.0960322	1	0	0.120668	0,0.0347073040029672,0.147818409553706,0.260749999986	158	1	0	0	9	148
CAD locus	rs11191515	sgRNA_03682	TTGAATGCTTGAACTATAGA	75.5401	43.033	100	10_104776494_104776513	TCTATAGTTCAAGCATTCAA	1	0.124948	0.0772059	1	0.00204082	0.141451	0.0174002468881139,0.0423861853092622,0.161764705866422,0.266880952697857	185	1	0	0	9	175
CAD locus	rs11191515	sgRNA_03678	CTATAGTTCAAGCATTCAAT	76.8639	43.4593	100	10_104776495_104776514	CTATAGTTCAAGCATTCAAT	1	0.128993	0.0870536	1	0	0.132776	0.0104874698784818,0.0353415034073693,0.211119505447218,0.275485830214211	119	1	0	0	11	107
CAD locus	rs11191515	sgRNA_03681	TCAATAGGGAAGACAGCGAA	71.7929	41.7904	100	10_104776510_104776529	TCAATAGGGAAGACAGCGAA	1	0.0984906	0.0637855	1	0.00226244	0.115414	0.0197766938146769,0.0314798646423906,0.120045710494,0.220605549739854	170	1	0	0	9	160
CAD locus	rs11191515	sgRNA_03676	ATAGGGAAGACAGCGAATGG	81.4671	44.8936	100	10_104776513_104776532	ATAGGGAAGACAGCGAATGG	1	0.118096	0.0861384	1	0.00090036	0.120984	0.009904761904,0.0397959183739796,0.168547418990924,0.229591836872449	181	1	0	0	13	167
CAD locus	10:104778443	sgRNA_01076	GGAGAACCAGGAAAATATGG	55.126	35.5363	100	10_104778394_104778413	GGAGAACCAGGAAAATATGG	1	0.115495	0.0713942	1	0	0.143039	0,0,0.17484301409716,0.297916666697768	351	1	0	3	28	319
CAD locus	10:104778443	sgRNA_01075	AGGAAAATATGGTGGAAGCA	46.9921	31.9691	100	10_104778402_104778421	AGGAAAATATGGTGGAAGCA	1	0.155558	0.110134	1	0	0.152769	0.015617734003531,0.0496945811749655,0.204343749972656,0.36391283533046	462	1	0	1	34	426
CAD locus	10:104778443	sgRNA_01077	TTGCTTCCACCATATTTTCC	48.7778	32.7857	100	10_104778403_104778422	GGAAAATATGGTGGAAGCAA	1	0.0978913	0.0619048	1	0	0.109039	0.00902821318240334,0.0284943025940787,0.130252100945448,0.231617647055147	319	1	0	0	25	293
CAD locus	rs146748241	sgRNA_08552	TTAAAAATTTGCATTCTACA	45.8607	31.4415	100	10_104792230_104792249	TGTAGAATGCAAATTTTTAA	1	0.116142	0.0710526	1	0	0.133221	0,0.019285714305,0.17077175677734,0.297626385205798	605	1	0	0	51	553
CAD locus	rs146748241	sgRNA_08551	GTTAAAAATTTGCATTCTAC	55.7995	35.815	100	10_104792231_104792250	GTAGAATGCAAATTTTTAAC	1	0.118575	0.0780834	1	0	0.126686	0.00876872489832929,0.0291368770339507,0.172840503212831,0.259335038290738	271	1	0	0	16	254
CAD locus	rs146748241	sgRNA_08549	AAATGTTAACAGTGGCATTC	53.7689	34.9673	100	10_104792271_104792290	GAATGCCACTGTTAACATTT	1	0.0947765	0.052273	1	0	0.123433	0,0,0.14048451532632,0.229038960909143	342	1	0	4	30	307
CAD locus	rs146748241	sgRNA_08550	CTAGAAACAAATGTTAACAG	48.0887	32.4729	100	10_104792279_104792298	CTGTTAACATTTGTTTCTAG	1	0.156486	0.112466	1	0.00160064	0.153856	0.0152584670373729,0.0478433129449054,0.209425990733568,0.38165266063757	326	1	0	3	23	299
CAD locus	rs75970938	sgRNA_24759	GAATCTATAATAGAGAACAC	60.8264	37.8211	100	10_104793610_104793629	GAATCTATAATAGAGAACAC	1	0.149743	0.108413	1	0.00195209	0.151601	0.0136024844826482,0.0396925208774013,0.202782761752906,0.322448107564838	207	1	0	0	15	191
CAD locus	rs75970938	sgRNA_24757	AATCTATAATAGAGAACACT	54.2544	35.172	100	10_104793611_104793630	AATCTATAATAGAGAACACT	1	0.159234	0.101211	1	0	0.164969	0,0.0480861591538947,0.223292094528269,0.381092986459989	275	1	0	1	19	254
CAD locus	rs75970938	sgRNA_24761	GCACTTCATCTTCATTATAG	69.3237	40.9415	100	10_104793665_104793684	CTATAATGAAGATGAAGTGC	1	0.116291	0.0701754	1	0	0.137292	0.0024175824345055,0.0222494665998386,0.14382950389914,0.28163913604031	147	1	0	2	10	134
CAD locus	rs75970938	sgRNA_24760	GATGAAGTGCTTGAAGTTTC	66.6244	39.9848	100	10_104793675_104793694	GATGAAGTGCTTGAAGTTTC	1	0.0950282	0.0643813	1	0.0034965	0.115761	0.0139526817505319,0.02928412165518,0.11284722209995,0.186417055694742	175	1	0	1	11	162
CAD locus	rs75970938	sgRNA_24758	ATGAAGTGCTTGAAGTTTCT	58.9111	37.0717	100	10_104793676_104793695	ATGAAGTGCTTGAAGTTTCT	1	0.121032	0.0946083	1	0	0.125155	0.00610333558298538,0.0228899835355661,0.17195881048824,0.261131269577743	238	1	0	0	22	215
CAD locus	rs79668541	sgRNA_25622	AAAAATCTCTGGATATTAGA	64.0867	39.0566	100	10_104793861_104793880	TCTAATATCCAGAGATTTTT	1	0.115176	0.085429	1	0	0.120977	0,0.0275132274249735,0.166233766046753,0.258501173493048	317	1	0	2	26	288
CAD locus	rs79668541	sgRNA_25625	CTAATATCCAGAGATTTTTT	53.5041	34.8551	100	10_104793862_104793881	CTAATATCCAGAGATTTTTT	1	0.134862	0.0804469	1	0	0.152328	0,0.0223277136915237,0.190091430102695,0.373333333151897	274	1	0	2	24	247
CAD locus	rs79668541	sgRNA_25627	TATCCAGAGATTTTTTGGGA	54.3637	35.218	100	10_104793866_104793885	TATCCAGAGATTTTTTGGGA	1	0.0815339	0.0317308	1	0	0.133917	0,0,0.09733534428909,0.238583638824908	307	1	0	4	13	289
CAD locus	rs79668541	sgRNA_25624	ATCCAGAGATTTTTTGGGAG	55.3667	35.6361	100	10_104793867_104793886	ATCCAGAGATTTTTTGGGAG	1	0.100903	0.0633308	1	0.00183187	0.121664	0.00969950111886917,0.0229110106014212,0.133185404440878,0.227272727148133	276	1	0	0	21	254
CAD locus	rs79668541	sgRNA_25629	TCCCCCTCCCAAAAAATCTC	65.3924	39.5377	100	10_104793872_104793891	GAGATTTTTTGGGAGGGGGA	1	0.140015	0.0907578	1	0.00252525	0.142524	0.0180381523235201,0.0459247195407695,0.179736929787629,0.299518716856016	210	1	0	0	20	189
CAD locus	rs76752100	sgRNA_24966	TTGAGTGAGAAAAGGGGTTA	55.8486	35.8352	100	10_104794038_104794057	TTGAGTGAGAAAAGGGGTTA	1	0.179597	0.148352	1	0	0.161924	0.00465976330754438,0.0413656412370784,0.27692307685,0.415215855505765	303	1	0	1	19	282
CAD locus	rs140473396	sgRNA_07891	GGATCCTGAGTCTATCAGTC	78.6247	44.0167	100	10_104795835_104795854	RGATCCTGAGTCTATCAGTC	1	0.0967854	0.0642857	1	0	0.124714	0,0.0131358024918204,0.129166666629808,0.229115646212656	127	1	0	0	9	117
CAD locus	rs140473396	sgRNA_07890	GGATCCTGACTGATAGACTC	80.1499	44.4907	100	10_104795842_104795861	GAGTCTATCAGTCAGGATCC	1	0.120606	0.0717949	1	0.0019536	0.147338	0.0140577371607674,0.0230880231134199,0.160000000274286,0.316949547009418	149	1	0	0	13	135
CAD locus	rs140473396	sgRNA_07888	ATTGGTTTTGTTTCTCTGGT	37.4933	27.2692	100	10_104795863_104795882	ACCAGAGAAACAAAACCAAT	1	0.0740592	0.0411429	1	0	0.0982239	0,0.00476190479047619,0.113636363625,0.182857143131429	649	1	0	11	48	589
CAD locus	rs12219027	sgRNA_05985	CAGTTATTATTATCATTTTT	24.6654	19.7853	100	10_104811189_104811208	AAAAATGATAATAATAACTG	1	0.127724	0.103611	1	0	0.1143	0.017311022329021,0.0525656816578985,0.160000000156923,0.275551020744565	1035	1	0	10	112	912
CAD locus	rs12219027	sgRNA_05984	ATAATAACTGAGAAAGTCAC	54.8126	35.4058	100	10_104811199_104811218	ATAATAACTGAGAAAGTCAC	1	0.0908717	0.0590319	1	0.00259	0.112031	0.0119478182402663,0.0264913657876766,0.111111111,0.198158390555474	289	1	0	2	11	275
CAD locus	rs12219027	sgRNA_05990	TAATAACTGAGAAAGTCACT	55.4136	35.6556	100	10_104811200_104811219	TAATAACTGAGAAAGTCACT	1	0.125427	0.0812468	1	0	0.144368	0,0.013108909368513,0.178750000051562,0.314650793629687	278	1	0	2	29	246
CAD locus	rs12219027	sgRNA_05983	ACTGAGAAAGTCACTGGGCA	38.0446	27.5597	100	10_104811205_104811224	ACTGAGAAAGTCACTGGGCA	1	0.106546	0.0734724	1	0.00162896	0.115521	0.012283168004961,0.0305295195493765,0.142857142751786,0.238827387203417	454	1	0	1	39	413
CAD locus	rs72456156	sgRNA_23360	TGGGGGTGGACACTGGGAAA	37.4284	27.2348	100	10_104814302_104814321	TGGGGGTGGACACTGGGAAA	1	0.155842	0.140785	1	0.00129282	0.113357	0.0274065253215119,0.0723142321134529,0.219834586460549,0.286554518918832	580	1	0	3	53	523
CAD locus	rs72456156	sgRNA_23358	GGGGGTGGACACTGGGAAAT	50.6505	33.6212	100	10_104814303_104814322	GGGGGTGGACACTGGGAAAT	1	0.142175	0.104956	1	0	0.123126	0.0215510204461096,0.06026785715625,0.198529411769118,0.290861344678067	305	1	0	2	23	279
CAD locus	rs72456156	sgRNA_23359	GGGGTGGACACTGGGAAATG	43.0232	30.0813	100	10_104814304_104814323	GGGGTGGACACTGGGAAATG	1	0.164075	0.126169	1	0	0.136948	0.0244926641071764,0.069673913041087,0.218877740551747,0.374966577633302	386	1	0	4	38	343
CAD locus	rs144441152	sgRNA_08308	TGATATCTCAGAAGCAGAGT	50.1369	33.3941	100	10_104815898_104815917	ACTCTGCTTCTGAGATATCA	1	0.15498	0.109375	1	0	0.144912	0.010006613268497,0.0506031958974774,0.229213395186955,0.345918367891327	259	1	0	2	29	227
CAD locus	rs3781285	sgRNA_15692	TAGGGTCCCTTCAAAGAGGA	73.6852	42.4246	100	10_104825642_104825661	TCCTCTTTGAAGGGACCCTA	1	0.194437	0.150962	1	0.010989	0.167612	0.0383777639342046,0.065904542398413,0.26986653506022,0.40835336522476	120	1	0	0	8	111
CAD locus	rs3781285	sgRNA_15689	GTAGGGTCCCTTCAAAGAGG	74.5574	42.7123	100	10_104825643_104825662	CCTCTTTGAAGGGACCCTAC	1	0.139009	0.096999	1	0.00245098	0.146352	0.0142607687245,0.0382802470309292,0.179362539081258,0.333326116234366	98	1	0	0	4	93
CAD locus	rs3781285	sgRNA_15685	CTTTGAAGGGACCCTACTTC	82.6725	45.2572	100	10_104825646_104825665	CTTTGAAGGGACCCTACTTC	1	0.197343	0.113537	1	0.00552401	0.198237	0.0195686666908856,0.0564981364566343,0.302648332071492,0.448388219155288	80	1	0	2	4	73
CAD locus	rs3781285	sgRNA_15686	GAAGTAGGGTCCCTTCAAAG	76.525	43.3508	100	10_104825646_104825665	CTTTGAAGGGACCCTACTTC	1	0.122843	0.09375	1	0	0.138754	0,0.0213775388548753,0.189072967196247,0.279674732976777	100	1	0	1	8	90
CAD locus	rs3781285	sgRNA_15695	TTTGAAGGGACCCTACTTCA	83.8048	45.5945	100	10_104825647_104825666	TTTGAAGGGACCCTACTTCA	1	0.162608	0.116667	1	0	0.17964	0,0.0369523513483857,0.215618881825675,0.3945139321406	83	1	0	1	4	77
CAD locus	rs147687891	sgRNA_08614	GGAGGCCAAGACAGTGAGAC	50.6027	33.6001	100	10_104828026_104828045	GGAGGCCAAGACAGTGAGAC	1	0.0937011	0.0368358	1	0	0.138453	0,0.00740400330620544,0.133779761837937,0.24017537462296	478	1	0	6	44	427
CAD locus	rs147687891	sgRNA_08608	ATAATCCTGTCTCACTGTCT	69.6707	41.0623	100	10_104828034_104828053	AGACAGTGAGACAGGATTAT	1	0.0990031	0.0542355	1	0	0.126981	0.00475113118914027,0.0175362591164752,0.136696220295904,0.251997180364544	171	1	0	0	13	157
CAD locus	rs943037	sgRNA_26668	ACTCTCTCAGTCGAAGCGAC	97.4112	49.3443	100	10_104835888_104835907	ACTCTCTCAGTCGAAGCGAC	1	0.0844203	0.0273906	1	0.00131633	0.195015	0.00761481163883635,0.0132828608156395,0.0640906651066432,0.144336191667335	26	1	0	0	0	25
CAD locus	rs943037	sgRNA_26673	TTGGTGTGACGGCGTCAATC	95.2874	48.7934	100	10_104835910_104835929	GATTGACGCCGTCACACCAA	1	0.0824626	0.00905983	1	0	0.20044	0,0,0.0555281560273684,0.177075757634708	28	1	0	0	1	26
CAD locus	rs943037	sgRNA_26671	TGACGCCGTCACACCAACAC	89.0196	47.0954	100	10_104835913_104835932	TGACGCCGTCACACCAACAC	1	0.16909	0.121154	1	0.0201681	0.191361	0.0382870145184303,0.0827922078993994,0.18079942465212,0.326894117650745	26	1	0	0	2	23
CAD locus	rs943037	sgRNA_26669	GACGCCGTCACACCAACACT	89.8247	47.3198	100	10_104835914_104835933	GACGCCGTCACACCAACACT	1	0.176686	0.16366	1	0.0176913	0.165169	0.0358648704742133,0.067367697234935,0.24514844997095,0.302344713845228	40	1	0	0	2	37
CAD locus	rs943037	sgRNA_26667	ACGCCGTCACACCAACACTG	74.9156	42.8296	100	10_104835915_104835934	ACGCCGTCACACCAACACTG	1	0.123193	0.0860294	1	0	0.131845	0.0270820783710407,0.0370156159491035,0.1971507354375,0.240158948430956	93	1	0	0	1	91
CAD locus	rs12219901	sgRNA_06008	GAGTTTTTCCCATGCCACCA	61.0174	37.8949	100	10_104840927_104840946	TGGTGGCATGGGAAAAACTC	1	0.0842606	0.0681818	1	0	0.0819942	0.0135162643176838,0.04538730502633,0.119995559983764,0.151622736277201	268	1	0	1	18	248
CAD locus	rs12219901	sgRNA_06011	GGAGTTTTTCCCATGCCACC	77.8961	43.7874	100	10_104840928_104840947	GGTGGCATGGGAAAAACTCC	1	0.113639	0.0888889	1	0	0.122508	0,0.0220588235220588,0.164102564091168,0.235030303056606	137	1	0	0	15	121
CAD locus	rs12219901	sgRNA_06005	ATCTGGGCTCAAAAGCAGAG	51.9945	34.2081	100	10_104840949_104840968	CTCTGCTTTTGAGCCCAGAT	1	0.140251	0.119034	1	0	0.142775	0,0.0174965034871189,0.199610977035635,0.306993506718886	250	1	0	2	28	219
CAD locus	rs12219901	sgRNA_06014	TATCTGGGCTCAAAAGCAGA	56.3965	36.06	100	10_104840950_104840969	TCTGCTTTTGAGCCCAGATA	1	0.155643	0.134696	1	0.0042735	0.128692	0.0318255325540897,0.0648593488001309,0.202589689543431,0.317378274719339	252	1	0	1	16	234
CAD locus	rs12219901	sgRNA_06007	CTTTTCTTTGCAAAGGGTTG	54.3402	35.2081	100	10_104840974_104840993	CTTTTCTTTGCAAAGGGTTG	1	0.112211	0.0698006	1	0.000301659	0.125003	0.00628859793310868,0.0201347797064431,0.166666666883333,0.254893341797884	337	1	0	2	34	300
CAD locus	rs10458729	sgRNA_01841	TTGCAAGTGCTAGAGGAGGA	47.5514	32.227	100	10_104841447_104841466	TCCTCCTCTAGCACTTGCAA	1	0.116636	0.0808081	1	0.00174825	0.126581	0.0149030381070491,0.0394592619389112,0.150401069587233,0.252735294170373	285	1	0	0	19	265
CAD locus	rs10458729	sgRNA_01834	AAGCTTGCAAGTGCTAGAGG	70.3593	41.3005	100	10_104841451_104841470	CCTCTAGCACTTGCAAGCTT	1	0.108053	0.0444046	1	0.000711054	0.150689	0.00900360136194478,0.01969696979329,0.132549019560504,0.296726998179125	189	1	0	0	10	178
CAD locus	rs10458729	sgRNA_01836	AGAAAGCTTGCAAGTGCTAG	78.7029	44.0412	100	10_104841454_104841473	CTAGCACTTGCAAGCTTTCT	1	0.0749115	0.0434269	1	0	0.111861	0,0.00854886071553563,0.0926912510219157,0.173001949286247	168	1	0	0	9	158
CAD locus	rs10458729	sgRNA_01835	AAGCTTTCTGTCTGCGATCA	82.8661	45.3152	100	10_104841465_104841484	AAGCTTTCTGTCTGCGATCA	1	0.0660303	0.0470219	1	0	0.100776	0,0.0233100233752914,0.0769230770244755,0.127012987197195	145	1	0	0	13	131
CAD locus	rs10458729	sgRNA_01838	ATAGGAAAGAAGGTAGCAAA	40.2845	28.7163	100	10_104841507_104841526	TTTGCTACCTTCTTTCCTAT	1	0.13708	0.0912656	1	0.00526532	0.119963	0.0318889763374984,0.059414673234993,0.191902494203481,0.311022726767659	762	1	0	1	62	698
CAD locus	rs11191548	sgRNA_03764	AGTTTCCATAACATGGAATG	64.1532	39.0813	100	10_104846160_104846179	AGTTTCCATAACATGGAATG	1	0.114303	0.0611765	1	0.00138462	0.136013	0.0107261631328988,0.017647058778552,0.164181818171523,0.323918268953125	323	1	0	0	20	302
CAD locus	rs11191548	sgRNA_03771	GTTTCCATAACATGGAATGT	65.0903	39.4271	100	10_104846161_104846180	GTTTCCATAACATGGAATGT	1	0.121025	0.0648342	1	0	0.137109	0.0153047914788421,0.0428571429234694,0.150347826142304,0.270389610692987	260	1	0	0	14	245
CAD locus	rs11191548	sgRNA_03768	CATAACATGGAATGTGGGTA	69.9187	41.1483	100	10_104846166_104846185	CATAACATGGAATGTGGGTA	1	0.105321	0.0593407	1	0	0.135699	0,0.0161970382539862,0.160702578726984,0.256953781508068	159	1	0	1	11	146
CAD locus	rs11191548	sgRNA_03769	CTTACCCACATTCCATGTTA	80.3167	44.542	100	10_104846168_104846187	TAACATGGAATGTGGGTAAG	1	0.120972	0.0717703	1	0	0.143438	0.00244956282328446,0.0250205345357301,0.159386068554141,0.262001156841129	105	1	0	0	9	95
CAD locus	rs11191548	sgRNA_03766	ATTTAAGTCTGTATTAGGGT	73.4639	42.3511	100	10_104846194_104846213	ACCCTAATACAGACTTAAAT	1	0.127009	0.0765263	1	0.00235294	0.142612	0.012760683748265,0.0334841628801188,0.17110005350771,0.299999999992885	170	1	0	0	16	153
CAD locus	rs10430665	sgRNA_01809	CAGAATCTCAAGTCAAGGCC	62.4432	38.44	100	10_104848440_104848459	GGCCTTGACTTGAGATTCTG	1	0.104709	0.0649947	1	0.000808081	0.122612	0.00814479639347123,0.0233766233824675,0.14085634269041,0.243274853624561	261	1	0	0	22	238
CAD locus	rs10430665	sgRNA_01808	CACTTCAGAATCTCAAGTCA	66.9996	40.1196	100	10_104848445_104848464	TGACTTGAGATTCTGAAGTG	1	0.122341	0.0806885	1	0.00821324	0.138394	0.0176121908016592,0.0374255154724589,0.146103896309659,0.264573197709134	188	1	0	1	18	168
CAD locus	rs12217501	sgRNA_05959	GTACTATCAGTGGGATTTTC	77.443	43.6439	100	10_104851843_104851862	GAAAATCCCACTGATAGTAC	1	0.0992893	0.0642702	1	0	0.141316	0,0,0.125205676792303,0.222861250020095	114	1	0	0	4	109
CAD locus	rs12217501	sgRNA_05965	TTACTGTCTGTACTATCAGT	74.1432	42.576	100	10_104851852_104851871	ACTGATAGTACAGACAGTAA	1	0.107704	0.0717518	1	0	0.124818	0,0.0296272967511308,0.151696037269389,0.256258503201021	130	1	0	2	5	122
CAD locus	rs12217501	sgRNA_05960	GTTACTGTCTGTACTATCAG	78.1261	43.86	100	10_104851853_104851872	CTGATAGTACAGACAGTAAC	1	0.108027	0.0478261	1	0.00132095	0.140439	0.0155904861650653,0.0229591836658163,0.150244975626241,0.258492638469759	123	1	0	1	7	114
CAD locus	rs12217501	sgRNA_05958	CGGCAGCATGCTGTAGATGC	78.3227	43.9219	100	10_104851884_104851903	GCATCTACAGCATGCTGCCG	1	0.118872	0.0873916	1	0.00874929	0.128071	0.016314935076691,0.029194253377906,0.173014260841527,0.246349206198286	96	1	0	0	11	84
CAD locus	rs12217501	sgRNA_05961	GTTGCAGCCTTTGTCAGTCT	76.1246	43.222	100	10_104851908_104851927	GTTGCAGCCTTTGTCAGTCT	1	0.113494	0.0766727	1	0.00429717	0.129813	0.0158026961180974,0.0371625017999463,0.135482866168929,0.261121498860577	122	1	0	1	6	114
CAD locus	rs12220743	sgRNA_06020	ATGAAGGAGGGCTTGTCTTG	69.224	40.9067	100	10_104851936_104851955	CAAGACAAGCCCTCCTTCAT	1	0.0775216	0.052519	1	0	0.105329	0,0.007767857144375,0.100235012663579,0.188202614351258	208	1	0	2	9	196
CAD locus	rs12412038	sgRNA_06248	GTAAACTTGATTTAGACACC	79.8279	44.3913	100	10_104856148_104856167	GGTGTCTAAATCAAGTTTAC	1	0.107729	0.0724138	1	0.000583374	0.124721	0.0096711326208588,0.0260823040004715,0.154607297529851,0.226749700874182	115	1	0	0	4	110
CAD locus	rs12412038	sgRNA_06247	AGTTTACATGTACAGCGAAT	91.6892	47.8322	100	10_104856161_104856180	AGTTTACATGTACAGCGAAT	1	0.0534481	0.00923077	1	0	0.13372	0,0,0.0449197860106952,0.16016666669175	77	1	0	0	4	72
CAD locus	rs12412038	sgRNA_06250	GTTTACATGTACAGCGAATT	91.1887	47.6956	100	10_104856162_104856181	GTTTACATGTACAGCGAATT	1	0.112414	0.0793388	1	0	0.150507	0.0139812341328528,0.04465709738437,0.117442366345368,0.194805195149351	61	1	0	1	4	55
CAD locus	rs12412038	sgRNA_06252	TTTACATGTACAGCGAATTG	85.886	46.2036	100	10_104856163_104856182	TTTACATGTACAGCGAATTG	1	0.103631	0.0588235	1	0.00137255	0.133358	0.0140649572566838,0.0264239331594991,0.126924680705413,0.229944444454152	87	1	0	1	7	78
CAD locus	rs12412038	sgRNA_06251	TTACATGTACAGCGAATTGG	91.4786	47.7748	100	10_104856164_104856183	TTACATGTACAGCGAATTGG	1	0.0791703	0.0383963	1	0	0.144234	0,0.00911101280766622,0.105421819552753,0.164722886955625	58	1	0	0	4	53
CAD locus	rs3215816	sgRNA_14003	AAATGGCTTTTGTGTCTCTT	56.342	36.0377	100	10_104856766_104856785	AAGAGACACAAAAGCCATTT	1	0.0758982	0.0457143	1	0	0.102445	0,0,0.107692307556923,0.208333333354167	391	1	0	0	38	352
CAD locus	rs3215816	sgRNA_14004	AACATTTGTAAAGATTAAAA	22.8789	18.6191	100	10_104856783_104856802	TTTTAATCTTTACAAATGTT	1	0.112675	0.0713315	1	0	0.129827	0,0.0182426269735482,0.166846241872037,0.285449275006874	1117	1	0	7	103	1006
CAD locus	rs11191555	sgRNA_03781	TACATAGAGATTATTAGATA	58.7713	37.0163	100	10_104857508_104857527	TACATAGAGATTATTAGATA	1	0.100005	0.0586081	1	0.00387847	0.119851	0.014749610280081,0.0268907563529412,0.139238539049573,0.235935828865843	265	1	0	1	22	241
CAD locus	rs11191555	sgRNA_03780	GGCTTTCAGTGTGTACACTA	81.1645	44.8016	100	10_104857529_104857548	GGCTTTCAGTGTGTACACTA	1	0.106132	0.073635	1	0	0.124044	0,0.0329369000507799,0.134149330698993,0.242689702772517	112	1	0	0	12	99
CAD locus	rs11191557	sgRNA_03785	TTAAACATTTCAATGTAGCC	63.6706	38.9017	100	10_104864571_104864590	TTAAACATTTCAATGTAGCC	1	0.100966	0.0652038	1	0	0.117153	0,0.0142002071500484,0.150769331338078,0.243123543041597	308	1	0	1	24	282
CAD locus	rs11191557	sgRNA_03784	GGCAGAATAGGAAAAACACC	53.1454	34.7026	100	10_104864592_104864611	GGTGTTTTTCCTATTCTGCC	1	0.14747	0.103448	1	0.0029043	0.139066	0.0266830870131363,0.0477758792534222,0.197916666684754,0.326018808792894	291	1	0	1	19	270
CAD locus	rs11191557	sgRNA_03782	CATCAAGAATGAATAGTAAA	55.7939	35.8127	100	10_104864611_104864630	CATCAAGAATGAATAGTAAA	1	0.139671	0.100506	1	0.0043956	0.131867	0.026625850320675,0.0472406506545437,0.184960312082115,0.292167068881203	318	1	0	3	22	292
CAD locus	rs11191557	sgRNA_03783	CATTTACTATTCATTCTTGA	48.0661	32.4626	100	10_104864613_104864632	TCAAGAATGAATAGTAAATG	1	0.174964	0.119048	1	0	0.170904	0.00326340328032634,0.0390789473934978,0.275255102139073,0.414100346202224	379	1	0	3	31	344
CAD locus	rs11191558	sgRNA_03789	GACTGACACACATCCTATTC	84.3128	45.7444	100	10_104864649_104864668	GACTGACACACATCCTATTC	1	0.101285	0.0676278	1	0	0.125535	0.0148673871626667,0.0300966890766124,0.119387755388338,0.218405797254207	82	1	0	2	3	76
CAD locus	rs11191558	sgRNA_03788	ACAGCTCGTAAAACCAGAAT	75.5258	43.0283	100	10_104864665_104864684	ATTCTGGTTTTACGAGCTGT	1	0.200547	0.14966	1	0.00831933	0.176644	0.0348758594680806,0.0703125000958807,0.277644230519631,0.415879120844341	117	1	0	0	9	107
CAD locus	rs11191558	sgRNA_03791	TTACTATTGACATTGTATTA	33.4871	25.0864	100	10_104864696_104864715	TAATACAATGTCAATAGTAA	1	0.165788	0.171429	1	0	0.114302	0.0186106442836247,0.101400560186088,0.18367346942602,0.321428571254464	787	1	0	3	93	690
CAD locus	rs11191558	sgRNA_03790	TACAATGTCAATAGTAAATA	58.5798	36.9402	100	10_104864699_104864718	TACAATGTCAATAGTAAATA	1	0.144207	0.104429	1	0	0.147743	0,0.0351846132397994,0.197804259774544,0.36199095033539	331	1	0	0	25	305
CAD locus	rs11191558	sgRNA_03787	AATGTCAATAGTAAATAAGG	59.6914	37.3792	100	10_104864702_104864721	AATGTCAATAGTAAATAAGG	1	0.0968561	0.0699301	1	0	0.11429	0,0.0120320855574866,0.139366515576169,0.221538461283077	281	1	0	0	27	253
CAD locus	rs11191560	sgRNA_03809	AGTGTACATCATATAGATTT	59.9234	37.4701	100	10_104869017_104869036	AAATCTATATGATGTACACT	1	0.148485	0.121875	1	0.0156695	0.120347	0.0359577677534842,0.0602352940473725,0.192307692596154,0.28825396818431	253	1	0	0	15	237
CAD locus	rs11191560	sgRNA_03808	AATCTATATGATGTACACTG	66.2569	39.8521	100	10_104869018_104869037	AATCTATATGATGTACACTG	1	0.0993873	0.0612891	1	0	0.132357	0,0,0.144221067865778,0.241340691745531	204	1	0	1	8	194
CAD locus	rs11191560	sgRNA_03810	TACACTAATAGAGTAAGAGC	72.7991	42.1293	100	10_104869062_104869081	TACACTAATAGAGTAAGAGC	1	0.127338	0.0684306	1	0.00116219	0.15131	0.0103968464881316,0.0288496225803613,0.192181872915081,0.316602040656123	134	1	0	2	5	126
CAD locus	rs12413046	sgRNA_06253	AACTTCAACTTTCAAAGCGT	81.2314	44.8219	100	10_104871158_104871177	ACGCTTTGAAAGTTGAAGTT	1	0.107768	0.0536963	1	0.00185759	0.153166	0.0097378863726911,0.023112645846736,0.130299847208793,0.274246116084355	134	1	0	0	9	124
CAD locus	rs12413046	sgRNA_06254	TCTTTACTCCATAATCTGCA	69.4791	40.9957	100	10_104871199_104871218	TCTTTACTCCATAATCTGCA	1	0.0742663	0.043732	1	0	0.101026	0,0.0103174602861111,0.100028419995839,0.180391483656078	230	1	0	0	23	206
CAD locus	rs12413046	sgRNA_06255	TGTTTTTTCCTTGCAGATTA	47.8119	32.3465	100	10_104871210_104871229	TAATCTGCAAGGAAAAAACA	1	0.0961947	0.0646154	1	0.00413466	0.0988495	0.019894401446629,0.0360174941782008,0.116363636340779,0.203081644756199	485	1	0	2	46	436
CAD locus	rs10883832	sgRNA_02583	CAAAAAATAACTATGTTTTC	33.9623	25.3521	100	10_104871236_104871255	CAAAAAATAACTATGTTTTC	1	0.11578	0.0717949	1	0	0.131074	0.00147680890427829,0.0189349112879121,0.164999999820238,0.278875739858221	713	1	0	1	54	657
CAD locus	rs10883832	sgRNA_02586	TGTTTTCAGGATGAAAGTTG	54.4645	35.2602	100	10_104871249_104871268	TGTTTTCAGGATGAAAGTTG	1	0.122463	0.08125	1	0.00146797	0.132245	0.01351102939375,0.0252100840518207,0.177162629672895,0.278260869685797	321	1	0	1	25	294
CAD locus	rs10883832	sgRNA_02585	GTTTTCAGGATGAAAGTTGT	63.7277	38.923	100	10_104871250_104871269	GTTTTCAGGATGAAAGTTGT	1	0.135822	0.099	1	0.00430339	0.133187	0.0198412698353785,0.0448717949391026,0.17875000006875,0.305131620068714	249	1	0	1	16	231
CAD locus	rs10883832	sgRNA_02584	CAAGATAGAATACATATTAA	42.1643	29.6589	100	10_104871300_104871319	CAAGATAGAATACATATTAA	1	0.145004	0.0986816	1	0.00370156	0.13595	0.0209920405888017,0.0399127574539238,0.202710050584564,0.350406628490732	466	1	0	4	33	428
CAD locus	rs9633712	sgRNA_26820	TGTGTGAAGTGGGATACATG	72.7909	42.1266	100	10_104873720_104873739	TGTGTGAAGTGGGATACATG	1	0.141898	0.0754136	1	0.000963915	0.162615	0.0137245783235643,0.0315889991695848,0.208121045856777,0.376845238144375	194	1	0	1	14	178
CAD locus	rs9633712	sgRNA_26819	GTGTGAAGTGGGATACATGA	78.8323	44.0817	100	10_104873721_104873740	GTGTGAAGTGGGATACATGA	1	0.116793	0.0844156	1	0	0.132563	0,0.0244444444638889,0.173333333427879,0.254265973907439	173	1	0	0	9	163
CAD locus	rs9633712	sgRNA_26814	AGGGTGCACATCTTGTCTAG	84.0773	45.675	100	10_104873740_104873759	AGGGTGCACATCTTGTCTAG	1	0.0906699	0.0326973	1	0	0.13981	0,0.00813229907859211,0.126408640464321,0.255073109399424	84	1	0	0	7	76
CAD locus	rs9633712	sgRNA_26818	GTGCACATCTTGTCTAGAGG	80.0172	44.4497	100	10_104873743_104873762	GTGCACATCTTGTCTAGAGG	1	0.116959	0.0472689	1	0.000593178	0.170035	0.00819327733084034,0.0233943374624923,0.130202669485313,0.329355426840304	76	1	0	1	11	63
CAD locus	rs9633712	sgRNA_26817	GCTGACTTCCCTGAGGGAAT	67.4452	40.279	100	10_104873785_104873804	GCTGACTTCCCTGAGGGAAT	1	0.112458	0.075	1	0.00146104	0.116925	0.0125072755976582,0.0316782709011483,0.152938424302416,0.229931973089796	215	1	0	0	24	190
CAD locus	rs11191564	sgRNA_03812	TTTAAGGGATCATCTCTTTT	59.6722	37.3717	100	10_104878571_104878590	TTTAAGGGATCATCTCTTTT	1	0.130008	0.102041	1	0	0.122086	0,0.0420168067563025,0.188571428454286,0.272380952634286	261	1	0	1	22	237
CAD locus	rs1060240	sgRNA_01995	CTAGTAATCCCTACCTCAGC	64.5788	39.2388	100	10_104883291_104883310	CTAGTAATCCCTACCTCAGC	1	0.097065	0.0666001	1	0	0.119694	0.0143025805388205,0.0274011702498394,0.111648840582837,0.251427144408181	143	1	0	0	10	132
CAD locus	rs1060240	sgRNA_01993	ATCCCTACCTCAGCAGGCTG	52.7861	34.549	100	10_104883297_104883316	ATCCCTACCTCAGCAGGCTG	1	0.164503	0.131195	1	0.000736658	0.148065	0.0170720780544387,0.0512497880170051,0.238636363405594,0.331449580014958	328	1	0	3	38	286
CAD locus	rs1060240	sgRNA_01996	TACCACAGCCTGCTGAGGTA	63.3025	38.764	100	10_104883302_104883321	TACCTCAGCAGGCTGTGGTA	1	0.124842	0.0791855	1	0.00136223	0.142516	0.0155488721855965,0.0314556841320487,0.168881118879321,0.249999999984375	182	1	0	2	13	166
CAD locus	rs1060240	sgRNA_01997	TACCTCAGCAGGCTGTGGTA	52.1293	34.2664	100	10_104883302_104883321	TACCTCAGCAGGCTGTGGTA	1	0.107901	0.0460131	1	0	0.142001	0,0.0119559716464828,0.16272189362426,0.296778221554383	285	1	0	1	30	253
CAD locus	rs1060240	sgRNA_01998	TTACCACAGCCTGCTGAGGT	54.82	35.4089	100	10_104883303_104883322	ACCTCAGCAGGCTGTGGTAA	1	0.0950966	0.0542942	1	0.0024975	0.119622	0.0126037549301329,0.0234676193034621,0.118181817912121,0.211052795033191	298	1	0	1	34	262
CAD locus	rs10883835	sgRNA_02593	GCTTGCTTGGTAGATGGCAG	63.8844	38.9814	100	10_104884169_104884188	CTGCCATCTACCAAGCAAGC	1	0.0667556	0.0380389	1	0.00102665	0.0884886	0.0119628942160148,0.01431818178,0.0794836954464109,0.152727272712	253	1	0	0	23	229
CAD locus	rs10883835	sgRNA_02594	TGCCATCTACCAAGCAAGCC	76.6319	43.3851	100	10_104884170_104884189	TGCCATCTACCAAGCAAGCC	1	0.131005	0.0819704	1	0	0.157462	0,0.0336251466190439,0.16265364122549,0.312000000144	151	1	0	0	12	138
CAD locus	rs10883835	sgRNA_02587	AACCTGGCTTGCTTGGTAGA	78.3239	43.9223	100	10_104884175_104884194	TCTACCAAGCAAGCCAGGTT	1	0.0830685	0.0531996	1	0.000641026	0.109185	0.00553273808445313,0.023562320057935,0.118668953107946,0.176401913806577	124	1	0	0	3	120
CAD locus	rs10883835	sgRNA_02590	ATGGAAAAACCTGGCTTGCT	62.6386	38.514	100	10_104884182_104884201	AGCAAGCCAGGTTTTTCCAT	1	0.0570328	0.0177273	1	0	0.0996991	0,0.00681818181818182,0.0691038347774772,0.147437304278636	312	1	0	2	12	297
CAD locus	rs10883835	sgRNA_02589	AGTGTAAATAAGGTCAATAT	66.9351	40.0965	100	10_104884212_104884231	AGTGTAAATAAGGTCAATAT	1	0.142116	0.0985333	1	0.0133884	0.128162	0.0371977825222627,0.0574977817213842,0.189090909196791,0.289911906787164	182	1	0	1	9	171
CAD locus	rs11191568	sgRNA_03815	AAAAAAACATAGTCCACTCT	49.6232	33.1654	100	10_104886397_104886416	AAAAAAACATAGTCCACTCT	1	0.135035	0.0868605	1	0.00309396	0.136931	0.0255963805294447,0.0453781512037815,0.175066312987401,0.313045976833333	460	1	0	1	41	417
CAD locus	rs732998	sgRNA_23992	CATCTTTTCCATATTTGTCA	48.7316	32.7648	100	10_104897881_104897900	CATCTTTTCCATATTTGTCA	1	0.0787793	0.0437666	1	0	0.0985947	0.00541769645063767,0.0154031440204327,0.114429913910763,0.185158943958502	364	1	0	3	34	326
CAD locus	rs732998	sgRNA_23996	TTGAAACTCCATGACAAATA	63.1826	38.719	100	10_104897892_104897911	TATTTGTCATGGAGTTTCAA	1	0.137993	0.103175	1	0.0122378	0.133133	0.0340904608073126,0.052000000072,0.171900826619835,0.288632478742063	217	1	0	1	15	200
CAD locus	rs732998	sgRNA_23993	CTGCAGTTAGATGGAGGACT	71.8326	41.8038	100	10_104897925_104897944	AGTCCTCCATCTAACTGCAG	1	0.0741251	0.0506288	1	0	0.0965165	0,0.0197238658651733,0.102941176345588,0.153073979430038	189	1	0	0	10	178
CAD locus	rs732998	sgRNA_23994	GCTGCAGTTAGATGGAGGAC	66.184	39.8257	100	10_104897926_104897945	GTCCTCCATCTAACTGCAGC	1	0.133675	0.0843697	1	0	0.146235	0.00570346319372403,0.0300324674895292,0.185009749339247,0.334415584321916	188	1	0	2	14	171
CAD locus	rs732998	sgRNA_23995	GGTCAGCTGCAGTTAGATGG	25.4526	20.2886	100	10_104897931_104897950	CCATCTAACTGCAGCTGACC	1	0.0768249	0.0540351	1	0.00291317	0.0549409	0.0540350877185965,0.0540350877185965,0.0874097007848297,0.135087719296491	1468	1	0	4	165	1298
CAD locus	rs11191575	sgRNA_03833	CACAAACTCATTCCTTTATG	34.7686	25.7987	100	10_104898361_104898380	CACAAACTCATTCCTTTATG	1	0.150118	0.131092	1	0	0.106692	0.0348931849102042,0.0734693879387755,0.196638655666387,0.255630252336807	1066	1	0	3	100	962
CAD locus	rs79993475	sgRNA_25709	TAGACCAGCCTAGGTTAACA	60.2878	37.6122	100	10_104901012_104901031	TAGACCAGCCTAGGTTAACA	1	0.0510413	0.0191453	1	0	0.0990448	0,0,0.0456296298207407,0.133333333419048	495	1	0	4	46	444
CAD locus	rs79993475	sgRNA_25707	CTCACCATGTTAACCTAGGC	56.0255	35.9079	100	10_104901019_104901038	GCCTAGGTTAACATGGTGAG	1	0.13636	0.0946746	1	0	0.149204	0,0.025688597133438,0.223776223977622,0.268016483562788	562	1	0	10	57	494
CAD locus	rs79993475	sgRNA_25708	GGTTCTCACCATGTTAACCT	23.4045	18.9656	100	10_104901023_104901042	AGGTTAACATGGTGAGAACC	1	0.277533	0.28	1	0.0034632	0.127988	0.106699507360558,0.24,0.3,0.4666666665	1076	1	0	0	59	1016
CAD locus	rs12220375	sgRNA_06019	TCTATATTTTTATCTTCAGT	38.6212	27.861	100	10_104901475_104901494	ACTGAAGATAAAAATATAGA	1	0.0992817	0.0654262	1	0	0.113277	0,0.0277464832568212,0.12702773418506,0.223673469537959	696	1	0	5	65	625
CAD locus	rs11191580	sgRNA_03839	TTGGGCATCTGTTTTCCTTA	45.3782	31.2139	100	10_104906171_104906190	TTGGGCATCTGTTTTCCTTA	1	0.116065	0.09375	1	0	0.121168	0,0.0174264705694118,0.158371040680618,0.290420167873613	331	1	0	4	26	300
CAD locus	rs11191580	sgRNA_03837	TGGGCATCTGTTTTCCTTAT	54.9491	35.4627	100	10_104906172_104906191	TGGGCATCTGTTTTCCTTAT	1	0.110483	0.0765691	1	0	0.117721	0.0149517149969364,0.0337662338178571,0.148378192042823,0.238359788168664	300	1	0	1	29	269
CAD locus	rs11191580	sgRNA_03838	TGTAATTATGCAAGCCCATA	78.7072	44.0425	100	10_104906189_104906208	TATGGGCTTGCATAATTACA	1	0.110689	0.0895665	1	0	0.116785	0,0.0435986158624568,0.149114585099877,0.244482456407899	154	1	0	0	12	141
CAD locus	rs79680647	sgRNA_25650	TTAAAAACACTAGCCTCTCC	73.2072	42.2657	100	10_104910918_104910937	TTAAAAACACTAGCCTCTCC	1	0.07832	0.0438302	1	0	0.108274	0,0.0143808829321912,0.107428121906521,0.184806090481851	198	1	0	0	9	188
CAD locus	rs79680647	sgRNA_25632	AACACTAGCCTCTCCTGGCC	55.1144	35.5315	100	10_104910923_104910942	AACACTAGCCTCTCCTGGCC	1	0.128996	0.0748341	1	0	0.16147	0.00356438882194823,0.0212826058296501,0.172582013689084,0.325082417767885	198	1	0	2	15	180
CAD locus	rs11191582	sgRNA_03843	GTATGTGCAGATCATATTAC	80.619	44.6349	100	10_104913606_104913625	GTATGTGCAGATCATATTAC	1	0.107405	0.0632476	1	0.00284091	0.132123	0.0119413920071795,0.0284328244872549,0.156584948060826,0.25328987089112	103	1	0	0	6	96
CAD locus	rs11191582	sgRNA_03844	TGTGCAGATCATATTACAGG	79.9971	44.4436	100	10_104913609_104913628	TGTGCAGATCATATTACAGG	1	0.128838	0.0784314	1	0.00226244	0.143997	0.0109058433071224,0.0271493213348416,0.20028011182493,0.303030302810606	109	1	0	0	10	98
CAD locus	rs11191582	sgRNA_03840	CCTAAAGTATTTCCACAGCG	83.9039	45.6238	100	10_104913634_104913653	CCTAAAGTATTTCCACAGCG	1	0.0908468	0.0509997	1	0	0.134181	0,0.0203380662219473,0.106720498864907,0.188017669894788	79	1	0	0	2	76
CAD locus	rs11191582	sgRNA_03841	CCTCGCTGTGGAAATACTTT	75.2645	42.9434	100	10_104913637_104913656	AAAGTATTTCCACAGCGAGG	1	0.162002	0.128	1	0.0117647	0.138038	0.035,0.0571185907940554,0.222854671177713,0.326857142976	91	1	0	0	9	81
CAD locus	rs11191582	sgRNA_03842	GAAAAAAAAATACCTCGCTG	46.9054	31.929	100	10_104913649_104913668	CAGCGAGGTATTTTTTTTTC	1	0.0217188	0	1	0	0.0643178	0,0,0.00933101990564874,0.0616926933857721	1286	1	0	8	85	1192
CAD locus	rs74233809	sgRNA_24282	AAAGTCTAAGAACATTGAGA	50.6376	33.6155	100	10_104913926_104913945	AAAGTCTAAGAACATTGAGA	1	0.0841224	0.0406486	1	0	0.112754	0,0.00859993122893017,0.11428571424,0.234375	401	1	0	0	21	379
CAD locus	rs74233809	sgRNA_24283	GAGATGGCAAATCCTCCTCA	72.5886	42.0588	100	10_104913942_104913961	GAGATGGCAAATCCTCCTCA	1	0.121147	0.0908153	1	0	0.133936	0.00163979929505712,0.0362637362289377,0.168367346753827,0.271978021883242	149	1	0	0	5	143
CAD locus	rs74233809	sgRNA_24284	TAATTTGAATCACCGTGAGG	92.3592	48.0139	100	10_104913957_104913976	CCTCACGGTGATTCAAATTA	1	0.063579	0.0204148	1	0	0.136365	0,0.00286435018549802,0.0732033196928404,0.15123809535581	64	1	0	0	4	59
CAD locus	rs74233809	sgRNA_24285	TTTTAATTTGAATCACCGTG	79.4901	44.2866	100	10_104913960_104913979	CACGGTGATTCAAATTAAAA	1	0.0734451	0.0408669	1	0	0.105479	0,0.0165413533466165,0.0975238093897143,0.187777777748889	201	1	0	0	20	180
CAD locus	rs12416331	sgRNA_06271	AAGAGGTTATGCATGTTAAT	68.7092	40.7264	100	10_104928924_104928943	AAGAGGTTATGCATGTTAAT	1	0.0995513	0.0722468	1	0	0.119263	0,0.014183006547549,0.14494947248738,0.235937401711329	202	1	0	0	8	193
CAD locus	rs11191593	sgRNA_03856	ATCACTCCTTTACTTTACTC	68.2961	40.5809	100	10_104939187_104939206	GAGTAAAGTAAAGGAGTGAT	1	0.122005	0.0809717	1	0	0.145728	0.00701754388124858,0.0205714286948571,0.172697368375,0.302704081836275	185	1	0	2	15	167
CAD locus	rs79237883	sgRNA_25488	AAGTCTTATTGTGGCATAAT	71.7588	41.7788	100	10_104940944_104940963	ATTATGCCACAATAAGACTT	1	0.117561	0.0779221	1	0	0.143757	0.0103263692761558,0.0354191263361865,0.150588235435294,0.2666666664	157	1	0	0	9	147
CAD locus	rs79237883	sgRNA_25492	TGGCTGAAAAAGTCTTATTG	71.5432	41.7057	100	10_104940953_104940972	CAATAAGACTTTTTCAGCCA	1	0.104032	0.0625339	1	0	0.143368	0,0.018240357760222,0.123872263087182,0.260598465216694	170	1	0	1	12	156
CAD locus	rs79237883	sgRNA_25489	AATAAGACTTTTTCAGCCAG	56.9605	36.2897	100	10_104940954_104940973	AATAAGACTTTTTCAGCCAG	1	0.101523	0.0611765	1	0.000614238	0.111292	0.0154602720129106,0.0347281770012862,0.140259740347403,0.229145395407518	245	1	0	0	21	223
CAD locus	rs79237883	sgRNA_25490	ACTTTTTCAGCCAGTGGCAG	51.3667	33.9353	100	10_104940960_104940979	ACTTTTTCAGCCAGTGGCAG	1	0.0608026	0.0276127	1	0	0.109316	0.00445385253362499,0.0123416124921367,0.0589680216246258,0.142282717300913	426	1	0	7	39	379
CAD locus	rs77420391	sgRNA_25152	GATAATAGTACCTAACATAT	35.8978	26.4153	100	10_104945793_104945812	ATATGTTAGGTACTATTATC	1	0.159383	0.115814	1	0	0.135425	0.0355555554977778,0.069565217273844,0.218818055411264,0.337608247088241	820	1	0	13	137	669
CAD locus	rs77420391	sgRNA_25151	CATTTTACGAAGAAGTAAAC	49.1593	32.9576	100	10_104945815_104945834	CATTTTACGAAGAAGTAAAC	1	0.0640325	0	1	0	0.132908	0,0,0.0688354854051427,0.238561006692362	615	1	0	7	73	534
CAD locus	rs2487926	sgRNA_12490	GGAGATTGAGCTCAGTTAGC	83.927	45.6306	100	10_30300757_30300776	GCTAACTGAGCTCAATCTCC	1	0.0677564	0.0328283	1	0	0.121645	0,0.00751879699699248,0.076923076965812,0.131540444626914	97	1	0	0	13	83
CAD locus	rs2487926	sgRNA_12483	ACTTCATCCTGTAAGTGGAG	69.0636	40.8507	100	10_30300779_30300798	CTCCACTTACAGGATGAAGT	1	0.094645	0.0477941	1	0	0.13101	0,0.011956670824369,0.129205409869664,0.2153846152	191	1	0	1	12	177
CAD locus	rs2487926	sgRNA_12486	CTTACAGGATGAAGTGTTCC	72.3862	41.9907	100	10_30300784_30300803	CTTACAGGATGAAGTGTTCC	1	0.106218	0.0707391	1	0	0.129598	0,0.0170485701064959,0.130070473934125,0.257602229552157	132	1	0	0	9	122
CAD locus	rs2487926	sgRNA_12489	GGAACACTTCATCCTGTAAG	80.7389	44.6716	100	10_30300784_30300803	CTTACAGGATGAAGTGTTCC	1	0.0952119	0.0530409	1	0.00265369	0.140133	0.0126282051463553,0.0282607465363334,0.0942761480126521,0.233724937222421	108	1	0	0	9	98
CAD locus	rs2487926	sgRNA_12494	TTACAGGATGAAGTGTTCCA	69.315	40.9385	100	10_30300785_30300804	TTACAGGATGAAGTGTTCCA	1	0.100864	0.0714286	1	0	0.121259	0.00228571427908572,0.0197492830901298,0.133755656122112,0.24347058838698	167	1	0	1	10	155
CAD locus	rs2505132	sgRNA_12535	AGTAAGGACTATCCCCTAGT	90.4802	47.5011	100	10_30300959_30300978	ACTAGGGGATAGTCCTTACT	1	0.128934	0.0761905	1	0	0.178149	0,0.0234559248819011,0.159528670720245,0.283840684083272	43	1	0	0	3	39
CAD locus	rs2505132	sgRNA_12539	TGAAATTTCATACTACTTAG	73.4753	42.3549	100	10_30301004_30301023	TGAAATTTCATACTACTTAG	1	0.125771	0.0803684	1	0	0.150548	0,0.0116359274298995,0.196692307637946,0.307302256029489	210	1	0	1	18	190
CAD locus	rs2505132	sgRNA_12537	GAAATTTCATACTACTTAGA	67.0277	40.1297	100	10_30301005_30301024	GAAATTTCATACTACTTAGA	1	0.13603	0.0770204	1	0	0.154441	0.00503673958628674,0.0314857115343684,0.188187117064985,0.364088760620016	208	1	0	0	11	196
CAD locus	rs2505132	sgRNA_12538	TCATACTACTTAGAGGGCCC	85.5654	46.1107	100	10_30301011_30301030	TCATACTACTTAGAGGGCCC	1	0.0965214	0.0554466	1	0.00168067	0.153221	0.00556507531254947,0.0142025462042736,0.105248497804856,0.186672851121218	68	1	0	0	4	63
CAD locus	rs2505132	sgRNA_12536	CATACTACTTAGAGGGCCCC	82.6886	45.262	100	10_30301012_30301031	CATACTACTTAGAGGGCCCC	1	0.193332	0.107183	1	0	0.212195	0.00832018554706156,0.0327146537141281,0.287648662727564,0.508479755393205	59	1	0	0	4	54
CAD locus	rs2478839	sgRNA_12475	ATTGAGTATTCTCAAGTAGC	72.5868	42.0581	100	10_30306759_30306778	GCTACTTGAGAATACTCAAT	1	0.111429	0.0625	1	0.00641026	0.125187	0.0217154057966582,0.0366300365622711,0.1615384614,0.238095238119048	133	1	0	1	13	118
CAD locus	rs2478839	sgRNA_12481	TGAGAATACTCAATTCGCAA	84.0686	45.6724	100	10_30306765_30306784	TGAGAATACTCAATTCGCAA	1	0.0590151	0.0168067	1	0	0.128712	0,0,0.0453514737981859,0.205020469903911	117	1	0	2	2	112
CAD locus	rs2478839	sgRNA_12473	AGGGTGTGATGAAATGCCGG	85.5083	46.0941	100	10_30306801_30306820	CCGGCATTTCATCACACCCT	1	0.080064	0.049926	1	0.000976801	0.116132	0.00945378144485294,0.0208083232521008,0.0930833869993536,0.161173469584745	101	1	0	0	9	91
CAD locus	rs2478839	sgRNA_12474	ATGACCCTAGCAGAGTGGAG	62.8951	38.6108	100	10_30306821_30306840	CTCCACTCTGCTAGGGTCAT	1	0.095578	0.0306905	1	0	0.135813	0,0,0.15311688324151,0.281326811675105	199	1	0	1	23	174
CAD locus	rs2478839	sgRNA_12478	CTCCACTCTGCTAGGGTCAT	74.2309	42.6049	100	10_30306821_30306840	CTCCACTCTGCTAGGGTCAT	1	0.0737268	0.0519958	1	0	0.101488	0,0.0137245233325127,0.104137039370604,0.150454545575795	138	1	0	1	12	124
CAD locus	rs2487927	sgRNA_12496	AGTGCAGTGGGGAAGAGATG	32.2457	24.3832	100	10_30311317_30311336	AGTGCAGTGGGGAAGAGATG	1	0.16471	0.144115	1	0.000630252	0.132553	0.0150958845442394,0.0584991348839285,0.231845307398008,0.320445834163312	754	1	0	5	54	694
CAD locus	rs2487927	sgRNA_12495	AAATGATTAAATACATCAAA	26.8759	21.1828	100	10_30311353_30311372	AAATGATTAAATACATCAAA	1	0.0688706	0.0283613	1	0	0.0992943	0.00709033612263655,0.0119117646741176,0.086618000575601,0.183334606450891	1500	1	0	7	120	1372
CAD locus	rs2487927	sgRNA_12497	TTAAGTCACTGAGAAGCGCT	83.1216	45.3915	100	10_30311389_30311408	AGCGCTTCTCAGTGACTTAA	1	0.109904	0.0642353	1	0.0022128	0.139257	0.0141713996113058,0.0342182273563267,0.12969760797875,0.251847896161755	103	1	0	0	8	94
CAD locus	rs2487927	sgRNA_12498	TTCTCAGTGACTTAACAACA	65.1965	39.466	100	10_30311394_30311413	TTCTCAGTGACTTAACAACA	1	0.136741	0.103914	1	0	0.145018	0,0.0272456364444444,0.19145299145641,0.308183006587541	229	1	0	4	28	196
CAD locus	rs3739998	sgRNA_15422	CTCCCTAGGTTCAGCTGGAT	81.1971	44.8115	100	10_30316083_30316102	CTCCCTAGGTTCAGCTGGAT	1	0.108313	0.0789063	1	0	0.144315	0,0,0.142454040341271,0.211450734490204	90	1	0	0	4	85
CAD locus	rs3739998	sgRNA_15429	GTCCTATCCAGCTGAACCTA	87.9504	46.7945	100	10_30316088_30316107	TAGGTTCAGCTGGATAGGAC	1	0.154769	0.0849655	1	0	0.201815	0,0.0300964515145327,0.181874204243005,0.368167202804307	54	1	0	0	5	48
CAD locus	rs3739998	sgRNA_15420	AGGTTCAGCTGGATAGGACG	87.0514	46.5388	100	10_30316089_30316108	AGGTTCAGCTGGATAGGACG	1	0.106601	0.0601604	1	0.000567829	0.139459	0.0152174640853879,0.0268428224949565,0.138461538423986,0.23958325644666	89	1	0	0	2	86
CAD locus	rs3739998	sgRNA_15421	CGTCCTATCCAGCTGAACCT	85.948	46.2215	100	10_30316089_30316108	AGGTTCAGCTGGATAGGACG	1	0.186609	0.161284	1	0.00511744	0.163528	0.0271710526265789,0.0760941645562003,0.265286593321824,0.320042734829252	64	1	0	0	1	62
CAD locus	rs3739998	sgRNA_15428	GGTTCAGCTGGATAGGACGC	90.0625	47.3857	100	10_30316090_30316109	GGTTCAGCTGGATAGGACGC	1	0.0833773	0.0537815	1	0.00461538	0.129102	0.0108482142989002,0.0259740259896104,0.0935064936935065,0.155547116204349	65	1	0	0	5	59
CAD locus	rs2478835	sgRNA_12461	AGTCTCCGACCGAGAAGGCT	87.0761	46.5458	100	10_30317937_30317956	AGCCTTCTCGGTCGGAGACT	1	0.15973	0.0959384	1	0	0.197233	0.0206393508787667,0.0423726455296083,0.191406249864149,0.361777777750223	44	1	0	0	3	40
CAD locus	rs2478835	sgRNA_12463	CAGTCTCCGACCGAGAAGGC	88.2493	46.879	100	10_30317938_30317957	GCCTTCTCGGTCGGAGACTG	1	0.128014	0.0602899	1	0.00166027	0.171288	0.00977588199979295,0.0292207791720779,0.144289294651498,0.312319259350202	54	1	0	0	2	51
CAD locus	rs2478835	sgRNA_12457	ACAGCAGTCTCCGACCGAGA	94.4736	48.5791	100	10_30317942_30317961	TCTCGGTCGGAGACTGCTGT	1	0.101021	0.0301278	1	0	0.188324	0,0.00452519534483227,0.0887955043502169,0.317187765719965	42	1	0	1	1	39
CAD locus	rs2478835	sgRNA_12468	GTGACCGCCACACACATTTA	88.4311	46.9302	100	10_30317967_30317986	GTGACCGCCACACACATTTA	1	0.140948	0.0937951	1	0.0182274	0.15279	0.038577240423196,0.0478800611896868,0.197110422924937,0.295892255885057	55	1	0	0	2	52
CAD locus	rs2478835	sgRNA_12460	ACGGTGCCCATAAATGTGTG	81.0437	44.7647	100	10_30317977_30317996	CACACATTTATGGGCACCGT	1	0.107874	0.0799541	1	0.0027972	0.141557	0.013300929800348,0.0254370362145092,0.12436014848237,0.228303244550895	80	1	0	0	4	75
CAD locus	rs1887318	sgRNA_10418	ATACTCTTTCTACTCAGAGA	57.5824	36.5411	100	10_30321593_30321612	ATACTCTTTCTACTCAGAGA	1	0.166424	0.114423	1	0.00254029	0.169068	0.0216448145597676,0.0437834224024892,0.219284976139537,0.446239533322066	212	1	0	2	23	186
CAD locus	rs2487928	sgRNA_00360	TACCTCTGCTCTTAGGCTGA	55.7804	35.8071	100	10_30323846_30323865	TACCTCTGCTCTTAGGCTGA	1	0.0776226	0.0523594	1	0.00051511	0.0905201	0.0201382328123912,0.0336671732018775,0.0870838721806925,0.150000000011465	282	1	0	0	10	271
CAD locus	rs2487928	sgRNA_00359	CTCTTAGGCTGATGGTGAGT	69.4799	40.996	100	10_30323854_30323873	CTCTTAGGCTGATGGTGAGT	1	0.102611	0.042503	1	0	0.140073	0,0.0106060606146853,0.150488767158635,0.289597147798892	133	1	0	2	9	121
CAD locus	rs2487928	sgRNA_00354	AAAGCGTTCACAGGACTGTC	80.3235	44.5441	100	10_30323904_30323923	GACAGTCCTGTGAACGCTTT	1	0.104861	0.047619	1	0	0.144628	0,0,0.161390692756629,0.287053571313281	98	1	0	0	7	90
CAD locus	rs2487928	sgRNA_00358	CAGTCCTGTGAACGCTTTCC	78.7228	44.0474	100	10_30323906_30323925	CAGTCCTGTGAACGCTTTCC	1	0.0919312	0.0678788	1	0	0.116182	0,0.0229665072229665,0.1263157896,0.194331983945234	121	1	0	1	11	108
CAD locus	rs2487928	sgRNA_00356	CAATCCAGGAAAGCGTTCAC	87.0876	46.5491	100	10_30323913_30323932	GTGAACGCTTTCCTGGATTG	1	0.0691206	0.0230224	1	0	0.138689	0,0.0047520661123229,0.065190502980985,0.166530612425788	79	1	0	0	7	71
CAD locus	rs2505083	sgRNA_12531	TGGTCCCAGTGCAGCACTAA	80.7814	44.6846	100	10_30335105_30335124	TGGTCCCAGTGCAGCACTAA	1	0.125038	0.0825057	1	0	0.152126	0,0.034090909125,0.15625000015625,0.287738731730764	113	1	0	0	9	103
CAD locus	rs2505083	sgRNA_12532	TTTAGTGCTGCACTGGGACC	77.4374	43.6421	100	10_30335106_30335125	GGTCCCAGTGCAGCACTAAA	1	0.105271	0.0676326	1	0.00245866	0.121447	0.010386162466181,0.0292254456564854,0.158894975078636,0.237718937387646	116	1	0	0	8	107
CAD locus	rs2505083	sgRNA_12533	TTTGCCTTTAGTGCTGCACT	76.3027	43.2794	100	10_30335112_30335131	AGTGCAGCACTAAAGGCAAA	1	0.100448	0.0593891	1	0.00133779	0.135369	0.015700280114566,0.0283720935106391,0.111047680053458,0.227657038726813	143	1	0	0	8	134
CAD locus	rs2505083	sgRNA_12529	GTTTGCCTTTAGTGCTGCAC	81.092	44.7795	100	10_30335113_30335132	GTGCAGCACTAAAGGCAAAC	1	0.0755855	0.0246344	1	0	0.129993	0,0.00185109009286302,0.0910134964106201,0.199987212418979	100	1	0	0	8	91
CAD locus	rs2505083	sgRNA_12527	GGCAAACACAGTGTTAGGAA	68.972	40.8186	100	10_30335126_30335145	GGCAAACACAGTGTTAGGAA	1	0.108366	0.0513336	1	0.00174034	0.145093	0.00790609971786166,0.0217105264202714,0.132195186056319,0.263813355231542	174	1	0	1	11	161
CAD locus	rs11238794	sgRNA_04057	GAACTGGAGAGTCCTCTTTC	74.3371	42.6398	100	10_44478944_44478963	GAAAGAGGACTCTCCAGTTC	1	0.0986198	0.0501218	1	0	0.123318	0,0.0187134504140351,0.140196078587255,0.226890756226611	129	1	0	0	7	121
CAD locus	rs11238794	sgRNA_04054	CCAGCCATGCCCTGGTGAGT	66.8868	40.0791	100	10_44478985_44479004	CCAGCCATGCCCTGGTGAGT	1	0.0717672	0.0174107	1	0	0.121581	0,0,0.1038461538,0.213068181875	221	1	0	1	16	203
CAD locus	rs11238794	sgRNA_04063	TGGTGAGTGGGAGCCGCCCC	71.7143	41.7637	100	10_44478997_44479016	TGGTGAGTGGGAGCCGCCCC	1	0.0712388	0.0340136	1	0.00291687	0.102504	0.00500878432677437,0.0145973678834598,0.0799134200645887,0.221414141603232	223	1	0	1	29	192
CAD locus	rs11238794	sgRNA_04048	AGGGGCGGCTCCCACTCACC	67.0468	40.1365	100	10_44478998_44479017	GGTGAGTGGGAGCCGCCCCT	1	0.113944	0.0855615	1	0	0.124282	0.00624475186620852,0.0378094812332594,0.142141192104775,0.256428846220663	187	1	0	0	17	169
CAD locus	rs11238794	sgRNA_04062	GGTGAGTGGGAGCCGCCCCT	74.4945	42.6916	100	10_44478998_44479017	GGTGAGTGGGAGCCGCCCCT	1	0.0820532	0.0440561	1	0	0.120527	0,0.00846724195509851,0.106622301180019,0.197283259063211	174	1	0	3	25	145
CAD locus	rs1870635	sgRNA_10389	CTGTGAACAGCAGATGGTGC	66.5208	39.9475	100	10_44480645_44480664	CTGTGAACAGCAGATGGTGC	1	0.0928301	0.0418507	1	0.000623219	0.116884	0.00857918548470136,0.0198951049197028,0.121614583251918,0.261637423996612	248	1	0	0	17	230
CAD locus	rs1870635	sgRNA_10387	CGCTGGAGGAGAAGGGTCCG	65.9639	39.7459	100	10_44480709_44480728	CGGACCCTTCTCCTCCAGCG	1	0.0869508	0.0549154	1	0	0.110011	0.00673880249622797,0.0201838977436001,0.1115714285265,0.20124163946288	192	1	0	0	11	180
CAD locus	rs1870635	sgRNA_10393	GGACCCTTCTCCTCCAGCGC	64.2468	39.116	100	10_44480710_44480729	GGACCCTTCTCCTCCAGCGC	1	0.117223	0.0579044	1	0.000974303	0.15014	0.0126547987823817,0.0276988636640625,0.144448688268793,0.309338280554638	187	1	0	1	18	167
CAD locus	rs1870635	sgRNA_10396	GGTCCCGCGCTGGAGGAGAA	67.2722	40.2172	100	10_44480716_44480735	TTCTCCTCCAGCGCGGGACC	1	0.136205	0.0993789	1	0.00193924	0.136911	0.024803157587902,0.0480769229827724,0.183823529466912,0.282913165521233	137	1	0	0	6	130
CAD locus	rs1870635	sgRNA_10394	GGATTTGGGTCCCGCGCTGG	79.017	44.1394	100	10_44480723_44480742	CCAGCGCGGGACCCAAATCC	1	0.0874527	0.0474402	1	0	0.136935	0.00139659875665684,0.0216691203979573,0.102305350263477,0.205706710348476	94	1	0	0	5	88
CAD locus	rs1870634	sgRNA_00361	AAGGTTCCTGGAAGCCATCC	67.3443	40.243	100	10_44480764_44480783	GGATGGCTTCCAGGAACCTT	1	0.113201	0.0696369	1	0	0.134882	0,0.0224247343992547,0.158081879872055,0.275641025564698	196	1	0	1	11	183
CAD locus	rs1870634	sgRNA_00371	GGCTTCCAGGAACCTTGCTC	60.8533	37.8315	100	10_44480768_44480787	GGCTTCCAGGAACCTTGCTC	1	0.0881192	0.0321626	1	0	0.127221	0,0.0092095783463192,0.11698136255953,0.235789473835789	250	1	0	5	20	224
CAD locus	rs1870634	sgRNA_00373	TCAGTCCAGAGCAAGGTTCC	66.9303	40.0947	100	10_44480776_44480795	GGAACCTTGCTCTGGACTGA	1	0.100986	0.0645508	1	0.000662879	0.117591	0.00785714286392857,0.0270074752982879,0.14661654133396,0.229166666864583	221	1	0	0	14	206
CAD locus	rs1870634	sgRNA_00364	AGCCCTAACCCCAGTGCAGC	63.6728	38.9025	100	10_44480825_44480844	AGCCCTAACCCCAGTGCAGC	1	0.121282	0.0657654	1	0	0.164041	0.000758946939055944,0.0179221665388029,0.151260503939496,0.403167421074095	185	1	0	1	15	168
CAD locus	rs1870634	sgRNA_00366	ATCCAGCTGCACTGGGGTTA	64.356	39.1564	100	10_44480830_44480849	TAACCCCAGTGCAGCTGGAT	1	0.137429	0.11396	1	0	0.133043	0.00815889986759358,0.0383225716922045,0.191600679025735,0.31285714297875	167	1	0	1	15	150
CAD locus	rs988739	sgRNA_26955	CCTTAACCTCCAGCCAGCGA	82.0038	45.0561	100	10_44481684_44481703	CCTTAACCTCCAGCCAGCGA	1	0.109096	0.0699708	1	0.00114591	0.127954	0.0171653576448757,0.0347866419851577,0.15238095232,0.221954236183599	97	1	0	0	14	82
CAD locus	rs988739	sgRNA_26959	TAACCTCCAGCCAGCGATGG	84.2967	45.7397	100	10_44481687_44481706	TAACCTCCAGCCAGCGATGG	1	0.0739053	0.0397497	1	0	0.109767	0.008093564171703,0.0177514793222162,0.0989010990054945,0.146869894819175	125	1	0	0	6	118
CAD locus	rs988739	sgRNA_26948	AAGCTGCCGCCATCGCTGGC	87.9856	46.8044	100	10_44481696_44481715	GCCAGCGATGGCGGCAGCTT	1	0.0679863	0.0309524	1	0	0.128863	0.000888888886111111,0.0071428571522449,0.0846153846543956,0.160349854282126	81	1	0	0	3	77
CAD locus	rs988739	sgRNA_26951	AGCGATGGCGGCAGCTTTCT	79.5868	44.3166	100	10_44481699_44481718	AGCGATGGCGGCAGCTTTCT	1	0.0938954	0.0683761	1	0	0.12509	0,0.0356321839865311,0.113395225493173,0.168953735404734	75	1	0	0	6	68
CAD locus	rs988739	sgRNA_26960	TAGAAAGCTGCCGCCATCGC	90.9653	47.6345	100	10_44481700_44481719	GCGATGGCGGCAGCTTTCTA	1	0.118212	0.0561907	1	0.000774793	0.176291	0.00692437259592813,0.0213203405199466,0.130756464417797,0.241464332798647	46	1	0	0	3	42
CAD locus	rs4948592	sgRNA_17918	TTTGTGGGACCCACCTTTTT	75.1703	42.9127	100	10_44490386_44490405	AAAAAGGTGGGTCCCACAAA	1	0.103985	0.0695527	1	0	0.12762	0.00262237762500001,0.0412324929641223,0.129131866561612,0.21943183757244	104	1	0	1	9	93
CAD locus	rs4948592	sgRNA_17915	ATTTGTGGGACCCACCTTTT	81.3303	44.852	100	10_44490387_44490406	AAAAGGTGGGTCCCACAAAT	1	0.144468	0.118588	1	0	0.152086	0,0.0302190884814908,0.2000000003,0.298986101633804	89	1	0	0	12	76
CAD locus	rs4948592	sgRNA_17917	TTCACTTAATAAAAACTTTA	33.0709	24.8521	100	10_44490431_44490450	TTCACTTAATAAAAACTTTA	1	0.182083	0.160714	1	0	0.164339	0,0.0419973544260582,0.279916162026826,0.391920979148187	643	1	0	5	60	577
CAD locus	rs10793513	sgRNA_02286	AGACAGGCAATTGCAGTCCT	66.304	39.8692	100	10_44494508_44494527	AGGACTGCAATTGCCTGTCT	1	0.0738014	0.0481444	1	0.0011988	0.0925733	0.0122274247363274,0.0232574431513753,0.0889767671987148,0.151812160252671	218	1	0	0	14	203
CAD locus	rs10793513	sgRNA_02289	GGCATGTTCTGAAGGAAGAC	58.638	36.9634	100	10_44494524_44494543	GTCTTCCTTCAGAACATGCC	1	0.151317	0.096475	1	0	0.159472	0.01136363635,0.0405331510948565,0.207792207916883,0.333333332964286	191	1	0	1	19	170
CAD locus	rs10793513	sgRNA_02287	CTGTTGACAAGCCAAGCAAA	62.579	38.4914	100	10_44494573_44494592	CTGTTGACAAGCCAAGCAAA	1	0.124952	0.0752245	1	0.00419004	0.130631	0.0212314186126124,0.0355246072764882,0.184881847362043,0.252777777587374	163	1	0	0	23	139
CAD locus	rs10793514	sgRNA_02295	GATTAGCTCATATGTTTAAC	79.4327	44.2688	100	10_44496926_44496945	GATTAGCTCATATGTTTAAC	1	0.069326	0.0313147	1	0	0.124858	0,0,0.0892857141830357,0.162262085584579	109	1	0	0	4	104
CAD locus	rs10793514	sgRNA_02292	AAACTAAAAATGCTGCATAA	49.5903	33.1507	100	10_44496989_44497008	TTATGCAGCATTTTTAGTTT	1	0.108027	0.0552636	1	0	0.136228	0,0.00760822511036797,0.161799168759405,0.284884804230161	428	1	0	6	33	388
CAD locus	rs10793514	sgRNA_02293	ATTTTTAGTTTTGTGATGTT	25.9203	20.5847	100	10_44496998_44497017	ATTTTTAGTTTTGTGATGTT	1	0.11583	0.064393	1	0.00030303	0.136716	0.0113100232539114,0.0289256198209711,0.145941558441315,0.306118881397465	1150	1	0	11	95	1043
CAD locus	rs2902340	sgRNA_13578	TCATATGAAAGAGGTTGAAG	51.2347	33.8776	100	10_44497451_44497470	TCATATGAAAGAGGTTGAAG	1	0.0913496	0.0356089	1	0	0.130556	0,0,0.133723054424051,0.252124850003247	346	1	0	1	25	319
CAD locus	rs2902340	sgRNA_13574	CATATGAAAGAGGTTGAAGT	46.9138	31.9329	100	10_44497452_44497471	CATATGAAAGAGGTTGAAGT	1	0.127563	0.101902	1	0.0013024	0.109077	0.025819023245731,0.0551204299118892,0.168586320918703,0.2604029075283	440	1	0	2	37	400
CAD locus	rs2902340	sgRNA_13576	TAAGAGAGGTAAGAATGCCA	58.0035	36.7103	100	10_44497505_44497524	TAAGAGAGGTAAGAATGCCA	1	0.122908	0.0565432	1	0	0.166934	0,0,0.174355158786136,0.366162465002059	263	1	0	3	21	238
CAD locus	rs2902340	sgRNA_13577	TAATTTTGTAACAGAGTCCT	64.1717	39.0882	100	10_44497525_44497544	AGGACTCTGTTACAAAATTA	1	0.120684	0.0674425	1	0	0.145585	0,0.0222890496389596,0.1637124239385,0.312090512687785	236	1	0	2	21	212
CAD locus	rs5784618	sgRNA_19006	TTTTTCACTCTTTATGGTAC	60.2497	37.5974	100	10_44497551_44497570	GTACCATAAAGAGTGAAAAA	1	0.0780466	0.036157	1	0.000470118	0.115699	0.00621966269636481,0.0143038779354736,0.0909090910909091,0.188696009728312	313	1	0	1	22	289
CAD locus	rs5784618	sgRNA_19001	ACTCCTTTTTTCACTCTTTA	48.8401	32.8138	100	10_44497557_44497576	TAAAGAGTGAAAAAAGGAGT	1	0.151431	0.115385	1	0	0.154713	0,0.0398053959626442,0.209001292835561,0.340704286408456	402	1	0	1	28	372
CAD locus	rs5784618	sgRNA_19000	ACCTGGAGGCCAAACTTCAT	76.8691	43.461	100	10_44497603_44497622	ACCTGGAGGCCAAACTTCAT	1	0.08894	0.0627087	1	0	0.109239	0.0134758665057337,0.0269641469760357,0.113327697868447,0.20842448990511	210	1	0	0	11	198
CAD locus	rs5784618	sgRNA_19003	GCCTATGAAGTTTGGCCTCC	70.9268	41.4954	100	10_44497607_44497626	GGAGGCCAAACTTCATAGGC	1	0.0984509	0.0608622	1	0	0.125386	0,0.00641711231745607,0.148299664823236,0.244404223249821	115	1	0	0	13	101
CAD locus	rs5784618	sgRNA_19002	CTTAGACAGCCTATGAAGTT	78.9684	44.1242	100	10_44497615_44497634	AACTTCATAGGCTGTCTAAG	1	0.155866	0.124395	1	0.006875	0.137877	0.0295929070908654,0.0731315559898055,0.215126050269166,0.301442307541747	96	1	0	1	6	88
CAD locus	rs1412445	sgRNA_07927	AGAATGATTCTGCAGATTCC	68.538	40.6662	100	10_91002762_91002781	AGAATGATTCTGCAGATTCC	1	0.103196	0.0612245	1	0.00155172	0.131234	0.00844703189396328,0.0242424242424242,0.142857143044898,0.237926530384412	189	1	0	0	10	178
CAD locus	rs1412445	sgRNA_07928	AGATTCCAGGCTAGGTCATT	77.8348	43.768	100	10_91002775_91002794	AGATTCCAGGCTAGGTCATT	1	0.0984541	0.0675	1	0	0.132576	0,0.00569631893506989,0.129749879903459,0.231138461595241	119	1	0	0	10	108
CAD locus	rs1412445	sgRNA_07939	TTCCAGGCTAGGTCATTAGG	85.4763	46.0848	100	10_91002778_91002797	TTCCAGGCTAGGTCATTAGG	1	0.096421	0.0569984	1	0	0.132703	0,0.0148683472986468,0.133041571230931,0.205128205102564	86	1	0	0	6	79
CAD locus	rs1412445	sgRNA_07931	ATCCTCCTAATGACCTAGCC	88.575	46.9707	100	10_91002783_91002802	GGCTAGGTCATTAGGAGGAT	1	0.0865874	0.0388889	1	0	0.13986	0,0.00827766842200341,0.109495279401249,0.232482223907838	75	1	0	0	5	69
CAD locus	rs1412445	sgRNA_07936	GGTGCTATTAATAATAGAGG	66.7114	40.0161	100	10_91002806_91002825	GGTGCTATTAATAATAGAGG	1	0.145477	0.0896739	1	0.00141847	0.15689	0.0113153803588376,0.02727272727,0.2083333334375,0.323076922817949	193	1	0	3	16	173
CAD locus	rs1412444	sgRNA_00382	GTGTTATTTCCGGTGTTTAA	78.7808	44.0656	100	10_91002919_91002938	TTAAACACCGGAAATAACAC	1	0.0904555	0.0621566	1	0	0.115412	0.00305681817583207,0.0193145743092352,0.131350328311622,0.203922909474883	114	1	0	0	7	106
CAD locus	rs1412444	sgRNA_00376	AACACCGGAAATAACACCAG	76.8879	43.467	100	10_91002922_91002941	AACACCGGAAATAACACCAG	1	0.116235	0.0805901	1	0.00468783	0.125336	0.0162068959733968,0.0411820800365076,0.164417625844716,0.24571208038943	126	1	0	0	9	116
CAD locus	rs1412444	sgRNA_00383	GTTGCCACTGGTGTTATTTC	73.2937	42.2945	100	10_91002929_91002948	GAAATAACACCAGTGGCAAC	1	0.101504	0.0675325	1	0.00271178	0.121237	0.010577126627746,0.0230769231,0.1363636364,0.243888888891111	149	1	0	0	12	136
CAD locus	rs1412444	sgRNA_00381	CAACAACCTTGCTCTTGAAT	74.9977	42.8564	100	10_91002945_91002964	CAACAACCTTGCTCTTGAAT	1	0.0756009	0.023866	1	0	0.129844	0,0,0.0927521008966427,0.210674038365344	134	1	0	1	8	124
CAD locus	rs1412444	sgRNA_00385	TTGCTCTTGAATAGGAGTGA	67.5753	40.3253	100	10_91002953_91002972	TTGCTCTTGAATAGGAGTGA	1	0.135688	0.0761591	1	0	0.158594	0,0.0158932251284059,0.196386946307942,0.352236652123218	207	1	0	3	8	195
CAD locus	rs1332329	sgRNA_07372	CAAACCCAGGTGTAGCACCA	77.8469	43.7719	100	10_91003392_91003411	CAAACCCAGGTGTAGCACCA	1	0.0839299	0.0536102	1	0	0.116521	0,0.00721001220522589,0.122832722895366,0.194057442562271	134	1	0	1	13	119
CAD locus	rs1332329	sgRNA_07374	GGGACCTTGGTGCTACACCT	83.9659	45.6421	100	10_91003399_91003418	AGGTGTAGCACCAAGGTCCC	1	0.122045	0.083504	1	0	0.146574	0,0.0307692307230769,0.169616344326941,0.296964706182141	84	1	0	0	6	77
CAD locus	rs1332329	sgRNA_07379	TGGGACCTTGGTGCTACACC	86.5235	46.3875	100	10_91003400_91003419	GGTGTAGCACCAAGGTCCCA	1	0.0973024	0.0389805	1	0.000846979	0.147569	0.00878342243975936,0.0148423005918367,0.103425985865115,0.268065268334918	93	1	0	0	7	85
CAD locus	rs1332329	sgRNA_07377	TAAGTCTCCTTTCTATTACC	72.6113	42.0664	100	10_91003420_91003439	TAAGTCTCCTTTCTATTACC	1	0.101661	0.0577931	1	0	0.132323	0,0.0216797213334247,0.118671926345071,0.262067735898735	152	1	0	0	8	143
CAD locus	rs1332329	sgRNA_07371	ATGAGTCTTGATATGCTCCC	78.2134	43.8875	100	10_91003441_91003460	GGGAGCATATCAAGACTCAT	1	0.136567	0.106838	1	0	0.137773	0.00192920584877841,0.0397877984532493,0.185185185148148,0.304143772796535	133	1	0	0	4	128
CAD locus	rs2246942	sgRNA_11779	GAATTTTTTACTTAATATCT	31.4176	23.9067	100	10_91004866_91004885	AGATATTAAGTAAAAAATTC	1	0.115126	0.0856643	1	0	0.112593	0,0.0459130434433043,0.152885375392174,0.255188405625731	739	1	0	5	62	671
CAD locus	rs2246941	sgRNA_11774	TGCCATCTTTTGCATTCAAA	60.4331	37.6687	100	10_91004900_91004919	TGCCATCTTTTGCATTCAAA	1	0.0897916	0.0606254	1	0	0.10811	0,0.0183763329769143,0.124426167537851,0.208588235410588	248	1	0	0	15	232
CAD locus	rs2246941	sgRNA_11772	CATCTTTTGCATTCAAATGG	63.3415	38.7786	100	10_91004903_91004922	CATCTTTTGCATTCAAATGG	1	0.109731	0.0763826	1	0.00340557	0.110698	0.01992506892874,0.0350137481255561,0.144018665236673,0.238832148242578	202	1	0	0	15	186
CAD locus	rs2246941	sgRNA_11773	CTCCATTTGAATGCAAAAGA	64.1749	39.0894	100	10_91004905_91004924	TCTTTTGCATTCAAATGGAG	1	0.123742	0.077381	1	0.00226113	0.130981	0.0252100840084034,0.0446428570803571,0.148351648508242,0.285714285283673	221	1	0	0	20	200
CAD locus	rs2246941	sgRNA_11776	TTTGCATTCAAATGGAGGCA	58.4377	36.8837	100	10_91004908_91004927	TTTGCATTCAAATGGAGGCA	1	0.172939	0.122509	1	0	0.174764	0.00344039408833103,0.0344592989475327,0.2678571429375,0.399999999734286	267	1	0	1	23	242
CAD locus	rs2246941	sgRNA_11775	TTGCATTCAAATGGAGGCAA	56.9366	36.28	100	10_91004909_91004928	TTGCATTCAAATGGAGGCAA	1	0.105831	0.0692516	1	0	0.135251	0,0.0185623199943896,0.140122306411526,0.254372781689973	284	1	0	1	19	263
CAD locus	rs2246833	sgRNA_11767	TGCCTAACTTTACCACATCT	77.0638	43.5232	100	10_91005806_91005825	TGCCTAACTTTACCACATCT	1	0.156586	0.101507	1	0	0.174654	0,0.044235784479644,0.194711538591747,0.3789473687475	120	1	0	1	13	105
CAD locus	rs2246833	sgRNA_11765	GCCTAACTTTACCACATCTT	75.0854	42.885	100	10_91005807_91005826	GCCTAACTTTACCACATCTT	1	0.213434	0.16521	1	0.0105527	0.181557	0.0382655388237804,0.065625000065625,0.317647059,0.439122113491083	117	1	0	0	14	102
CAD locus	rs2246833	sgRNA_11770	TTTGTGCCCGGTAGGCAGGA	72.9547	42.1814	100	10_91005844_91005863	TCCTGCCTACCGGGCACAAA	1	0.125455	0.090175	1	0	0.154477	0,0.0104266826940064,0.174630924613795,0.304658576482927	126	1	0	0	5	120
CAD locus	rs2246833	sgRNA_11769	TTTATTTGTGCCCGGTAGGC	90.5223	47.5127	100	10_91005848_91005867	GCCTACCGGGCACAAATAAA	1	0.0759023	0.0168253	1	0	0.158906	0,0,0.0705298601209906,0.236794258130372	75	1	0	0	1	73
CAD locus	rs2246833	sgRNA_11763	AGCATTTATTTGTGCCCGGT	91.7291	47.8431	100	10_91005852_91005871	ACCGGGCACAAATAAATGCT	1	0.0860148	0.0437013	1	0	0.149026	0,0.00479055257855949,0.107591754722021,0.210614035093553	54	1	0	0	2	51
CAD locus	rs2246828	sgRNA_11758	TGTTTTGAGAGATCCCCTGC	81.5847	44.9293	100	10_91005930_91005949	TGTTTTGAGAGATCCCCTGC	1	0.0831783	0.0405882	1	0	0.123379	0,0.0122836032689374,0.114011857600621,0.197132733200501	120	1	0	0	7	112
CAD locus	rs2246828	sgRNA_11756	TATACTTTATTGGCCAGCAG	62.8275	38.5853	100	10_91005946_91005965	CTGCTGGCCAATAAAGTATA	1	0.125134	0.0785769	1	0.0018822	0.14495	0.0121753246663961,0.037614564990539,0.149852855952655,0.295454545480114	231	1	0	1	17	212
CAD locus	rs2246828	sgRNA_11759	TTATACTTTATTGGCCAGCA	27.7663	21.7321	100	10_91005947_91005966	TGCTGGCCAATAAAGTATAA	1	0.134708	0.128079	1	0	0.0944331	0.0136805087599952,0.0820746651198931,0.167059327375455,0.239080459552315	563	1	0	0	22	540
CAD locus	rs2246828	sgRNA_11760	TTTATACTTTATTGGCCAGC	68.4794	40.6456	100	10_91005948_91005967	GCTGGCCAATAAAGTATAAA	1	0.0876801	0.0401786	1	0	0.12953	0,0,0.127482811234148,0.218487394989636	171	1	0	0	13	157
CAD locus	rs2246828	sgRNA_11757	TATTAACTTGTTTTTATCAA	42.5544	29.8514	100	10_91005971_91005990	TATTAACTTGTTTTTATCAA	1	0.0995015	0.0714286	1	0.00253968	0.0971114	0.0146382783880197,0.0318910255744391,0.14135107338866,0.222707188721298	559	1	0	1	52	505
CAD locus	rs1051338	sgRNA_01939	TCCAGACCCCTCAGAATGCA	69.349	40.9503	100	10_91007337_91007356	TCCAGACCCCTCAGAATGCA	1	0.126057	0.0713518	1	0	0.152511	0.00865449626630606,0.0187514085491098,0.164527906212829,0.335708899053648	232	1	0	0	16	215
CAD locus	rs1051338	sgRNA_01944	TGGTGGTCTGTTTGGTTCTC	71.6006	41.7252	100	10_91007364_91007383	GAGAACCAAACAGACCACCA	1	0.0460241	0.0155851	1	0	0.0942947	0,0,0.0534921809915997,0.12286342232271	170	1	0	0	11	158
CAD locus	rs1051338	sgRNA_01938	GAATGAAAATGCGGTTCTTG	81.2481	44.827	100	10_91007388_91007407	CAAGAACCGCATTTTCATTC	1	0.0907089	0.044504	1	0	0.141953	0,0,0.120449371686339,0.201951871742954	128	1	0	0	10	117
CAD locus	rs1051338	sgRNA_01931	AGAATGAAAATGCGGTTCTT	76.9548	43.4884	100	10_91007389_91007408	AAGAACCGCATTTTCATTCT	1	0.0714129	0.0362274	1	0	0.113384	0,0,0.0990989012721758,0.200501252728488	200	1	0	1	14	184
CAD locus	rs1051338	sgRNA_01932	CAGAATGAAAATGCGGTTCT	83.0288	45.3638	100	10_91007390_91007409	AGAACCGCATTTTCATTCTG	1	0.067192	0.033346	1	0.000998596	0.105357	0.00438551594598234,0.0111111111320513,0.07777777795,0.156710684306114	165	1	0	2	17	145
CAD locus	rs2250644	sgRNA_11813	GAAGTGGTTAGATAAGTAGG	65.1294	39.4414	100	10_91008833_91008852	CCTACTTATCTAACCACTTC	1	0.107031	0.0559191	1	0.000514192	0.132391	0.0114705882013235,0.0288770053540737,0.132374151585364,0.237988202021177	240	1	0	1	18	220
CAD locus	rs2250644	sgRNA_11810	ACAGAAGTGGTTAGATAAGT	70.0682	41.2001	100	10_91008836_91008855	ACTTATCTAACCACTTCTGT	1	0.0778041	0.047619	1	0	0.118075	0,0,0.108888888982222,0.195704948999734	213	1	0	0	16	196
CAD locus	rs2250644	sgRNA_11809	AAATGCTGACGTATAATTTG	64.7739	39.3108	100	10_91008864_91008883	CAAATTATACGTCAGCATTT	1	0.118837	0.0846561	1	0.00315126	0.118319	0.0244509803540641,0.0454545453477634,0.155151515209697,0.239703544385026	165	1	0	1	6	157
CAD locus	rs2250644	sgRNA_11815	TAAATGCTGACGTATAATTT	73.9027	42.4966	100	10_91008865_91008884	AAATTATACGTCAGCATTTA	1	0.138868	0.109491	1	0.00517172	0.121788	0.038321995514966,0.0602994227891865,0.178207457221151,0.275881261252245	162	1	0	4	9	148
CAD locus	rs2250644	sgRNA_11816	TTAAATGCTGACGTATAATT	70.3745	41.3058	100	10_91008866_91008885	AATTATACGTCAGCATTTAA	1	0.131756	0.0986842	1	0	0.146897	0,0.0293478260625,0.174689440912267,0.282352941020728	161	1	0	3	14	143
CAD locus	rs2243547	sgRNA_11720	TGTATCAACCGCCCAGAGGA	79.2033	44.1975	100	10_91010432_91010451	TGTATCAACCGCCCAGAGGA	1	0.121117	0.0787879	1	0.00984848	0.140909	0.0189963369453901,0.0413510100909091,0.164169000910523,0.272228000650372	72	1	0	0	3	68
CAD locus	rs2243547	sgRNA_11722	TTCCTCTGGGCGGTTGATAC	92.2732	47.9907	100	10_91010433_91010452	GTATCAACCGCCCAGAGGAA	1	0.0999432	0.0533333	1	0.00177096	0.138762	0.0127339327281518,0.0275132275331217,0.144300144617605,0.184784992628352	69	1	0	0	2	66
CAD locus	rs2243547	sgRNA_11719	TACTCTCATGGACCTTCCTC	73.3703	42.32	100	10_91010447_91010466	GAGGAAGGTCCATGAGAGTA	1	0.119923	0.0867347	1	0	0.140785	0.00267852955288009,0.0319078947825658,0.148323833177799,0.27040328092417	146	1	0	0	9	136
CAD locus	rs2243547	sgRNA_11716	AGCTTTAGCTGTTACTCTCA	70.5208	41.3561	100	10_91010459_91010478	TGAGAGTAACAGCTAAAGCT	1	0.120747	0.0851819	1	0	0.134502	0.0105158164850613,0.0399014779256158,0.158215010086004,0.261201641316248	149	1	0	0	11	137
CAD locus	rs2243547	sgRNA_11718	GTTGGAAGGAAAACTTAACT	66.0626	39.7818	100	10_91010500_91010519	AGTTAAGTTTTCCTTCCAAC	1	0.138244	0.0866697	1	0	0.16449	0,0.0118998309897147,0.194980392245142,0.353168338284058	210	1	0	1	23	185
CAD locus	rs1332328	sgRNA_07356	CGCGACCCTCCCCTTGCTGA	78.6801	44.0341	100	10_91011415_91011434	CGCGACCCTCCCCTTGCTGA	1	0.099835	0.0661058	1	0.00430769	0.133322	0.00902941176212745,0.0340727595513753,0.1248000001728,0.205263157872324	69	1	0	0	4	64
CAD locus	rs1332328	sgRNA_07365	TGCGGGTGCGGCGTGGAAGC	73.5376	42.3756	100	10_91011443_91011462	GCTTCCACGCCGCACCCGCA	1	0.104728	0.0763858	1	0.0037112	0.108675	0.0196922812215478,0.0425940996972869,0.13999999995,0.216613572546914	166	1	0	0	6	159
CAD locus	rs1332328	sgRNA_07367	TTCCACGCCGCACCCGCACC	87.8593	46.7687	100	10_91011445_91011464	TTCCACGCCGCACCCGCACC	1	0.0939327	0.0473457	1	0.00283927	0.137445	0.0179167238006765,0.0278884012750575,0.104806527935947,0.194873361748915	78	1	0	0	7	70
CAD locus	rs1332328	sgRNA_07361	GCGGCGCCGGCACTCTCACC	79.9313	44.4232	100	10_91011475_91011494	GCGGCGCCGGCACTCTCACC	1	0.137338	0.104525	1	0	0.155983	0,0.0385964912964912,0.171631913703726,0.291545189368319	91	1	0	0	7	83
CAD locus	rs1332328	sgRNA_07354	AGGTGAGAGTGCCGGCGCCG	80.0311	44.4541	100	10_91011476_91011495	CGGCGCCGGCACTCTCACCT	1	0.0621384	0.0120573	1	0	0.126364	0,0,0.0684491979593583,0.195535222660689	125	1	0	1	7	116
CAD locus	rs1332327	sgRNA_07335	CCGAGGCACTTCCCGGTGGC	80.2708	44.5279	100	10_91011650_91011669	GCCACCGGGAAGTGCCTCGG	1	0.0709484	0.0353741	1	0.00120192	0.120757	0.00512800623099528,0.01205357142375,0.0899625154010829,0.166847194820332	89	1	0	0	6	82
CAD locus	rs1332327	sgRNA_07346	GTCTCCGAGGCACTTCCCGG	84.1552	45.698	100	10_91011654_91011673	CCGGGAAGTGCCTCGGAGAC	1	0.125122	0.0797238	1	0	0.152087	0.00464148733586859,0.0370492741710371,0.200098814323264,0.281877213800502	62	1	0	0	4	57
CAD locus	rs1332327	sgRNA_07341	GCTCTATGGGGTCAACTGGG	80.3865	44.5635	100	10_91011708_91011727	CCCAGTTGACCCCATAGAGC	1	0.080898	0.0446906	1	0	0.121488	0,0.00423834040548998,0.105455984407578,0.199643493547923	111	1	0	0	7	103
CAD locus	rs1332327	sgRNA_07349	TGCTCTATGGGGTCAACTGG	83.7918	45.5906	100	10_91011709_91011728	CCAGTTGACCCCATAGAGCA	1	0.181016	0.113954	1	0.00181661	0.192813	0.0220588235110294,0.0449782135773715,0.249346705829407,0.44285289895914	106	1	0	0	6	99
CAD locus	rs1332327	sgRNA_07339	GCATGCTCTATGGGGTCAAC	86.6301	46.4181	100	10_91011712_91011731	GTTGACCCCATAGAGCATGC	1	0.102771	0.0676529	1	0	0.143457	0,0.00413939003307751,0.138253051409672,0.24110054342274	87	1	0	0	4	82
CAD locus	rs74863780	sgRNA_24401	GAATAACTATATAATACATG	40.6226	28.8877	100	10_91012197_91012216	GAATAACTATATAATACATG	1	0.185928	0.145813	1	0.00447165	0.158548	0.0286964332377562,0.0632263160221593,0.2666015625,0.37410392720546	406	1	0	7	25	373
CAD locus	rs74863780	sgRNA_24402	TAACTATATAATACATGAGG	65.7943	39.6843	100	10_91012200_91012219	TAACTATATAATACATGAGG	1	0.0903663	0.0428835	1	0	0.13055	0,0.0118635689708354,0.115257352809559,0.25675000008	203	1	0	0	14	188
CAD locus	rs974819	sgRNA_26887	ATGGACAAAGAGAAAATTTA	33.8808	25.3067	100	11_103660526_103660545	ATGGACAAAGAGAAAATTTA	1	0.173702	0.146004	1	0.00740741	0.125877	0.0396201328614901,0.0836807423594506,0.234917534813999,0.336413376454727	674	1	0	2	71	600
CAD locus	rs974819	sgRNA_26889	TTAAATTTTCTCTTTGTCCA	35.9389	26.4375	100	11_103660527_103660546	TGGACAAAGAGAAAATTTAA	1	0.0813007	0.0570136	1	0.000943118	0.0905684	0.0117340787242669,0.02604484630981,0.10156739809373,0.178571428392857	699	1	0	5	66	627
CAD locus	rs2019090	sgRNA_10788	ACATTACACAGACCTCAGTC	82.2106	45.1185	100	11_103668913_103668932	ACATTACACAGACCTCAGTC	1	0.0981859	0.0595011	1	0	0.135484	0,0.027656804347484,0.123999355845549,0.231314285806019	88	1	0	0	8	79
CAD locus	rs2019090	sgRNA_10792	CCTCAGTCTGGCAGTCCCTT	68.4142	40.6226	100	11_103668925_103668944	CCTCAGTCTGGCAGTCCCTT	1	0.0709543	0.0350679	1	0	0.104742	0,0,0.106495098128469,0.181218372346676	188	1	0	0	17	170
CAD locus	rs2019090	sgRNA_10786	AAAATTTAGGCTAGACCAAA	60.7465	37.7902	100	11_103668943_103668962	TTTGGTCTAGCCTAAATTTW	1	0.110899	0.0764336	1	0	0.132	0,0,0.173535691165808,0.282582633372958	282	1	0	1	29	251
CAD locus	rs2019090	sgRNA_10785	AAAAATTTAGGCTAGACCAA	65.579	39.6059	100	11_103668944_103668963	TTGGTCTAGCCTAAATTTWT	1	0.133177	0.0860041	1	0.00112045	0.156262	0.00980901452172651,0.0264295278375073,0.170256410122308,0.33297991068904	228	1	0	1	13	213
CAD locus	rs2019090	sgRNA_10793	TACTTTCCCCAAGGATGGAA	65.4594	39.5622	100	11_103668993_103669012	TTCCATCCTTGGGGAAAGTA	1	0.0959028	0.0233019	1	0	0.154057	0,0,0.139888062063074,0.28624303207768	174	1	0	0	14	159
CAD locus	rs5794276	sgRNA_19010	GAAGGCTCGCATTCTGTTTG	74.3857	42.6558	100	11_103669254_103669273	CAAACAGAATGCGAGCCTTC	1	0.112724	0.0893077	1	0.0104042	0.108683	0.0271393764157416,0.0553745993448718,0.144806527725665,0.210024350846469	122	1	0	0	7	114
CAD locus	rs5794276	sgRNA_19012	TGCATTGGAAGCATTTCTTC	53.3679	34.7973	100	11_103669298_103669317	TGCATTGGAAGCATTTCTTC	1	0.111613	0.0685714	1	0	0.136012	0,0.0236458219855215,0.1568000000224,0.272513368753619	241	1	0	3	14	223
CAD locus	rs5794276	sgRNA_19009	CATTGGAAGCATTTCTTCTG	49.4264	33.0774	100	11_103669300_103669319	CATTGGAAGCATTTCTTCTG	1	0.112498	0.0920759	1	0	0.106075	0.0102654394707216,0.0385026738560263,0.151260504257919,0.238196546119415	305	1	0	3	17	284
CAD locus	rs2128739	sgRNA_00409	GAGGTCCTAGATGGTTAGTT	88.1125	46.8403	100	11_103673279_103673298	AACTAACCATCTAGGWCCTC	1	0.0662389	0.0118827	1	0	0.148479	0,0,0.0621802966209329,0.161254208931799	59	1	0	0	3	55
CAD locus	rs2128739	sgRNA_00411	GGAGGTCCTAGATGGTTAGT	85.7409	46.1616	100	11_103673280_103673299	ACTAACCATCTAGGWCCTCC	1	0.0912187	0.0459375	1	0	0.14042	0,0.00307692308153846,0.124444444675556,0.249999999810714	81	1	0	0	5	75
CAD locus	rs2128739	sgRNA_00415	TAACCATCTAGGACCTCCGT	94.3863	48.5561	100	11_103673282_103673301	TAACCATCTAGGWCCTCCGT	1	0.109322	0.0501873	1	0	0.182394	0.0238579068032315,0.0307299842093995,0.0854978354302448,0.189924242212787	34	1	0	0	1	32
CAD locus	rs2128739	sgRNA_00406	CCATCTAGGACCTCCGTTGG	95.1512	48.7577	100	11_103673285_103673304	CCATCTAGGWCCTCCGTTGG	1	0.105509	0.06	1	0.00308515	0.161423	0.0130439219610826,0.0242424242181818,0.121212121154978,0.220481974046955	45	1	0	0	4	40
CAD locus	rs2128739	sgRNA_00405	CCACCAACGGAGGTCCTAGA	89.5282	47.2374	100	11_103673288_103673307	TCTAGGWCCTCCGTTGGTGG	1	0.183996	0.140456	1	0	0.186897	0,0.0593771308138,0.263370022034904,0.375429678180862	43	1	0	0	1	41
CAD locus	rs2839812	sgRNA_13283	AAAGTGCTGTTCTAGCTTAC	79.8806	44.4076	100	11_103673312_103673331	GTAAGCTAGAACAGCACTTT	1	0.0792027	0.0409311	1	0	0.121169	0,0.00384124804247449,0.11164965986199,0.191816510695302	128	1	0	1	10	116
CAD locus	rs2839812	sgRNA_13297	TAGAACAGCACTTTAAGTGA	77.7626	43.7452	100	11_103673318_103673337	TAGAACAGCACTTTAAGTGA	1	0.126115	0.0851593	1	0.00413603	0.131292	0.0272264499370886,0.0397378356346448,0.174532838383395,0.26734368584699	136	1	0	0	7	128
CAD locus	rs11226029	sgRNA_03965	TTTTCCTGATTCCAATATAC	68.7653	40.7461	100	11_103693613_103693632	TTTTCCTGATTCCARTATAC	1	0.116571	0.0687996	1	0	0.147234	0,0.0204980075127635,0.15310299531755,0.279577936398248	230	1	0	2	7	220
CAD locus	rs11226029	sgRNA_03963	GCATCCTGTATATTGGAATC	78.6935	44.0383	100	11_103693620_103693639	GATTCCARTATACAGGATGC	1	0.177336	0.115674	1	0.00532544	0.182531	0.0251497220848162,0.0551512590845079,0.223613526448155,0.426813664277624	94	1	0	0	12	81
CAD locus	rs11226029	sgRNA_03960	AGGTGTGGCATCCTGTATAT	87.393	46.6362	100	11_103693627_103693646	RTATACAGGATGCCACACCT	1	0.0933191	0.0527473	1	0	0.1468	0,0.004923076928,0.124444444428889,0.222910216643344	81	1	0	0	2	78
CAD locus	rs11226029	sgRNA_03964	TACAGGATGCCACACCTTGA	76.0849	43.2092	100	11_103693630_103693649	TACAGGATGCCACACCTTGA	1	0.128062	0.0729624	1	0	0.144095	0.00748519024296864,0.035267246912681,0.17333333344381,0.348156104603896	100	1	0	1	3	95
CAD locus	rs11226029	sgRNA_03959	AGGATGCCACACCTTGAAGG	73.3919	42.3272	100	11_103693633_103693652	AGGATGCCACACCTTGAAGG	1	0.102111	0.0576923	1	0.00450324	0.13031	0.016025641,0.0252163742860546,0.118124502507057,0.235294117599626	151	1	0	1	9	140
CAD locus	rs1384705	sgRNA_07625	CTAAATGAGCTTGAGCACTT	73.0329	42.2075	100	11_103696824_103696843	AAGTGCTCAAGCTCATTTAK	1	0.105205	0.0757396	1	0	0.126	0,0.0147029411773088,0.143098509153705,0.268200371043686	135	1	0	0	14	120
CAD locus	rs1384705	sgRNA_07621	ACCTTTACAGCCCATTTATG	72.4418	42.0094	100	11_103696856_103696875	ACCTTTACAGCCCATTTATG	1	0.114597	0.0718709	1	0	0.146955	0.00495532948925803,0.0223586563822381,0.158676782405248,0.272236394698435	118	1	0	1	6	110
CAD locus	rs1384705	sgRNA_07620	ACCTCATAAATGGGCTGTAA	83.2123	45.4185	100	11_103696860_103696879	TTACAGCCCATTTATGAGGT	1	0.103716	0.0524589	1	0	0.155383	0,0.00834523532604959,0.134298941920979,0.24347363951216	96	1	0	0	3	92
CAD locus	rs1384705	sgRNA_07622	CAGCCCATTTATGAGGTGAG	70.9294	41.4963	100	11_103696863_103696882	CAGCCCATTTATGAGGTGAG	1	0.113788	0.0733696	1	0.00034188	0.129205	0.00928571425805411,0.0243478260418551,0.1682692309375,0.239220779226039	157	1	0	0	10	146
CAD locus	rs1384705	sgRNA_07624	CCTCCACTCACCTCATAAAT	81.3667	44.8631	100	11_103696869_103696888	ATTTATGAGGTGAGTGGAGG	1	0.128492	0.0703297	1	0	0.171989	0,0,0.163224905298123,0.38816228093091	107	1	0	0	15	91
CAD locus	rs66505542	sgRNA_21317	TCAGGGAGAATTCTAAGTTT	66.4242	39.9126	100	11_116623228_116623247	TCAGGGAGAATTCTAAGTTT	1	0.205222	0.158777	1	0.00301659	0.170983	0.0324052735705845,0.0693964566454852,0.314199971605316,0.457981049189483	212	1	0	0	20	191
CAD locus	rs66505542	sgRNA_21315	CAGGGAGAATTCTAAGTTTT	55.9579	35.8801	100	11_116623229_116623248	CAGGGAGAATTCTAAGTTTT	1	0.151209	0.111581	1	0.0107692	0.130083	0.0357995951266127,0.0633484163133484,0.197842458869652,0.301810829359689	305	1	0	1	28	275
CAD locus	rs964184	sgRNA_00421	GATGGTGATTAGTGTCATGG	56.4465	36.0804	100	11_116648880_116648899	CCATGACACTAATCACCATC	1	0.0870548	0.0135417	1	0	0.13199	0,0,0.16249999995,0.249265734146421	397	1	0	1	27	368
CAD locus	rs964184	sgRNA_00420	GAGGAAAACAGTACATCAGA	30.9624	23.6422	100	11_116648898_116648917	TCTGATGTACTGTTTTCCTS	1	0.0827734	0.0541667	1	0	0.0906484	0.0173453997019231,0.0541666666125,0.0857142858,0.173741531314249	786	1	0	4	47	734
CAD locus	rs964184	sgRNA_00417	AAAATGACAATAAACAGATG	32.7646	24.6787	100	11_116648917_116648936	SATCTGTTTATTGTCATTTT	1	0.108095	0.0673011	1	0.000674066	0.119957	0.0116807561712179,0.0289149152200457,0.147204575663612,0.249925075005037	784	1	0	5	62	716
CAD locus	rs964184	sgRNA_00419	CATGGAACTTGAAGTCTAGT	27.6421	21.6559	100	11_116648942_116648961	ACTAGACTTCAAGTTCCATG	1	0.152917	0.0905143	1	0	0.174069	0,0,0.277862394840083,0.410193277189258	958	1	0	26	158	773
CAD locus	rs964184	sgRNA_00423	TCATGGAACTTGAAGTCTAG	28.1711	21.9793	100	11_116648943_116648962	CTAGACTTCAAGTTCCATGA	1	0.132775	0.0854701	1	0	0.146194	0.00739644971893491,0.0143136275091745,0.208173077003846,0.332240188117076	1042	1	0	20	174	847
CAD locus	rs1481880	sgRNA_08642	TATTTAATGTCAAGGTTCCA	67.3443	40.243	100	11_13269552_13269571	TGGAACCTTGACATTAAATA	1	0.113558	0.0613152	1	0	0.146819	0,0.00406403941343904,0.172448979930102,0.294784580358277	205	1	0	1	18	185
CAD locus	rs1481880	sgRNA_08644	TGTGAGGCTATTTAATGTCA	65.7767	39.6779	100	11_13269560_13269579	TGACATTAAATAGCCTCACA	1	0.102188	0.0574713	1	0	0.135273	0,0.0158887083073229,0.139999999895,0.250427997157263	193	1	0	1	15	176
CAD locus	rs1481880	sgRNA_08641	GGACGAGCAGGGATAGTGTG	68.5394	40.6667	100	11_13269576_13269595	CACACTATCCCTGCTCGTCC	1	0.118541	0.081	1	0.00202596	0.130388	0.0210029336588067,0.0376470587267974,0.150588235498248,0.248617633059359	173	1	0	0	12	160
CAD locus	rs10832007	sgRNA_02319	AGACATTGAATGACTTGTCC	35.7099	26.3134	100	11_13270012_13270031	GGACAAGTCATTCAATGTCT	1	0.126092	0.092714	1	0	0.122183	0.00875390563388289,0.0293550832822492,0.189793584277375,0.292888888890826	432	1	0	2	48	381
CAD locus	rs10832007	sgRNA_02323	TTCATACACATGGAATTACA	45.9176	31.4682	100	11_13270040_13270059	TGTAATTCCATGWGTATGAA	1	0.0978577	0.0671651	1	0	0.111486	0,0.0220428718640883,0.144415584543896,0.219593253979789	416	1	0	8	31	376
CAD locus	rs10832007	sgRNA_02318	AATTCCATGTGTATGAAATG	47.5392	32.2214	100	11_13270043_13270062	AATTCCATGWGTATGAAATG	1	0.172329	0.135	1	0.000678733	0.147215	0.0144550798317075,0.0625456538608803,0.248058276445139,0.366666666783333	380	1	0	2	24	353
CAD locus	rs10832007	sgRNA_02321	TGAAATGAGGATAATAAATG	40.4659	28.8083	100	11_13270056_13270075	TGAAATGAGGATAATAAATG	1	0.155043	0.111111	1	0.00203922	0.145199	0.018301728486829,0.0371385478682568,0.232047759817487,0.349579831935014	539	1	0	5	49	484
CAD locus	rs10832007	sgRNA_02320	GGATAATAAATGTGGTCATG	63.7711	38.9392	100	11_13270064_13270083	GGATAATAAATGTGGTCATG	1	0.104982	0.046993	1	0	0.141976	0,0,0.154530550522194,0.281352657349179	203	1	0	1	9	192
CAD locus	rs11605518	sgRNA_04667	TACAGATATAAACATACGTA	61.792	38.1923	100	11_13270211_13270230	TACRTATGTTTATATCTGTA	1	0.131151	0.105882	1	0.00268908	0.124264	0.0177266697047059,0.04200000021,0.168,0.267492260012879	333	1	0	1	15	316
CAD locus	rs986720	sgRNA_26943	TATTGTAAAGAGACAGACCT	57.85	36.6487	100	11_13271118_13271137	AGGTCTGTCTCTTTACAATA	1	0.14712	0.111703	1	0.00402528	0.131518	0.025782493391618,0.0545882019047124,0.203703703920737,0.305555555728327	246	1	0	1	15	229
CAD locus	rs986720	sgRNA_26942	GTATTGTAAAGAGACAGACC	59.5983	37.3427	100	11_13271119_13271138	GGTCTGTCTCTTTACAATAS	1	0.132079	0.0741611	1	0.00410948	0.147886	0.0139694506803848,0.0330251853399333,0.175718010204627,0.354302854432164	196	1	0	1	15	179
CAD locus	rs986720	sgRNA_26941	CTTTGCTGTACTGGAAAGGA	58.3721	36.8576	100	11_13271141_13271160	TCCTTTCCAGTACAGCAAAG	1	0.133797	0.0930093	1	0	0.145844	0,0.0306818181804924,0.193368983900555,0.322803999884832	230	1	0	1	14	214
CAD locus	rs986720	sgRNA_26939	ATTGCTTTGCTGTACTGGAA	75.8653	43.1383	100	11_13271145_13271164	TTCCAGTACAGCAAAGCAAT	1	0.0776035	0.0554441	1	0	0.103023	0,0.0154753416364823,0.0945662061028299,0.166528361430394	174	1	0	0	7	166
CAD locus	rs986720	sgRNA_26944	TCAATATTGCTTTGCTGTAC	67.4115	40.2669	100	11_13271150_13271169	GTACAGCAAAGCAATATTGA	1	0.0593441	0.0322034	1	0	0.100644	0,0.00827036740838548,0.0573195786522769,0.142857143044898	211	1	0	0	10	200
CAD locus	rs10766065	sgRNA_02226	GAGGATCTACATACTAGAGT	89.023	47.0964	100	11_13277917_13277936	GAGGATCTACATACTAGAGT	1	0.133095	0.076087	1	0.00124434	0.175405	0.014140271408371,0.0255837911860319,0.159393142616889,0.2678571428125	51	1	0	0	4	46
CAD locus	rs10766065	sgRNA_02227	TGAGACATAGTCATATCCTT	70.5587	41.3692	100	11_13277948_13277967	TGAGACATAGTCAYATCCTT	1	0.135418	0.0939784	1	0	0.131676	0.00907029476190477,0.0575757575793706,0.189520773624928,0.289583106166134	159	1	0	2	10	146
CAD locus	rs10766065	sgRNA_02225	GAGACATAGTCATATCCTTA	80.284	44.532	100	11_13277949_13277968	GAGACATAGTCAYATCCTTA	1	0.162335	0.135417	1	0	0.158768	0,0.03095238095,0.252204585598765,0.350693483278173	129	1	0	0	7	121
CAD locus	rs10766065	sgRNA_02224	CTGTAAAATGATGTTCCCTA	73.89	42.4924	100	11_13277967_13277986	TAGGGAACATCATTTTACAG	1	0.113977	0.0699587	1	0	0.148054	0,0.0215636364653182,0.149680030243629,0.262916666409432	160	1	0	0	10	149
CAD locus	rs10766066	sgRNA_02231	TAGTGTGCAGTTACATAGCT	78.6482	44.0241	100	11_13278013_13278032	TAGTGTGCAGTTACRTAGCT	1	0.0986504	0.0688025	1	0	0.121934	0,0.0265850843593778,0.145354645563536,0.211115807028469	106	1	0	0	6	99
CAD locus	rs10766066	sgRNA_02229	AGTGTGCAGTTACATAGCTT	77.6182	43.6994	100	11_13278014_13278033	AGTGTGCAGTTACRTAGCTT	1	0.108249	0.0644531	1	0.00261438	0.133555	0.00944235592902569,0.0209078847300604,0.145220911935949,0.27206670767542	117	1	0	0	10	106
CAD locus	rs10766066	sgRNA_02228	AAGTGGCAAAGCTGTAGTCT	76.9181	43.4767	100	11_13278040_13278059	AGACTACAGCTTTGCCACTT	1	0.0828508	0.0382132	1	0	0.130002	0.00331498115770115,0.0154798761996904,0.08666666671,0.205968253916707	177	1	0	0	6	170
CAD locus	rs10766066	sgRNA_02230	CAAGTGGCAAAGCTGTAGTC	75.4045	42.9889	100	11_13278041_13278060	GACTACAGCTTTGCCACTTG	1	0.0644429	0.0164957	1	0	0.114339	0,0,0.080930765233867,0.198654336960749	162	1	0	1	9	151
CAD locus	rs10766066	sgRNA_02232	TTAAGTAACTGTACGTCAAG	87.3712	46.63	100	11_13278057_13278076	CTTGACGTACAGTTACTTAA	1	0.0978449	0.0363636	1	0	0.148397	0.00405980574200589,0.0137424112332782,0.131212121158074,0.256644155898016	75	1	0	1	8	65
CAD locus	rs7120247	sgRNA_22333	GTCTAGTTATAAAAGCACTC	79.6107	44.324	100	11_13278593_13278612	GAGTGCTTTTATAACTAGAY	1	0.142348	0.115385	1	0	0.151031	0.00132575757774621,0.029137173038039,0.200330132167257,0.288664596367158	91	1	0	0	5	85
CAD locus	rs7120247	sgRNA_22335	TTTTATAACTAGACGAAATC	83.1419	45.3975	100	11_13278599_13278618	TTTTATAACTAGAYGAAATC	1	0.103304	0.0681818	1	0.00157343	0.116134	0.011868131880969,0.0293664668103244,0.148841927317853,0.21596638664042	187	1	0	0	14	172
CAD locus	rs7120247	sgRNA_22334	TCTATCATTTTAGAATGAAG	48.7105	32.7553	100	11_13278630_13278649	TCTATCATTTTAGAATGAAG	1	0.110061	0.0476989	1	0	0.140322	0,0.0100501273815264,0.173484914730223,0.30498705939902	364	1	0	2	27	334
CAD locus	rs11022733	sgRNA_02706	CTGTGTGGGCGGGGGGCAGA	29.1427	22.5663	100	11_13281512_13281531	CTGTGTGGGCGGGGGGCAGA	1	0.0903888	0.0663912	1	0	0.0860005	0.00692536223008501,0.0268280738982598,0.134103174492028,0.207762237621818	744	1	0	1	78	664
CAD locus	rs11022734	sgRNA_02723	GGAGACTTGGAGTGCAATTT	76.3523	43.2953	100	11_13281608_13281627	GGAGACTTGGAGTGCAATTT	1	0.104454	0.0674326	1	0	0.133757	0,0,0.14167650533412,0.268547504003349	177	1	0	1	7	168
CAD locus	rs7125487	sgRNA_22344	CAGGGAGCAACGAACTCAGC	79.6039	44.3219	100	11_13282022_13282041	CAGGGAGCAACGAACTCAGC	1	0.087094	0.0558601	1	0	0.117721	0,0.0263103794543512,0.101318681351441,0.199999999728212	118	1	0	0	9	108
CAD locus	rs7125487	sgRNA_22341	AGGGAGCAACGAACTCAGCA	71.8172	41.7986	100	11_13282023_13282042	AGGGAGCAACGAACTCAGCA	1	0.0747819	0.0549451	1	0	0.100423	0,0.0148571429404444,0.10214285706625,0.158155555482986	149	1	0	0	12	136
CAD locus	rs7125487	sgRNA_22349	GGGAGCAACGAACTCAGCAG	72.3112	41.9655	100	11_13282024_13282043	GGGAGCAACGAACTCAGCAG	1	0.154493	0.123967	1	0.00188707	0.14498	0.0167133519032431,0.0556763811048282,0.196349206358615,0.304225268634989	159	1	0	1	6	151
CAD locus	rs7125487	sgRNA_22340	AGGAGCACTCCTGCAAAAAG	73.7421	42.4434	100	11_13282061_13282080	AGGAGCACTCCTGCAAAAAG	1	0.131285	0.0911422	1	0.0039784	0.143319	0.019838349847538,0.04749858837607,0.182097402567109,0.252796189261216	142	1	0	0	9	132
CAD locus	rs7125487	sgRNA_22350	TCTTTTTGCAGGAGTGCTCC	71.2376	41.6016	100	11_13282062_13282081	GGAGCACTCCTGCAAAAAGA	1	0.0921465	0.0478992	1	0	0.12624	0,0.0228464717288098,0.116707516371569,0.231818181912624	156	1	0	1	15	139
CAD locus	rs79789232	sgRNA_25696	TTAGTTTTGCTGCTAAAACT	56.4683	36.0893	100	11_13283619_13283638	TTAGTTTTGCTGCTAAAACT	1	0.128998	0.0907355	1	0.0127714	0.110035	0.0402435975197778,0.0647509578857143,0.162337662431007,0.27370257185074	294	1	0	3	21	269
CAD locus	rs79789232	sgRNA_25695	TAGTTTTGCTGCTAAAACTA	57.9209	36.6772	100	11_13283620_13283639	TAGTTTTGCTGCTAAAACTA	1	0.142996	0.12375	1	0.00944669	0.107849	0.0488817775173292,0.0735171259482038,0.165413533684043,0.276698063738639	365	1	0	1	20	343
CAD locus	rs79789232	sgRNA_25694	GCTGCTAAAACTAGGGTTTT	80.8792	44.7145	100	11_13283627_13283646	GCTGCTAAAACTAGGGTTTT	1	0.13506	0.0830769	1	0	0.166904	0,0.0149502972605956,0.202582908183163,0.303943004438061	103	1	0	0	3	99
CAD locus	rs998089	sgRNA_27746	CAAACTCTCACCTTAGGGGC	75.2539	42.9399	100	11_13284064_13284083	CAAACTCTCACCTTAGGGGC	1	0.138406	0.0779865	1	0.00189076	0.165945	0.0142911010723098,0.0299397451824268,0.168736573474597,0.330066092776256	126	1	0	2	9	114
CAD locus	rs998089	sgRNA_27744	AAACTCTCACCTTAGGGGCA	74.6605	42.7461	100	11_13284065_13284084	AAACTCTCACCTTAGGGGCA	1	0.0791605	0.0539369	1	0.000696286	0.102205	0.00745562129380177,0.0237789661531254,0.0977668123277064,0.178835978897884	151	1	0	0	10	140
CAD locus	rs998089	sgRNA_27747	CACCTTAGGGGCAGGGTTAC	79.9927	44.4422	100	11_13284072_13284091	CACCTTAGGGGCAGGGTTAC	1	0.0907899	0.0644468	1	0	0.117868	0.0120879120675824,0.0293040293919414,0.1191666666125,0.184957899246182	101	1	0	0	8	92
CAD locus	rs998089	sgRNA_27745	ACCTTAGGGGCAGGGTTACA	77.1667	43.556	100	11_13284073_13284092	ACCTTAGGGGCAGGGTTACA	1	0.100586	0.0689655	1	0	0.144687	0,0.00731675371455261,0.123015873171825,0.203921568802296	107	1	0	1	8	97
CAD locus	rs998089	sgRNA_27748	TCCCTGTAACCCTGCCCCTA	62.6914	38.5339	100	11_13284077_13284096	TAGGGGCAGGGTTACAGGGA	1	0.0897796	0.0566434	1	0	0.107874	0,0.0222222221777778,0.122899159797006,0.1935635792573	277	1	0	1	16	259
CAD locus	rs2035380	sgRNA_10830	GTGCACAAGAGCCTTATATA	86.1284	46.2737	100	11_13284303_13284322	TATATAAGGCTCTTGTGCAC	1	0.151535	0.100929	1	0.00403059	0.161995	0.0214165896169247,0.0376077647678484,0.221662395604729,0.311706656493784	78	1	0	0	4	73
CAD locus	rs2035380	sgRNA_10829	AGTGCACAAGAGCCTTATAT	86.1152	46.2698	100	11_13284304_13284323	ATATAAGGCTCTTGTGCACT	1	0.109715	0.059883	1	0	0.146447	0,0.0294084821501116,0.150779051961246,0.252074434301407	74	1	0	0	5	68
CAD locus	rs10628863	sgRNA_02032	GAAGGAAGGAAAGTCTGCAA	49.8934	33.2859	100	11_13285160_13285179	GAAGGAAGGAAAGTCTGCAA	1	0.0793758	0.0209728	1	0	0.128707	0,0,0.109253246819805,0.254368687009883	792	1	0	2	52	737
CAD locus	rs10628863	sgRNA_02031	GAAGGAAAGTCTGCAAAGGA	47.9321	32.4014	100	11_13285164_13285183	GAAGGAAAGTCTGCAAAGGA	1	0.145704	0.0868116	1	0.00634921	0.150929	0.028638318206947,0.0464285714285714,0.195312499804688,0.340104166766406	548	1	0	3	32	512
CAD locus	rs10628863	sgRNA_02021	AAAGTCTGCAAAGGAAGGAG	34.3237	25.553	100	11_13285169_13285188	AAAGTCTGCAAAGGAAGGAG	1	0.141165	0.0981718	1	0	0.139837	0.00261437907973856,0.036923076860979,0.200454545483182,0.355882352550452	561	1	0	3	51	506
CAD locus	rs2403661	sgRNA_12328	TAGAATGTGGTGCTAATGAC	70.8295	41.4621	100	11_13285233_13285252	TAGAATGTGGTGCTAATGAC	1	0.100802	0.0601504	1	0.00588885	0.119368	0.0142394447632089,0.0312267603457886,0.141277968667435,0.222759907323042	147	1	0	1	7	138
CAD locus	rs2403661	sgRNA_12329	TGCTAATGACAGGAACAGTT	67.987	40.4716	100	11_13285243_13285262	TGCTAATGACAGGAACAGTT	1	0.123516	0.0933195	1	0	0.136918	0,0.0298136645913326,0.19400510218773,0.264854636577751	198	1	0	0	13	184
CAD locus	rs2403661	sgRNA_12327	GCTAATGACAGGAACAGTTT	68.4086	40.6206	100	11_13285244_13285263	GCTAATGACAGGAACAGTTT	1	0.177279	0.151515	1	0.00962567	0.14517	0.0370048580814866,0.0752871078875235,0.237550237474091,0.358876350374607	155	1	0	0	7	147
CAD locus	rs2403661	sgRNA_12325	ATGACAGGAACAGTTTGGGA	55.0265	35.4949	100	11_13285248_13285267	ATGACAGGAACAGTTTGGGA	1	0.109258	0.0520728	1	0	0.140168	0,0.019884317352853,0.149068322960983,0.293405797025	286	1	0	3	17	265
CAD locus	rs2403661	sgRNA_12326	GAAAGAGTAGATTGAGAGCT	57.6373	36.5632	100	11_13285281_13285300	KAAAGAGTAGATTGAGAGCT	1	0.108772	0.0673596	1	0	0.126067	0.00332449160410257,0.0292042976749229,0.141176470428824,0.236349942278489	292	1	0	1	23	267
CAD locus	rs148728593	sgRNA_08694	ACTTTTCATATTACATTATT	43.3557	30.2434	100	11_13291791_13291810	ACTTTTCATATTACATTATT	1	0.127698	0.0976331	1	0	0.121026	0,0.0415064102613782,0.176140577858017,0.29898611123066	524	1	0	0	50	473
CAD locus	rs148728593	sgRNA_08695	ATATTTAACATTTTAAAGGA	28.7705	22.3425	100	11_13291838_13291857	ATATTTAACATTTTAAAGGA	1	0.165356	0.111364	1	0.00277778	0.15836	0.0333333332666667,0.0614510489251061,0.206787330353125,0.393901514938455	1003	1	0	6	93	903
CAD locus	rs12295734	sgRNA_06076	TGGCTCGATGTGCTGCACTC	82.2326	45.1251	100	11_13292233_13292252	TGGCTCGATGTGCTGCACTC	1	0.0927493	0.0604719	1	0	0.126194	0,0.0359092778958636,0.10932620324688,0.205714285669039	86	1	0	0	3	82
CAD locus	rs11022735	sgRNA_02730	TGCTACTGCTTTGATAGCTA	71.694	41.7569	100	11_13292688_13292707	TGCTACTGCTTTGATAGCTA	1	0.102577	0.0584416	1	0.0011753	0.125267	0.00907508778534949,0.0232210192531957,0.137098922339316,0.253393665052036	179	1	0	1	16	161
CAD locus	rs11022735	sgRNA_02727	GCTACTGCTTTGATAGCTAT	73.7591	42.4491	100	11_13292689_13292708	GCTACTGCTTTGATAGCTAT	1	0.176982	0.136054	1	0.00344753	0.141235	0.0355907068368759,0.0853754368536241,0.242472697587643,0.362637362739011	111	1	0	1	7	102
CAD locus	rs11022735	sgRNA_02726	GATATAGAAGTGAACTATGC	75.6162	43.0576	100	11_13292713_13292732	GATATAGAAGTGAAMTATGC	1	0.0675179	0.034421	1	0	0.112653	0,0,0.0975617519602644,0.151158439156793	140	1	0	2	11	126
CAD locus	rs11022735	sgRNA_02729	TCTCATAAACTCTGTGAGGC	39.1777	28.1494	100	11_13292746_13292765	GCCTCACAGAGTTTATGAGA	1	0.102965	0.059141	1	0	0.119156	0.00299325675229313,0.0206094028732267,0.146965020917283,0.249425770277452	514	1	0	4	50	459
CAD locus	rs11022735	sgRNA_02728	GTCTTCTCATAAACTCTGTG	53.7602	34.9637	100	11_13292750_13292769	CACAGAGTTTATGAGAAGAC	1	0.166941	0.117428	1	0	0.174968	0.00830179030857716,0.0331349603959099,0.259638900568904,0.368066715916745	218	1	0	2	24	191
CAD locus	rs1384030	sgRNA_07612	GCAAGTGTGAGCCAGATTCA	68.1869	40.5423	100	11_13292889_13292908	GCAAGTGTGAGCCAGATTCA	1	0.135885	0.0864266	1	0.00109375	0.140218	0.011745098039,0.034047618974881,0.204967320454205,0.335720375178736	169	1	0	1	15	152
CAD locus	rs1384030	sgRNA_07609	CAAGTGTGAGCCAGATTCAC	79.5686	44.311	100	11_13292890_13292909	CAAGTGTGAGCCAGATTCAY	1	0.0292932	0	1	0	0.0833526	0,0,0.0272790934440563,0.0814935066394434	267	1	0	0	6	260
CAD locus	rs1384030	sgRNA_07610	GAGCCAGATTCACGGGTCAA	88.3103	46.8962	100	11_13292897_13292916	GAGCCAGATTCAYGGGTCAA	1	0.137206	0.0901548	1	0	0.1711	0,0.0224117646440266,0.191751035165951,0.273697819446457	67	1	0	0	7	59
CAD locus	rs1384030	sgRNA_07611	GATTCACGGGTCAAAGGCAA	77.7973	43.7562	100	11_13292903_13292922	GATTCAYGGGTCAAAGGCAA	1	0.15521	0.0993477	1	0.00770308	0.157088	0.0292824821737355,0.06088835991866,0.175945005309067,0.338672959170976	120	1	0	0	10	109
CAD locus	rs1384030	sgRNA_07619	TTGCCTTTGACCCGTGAATC	93.588	48.3439	100	11_13292903_13292922	GATTCAYGGGTCAAAGGCAA	1	0.0881929	0.0377555	1	0	0.155898	0,0,0.103799439423434,0.208623785974763	58	1	0	0	3	54
CAD locus	rs11022738	sgRNA_02731	AGACCTTGGAAGATTTGGAT	68.741	40.7376	100	11_13293135_13293154	ATCCAAATCTTCCAAGGTCT	1	0.13325	0.0769231	1	0	0.146441	0,0.0243328100670818,0.204136141586706,0.343492063426349	155	1	0	0	17	137
CAD locus	rs11022738	sgRNA_02735	TTCTTAGACCTTGGAAGATT	62.1014	38.3102	100	11_13293140_13293159	AATCTTCCAAGGTCTAAGAA	1	0.114263	0.0838424	1	0	0.125993	0,0.02470588239,0.164102564006838,0.26514285687704	197	1	0	2	20	174
CAD locus	rs11022738	sgRNA_02734	TGATATTACTTCTTAGACCT	71.0175	41.5265	100	11_13293149_13293168	AGGTCTAAGAAGTAATATCA	1	0.138415	0.0813187	1	0.00850726	0.150501	0.0226938297819353,0.0471221086530823,0.176013262292533,0.290893427813989	192	1	0	2	11	178
CAD locus	rs11022738	sgRNA_02733	TATATTTTCTTGCCCTTCTC	48.604	32.707	100	11_13293175_13293194	TATATTTTCTTGCCCTTCTC	1	0.097029	0.0652458	1	0	0.110559	0.00865800864155844,0.0254504145314028,0.125563581205625,0.225238813154349	411	1	0	3	29	378
CAD locus	rs11022738	sgRNA_02732	ATTTGCACATTTACCAGAGA	36.0357	26.4899	100	11_13293191_13293210	TCTCTGGTAAATGTGCAAAT	1	0.230796	0.177864	1	0.00135054	0.186803	0.0536979254431397,0.106257379186541,0.361781076559369,0.397959184255102	1096	1	0	1	29	1065
CAD locus	rs10832012	sgRNA_02337	AGAAAATGTACATGCAGCAC	66.4218	39.9117	100	11_13293237_13293256	AGAAAATGTACATGCAGCAC	1	0.0993918	0.0446579	1	0	0.138656	0,0.014117335204904,0.12725155281709,0.265306122679252	232	1	0	1	21	209
CAD locus	rs900147	sgRNA_26488	TAGTTTATGATTGGCATATT	56.2695	36.008	100	11_13293812_13293831	AATATGCCAATCATAAACTA	1	0.112016	0.0777778	1	0	0.119372	0,0.0384899721449858,0.132502113363271,0.270929070760973	243	1	0	5	21	216
CAD locus	rs900147	sgRNA_26485	CTAGTTTATGATTGGCATAT	56.1846	35.9732	100	11_13293813_13293832	ATATGCCAATCATAAACTAG	1	0.153236	0.138253	1	0	0.133339	0,0.0353256055052077,0.238095238119048,0.311111111155556	190	1	0	1	18	170
CAD locus	rs900146	sgRNA_26474	ACTCAAACCACTGTGAGCCC	67.5344	40.3108	100	11_13293843_13293862	ACTCAAACCACTGTGAGCCC	1	0.120855	0.0599401	1	0.000541598	0.152944	0.00607333842611918,0.0185015181423275,0.167979499606821,0.343450834886568	163	1	0	2	12	148
CAD locus	rs900146	sgRNA_26475	AGATGGCCCTGGGCTCACAG	52.2562	34.3212	100	11_13293853_13293872	CTGTGAGCCCAGGGCCATCT	1	0.0866363	0.04375	1	0	0.113587	0,0.0114285714704762,0.12,0.227558721410905	329	1	0	3	28	297
CAD locus	rs900145	sgRNA_26473	TTTATTATACAGATGGCCCT	64.3654	39.1599	100	11_13293863_13293882	AGGGCCATCTGTATAATAAA	1	0.105288	0.0769892	1	0.00118016	0.112928	0.0129854233915966,0.0346192268754707,0.133355615059619,0.222060631568885	212	1	0	1	18	192
CAD locus	rs900145	sgRNA_26472	CTTTATTATACAGATGGCCC	70.635	41.3954	100	11_13293864_13293883	GGGCCATCTGTATAATAAAG	1	0.117543	0.0672269	1	0.000822707	0.148572	0.00921399391060589,0.0243315508362032,0.1428571428,0.295044353796789	125	1	0	1	7	116
CAD locus	rs900145	sgRNA_26469	ATATTTCTTTATTATACAGA	25.5366	20.342	100	11_13293870_13293889	TCTGTATAATAAAGAAAYAT	1	0.127234	0.0823417	1	0.00121202	0.128107	0.0228129683295197,0.0539395020145521,0.153122000704175,0.289034090840938	1404	1	0	7	126	1270
CAD locus	rs900145	sgRNA_26471	CTGTATAATAAAGAAATATT	30.6709	23.4718	100	11_13293871_13293890	CTGTATAATAAAGAAAYATT	1	0.181326	0.149556	1	0.00545455	0.138668	0.0396054264984967,0.0682764803804066,0.260333333556667,0.388282828158344	704	1	0	4	54	645
CAD locus	rs900145	sgRNA_26470	CAATGAGAGAGTTTTGCATG	60.2394	37.5934	100	11_13293911_13293930	CAATGAGAGAGTTTTGCATG	1	0.105836	0.0678992	1	0.00221453	0.116001	0.0173599244780513,0.027972028041958,0.146148815998428,0.258999999887167	254	1	0	1	19	233
CAD locus	rs7109016	sgRNA_22306	GCTGCAGCATTTTTATTGTA	64.933	39.3693	100	11_13293947_13293966	TACAATAAAAATGCTGCAGC	1	0.144432	0.099154	1	0	0.149853	0,0.0441151809789414,0.189456838515445,0.342531810079479	195	1	0	1	11	182
CAD locus	rs7109016	sgRNA_22304	ATTAGACAGCCTGTTGTAGA	79.3625	44.247	100	11_13293968_13293987	ATTAGACAGCCWGTTGTAGA	1	0.0941274	0.0568789	1	0.00136752	0.123276	0.0112588628907594,0.0230769230802198,0.113777777763556,0.199262200617817	133	1	0	1	6	125
CAD locus	rs7109016	sgRNA_22307	TTCTACAACAGGCTGTCTAA	69.1658	40.8864	100	11_13293969_13293988	TTAGACAGCCWGTTGTAGAA	1	0.130284	0.086758	1	0	0.141324	0.00435209235209235,0.0295261046815877,0.205753269208484,0.303243422972309	204	1	0	0	18	185
CAD locus	rs7109016	sgRNA_22303	AGACAGCCTGTTGTAGAAGG	69.2823	40.9271	100	11_13293971_13293990	AGACAGCCWGTTGTAGAAGG	1	0.106325	0.0692308	1	0.00139227	0.122614	0.0152866739999549,0.0361990950286576,0.131536989690689,0.248000000025	169	1	0	1	20	147
CAD locus	rs7109016	sgRNA_22305	ATTGAGCCTCCTTCTACAAC	78.9139	44.1072	100	11_13293980_13293999	GTTGTAGAAGGAGGCTCAAT	1	0.127928	0.0796898	1	0.0010084	0.140952	0.0194295901292834,0.0416208791669152,0.150812422726523,0.272603866910555	102	1	0	2	5	94
CAD locus	rs10832013	sgRNA_02339	TATAGCAAAGTGAAGTGTTC	65.0753	39.4216	100	11_13295321_13295340	GAACACTTCACTTTGCTATA	1	0.101785	0.0510695	1	0	0.128101	0,0.00902391225973809,0.18603553396769,0.224244709785361	196	1	0	0	13	182
CAD locus	rs10832013	sgRNA_02340	TTCTGGAGAATATAAAAGAA	34.8688	25.8539	100	11_13295363_13295382	TTCTTTTATATTCTCCAGAA	1	0.144768	0.103316	1	0.00620811	0.130223	0.0321716378755599,0.0559999999425455,0.1909090908,0.296533333171574	705	1	0	4	70	630
CAD locus	rs10832013	sgRNA_02338	GCAGACTAGAGTTCACTTTC	63.7231	38.9213	100	11_13295380_13295399	GAAAGTGAACTCTAGTCTGC	1	0.0626943	0	1	0	0.118192	0,0,0.0894099521722498,0.204545454804545	330	1	0	0	11	318
CAD locus	rs10832014	sgRNA_02342	CAATTTTGCCCTGCTTCACT	61.9785	38.2634	100	11_13295407_13295426	AGTGAAGCWGGGCAAAATTG	1	0.0689583	0.0328978	1	0	0.1071	0.00369747900717087,0.0076923077210989,0.0862894249092053,0.170109889996308	207	1	0	3	6	197
CAD locus	rs10832014	sgRNA_02345	TCAATTTTGCCCTGCTTCAC	72.2649	41.9499	100	11_13295408_13295427	GTGAAGCWGGGCAAAATTGA	1	0.0753579	0.0371058	1	0	0.118754	0,0.00729371637790896,0.113533834702596,0.163175160243199	139	1	0	0	9	129
CAD locus	rs10832014	sgRNA_02341	AGACACTGTCTTCAAAAAAC	25.5286	20.3368	100	11_13295433_13295452	GTTTTTTGAAGACAGTGTCT	1	0.0571858	0.0257637	1	0.0039259	0.0772	0.0128818549735002,0.0128818549735002,0.0630146795179377,0.137018443944309	1133	1	0	9	141	982
CAD locus	rs11316597	sgRNA_04238	GCTGAAAAAGCTATAAACAC	67.6672	40.358	100	11_13295710_13295729	GCTGAAAAAGCTATAAACAC	1	0.154967	0.110053	1	0.00470118	0.15053	0.0300862698092002,0.0590762621862348,0.184615384348718,0.34907412224442	173	1	0	0	21	151
CAD locus	rs11316597	sgRNA_04239	GTACACCCAGATGTCAACCT	78.9159	44.1078	100	11_13295776_13295795	GTACACCCAGATGTCAACCT	1	0.151395	0.121463	1	0.00967976	0.146802	0.0264008621117098,0.0425120771144237,0.19789734045269,0.326760033195005	89	1	0	0	5	83
CAD locus	rs1384028	sgRNA_07598	GTTAACCAAGGTTGACATCT	72.1676	41.9171	100	11_13295784_13295803	AGATGTCAACCTTGGTTAAC	1	0.0655549	0	1	0	0.113806	0,0,0.10480978256875,0.211482683999134	183	1	0	1	10	171
CAD locus	rs1384028	sgRNA_07600	TGTTAACCAAGGTTGACATC	80.3233	44.544	100	11_13295785_13295804	GATGTCAACCTTGGTTAACA	1	0.13655	0.106909	1	0.000890019	0.155285	0.00960853730608712,0.0279720279447885,0.177272727432273,0.286019607760515	89	1	0	0	5	83
CAD locus	rs1384028	sgRNA_07596	ATGGTTTGATCTGTTAACCA	67.1817	40.1849	100	11_13295796_13295815	TGGTTAACAGATCAAACCAT	1	0.130353	0.0976002	1	0.00125935	0.128266	0.0217082388752374,0.0438218389721607,0.17921768710167,0.285626978310373	150	1	0	1	12	136
CAD locus	rs1384027	sgRNA_07593	TGGATCCATTAGAATTACCT	56.4074	36.0644	100	11_13295897_13295916	AGGTAATTCTAATGGATCCA	1	0.145899	0.119659	1	0	0.125295	0.0177490760173643,0.063141673066475,0.187268287432983,0.303248161734375	216	1	0	0	27	188
CAD locus	rs1384027	sgRNA_07588	ATTCTAATGGATCCAATCTT	77.0574	43.5211	100	11_13295902_13295921	ATTCTAATGGATCCAATCWT	1	0.132927	0.0888817	1	0.00518944	0.14834	0.0168466453994919,0.0355164238060856,0.157514833440542,0.304962121262832	135	1	0	1	10	123
CAD locus	rs1384027	sgRNA_07590	CCAATCTTTGGATCAGAGTC	72.8403	42.1431	100	11_13295914_13295933	CCAATCWTTGGATCAGAGTC	1	0.113967	0.0759519	1	0.00473373	0.127366	0.0186839826585043,0.0420479521177997,0.15003173522454,0.248231347376013	120	1	0	0	12	107
CAD locus	rs1384027	sgRNA_07589	CAATCTTTGGATCAGAGTCA	73.221	42.2703	100	11_13295915_13295934	CAATCWTTGGATCAGAGTCA	1	0.127448	0.0986842	1	0.00070028	0.129001	0.0125813321005255,0.0401881400092284,0.179081632802296,0.261904762091941	125	1	0	1	5	118
CAD locus	rs1384027	sgRNA_07591	CCTGACTCTGATCCAAAGAT	79.7335	44.3621	100	11_13295917_13295936	ATCWTTGGATCAGAGTCAGG	1	0.145449	0.11202	1	0.00769231	0.139887	0.0274038461468701,0.0496753246410714,0.185072055217895,0.337812355758902	120	1	0	0	7	112
CAD locus	rs1384026	sgRNA_07586	TCCTCAATGTAAATTTTACT	54.1155	35.1136	100	11_13296354_13296373	AGTAAAATTTACATTGAGGA	1	0.139474	0.0918367	1	0	0.145963	0.00260223629303933,0.0363636364623377,0.199883449897727,0.337959184005066	249	1	0	2	19	227
CAD locus	rs1384026	sgRNA_07583	GTCCTCAATGTAAATTTTAC	64.2451	39.1154	100	11_13296355_13296374	GTAAAATTTACATTGAGGAC	1	0.104135	0.0679239	1	0	0.112704	0.0118675442472823,0.0338795050477254,0.142140468293466,0.233343873507006	168	1	0	0	13	154
CAD locus	rs1384026	sgRNA_07578	CAATTCTTAGGGCACTGCTA	76.1466	43.2291	100	11_13296388_13296407	TAGCAGTGCCCTAWGAATTG	1	0.108807	0.0656566	1	0	0.13171	0.0033774275091472,0.0314614306847918,0.171667004888918,0.24095954154713	103	1	0	1	9	92
CAD locus	rs1384025	sgRNA_07574	TACTGAACTTTCAATTCTTA	58.5592	36.9321	100	11_13296399_13296418	TAWGAATTGAAAGTTCAGTA	1	0.160266	0.116737	1	0	0.162346	0.0122179090845096,0.0543526012379123,0.2195906468734,0.358784341060982	238	1	0	1	20	216
CAD locus	rs1384025	sgRNA_07572	GAATTGAAAGTTCAGTATCC	68.2264	40.5563	100	11_13296402_13296421	GAATTGAAAGTTCAGTATCC	1	0.093466	0.06534	1	0	0.119655	0,0.0106662568298048,0.138610107814022,0.220546725721272	188	1	0	0	18	169
CAD locus	rs1384025	sgRNA_07565	AAAGGGAATTTAGGTAGTAG	72.9593	42.1829	100	11_13296438_13296457	AAAGGGAAKTTAGGTAGTAG	1	0.107017	0.0558876	1	0	0.140401	0,0.0156559279594453,0.150946649370158,0.283999999958	212	1	0	1	19	191
CAD locus	rs1384025	sgRNA_07573	GGAATTTAGGTAGTAGTGGA	73.3468	42.3122	100	11_13296442_13296461	GGAAKTTAGGTAGTAGTGGA	1	0.110084	0.0673077	1	0.00598291	0.139361	0.016449275327462,0.0316299085159333,0.133856209228011,0.224826086897544	165	1	0	0	12	152
CAD locus	rs1384025	sgRNA_07568	ATTTAGGTAGTAGTGGAAGG	63.7657	38.9372	100	11_13296445_13296464	AKTTAGGTAGTAGTGGAAGG	1	0.106988	0.0712015	1	0.000754148	0.120124	0.0104104277749746,0.0296612988728886,0.135587121306353,0.229143036484863	195	1	0	1	18	175
CAD locus	rs11022742	sgRNA_02746	GACAGTTGCTTGGCCACTGA	72.8562	42.1485	100	11_13296544_13296563	GACAGTTGCTTGGCCACTGA	1	0.130544	0.100158	1	0.00793324	0.130622	0.0212006480342007,0.0499149659238037,0.165233397562714,0.271913441093885	142	1	0	0	16	125
CAD locus	rs11022742	sgRNA_02750	TGGCCACTGAGGGTAGGATA	79.013	44.1381	100	11_13296554_13296573	TGGCCACTGAGGGTAGGATA	1	0.167135	0.121891	1	0.00370218	0.161703	0.0179757374808684,0.0479513269249033,0.222824463125081,0.400758170111536	164	1	0	1	14	148
CAD locus	rs11022742	sgRNA_02741	CACTGAGGGTAGGATAAGGC	70.0374	41.1894	100	11_13296558_13296577	CACTGAGGGTAGGATAAGGC	1	0.120789	0.0722222	1	0.00238095	0.137971	0.0129422222919111,0.0285496599210227,0.157733333394,0.307272727275682	211	1	0	0	14	196
CAD locus	rs11022742	sgRNA_02738	ACTGAGGGTAGGATAAGGCA	69.3063	40.9355	100	11_13296559_13296578	ACTGAGGGTAGGATAAGGCA	1	0.155666	0.116857	1	0.00358543	0.13951	0.0302345685191094,0.0550541872486847,0.208989441667261,0.333178534410467	246	1	0	1	18	226
CAD locus	rs11022742	sgRNA_02745	CTGCCTTATCCTACCCTCAG	69.1656	40.8863	100	11_13296560_13296579	CTGAGGGTAGGATAAGGCAG	1	0.0993691	0.0660839	1	0	0.1139	0.00791356537302281,0.0294117647107843,0.142222222204444,0.207999999842556	173	1	0	1	17	154
CAD locus	rs1384024	sgRNA_07559	GAGATTCTCATCTTGTACCC	71.0792	41.5475	100	11_13296608_13296627	GGGTACAAGATGAGAATCTC	1	0.0848907	0.0276034	1	0	0.13313	0,0.00294506318794672,0.12315353593763,0.239942666205884	150	1	0	0	15	134
CAD locus	rs1384024	sgRNA_07562	GTACAAGATGAGAATCTCAG	64.3853	39.1673	100	11_13296610_13296629	GTACAAGATGAGAATCTCAG	1	0.116068	0.0613811	1	0	0.135186	0,0.0212347257248247,0.178466386597185,0.302614378974939	208	1	0	0	17	190
CAD locus	rs1384024	sgRNA_07561	GGCTGAAATAGGTGTCTTTT	69.4826	40.9969	100	11_13296644_13296663	MAAAGACACCTATTTCAGCC	1	0.111399	0.0574359	1	0	0.151345	0,0,0.165529542928428,0.262307246325671	167	1	0	0	14	152
CAD locus	rs1384024	sgRNA_07558	GAATTGGATTACCATGCAGT	79.9844	44.4396	100	11_13296672_13296691	ACTGCATGGTAATCCAATTC	1	0.118047	0.0646672	1	0.00185759	0.146777	0.0114776583718085,0.0277378542890132,0.153964417910885,0.29741892399375	94	1	0	0	10	83
CAD locus	rs1384024	sgRNA_07554	AGAATTGGATTACCATGCAG	75.3752	42.9794	100	11_13296673_13296692	CTGCATGGTAATCCAATTCT	1	0.111815	0.0552401	1	0	0.149336	0,0.0114884541841852,0.163182773135915,0.281784332637493	123	1	0	1	11	110
CAD locus	rs11022743	sgRNA_02754	CAAGATGAAGAAATATGGGC	51.0242	33.7854	100	11_13297767_13297786	GCCCATATTTCTTCATCTTG	1	0.104952	0.0515926	1	0	0.138264	0,0.0122524009598777,0.146284475317718,0.269768046826531	380	1	0	3	32	344
CAD locus	rs11022743	sgRNA_02751	AAGCACTTGACAAGATATCA	61.9236	38.2425	100	11_13297791_13297810	TGATATCTTGTCAAGTGCTT	1	0.127468	0.104792	1	0	0.128034	0,0.0476117496543806,0.163819444558056,0.273392751145455	239	1	0	1	19	218
CAD locus	rs11022743	sgRNA_02755	GGAGATCACTCTAGGTAAGT	83.1877	45.4112	100	11_13297823_13297842	ACTTACCTAGAGTGATCTCC	1	0.138858	0.0832869	1	0	0.164074	0,0.011507026629644,0.227684766144133,0.347002829799022	116	1	0	1	7	107
CAD locus	rs11022743	sgRNA_02752	AGGAGATCACTCTAGGTAAG	69.8031	41.1082	100	11_13297824_13297843	CTTACCTAGAGTGATCTCCT	1	0.122617	0.0992647	1	0.000701754	0.110706	0.02184873944155,0.061900452553329,0.144000000135385,0.2425846152168	227	1	0	0	13	213
CAD locus	rs11022743	sgRNA_02757	TTTCATGAGGAGATCACTCT	76.8024	43.4397	100	11_13297831_13297850	AGAGTGATCTCCTCATGAAA	1	0.138011	0.108758	1	0.00527166	0.124768	0.0302521008445378,0.0529411764,0.195475113122172,0.28374986344174	141	1	0	0	13	127
CAD locus	rs4757138	sgRNA_16844	TTCCACCTGCGTGTAAACTT	81.3324	44.8527	100	11_13297879_13297898	TTCCACCTGCGTGTAAACTT	1	0.0866903	0.0567965	1	0.00952381	0.116479	0.0221272554331814,0.0402777777333333,0.0987147733689164,0.16352787685016	80	1	0	0	6	73
CAD locus	rs4757138	sgRNA_16845	TTCCGAAGTTTACACGCAGG	95.2681	48.7884	100	11_13297884_13297903	CCTGCGTGTAAACTTCGGAA	1	0.128928	0.0689463	1	0.00199627	0.209313	0.0149256316796679,0.025491375562113,0.0985616985059213,0.300722861261179	26	1	0	0	1	24
CAD locus	rs4757138	sgRNA_16846	TTTTTCCGAAGTTTACACGC	91.1343	47.6808	100	11_13297887_13297906	GCGTGTAAACTTCGGAAAAA	1	0.0833319	0.056391	1	0	0.137395	0,0.0150669643041295,0.104173669342928,0.167866419227739	59	1	0	0	1	57
CAD locus	rs4757138	sgRNA_16840	GAAAAATAGCAAGCTACCGA	81.6576	44.9514	100	11_13297901_13297920	GAAAAATAGCAAGCTACCGA	1	0.0952086	0.0475074	1	0.0015873	0.131187	0.00964867490535213,0.0217951068724204,0.127484472066408,0.228382766396259	130	1	0	0	8	121
CAD locus	rs4757138	sgRNA_16842	TCGAGGTCAAGCAACTCCGT	92.5079	48.0541	100	11_13297920_13297939	ACGGARTTGCTTGACCTCGA	1	0.10234	0.0599602	1	0	0.163653	0.0118344792345584,0.0288143382265625,0.133082706701316,0.193910564429604	38	1	0	0	0	37
CAD locus	rs2279287	sgRNA_11972	TGCAGCAGAGAGCGCTGCCG	78.17	43.8738	100	11_13298449_13298468	TGCAGCAGAGAGCGCTGCCG	1	0.0519929	0.00844896	1	0	0.113215	0,0,0.0485058058010997,0.16164781714081	190	1	0	0	12	177
CAD locus	rs2279287	sgRNA_11968	GCAGCAGAGAGCGCTGCCGC	67.3622	40.2494	100	11_13298450_13298469	GCAGCAGAGAGCGCTGCCGC	1	0.100329	0.040826	1	0.000514106	0.144083	0.006578947375,0.0137923423035657,0.141696273703879,0.324812030381955	231	1	0	2	18	210
CAD locus	rs2279287	sgRNA_11967	CAGCAGAGAGCGCTGCCGCG	79.5057	44.2915	100	11_13298451_13298470	CAGCAGAGAGCGCTGCCGCG	1	0.0634368	0.0411682	1	0	0.102195	0,0.0101705934511135,0.0719046237786666,0.142857142897341	154	1	0	0	14	139
CAD locus	rs2279287	sgRNA_11964	AGAGAGCGCTGCCGCGGGGC	63.1329	38.7003	100	11_13298455_13298474	AGAGAGCGCTGCCGCGGGGC	1	0.090024	0.0380859	1	0	0.126677	0,0.00394033213031241,0.13000000005,0.269230769	181	1	0	2	11	167
CAD locus	rs2279287	sgRNA_11963	AAGGGTAGACACCAGCCCCG	72.1031	41.8953	100	11_13298469_13298488	CGGGGCTGGTGTCTACYCTT	1	0.135623	0.0853654	1	0	0.165372	0.00494465372765527,0.0276287987361966,0.196638655662185,0.306968325926561	114	1	0	1	13	99
CAD locus	rs2279286	sgRNA_11959	GGTGTCTACCCTTCAGTAAG	85.3574	46.0502	100	11_13298476_13298495	GGTGTCTACYCTTCAGTAAG	1	0.109149	0.0641711	1	0.00221453	0.145878	0.0209816158275662,0.0329546019792458,0.138177117102866,0.2266680851803	63	1	0	0	4	58
CAD locus	rs2279286	sgRNA_11962	TTCAGTAAGTGGTCAAAACC	75.2342	42.9335	100	11_13298487_13298506	TTCAGTAAGTGGTCAAAACC	1	0.130057	0.087395	1	0.00689107	0.13122	0.0178396316534979,0.0367346938995918,0.180377668308703,0.280066074076448	137	1	0	0	7	129
CAD locus	rs2279286	sgRNA_11954	AGTGGTCAAAACCTGGCTAC	77.3289	43.6076	100	11_13298494_13298513	AGTGGTCAAAACCTGGCTAC	1	0.143433	0.0860969	1	0.000578369	0.161142	0.0112660448892603,0.0322335250100752,0.208667348626986,0.357078260889157	123	1	0	2	11	109
CAD locus	rs2279286	sgRNA_11956	CCGCGCTCGAGTATTCTCTT	92.1879	47.9676	100	11_13298539_13298558	CCGCGCTCGAGTATTCTCTT	1	0.153697	0.125525	1	0.0106667	0.199369	0.0254704959438489,0.0673926928744784,0.153750300301434,0.223206583202551	22	1	0	0	0	21
CAD locus	rs2279286	sgRNA_11955	CCAAAGAGAATACTCGAGCG	93.9031	48.4278	100	11_13298542_13298561	CGCTCGAGTATTCTCTTTGG	1	0.0520643	0.0223453	1	0.0011064	0.124759	0.00439665121321926,0.00467144189975635,0.0441737573563809,0.107285082714735	75	1	0	0	3	71
CAD locus	rs2279285	sgRNA_11951	TAGAAGGCATTTCCACCCCG	84.6537	45.8446	100	11_13298640_13298659	CGGGGTGGAAATGCCTTCTA	1	0.0648897	0.0237046	1	0	0.139049	0,0,0.0696594426130031,0.14035017722709	85	1	0	0	10	74
CAD locus	rs2279285	sgRNA_11947	CGTTTAGACTTTGGCAAACC	85.0855	45.9709	100	11_13298683_13298702	CGTTKAGACTTTGGCAAACC	1	0.127222	0.0790598	1	0	0.173183	0.00998432599777952,0.0335057481548589,0.145914954381908,0.277418418125202	48	1	0	0	1	46
CAD locus	rs2279285	sgRNA_11950	GTTTAGACTTTGGCAAACCA	69.2918	40.9304	100	11_13298684_13298703	GTTKAGACTTTGGCAAACCA	1	0.154999	0.105882	1	0.0118227	0.141536	0.0352967942828059,0.0601851850162037,0.200949945047497,0.308924125919049	149	1	0	0	12	136
CAD locus	rs2279285	sgRNA_11952	TTTGGCAAACCAGGGATTTT	71.8221	41.8003	100	11_13298692_13298711	TTTGGCAAACCAGGGATTTT	1	0.114652	0.082963	1	0	0.136639	0,0.016071428575,0.161983471143802,0.271048951282505	185	1	0	0	15	169
CAD locus	rs2279285	sgRNA_11948	GCAAACCAGGGATTTTAGGA	73.9454	42.5107	100	11_13298696_13298715	GCAAACCAGGGATTTTAGGA	1	0.0982694	0.0574219	1	0	0.131408	0,0.0097604669667655,0.138532209344104,0.240761904764033	159	1	0	0	6	152
CAD locus	rs2279284	sgRNA_11939	GCACTCAACGTTCCTAAAAT	80.4655	44.5878	100	11_13298724_13298743	GCACTCAACGTTCCTAAAAT	1	0.175472	0.139942	1	0.012406	0.17919	0.0371057512733457,0.0493223355497263,0.213362724186539,0.40479001472761	51	1	0	0	3	47
CAD locus	rs2279284	sgRNA_11933	CCATCTAGGAAACCAATTTT	74.6089	42.7291	100	11_13298739_13298758	AAAATTGGTTTCCTAGATGG	1	0.190947	0.132492	1	0.011608	0.158353	0.03631176153837,0.0743107770366213,0.272380952319619,0.412943071792598	154	1	0	0	7	146
CAD locus	rs2279284	sgRNA_11930	ATTGGTTTCCTAGATGGAGC	73.8158	42.4678	100	11_13298742_13298761	ATTGGTTTCCTAGATGGAGC	1	0.0800203	0.0392857	1	0.000233957	0.115754	0.00492742550506112,0.0139004525037466,0.0956632651961097,0.207250430539419	145	1	0	0	12	132
CAD locus	rs2279284	sgRNA_11940	GGTTTCCTAGATGGAGCCGG	85.1152	45.9796	100	11_13298745_13298764	GGTTTCCTAGATGGAGCCGG	1	0.0936406	0.0487013	1	0	0.142812	0.00721685036754454,0.0198079231538615,0.116883116894805,0.192373188495208	73	1	0	0	2	70
CAD locus	rs2279284	sgRNA_11941	GTTTCCTAGATGGAGCCGGA	86.0193	46.2421	100	11_13298746_13298765	GTTTCCTAGATGGAGCCGGA	1	0.119738	0.0724874	1	0	0.169456	0,0.0133450861489461,0.149732620098039,0.264212641535938	74	1	0	1	2	70
CAD locus	rs61882122	sgRNA_19673	AGATGTGTCCCCGGGAGCTT	81.1463	44.796	100	11_13299906_13299925	AGATGTGTCCCCGGGAGCTT	1	0.123388	0.0679913	1	0	0.153238	0,0.0153006277489105,0.204789889919559,0.316820623081579	107	1	0	0	6	100
CAD locus	rs61882122	sgRNA_19676	ATGTGTCCCCGGGAGCTTCG	85.6154	46.1252	100	11_13299908_13299927	ATGTGTCCCCGGGAGCTTCG	1	0.0774737	0.0431737	1	0	0.130837	0.00198191344515433,0.013547236986631,0.0819321743890201,0.210601757938864	74	1	0	0	6	67
CAD locus	rs61882122	sgRNA_19682	GGAGCTTCGGGGATCCCCGA	87.939	46.7912	100	11_13299919_13299938	GGAGCTTCGGGGATCCCCGA	1	0.114045	0.0725624	1	0	0.151693	0,0.0284700417815035,0.124829931954252,0.257165532944638	75	1	0	0	8	66
CAD locus	rs61882122	sgRNA_19689	TCGGGGATCCCCGAAGCTCC	85.1612	45.993	100	11_13299919_13299938	GGAGCTTCGGGGATCCCCGA	1	0.133056	0.0755373	1	0.00310236	0.153101	0.0150632455782538,0.0365324806116802,0.188373447180105,0.308525078512691	74	1	0	0	6	67
CAD locus	rs61882122	sgRNA_19679	GAGCTTCGGGGATCCCCGAG	84.5215	45.8058	100	11_13299920_13299939	GAGCTTCGGGGATCCCCGAG	1	0.08928	0.0543927	1	0	0.127146	0.00307692307174826,0.0334033613291635,0.110497737671433,0.169935897350218	74	1	0	0	6	67
CAD locus	rs7928655	sgRNA_25510	CGGCCCTCAAGGATGCCCCG	86.6624	46.4273	100	11_13300205_13300224	CGGCCCTCAAGGATGCCCCG	1	0.102044	0.0620556	1	0	0.145155	0,0.0169894043989652,0.12673469373611,0.273760683642006	87	1	0	0	4	82
CAD locus	rs7928655	sgRNA_25518	GGCCCTCAAGGATGCCCCGT	85.1849	45.9999	100	11_13300206_13300225	GGCCCTCAAGGATGCCCCGT	1	0.0962769	0.0532103	1	0	0.145923	0,0.0177902979597128,0.107440476292857,0.233523809954952	84	1	0	0	6	77
CAD locus	rs7928655	sgRNA_25519	GGGCAGGTGCGCGTCGGCGT	86.446	46.3652	100	11_13300234_13300253	GGGCAGGTGCGCGTCGGCST	1	0.0583515	0.0264998	1	0.00155139	0.111105	0.00830449827970012,0.0146112711039264,0.06393333341325,0.103264260375967	102	1	0	0	9	92
CAD locus	rs7928655	sgRNA_25517	GGCAGGTGCGCGTCGGCGTG	87.988	46.8051	100	11_13300235_13300254	GGCAGGTGCGCGTCGGCSTG	1	0.0570573	0.0276708	1	0.000678733	0.113399	0.00542986425285068,0.0115488721898346,0.0593406594593407,0.0963210703424749	101	1	0	1	5	94
CAD locus	rs7928655	sgRNA_25522	GTCGGCGTGGGGATGTCGCC	92.7557	48.1209	100	11_13300246_13300265	GTCGGCSTGGGGATGTCGCC	1	0.0570188	0.0225565	1	0	0.155015	0,0,0.0508905157442963,0.111286663265601	42	1	0	0	3	38
CAD locus	rs4757139	sgRNA_16847	AGAGGTGAACGTCGATCTTG	91.2216	47.7046	100	11_13300441_13300460	AGAGGTGAACGTCGAYCTTG	1	0.0605289	0.0091405	1	0	0.146849	0,0,0.0557386111593322,0.16526497917558	52	1	0	0	6	45
CAD locus	rs4757139	sgRNA_16855	GAGGTGAACGTCGATCTTGT	94.5599	48.6019	100	11_13300442_13300461	GAGGTGAACGTCGAYCTTGT	1	0.144549	0.0861345	1	0	0.210334	0.0018616677548287,0.0291954140029773,0.169196305595777,0.324577280519537	24	1	0	0	2	21
CAD locus	rs4757139	sgRNA_16848	AGGTGAACGTCGATCTTGTG	94.6908	48.6365	100	11_13300443_13300462	AGGTGAACGTCGAYCTTGTG	1	0.111974	0.0928571	1	0	0.188456	0,0.0227670233779158,0.106913165303036,0.193050468107331	27	1	0	0	1	25
CAD locus	rs4757139	sgRNA_16857	GCGCATGTTAGCCTCCCCGA	92.1828	47.9662	100	11_13300465_13300484	GCGCATGTTAGCCTCCCCGA	1	0.138322	0.0824919	1	0	0.185376	0.0294032875599034,0.0533333332720635,0.124393253840066,0.246601307173301	29	1	0	0	2	26
CAD locus	rs4757139	sgRNA_16856	GCCGGCTCTCGCGACCCCTC	91.5583	47.7966	100	11_13300483_13300502	GAGGGGTCGCGAGAGCCGGC	1	0.11722	0.0541444	1	0	0.160436	0.00846789574168559,0.02662484576883,0.150061655296072,0.264008951515291	55	1	0	0	6	48
CAD locus	rs4757140	sgRNA_16863	ACCTGAGCTCACCCCGCTGC	79.41	44.2617	100	11_13300501_13300520	GCAGCGGGGTGAGCTCAGGT	1	0.0912493	0.0525884	1	0.00290886	0.129686	0.0120122792182231,0.0213663680146875,0.109090909137662,0.186123141567107	164	1	0	0	10	153
CAD locus	rs4757140	sgRNA_16878	GGGTGAGCTCAGGTGCCCGC	70.5088	41.352	100	11_13300507_13300526	GGGTGAGCTCAGGTGCCCGC	1	0.0591694	0.0370588	1	0	0.0923435	0,0.00629370627298951,0.09,0.136554621884454	201	1	0	1	14	185
CAD locus	rs4757140	sgRNA_16872	GAGCTCAGGTGCCCGCCGGC	75.2813	42.9488	100	11_13300511_13300530	GAGCTCAGGTGCCCGCCGGC	1	0.0632458	0.0257731	1	0	0.110742	0,0.00669683256581139,0.0681651093946227,0.167839673688832	150	1	0	1	13	135
CAD locus	rs4757140	sgRNA_16871	GAGAACTTGACAGCAGGCGC	78.8155	44.0764	100	11_13300566_13300585	GCGCCTGCTGTCAAGTTCTC	1	0.07918	0.0430942	1	0.0015006	0.124966	0.00660548632691823,0.0205349220878438,0.0928571429096939,0.145153061357602	117	1	0	0	8	108
CAD locus	rs4757140	sgRNA_16875	GCCTGCTGTCAAGTTCTCGC	86.1764	46.2875	100	11_13300568_13300587	GCCTGCTGTCAAGTTCTCGC	1	0.0789953	0.0443533	1	0	0.123895	0.000804309326397581,0.0129489558300168,0.0943921916769743,0.189664031726779	84	1	0	0	3	80
CAD locus	rs12361893	sgRNA_06225	GATATTATTCAAAACTGCTC	64.9793	39.3864	100	11_13301085_13301104	GAGCAGTTTTGAATAATATC	1	0.100027	0.0434314	1	0	0.141116	0,0.0114465926408536,0.134111721519139,0.260992641999166	194	1	0	0	14	179
CAD locus	rs4603287	sgRNA_16718	GGCAATTTCAAATCCTGTCC	66.6936	40.0097	100	11_13301297_13301316	GGACAGGATTTGAAATTGCC	1	0.108898	0.0470197	1	0	0.158321	0.00247326201778075,0.0196053946178714,0.135616423302105,0.299206880023488	194	1	0	1	17	175
CAD locus	rs4603287	sgRNA_16720	TTGCCTGTATCATCTGAAGC	67.0438	40.1355	100	11_13301312_13301331	TTGCCTGTATCATCTGAAGC	1	0.135763	0.0965575	1	0.00132353	0.141784	0.0209898233492723,0.0443071133424834,0.180152325263334,0.288711072670215	156	1	0	1	12	142
CAD locus	rs4603287	sgRNA_16719	TGCCTGTATCATCTGAAGCT	61.645	38.136	100	11_13301313_13301332	TGCCTGTATCATCTGAAGCT	1	0.120711	0.078134	1	0.00119658	0.126778	0.0230726449166001,0.0401502694474043,0.15443046526244,0.243778204229937	202	1	0	0	8	193
CAD locus	rs4603287	sgRNA_16717	GACCCAGCTTCAGATGATAC	79.3249	44.2353	100	11_13301318_13301337	GTATCATCTGAAGCTGGKTC	1	0.130667	0.0839744	1	0.00674326	0.142303	0.0179087585666612,0.0409570870690993,0.176245498228181,0.32023652121718	106	1	0	2	6	97
CAD locus	rs4603287	sgRNA_16716	CTGGGTCTGTAGAAGCATTT	64.1247	39.0707	100	11_13301331_13301350	CTGGKTCTGTAGAAGCATTT	1	0.134825	0.134255	1	0	0.136501	0,0.00741758242664835,0.209150327007254,0.284090909204545	241	1	0	1	18	221
CAD locus	rs1351525	sgRNA_07449	GCTCTCATGGCCGTTCCAGT	87.5122	46.6701	100	11_13301510_13301529	GCTCTCATGGCCGTTCCAGT	1	0.0927855	0.0460526	1	0	0.14956	0.00442113442627713,0.0215066888010611,0.0900284355630416,0.227581521761322	67	1	0	0	6	60
CAD locus	rs1351525	sgRNA_07444	CTCTCATGGCCGTTCCAGTC	85.2054	46.0059	100	11_13301511_13301530	CTCTCATGGCCGTTCCAGTC	1	0.0953001	0.0733333	1	0	0.124381	0.0123966942123967,0.0228571428571429,0.117913832244898,0.201690716443069	89	1	0	0	3	85
CAD locus	rs1351525	sgRNA_07451	TCTCATGGCCGTTCCAGTCG	92.1213	47.9495	100	11_13301512_13301531	TCTCATGGCCGTTCCAGTCG	1	0.065904	0.020915	1	0.000715905	0.159061	0.00355907065684627,0.00651583705149321,0.0591133005591133,0.143053375196232	41	1	0	0	1	39
CAD locus	rs1351525	sgRNA_07443	ATAACTTGCCCCGACTGGAA	90.0609	47.3853	100	11_13301523_13301542	TTCCAGTCGGGGCAAGTTAT	1	0.122843	0.0678536	1	0	0.176242	0.00301556030185759,0.0196864710997764,0.158561175449393,0.268073345394988	42	1	0	0	6	35
CAD locus	rs1351525	sgRNA_07445	CTTTAATAACTTGCCCCGAC	91.5381	47.7911	100	11_13301528_13301547	GTCGGGGCAAGTTATTAAAG	1	0.0725402	0.0343774	1	0	0.159182	0.00459451659249639,0.014611312051659,0.078070459039752,0.136007469498682	39	1	0	0	4	34
CAD locus	rs1481892	sgRNA_08655	CTTCACACCAACAATCTCTG	64.0985	39.061	100	11_13301876_13301895	CTTCACACCAACAATCTCTG	1	0.0755082	0.0178431	1	0	0.123713	0,0,0.114851135307889,0.21545043440234	289	1	0	1	17	270
CAD locus	rs1481892	sgRNA_08654	ATAAATTCCACAGAGATTGT	58.9386	37.0826	100	11_13301886_13301905	ACAATCTCTGTGGAATTTAT	1	0.131689	0.0902256	1	0.000745739	0.134943	0.0108977978561749,0.03515625,0.1818181818,0.323076922913497	277	1	0	3	16	257
CAD locus	rs1481892	sgRNA_08656	GGAATTTATATGCTAAAAGA	53.329	34.7808	100	11_13301897_13301916	GGAATTTATATGCTAAAAGA	1	0.171754	0.134692	1	0.00987083	0.14454	0.0401828370069902,0.0655641078535122,0.231894921668887,0.348552035951302	354	1	0	3	24	326
CAD locus	rs1481892	sgRNA_08653	ACAAGCACCATAGAAAGATT	59.9108	37.4652	100	11_13301920_13301939	ASAAGCACCATAGAAAGATT	1	0.170429	0.117759	1	0.00297937	0.172736	0.0204684726690599,0.0439311819176819,0.234340659628867,0.403630599843677	212	1	0	0	23	188
CAD locus	rs1481892	sgRNA_08652	AATACAGCCAAATCTTTCTA	66.0102	39.7628	100	11_13301930_13301949	TAGAAAGATTTGGCTGTATT	1	0.124405	0.0790778	1	0	0.140454	0,0.0306351111675213,0.168244014801223,0.299119047939167	224	1	0	0	11	212
CAD locus	rs2403662	sgRNA_12331	AAGAGGCAGAGTCAGACTTG	52.0521	34.2331	100	11_13302785_13302804	AAGAGGCAGAGTCAGACTTG	1	0.145317	0.0995475	1	0.00117647	0.145855	0.0142115175441623,0.0324449306630226,0.223251462113474,0.338035087578669	372	1	0	4	42	325
CAD locus	rs2403662	sgRNA_12330	AAAGACACATGTAAATTGCC	56.3466	36.0396	100	11_13302826_13302845	GGCAATTTACATGTGTCTTT	1	0.0708137	0.0432817	1	0	0.099635	0,0.00646085236178161,0.0998334639752411,0.173148909821791	350	1	0	1	26	322
CAD locus	rs2403662	sgRNA_12332	AATTTACATGTGTCTTTACT	60.4326	37.6685	100	11_13302829_13302848	AATTTACATGTGTCTTTACT	1	0.0905329	0.0578512	1	0	0.104635	0.00857142856428571,0.0233666716604999,0.118724424683887,0.212121212026515	311	1	0	1	25	284
CAD locus	rs2403662	sgRNA_12336	TGTGTCTTTACTTGGTACCC	71.3788	41.6497	100	11_13302837_13302856	TGTGTCTTTACTTGGTACCC	1	0.0642628	0.02	1	0	0.119137	0,0,0.0808888888102222,0.158995097929541	185	1	0	0	16	168
CAD locus	rs2403662	sgRNA_12333	GTGTCTTTACTTGGTACCCT	79.2427	44.2097	100	11_13302838_13302857	GTGTCTTTACTTGGTACCCT	1	0.100823	0.0532387	1	0	0.14404	0,0.0179271709019608,0.109491957356532,0.251765625731495	129	1	0	0	8	120
CAD locus	rs3993105	sgRNA_01001	TGCCCATCCTTATTCCTGAG	69.9095	41.1451	100	11_13303022_13303041	TGCCCATCCTTATTCCTGAG	1	0.121322	0.0711814	1	0	0.133659	0.0140915032100945,0.0394328854508156,0.163865546077311,0.257242653612794	165	1	0	0	17	147
CAD locus	rs3993105	sgRNA_00992	AACCACTCAGGAATAAGGAT	71.4192	41.6635	100	11_13303027_13303046	ATCCTTATTCCTGAGTGGTT	1	0.118768	0.0843956	1	0.00507497	0.126561	0.0215144231157452,0.0484182484320097,0.16156115777247,0.243941176490402	159	1	0	1	14	143
CAD locus	rs3993105	sgRNA_00994	AGAACAACCACTCAGGAATA	67.7508	40.3878	100	11_13303032_13303051	TATTCCTGAGTGGTTGTTCT	1	0.150915	0.107126	1	0.00260266	0.134198	0.0235218222893667,0.0501253132664629,0.223492063545397,0.306296703339894	215	1	0	1	14	199
CAD locus	rs3993105	sgRNA_00999	GGGGCCAAGAACAACCACTC	69.625	41.0464	100	11_13303039_13303058	GAGTGGTTGTTCTTGGCCCC	1	0.0647129	0.0361781	1	0	0.091467	0.0171223513645871,0.0361781076762523,0.0584415585584416,0.146924090448373	420	1	0	3	17	399
CAD locus	rs3993105	sgRNA_01002	TGGTCTCAGTCTTGCCTGGT	66.6414	39.9909	100	11_13303089_13303108	TGGTCTCAGTCTTGCCTGGT	1	0.110399	0.0763636	1	0	0.139094	0,0.0074999999925,0.1666666665,0.247282913183316	177	1	0	0	13	163
CAD locus	rs4414197	sgRNA_16494	TGGTCAAAAGATGACCTGGG	74.0337	42.5399	100	11_13306269_13306288	CCCAGGTCATCTTTTGACCA	1	0.138481	0.0722222	1	0	0.173486	0.00692118109462885,0.0266666666,0.17727272745,0.378846154	137	1	0	1	2	133
CAD locus	rs4414197	sgRNA_16488	AACTGGTCAAAAGATGACCT	76.542	43.3562	100	11_13306272_13306291	AGGTCATCTTTTGACCAGTT	1	0.114758	0.060629	1	0.00310035	0.13662	0.0157959183784249,0.0304011260157635,0.160098522078818,0.283921911193326	145	1	0	0	8	136
CAD locus	rs4414197	sgRNA_16487	AAACTGGTCAAAAGATGACC	72.2778	41.9542	100	11_13306273_13306292	GGTCATCTTTTGACCAGTTT	1	0.0835369	0.0319473	1	0	0.119751	0,0,0.12341597798025,0.273559943127593	169	1	0	0	19	149
CAD locus	rs4414197	sgRNA_16493	GTTCAATCTTCCCAGATGAC	76.7559	43.4248	100	11_13306311_13306330	KTTCAATCTTCCCAGATGAC	1	0.147317	0.0941176	1	0.0034632	0.159499	0.0146414929632129,0.0423084321326232,0.202349265651904,0.369017171930111	103	1	0	1	6	95
CAD locus	rs4414197	sgRNA_16491	GCAAAGCTGGCCTGTCATCT	68.9836	40.8227	100	11_13306324_13306343	AGATGACAGGCCAGCTTTGC	1	0.0744796	0.030819	1	0	0.111536	0,0,0.108791208661264,0.220595591345959	173	1	0	0	15	157
CAD locus	rs4146388	sgRNA_16311	TTGCTTAAATTGTTCCCTTG	60.9879	37.8835	100	11_13306567_13306586	TTGCTTAAATTGTTCCCTTG	1	0.1153	0.0811797	1	0	0.124669	0.00864164665156302,0.0313725489738562,0.163865546307773,0.258980392206131	213	1	0	1	25	186
CAD locus	rs4146388	sgRNA_16310	TTCCTTGCCCGTGCCTGCCT	58.5277	36.9196	100	11_13306596_13306615	TTCCTTGCCCGTGCCTGCCT	1	0.0608962	0.0296235	1	0	0.100351	0.00269947529951607,0.0115702478848485,0.0724804607184545,0.140787055916334	232	1	0	2	13	216
CAD locus	rs4146388	sgRNA_16304	ATCCAAGGCAGGCACGGGCA	65.3417	39.5192	100	11_13306601_13306620	TGCCCGTGCCTGCCTTGGAT	1	0.0883893	0.0546218	1	0.00343997	0.112154	0.0154222682379745,0.0321981425150577,0.0990476189371428,0.176090263608824	233	1	0	0	16	216
CAD locus	rs4146388	sgRNA_16308	GTGAGATCCAAGGCAGGCAC	58.134	36.7625	100	11_13306606_13306625	GTGCCTGCCTTGGATCTCAC	1	0.147603	0.101963	1	0.00155618	0.148069	0.0162992888935634,0.0400642964216435,0.221309523791151,0.340909090875	230	1	0	0	27	202
CAD locus	rs4146388	sgRNA_16312	TTGGATCTCACTTCTCTGTG	59.0554	37.1288	100	11_13306615_13306634	TTGGATCTCACTTCTCTGTG	1	0.104536	0.0636735	1	0	0.133179	0.00262376950293334,0.0187149859205357,0.132600732554718,0.250892857233036	215	1	0	0	22	192
CAD locus	rs4757141	sgRNA_16886	GTACCTTATCTAGATCACAG	77.9987	43.8198	100	11_13307045_13307064	GTACCTTATCTAGATCACAG	1	0.129743	0.0930834	1	0	0.147679	0.00590145803768326,0.0193885068884787,0.198076705895819,0.290101000885177	79	1	0	0	7	71
CAD locus	rs4757141	sgRNA_16888	TCTCCCCTGTGATCTAGATA	75.6918	43.0821	100	11_13307051_13307070	TATCTAGATCACAGGGGAGA	1	0.165183	0.114487	1	0.000720288	0.166074	0.016860294175125,0.0448198529986875,0.230120798357537,0.391621659246538	120	1	0	3	9	107
CAD locus	rs4757141	sgRNA_16884	CTTAGCTTCAGAAAGATCTG	57.9867	36.7035	100	11_13307096_13307115	CTTAGCTTCAGAAAGATCTG	1	0.131975	0.0984375	1	0.00244344	0.130988	0.0126319881283942,0.0352803303911847,0.177272727323182,0.30855654761625	263	1	0	3	19	240
CAD locus	rs4757141	sgRNA_16889	TTAGCTTCAGAAAGATCTGG	59.1328	37.1594	100	11_13307097_13307116	TTAGCTTCAGAAAGATCTGG	1	0.121497	0.0729766	1	0	0.146084	0,0,0.184286302092966,0.325000000208929	241	1	0	1	22	217
CAD locus	rs4757141	sgRNA_16885	GATCTGGGGGAAAGTATCCC	69.1534	40.8821	100	11_13307110_13307129	GATCTGGGGGAAAGTATCCC	1	0.103485	0.0423077	1	0	0.136843	0,0.0153837775116017,0.159624545115954,0.300733022108672	207	1	0	0	24	182
CAD locus	rs11022749	sgRNA_02760	TTTATCATACCCTGCTTAGA	81.9247	45.0322	100	11_13307370_13307389	TTTATCATACCCTGCTTAGA	1	0.0981134	0.0351563	1	0	0.147892	0,0,0.12987012987384,0.292263134562596	97	1	0	0	3	93
CAD locus	rs11022749	sgRNA_02758	TATTAAAAGCCTTCTAAGCA	61.2485	37.9839	100	11_13307382_13307401	TGCTTAGAAGGCTTTTAATA	1	0.138239	0.0902564	1	0.00338624	0.144592	0.0200406490228833,0.03999999996,0.177777777688889,0.32157575742	257	1	0	0	16	240
CAD locus	rs11022749	sgRNA_02759	TTATTAAAAGCCTTCTAAGC	59.4742	37.2939	100	11_13307383_13307402	GCTTAGAAGGCTTTTAATAA	1	0.0960933	0.0518219	1	0	0.136165	0,0.0128193087935105,0.123415978126722,0.250543714801218	271	1	0	2	20	248
CAD locus	rs11022750	sgRNA_02764	GTGCCTTACAAATAAACTTT	51.7808	34.1155	100	11_13307571_13307590	AAAGTTTATTTGTAAGGCAC	1	0.200041	0.165243	1	0.0105882	0.137428	0.059978123392641,0.106089154464522,0.275362318806016,0.380344738463597	240	1	0	3	16	220
CAD locus	rs11022750	sgRNA_02763	AAGTTTATTTGTAAGGCACT	57.2553	36.4091	100	11_13307572_13307591	AAGTTTATTTGTAAGGCACT	1	0.0946328	0.0689655	1	0.00144231	0.0997679	0.0120725274752396,0.0337062937189744,0.123907342531469,0.181837606627688	303	1	0	3	30	269
CAD locus	rs11022750	sgRNA_02767	TTTATTTGTAAGGCACTAGG	73.7222	42.4368	100	11_13307575_13307594	TTTATTTGTAAGGCACTAGG	1	0.108727	0.0561329	1	0	0.149253	0,0.00971405222261661,0.136739111340379,0.276068111200871	162	1	0	1	17	143
CAD locus	rs11022750	sgRNA_02766	TAAGGCACTAGGTGGAAACT	71.9373	41.8393	100	11_13307583_13307602	TAAGGCACTAGGTGGAAACT	1	0.188628	0.152727	1	0	0.161612	0.0367828034164326,0.0871669279800801,0.237575757656364,0.3899999999995	148	1	0	0	10	137
CAD locus	rs11022750	sgRNA_02762	AAGGCACTAGGTGGAAACTT	67.9062	40.4429	100	11_13307584_13307603	AAGGCACTAGGTGGAAACTT	1	0.167524	0.127047	1	0	0.145965	0.0345596432148219,0.06874999995625,0.23529411775,0.346165346364243	169	1	0	0	16	152
CAD locus	rs11022751	sgRNA_02772	TAAATAGTGATGTAGTTTCT	62.7665	38.5623	100	11_13307635_13307654	TAAATAGTGATGTAGTTTCT	1	0.0924528	0.0685598	1	0	0.109693	0.00206542882646861,0.0125391849670846,0.136565656601486,0.221046376817228	249	1	0	0	18	230
CAD locus	rs10832017	sgRNA_02349	ATTTCCAGGAAGTGGCTGAG	52.1363	34.2695	100	11_13309623_13309642	ATTTCCAGGAAGTGGCTGAG	1	0.108171	0.05	1	0	0.146558	0,0,0.159183673616327,0.285942760975008	289	1	0	3	28	257
CAD locus	rs10832017	sgRNA_02352	GTTTCCGCTCAGCCACTTCC	65.0023	39.3948	100	11_13309630_13309649	GGAAGTGGCTGAGCGGAAAC	1	0.145476	0.114082	1	0	0.140092	0.00826446281223927,0.0426443114926301,0.209665388015052,0.334928229196607	171	1	0	0	14	156
CAD locus	rs10832017	sgRNA_02347	AATGGACCAGTTTGCATTCA	73.3138	42.3012	100	11_13309676_13309695	AATGGACCAGTTTGCATTCA	1	0.100677	0.071405	1	0	0.123553	0,0.0296386306718954,0.115925313924825,0.220129870160628	143	1	0	0	10	132
CAD locus	rs10832017	sgRNA_02350	CTGTGTCCATGAATGCAAAC	78.1525	43.8683	100	11_13309685_13309704	GTTTGCATTCATGGACACAG	1	0.113889	0.0826446	1	0	0.131828	0,0.00602564101724942,0.203282525635434,0.275992907136052	152	1	0	1	13	137
CAD locus	rs10832017	sgRNA_02351	GGACACAGACTTGTCTAAAA	72.7469	42.1119	100	11_13309697_13309716	GGACACAGACTTGTCTAAAA	1	0.0962861	0.057101	1	0	0.123343	0,0.0273205055735428,0.120059457254153,0.216648723071904	174	1	0	1	11	161
CAD locus	rs4353253	sgRNA_16398	TGTTAGTGTTCCAGTTGGAT	71.7013	41.7593	100	11_13310216_13310235	TGTTAGTGTTCCAGTTGGAT	1	0.0812111	0.0282353	1	0	0.126776	0,0,0.119166666731667,0.239942665978895	153	1	0	0	17	135
CAD locus	rs4353253	sgRNA_16392	CAGTTGGATTGGAGCAATGA	68.6092	40.6913	100	11_13310227_13310246	CAGTTGGATTGGAGCAATGA	1	0.147698	0.0946023	1	0	0.151415	0.0164181818332364,0.053367312843115,0.19652502825,0.335947712375294	174	1	0	0	9	164
CAD locus	rs4353253	sgRNA_16393	CTTCATTGCTCCAATCCAAC	76.1067	43.2162	100	11_13310229_13310248	GTTGGATTGGAGCAATGAAG	1	0.158635	0.197992	1	0	0.134742	0,0.0354539805814121,0.232708467907886,0.252197802154945	154	1	0	2	8	143
CAD locus	rs4353253	sgRNA_16391	AAATGCAGCACAGACCTGAC	71.1986	41.5883	100	11_13310253_13310272	AAATGCAGCASAGACCTGAC	1	0.0981507	0.0545455	1	0	0.125421	0,0.0174545454370909,0.140259740343896,0.26324586945028	209	1	0	0	12	196
CAD locus	rs4353253	sgRNA_16394	GCTGCTAGATGAATCCAGGA	72.0432	41.8751	100	11_13310278_13310297	GCTGCTAGATGAATCCAGGA	1	0.191265	0.139908	1	0	0.166373	0.0383836752317561,0.070312500015625,0.278571428459226,0.4264004733984	153	1	0	0	8	144
CAD locus	rs1481891	sgRNA_08648	GCATCACACATACACTGAAA	65.7999	39.6863	100	11_13310677_13310696	TTTCAGTGTATGTGTGATGC	1	0.139065	0.0769231	1	0	0.159571	0,0.0130010855795857,0.224406124092974,0.338345864444732	191	1	0	0	12	178
CAD locus	rs1481891	sgRNA_08651	TGTGATGCTTGTGTGAGCTA	64.1768	39.09	100	11_13310689_13310708	TGTGATGCTTGTGTGAGCTA	1	0.124562	0.0847059	1	0.00183824	0.131203	0.0158730158746032,0.0391304347891304,0.164413591460541,0.2816666668075	201	1	0	0	18	182
CAD locus	rs1481891	sgRNA_08649	GTGTGAGCTAAGGAAAGAAC	56.4465	36.0804	100	11_13310699_13310718	GTGTGAGCTAAGGAAAGAAY	1	0.165218	0.120594	1	0.00219218	0.152782	0.0235453736269101,0.0473389355620915,0.236363636061299,0.389844589664678	237	1	0	1	11	224
CAD locus	rs1481891	sgRNA_08647	GAAGCTGTAAAGTTGCTTTC	70.7274	41.4271	100	11_13310728_13310747	GAAGCTGTAAAGTTGCTTTC	1	0.122905	0.0808725	1	0	0.137418	0,0.0108035714352877,0.208333333261719,0.300086580000582	156	1	0	0	8	147
CAD locus	rs1481891	sgRNA_08650	TAAAGTTGCTTTCTGGCTGC	57.01	36.3098	100	11_13310735_13310754	TAAAGTTGCTTTCTGGCTGC	1	0.137174	0.0771189	1	0.000945378	0.156094	0.00956959707655261,0.029746878505466,0.179316239171617,0.362439749492342	196	1	0	0	21	174
CAD locus	rs11022753	sgRNA_02781	AAGAAAGTTCCCCTACCTCC	74.8472	42.8072	100	11_13310824_13310843	AAGAAAGTTCCCCTACCTCC	1	0.121075	0.0910471	1	0	0.129644	0,0.0251804759417473,0.183480392171691,0.267066420007083	154	1	0	1	8	144
CAD locus	rs11022753	sgRNA_02790	CCTACCTCCAGGGCATGTTT	76.6352	43.3861	100	11_13310835_13310854	CCTACCTCCAGGGCATGTTT	1	0.113442	0.0570415	1	0	0.145091	0,0.0174093879494058,0.142461704904134,0.318916377525633	135	1	0	1	14	119
CAD locus	rs11022753	sgRNA_02792	CTACCTCCAGGGCATGTTTA	77.1604	43.554	100	11_13310836_13310855	CTACCTCCAGGGCATGTTTA	1	0.13063	0.0982143	1	0.00144592	0.128671	0.0238043333637203,0.0456303481329196,0.176930114606202,0.279977375482587	127	1	0	0	9	117
CAD locus	rs11022753	sgRNA_02786	ATTCCCTAAACATGCCCTGG	74.7975	42.7909	100	11_13310842_13310861	CCAGGGCATGTTTAGGGAAT	1	0.111474	0.0661765	1	0	0.14311	0,0.0176470588096639,0.1575,0.263118272037266	117	1	0	0	8	108
CAD locus	rs11022753	sgRNA_02787	CAGATTCCCTAAACATGCCC	79.3699	44.2493	100	11_13310845_13310864	GGGCATGTTTAGGGAATCTG	1	0.0896601	0.0414404	1	0	0.14122	0,0.00519813834344674,0.117190554474561,0.210324754871844	116	1	0	0	11	104
CAD locus	rs10832018	sgRNA_02354	AAGAAGTATTTTCAGGTACC	68.0026	40.4771	100	11_13312397_13312416	GGTACCTGAAAATACTTCTT	1	0.0793998	0.0538589	1	0.000268962	0.106615	0.00703962703575758,0.0138012874773999,0.102376242081073,0.166960611481905	219	1	0	2	16	200
CAD locus	rs10832018	sgRNA_02359	GAGGTTTCTGACTGTGTTAT	71.8143	41.7976	100	11_13312429_13312448	GAGGTTTCTGACTGTGTTAT	1	0.097388	0.0526316	1	0	0.149169	0,0.0151639725095638,0.109871446522898,0.232027801216974	159	1	0	2	5	151
CAD locus	rs10832018	sgRNA_02357	CTGACTGTGTTATTGGTTGA	73.1735	42.2545	100	11_13312436_13312455	CTGACTGTGTTATTGGTTGA	1	0.0998344	0.0634921	1	0.00175781	0.115453	0.00743049933385155,0.0323783358967818,0.123799519778661,0.236235294014812	169	1	0	0	7	161
CAD locus	rs10832018	sgRNA_02358	CTGTGTTATTGGTTGATGGA	61.0654	37.9134	100	11_13312440_13312459	CTGTGTTATTGGTTGATGGA	1	0.150843	0.0977846	1	0.00357143	0.150268	0.012352941174,0.0408888888705397,0.225197278772971,0.350935828465909	231	1	0	1	11	218
CAD locus	rs10832018	sgRNA_02360	TGTGTTATTGGTTGATGGAT	65.6393	39.6278	100	11_13312441_13312460	TGTGTTATTGGTTGATGGAT	1	0.073977	0.0433211	1	0	0.117425	0,0,0.0879453905681811,0.166397058850441	224	1	0	2	17	204
CAD locus	rs7107287	sgRNA_22293	GGTGGCGAGGGGAGTGAATG	47.1338	32.0346	100	11_13312924_13312943	GGTGGCGAGGGGAGTGAATG	1	0.118551	0.0772308	1	0	0.114555	0.0128959275064315,0.0376435159868875,0.180047634157776,0.272770599118113	570	1	0	2	40	527
CAD locus	rs7107287	sgRNA_22294	GTGGCGAGGGGAGTGAATGA	52.4584	34.4083	100	11_13312925_13312944	GTGGCGAGGGGAGTGAATGA	1	0.18426	0.147956	1	0.00625	0.135511	0.0434444444926389,0.0828571429300505,0.250000000171875,0.381295238087943	352	1	0	1	32	318
CAD locus	rs7107287	sgRNA_22296	TGGCGAGGGGAGTGAATGAG	46.0102	31.5116	100	11_13312926_13312945	TGGCGAGGGGAGTGAATGAG	1	0.126702	0.0902768	1	0	0.134311	0.014694809646654,0.0350354030358252,0.162770916952213,0.29401587662876	382	1	0	1	26	354
CAD locus	rs7107287	sgRNA_22292	GCTAGCAATCTGATGTGTTG	69.2345	40.9104	100	11_13312950_13312969	GCTAGCAATCTGATGTGTTG	1	0.101998	0.0464041	1	0	0.138668	0,0.010038095245019,0.158789760991729,0.230464285749	107	1	0	2	6	98
CAD locus	rs7107287	sgRNA_22290	AGCAATCTGATGTGTTGTGG	65.7791	39.6788	100	11_13312953_13312972	AGCAATCTGATGTGTTGTGG	1	0.0631946	0.0205003	1	0	0.116495	0,0.00340400298391705,0.0816683865169671,0.167647058951961	168	1	0	1	13	153
CAD locus	rs11022754	sgRNA_02798	GATTCACTGTATTTAGAAGT	60.297	37.6158	100	11_13313228_13313247	GATTCACTGTATTTAGAAGT	1	0.190463	0.136957	1	0.00320513	0.158757	0.0535598957801563,0.0851190475593006,0.234929733483728,0.411035502794625	197	1	0	0	19	177
CAD locus	rs11022754	sgRNA_02797	CACTGTATTTAGAAGTCGGC	88.1192	46.8422	100	11_13313232_13313251	CACTGTATTTAGAAGTCGGC	1	0.0930298	0.0338542	1	0	0.160783	0,0.011513599523288,0.0936704225596909,0.256941176492	71	1	0	0	4	66
CAD locus	rs11022754	sgRNA_02799	TATTAAAGTGAACTTCTTTG	48.3098	32.5736	100	11_13313258_13313277	TATTAAAGTGAACTTCTTTG	1	0.143935	0.0933333	1	0	0.144772	0,0.0285858585798124,0.231491953158525,0.334875650476489	339	1	0	3	31	304
CAD locus	rs60521023	sgRNA_19382	TGAAAAATAAAGTATTTAAT	22.5549	18.4039	100	11_13314117_13314136	TGAAAAATAAAGTATTTAAT	1	0.137065	0.0936	1	0	0.146765	0,0.0210989010578755,0.208695652304348,0.341892857217	1297	1	0	11	129	1156
CAD locus	rs60521023	sgRNA_19375	AAAATAAAGTATTTAATTGG	36.4906	26.7349	100	11_13314120_13314139	AAAATAAAGTATTTAATTGG	1	0.136914	0.0793388	1	0.000980392	0.149049	0.0143519224881838,0.03250000001625,0.184020131976879,0.3546447669622	849	1	0	4	79	765
CAD locus	rs60521023	sgRNA_19376	AAAGTATTTAATTGGTGGCA	53.1444	34.7021	100	11_13314125_13314144	AAAGTATTTAATTGGTGGCA	1	0.0733589	0.0409613	1	0	0.104906	0,0.00313793103624138,0.100862069016918,0.17826970455186	373	1	0	1	34	337
CAD locus	rs60521023	sgRNA_19377	AAGTATTTAATTGGTGGCAA	64.8233	39.329	100	11_13314126_13314145	AAGTATTTAATTGGTGGCAA	1	0.0793345	0.0410126	1	0	0.108737	0,0.0118115427319566,0.113680555623299,0.172213500859027	230	1	0	1	21	207
CAD locus	rs60521023	sgRNA_19378	AGTATTTAATTGGTGGCAAG	63.9992	39.0241	100	11_13314127_13314146	AGTATTTAATTGGTGGCAAG	1	0.126379	0.091712	1	0.000808016	0.14568	0.0117243370766473,0.0263978668074822,0.145040433739696,0.302557243307675	176	1	0	1	9	165
CAD locus	rs7934154	sgRNA_25535	AAGGGGCTTTGCTAGAAGAA	62.8908	38.6092	100	11_13314144_13314163	AAGGGGCTTTGCTAGAAGAA	1	0.161243	0.12	1	0.00321429	0.143648	0.02515789474575,0.0518607443978391,0.23625000023625,0.334960568812919	237	1	0	2	21	213
CAD locus	rs7934154	sgRNA_25540	TTGCTAGAAGAATGGACACC	67.4712	40.2882	100	11_13314152_13314171	TTGCTAGAAGAATGGACACC	1	0.105134	0.0605815	1	0	0.138009	0,0.0123306303388027,0.140438871410658,0.269676071261609	163	1	0	1	15	146
CAD locus	rs7934154	sgRNA_25538	CAAGAAGCTTGAGTGAGACC	53.2238	34.736	100	11_13314173_13314192	GGTCTCACTCAAGCTTCTTG	1	0.104162	0.0620938	1	0.000334378	0.113483	0.0201168062449049,0.0430004777361955,0.114108038523863,0.230838252637072	443	1	0	1	25	416
CAD locus	rs12290622	sgRNA_06073	TACTAGTCCCTAGTAGATAG	73.8739	42.487	100	11_13314280_13314299	TACTAGTCCCTAGTAGATAG	1	0.239236	0.217778	1	0.00141035	0.182286	0.0325824871261734,0.098461538639707,0.322689076191338,0.463348416342313	109	1	0	1	11	96
CAD locus	rs12290622	sgRNA_06070	GCTTGGACCACTATCTACTA	87.4657	46.6569	100	11_13314290_13314309	TAGTAGATAGTGGTCCARGC	1	0.153517	0.11014	1	0	0.161187	0.0256584441801747,0.0440559441298951,0.210989010957614,0.31266507384629	65	1	0	0	2	62
CAD locus	rs12290622	sgRNA_06072	GGCTTGGACCACTATCTACT	85.8287	46.187	100	11_13314291_13314310	AGTAGATAGTGGTCCARGCC	1	0.0940926	0.0633908	1	0	0.126397	0.014427761769378,0.0278180237670241,0.120615384529949,0.178258823513129	73	1	0	0	5	67
CAD locus	rs12290622	sgRNA_06067	AACACATGGCTTCCATTTGA	67.8933	40.4384	100	11_13314321_13314340	AACACATGGCTTCCATTTGA	1	0.0778288	0.0396825	1	0	0.111459	0.00573227942451,0.0204146730079745,0.097278911637415,0.191010860731434	213	1	0	1	18	193
CAD locus	rs12290622	sgRNA_06071	GGCTTCCATTTGATGGTTGA	73.2168	42.2689	100	11_13314328_13314347	GGCTTCCATTTGATGGTTGA	1	0.115975	0.0883949	1	0.0015625	0.124654	0.0134612105736211,0.0444545264834308,0.12233323320012,0.268871532532159	154	1	0	0	13	140
CAD locus	rs34148132	sgRNA_14120	CATTCTCTTTTTCCAGTAGC	54.8306	35.4133	100	11_13314432_13314451	CATTCTCTTTTTCCAGTAGC	1	0.0912698	0.0573509	1	0.000649351	0.107928	0.00962656775634726,0.0263157894680793,0.113324175795035,0.225214336503958	317	1	0	2	27	287
CAD locus	rs34148132	sgRNA_14123	TAGTTGCAAATTCCGGCTAC	94.4931	48.5843	100	11_13314447_13314466	GTAGCCGGAATTTGCAACTA	1	0.0607991	0.0314951	1	0.00204082	0.135059	0.00620959922303652,0.0127525136114442,0.0621616541237406,0.102034631996233	56	1	0	0	2	53
CAD locus	rs34148132	sgRNA_14121	CTATATGTAGTTGCAAATTC	67.2858	40.2221	100	11_13314454_13314473	GAATTTGCAACTACATATAG	1	0.115021	0.077037	1	0.00272455	0.107607	0.0221145314620162,0.0464413200272059,0.168831169048052,0.246212121282197	211	1	0	0	9	201
CAD locus	rs11022755	sgRNA_02801	ACACTGTGCACATCTCCATG	64.9919	39.391	100	11_13315032_13315051	CATGGAGATGTGCACAGTGT	1	0.109473	0.0605042	1	0	0.135592	0,0.0098426803885483,0.165034535744364,0.274100529240608	206	1	0	0	16	189
CAD locus	rs11022755	sgRNA_02809	GACACTGTGCACATCTCCAT	73.7023	42.4302	100	11_13315033_13315052	ATGGAGATGTGCACAGTGTC	1	0.100531	0.0698357	1	0	0.117224	0.00265369304599734,0.0341149047814178,0.13741825409405,0.201835228266771	160	1	0	0	7	152
CAD locus	rs11022755	sgRNA_02804	ATACACCCATGGCAGGCCCT	67.3322	40.2387	100	11_13315063_13315082	AGGGCCTGCCATGGGTGTAT	1	0.119438	0.0789474	1	0.00506579	0.125121	0.0147611994134493,0.0360336578757301,0.163225446635324,0.26714285698	145	1	0	0	17	127
CAD locus	rs11022755	sgRNA_02800	AATACACCCATGGCAGGCCC	66.8351	40.0606	100	11_13315064_13315083	GGGCCTGCCATGGGTGTATT	1	0.10995	0.0594894	1	0.00102838	0.130721	0.0125699252279637,0.0272858453669684,0.15160349850826,0.291642464626786	153	1	0	0	9	143
CAD locus	rs11022755	sgRNA_02812	TCAACAAATACACCCATGGC	64.5136	39.2147	100	11_13315070_13315089	GCCATGGGTGTATTTGTTGA	1	0.153345	0.0801749	1	0.00281955	0.170826	0.0187325456465736,0.0425349088008593,0.199111110915556,0.428571428362857	169	1	0	1	11	156
CAD locus	rs11022756	sgRNA_02820	TTCATCTTCTAACCTGCCCA	65.6583	39.6348	100	11_13315400_13315419	TGGGCAGGTTAGAAGATGAA	1	0.134252	0.0785191	1	0.0056391	0.14826	0.0186560334494282,0.0359494461520986,0.187827797317723,0.328881644408263	196	1	0	1	16	178
CAD locus	rs11022756	sgRNA_02818	TAGAAGATGAAACCTTCCCA	57.5518	36.5288	100	11_13315409_13315428	TAGAAGATGAAACCTTCCCA	1	0.102168	0.0669371	1	0	0.130205	0,0.0212295445236621,0.113519091966632,0.254837589020168	245	1	0	0	38	206
CAD locus	rs11022756	sgRNA_02816	AATCAAGTGTTGGTGGCCTT	62.3344	38.3988	100	11_13315428_13315447	AAGGCCACCAAMACTTGATT	1	0.105093	0.0703321	1	0.00272219	0.123976	0.0137289915478624,0.0310231340658401,0.13797941342019,0.218042511086794	150	1	0	3	13	133
CAD locus	rs11022756	sgRNA_02814	AAATCAAGTGTTGGTGGCCT	68.5024	40.6537	100	11_13315429_13315448	AGGCCACCAAMACTTGATTT	1	0.0792221	0.0420941	1	0	0.116248	0,0.0123880795194398,0.10969046929771,0.193593073677283	152	1	0	2	15	134
CAD locus	rs11022756	sgRNA_02817	AGCAAGAAATCAAGTGTTGG	55.0071	35.4868	100	11_13315435_13315454	CCAAMACTTGATTTCTTGCT	1	0.099476	0.0554621	1	0	0.126494	0.00433423367052996,0.0201207983128948,0.140479928243911,0.246878751725018	326	1	0	1	21	303
CAD locus	rs3046408	sgRNA_13887	GAGTTTCATTCTAGTGGTAG	66.9668	40.1079	100	11_13316831_13316850	GAGTTTCATTCTAGTGGTAG	1	0.0865635	0.0336596	1	0	0.11811	0.00430668611193845,0.006117152750587,0.134800295768121,0.239825397439593	277	1	0	2	15	259
CAD locus	rs3046408	sgRNA_13883	AGTTTCATTCTAGTGGTAGA	69.0186	40.8349	100	11_13316832_13316851	AGTTTCATTCTAGTGGTAGA	1	0.0805473	0.0433516	1	0.00112876	0.117856	0.00560897435701122,0.0167884813909435,0.087049523393404,0.211162055125175	172	1	0	0	19	152
CAD locus	rs3046408	sgRNA_13885	GAGAGAGAGACGATTAGCAG	71.7885	41.7889	100	11_13316886_13316905	GAGAGAGAGACGATTAGCAG	1	0.0787501	0.0308148	1	0.000346021	0.124311	0.00640256104476991,0.0156757729693194,0.0900385396940919,0.193934965255279	299	1	0	2	24	272
CAD locus	rs1078457	sgRNA_02269	GAGCTGCCCATGACGACGGG	94.7768	48.6592	100	11_65380081_65380100	GAGCTGCCCATGACGACGGG	1	0.0666474	0.0191438	1	0.000301659	0.137129	0.0047115384575,0.0100243647855204,0.0511958628872657,0.167832167801399	81	1	0	0	2	78
CAD locus	rs1078457	sgRNA_02266	AGCTGCCCATGACGACGGGA	91.0585	47.66	100	11_65380082_65380101	AGCTGCCCATGACGACGGGA	1	0.0691307	0.00165119	1	0	0.1563	0,0,0.0554109204081058,0.181967524080874	81	1	0	1	6	73
CAD locus	rs1078457	sgRNA_02272	GCTGCCCATGACGACGGGAG	88.7291	47.014	100	11_65380083_65380102	GCTGCCCATGACGACGGGAG	1	0.0826285	0.0446536	1	0.00211089	0.130696	0.00959493794919446,0.0212271743473258,0.0892958604298295,0.170551027016151	78	1	0	0	7	70
CAD locus	rs1078457	sgRNA_02277	TCCTCCCCTCCCGTCGTCAT	91.6051	47.8093	100	11_65380090_65380109	ATGACGACGGGAGGGGAGGA	1	0.0566712	0.0206847	1	0.00163473	0.128967	0.00471329913344916,0.00976331360018827,0.0537171053318421,0.0935421052958054	92	1	0	1	1	89
CAD locus	rs1078457	sgRNA_02274	GTCCTCCCCTCCCGTCGTCA	89.6627	47.2748	100	11_65380091_65380110	TGACGACGGGAGGGGAGGAC	1	0.038252	0.00149733	1	0	0.120258	0,0,0.0235294117854342,0.0792623503147724	97	1	0	0	3	93
CAD locus	rs12790427	sgRNA_06775	TGCTGCTCTTTTTCACCGCC	84.4114	45.7734	100	11_65384699_65384718	TGCTGCTCTTTTTCACCGCC	1	0.0662357	0.0411594	1	0	0.109342	0.00474612446241796,0.0224335520083618,0.0767362192014949,0.126931864210921	108	1	0	0	9	98
CAD locus	rs12790427	sgRNA_06773	GCTGCTCTTTTTCACCGCCA	81.1729	44.8041	100	11_65384700_65384719	GCTGCTCTTTTTCACCGCCA	1	0.0593924	0.0231525	1	0	0.108962	0,0,0.0604697650562844,0.174165134805685	146	1	0	0	6	139
CAD locus	rs12790427	sgRNA_06772	GAGTGGAGATGACAGTGTTC	55.7753	35.805	100	11_65384729_65384748	GAGTGGAGATGACAGTGTTC	1	0.119281	0.0435407	1	0	0.154081	0,0.00851133833066609,0.194457013414035,0.35402770340456	235	1	0	2	22	210
CAD locus	rs12790427	sgRNA_06771	GAAAGTCAGTTCCACACCCC	73.0985	42.2294	100	11_65384751_65384770	GAAAGTCAGTTCCACACCCC	1	0.131849	0.0889328	1	0.00716113	0.146003	0.0145222074747339,0.0347584472408311,0.178214915306274,0.254022714100546	163	1	0	0	17	145
CAD locus	rs12790427	sgRNA_06774	GGGGTGTGGAACTGACTTTC	71.9666	41.8492	100	11_65384751_65384770	GAAAGTCAGTTCCACACCCC	1	0.10914	0.0677315	1	0	0.130949	0,0.0121747076245684,0.165993788932117,0.281869111327358	146	1	0	1	9	135
CAD locus	rs4930295	sgRNA_17821	CTACCCAGTGTAGAGAACTT	72.9237	42.171	100	11_65390523_65390542	CTACCCAGTGTAGAGAACTT	1	0.152132	0.126941	1	0.00387847	0.143397	0.0199443413757421,0.0615494785748056,0.192307692423077,0.309051948084617	112	1	0	0	12	99
CAD locus	rs4930295	sgRNA_17814	AGGCCCAAGTTCTCTACACT	77.233	43.5771	100	11_65390529_65390548	AGTGTAGAGAACTTGGGCCT	1	0.162502	0.0996417	1	0.0033779	0.169419	0.0213847571126808,0.0476238773196561,0.2386764706875,0.314210526034529	132	1	0	0	10	121
CAD locus	rs4930295	sgRNA_17817	CATGTGGCTTCCCGTCCATC	81.6384	44.9456	100	11_65390555_65390574	CATGTGGCTTCCCGTCCATC	1	0.0814173	0.0329412	1	0	0.128395	0,0,0.115384615563187,0.215235560268072	113	1	0	4	9	99
CAD locus	rs4930295	sgRNA_17816	ATGTGGCTTCCCGTCCATCT	85.9696	46.2278	100	11_65390556_65390575	ATGTGGCTTCCCGTCCATCT	1	0.108396	0.0628654	1	0	0.136038	0.0146935261542074,0.0338075117211119,0.145112782036957,0.231561374540965	76	1	0	1	3	71
CAD locus	rs4930295	sgRNA_17818	CCGTCCATCTGGGTTTCTCT	71.4633	41.6785	100	11_65390566_65390585	CCGTCCATCTGGGTTTCTCT	1	0.107818	0.0709325	1	0	0.125568	0.003821253909705,0.0241827138996865,0.146477563276099,0.250470052917451	125	1	0	0	9	115
CAD locus	rs66864335	sgRNA_21535	GGAAGGAGAGAGCAATACAA	55.4141	35.6558	100	11_65390755_65390774	GGAAGGAGAGAGCAATACAA	1	0.077278	0.0199785	1	0	0.125972	0,0,0.111568852725888,0.237113156602728	616	1	0	2	58	555
CAD locus	rs66864335	sgRNA_21534	GAGAGCAATACAATGGTCGC	87.8119	46.7552	100	11_65390762_65390781	GAGAGCAATACAATGGTCGC	1	0.0671927	0.0418803	1	0.0001665	0.115252	0.00534465533732934,0.0119047618559524,0.0873861851723459,0.146632652995919	107	1	0	0	7	99
CAD locus	rs66864335	sgRNA_21529	AATACAATGGTCGCTGGAGC	79.43	44.268	100	11_65390768_65390787	AATACAATGGTCGCTGGAGC	1	0.113548	0.0466897	1	0.00181637	0.163048	0.0103806227756632,0.0196627467897854,0.138099951747384,0.287976729289916	91	1	0	0	6	84
CAD locus	rs66864335	sgRNA_21530	ATAGGTGTTCACATCTTCAG	65.9219	39.7307	100	11_65390819_65390838	ATAGGTGTTCACATCTTCAG	1	0.11445	0.078355	1	0	0.126861	0.00979067986425057,0.0318349313853652,0.161598270322641,0.284380570383909	164	1	0	1	15	147
CAD locus	rs66864335	sgRNA_21537	GTTCACATCTTCAGAGGACA	56.9093	36.2689	100	11_65390825_65390844	GTTCACATCTTCAGAGGACA	1	0.120851	0.0940439	1	0	0.121385	0.00190641001001433,0.0309700673507873,0.16387675008363,0.260985817476895	219	1	0	1	21	196
CAD locus	rs12801636	sgRNA_00651	TGAGGCTCAGGACAGTTCGG	81.1151	44.7865	100	11_65391267_65391286	TGAGGCTCAGGACAGTTCGG	1	0.0606454	0.0340909	1	0	0.100749	0,0.00842105264541353,0.075000000075,0.1421875	181	1	0	3	21	156
CAD locus	rs12801636	sgRNA_00644	GACAGTTCGGGGGCCTGACC	82.043	45.0679	100	11_65391277_65391296	GACAGTTCGGGGGCCTGACC	1	0.103791	0.0678077	1	0	0.136154	0,0.0171730802636391,0.144091151851841,0.232971014548292	98	1	0	0	2	95
CAD locus	rs12801636	sgRNA_00652	TGGGGCCTCTGACCATCCCG	76.9673	43.4924	100	11_65391337_65391356	TGGGGCCTCTGACCATCCCG	1	0.0887243	0.0373347	1	0	0.130915	0,0.00682639658813057,0.113884205097599,0.240951048995105	159	1	0	0	12	146
CAD locus	rs12801636	sgRNA_00647	GGGGCCTCTGACCATCCCGT	84.0981	45.6811	100	11_65391338_65391357	GGGGCCTCTGACCATCCCGT	1	0.091246	0.0482143	1	0	0.133703	0.00514705882785948,0.0180475315212841,0.103880514786344,0.223695652173913	111	1	0	0	10	100
CAD locus	rs12801636	sgRNA_00650	TCTGACCATCCCGTGGGCAT	81.3321	44.8526	100	11_65391344_65391363	TCTGACCATCCCGTGGGCAT	1	0.096242	0.0420168	1	0.000840336	0.151605	0.00524609658182847,0.0162376323445517,0.104347825921739,0.297154150218103	89	1	0	1	4	83
CAD locus	rs2306363	sgRNA_12175	CCGGCGCCGGCTCCGCCTGG	61.0971	37.9256	100	11_65405566_65405585	CCAGGCGGAGCCGGCGCCGG	1	0.0581877	0.0272739	1	0	0.0906925	0,0.00562988352775873,0.0835101580535632,0.137571110443037	272	1	0	2	22	247
CAD locus	rs2306363	sgRNA_12176	CCGGCGCCGGGAGCGGTAGC	70.9228	41.4941	100	11_65405576_65405595	CCGGCGCCGGGAGCGGTAGC	1	0.0788002	0.0526148	1	0.00293706	0.102472	0.0074444444486508,0.015306122434877,0.108225108106061,0.162678062658421	193	1	0	0	21	171
CAD locus	rs2306363	sgRNA_12173	CCCGCTACCGCTCCCGGCGC	68.3726	40.6079	100	11_65405579_65405598	GCGCCGGGAGCGGTAGCGGG	1	0.0823785	0.043583	1	0.000883767	0.120354	0.00476325146575428,0.0176127567739819,0.107142857168784,0.213996529513303	154	1	0	2	13	138
CAD locus	rs2306363	sgRNA_12190	GCGGCAGCGGGACCCCAGCG	62.3234	38.3946	100	11_65405602_65405621	GCGGCAGCGGGACCCCAGCG	1	0.0949343	0.0531639	1	0	0.122362	0,0.0132684651977001,0.127272727354545,0.232593792000374	225	1	0	2	18	204
CAD locus	rs2306363	sgRNA_12168	CAGCGGGACCCCAGCGCGGG	67.4631	40.2853	100	11_65405606_65405625	CAGCGGGACCCCAGCGCGGG	1	0.0732383	0.0317081	1	0	0.114603	0.00343921649055254,0.01368421054,0.0822857142857143,0.164695756738075	165	1	0	8	16	140
CAD locus	rs590121	sgRNA_00660	CAGTTACTCCAAGAACCCTG	70.8058	41.454	100	11_75274139_75274158	CAGGGTTCTTGGAGTAACTG	1	0.143373	0.110092	1	0	0.140842	0.00467962182066178,0.0479870313802087,0.204629255514649,0.325590909115263	170	1	0	2	6	161
CAD locus	rs590121	sgRNA_00659	AGGGTTCTTGGAGTAACTGC	78.2269	43.8917	100	11_75274140_75274159	AGGGTTCTTGGAGTAACTGC	1	0.133288	0.0780312	1	0.00285205	0.148718	0.0164978590330435,0.0291830065129412,0.178758169937618,0.336266870337938	143	1	0	0	10	132
CAD locus	rs590121	sgRNA_00655	AACTGCAGGGTTTAAACTGC	73.2247	42.2715	100	11_75274154_75274173	AACTGCAGGGTTTAAACTGC	1	0.0909896	0.0623059	1	0.00618788	0.105625	0.0184218644951241,0.0281576643999914,0.117810760876855,0.186928682764775	152	1	0	1	12	138
CAD locus	rs590121	sgRNA_00662	CTGCAGGGTCTAACTTCCAG	74.6544	42.7441	100	11_75274170_75274189	CTGCAGGGTCTAACTTCCAG	1	0.0893771	0.0616584	1	0	0.115211	0.00159701888570668,0.0193771788721139,0.116354234135747,0.176128724206253	128	1	0	0	11	116
CAD locus	rs590121	sgRNA_00663	GGGTCTAACTTCCAGAGGCT	72.6907	42.093	100	11_75274175_75274194	GGGTCTAACTTCCAGAGGCT	1	0.1635	0.144	1	0.000615385	0.164292	0.0165470432607778,0.0423205952667054,0.226568986442698,0.392857143196429	127	1	0	0	10	116
CAD locus	rs681390	sgRNA_22031	CAGACCCCTGTTTATCCCGA	92.1224	47.9498	100	11_75274580_75274599	CAGACCCCTGTTTATCCCGA	1	0.0609202	0.0348962	1	0	0.128537	0,0.00783798006081304,0.0671495371059338,0.122041420340237	64	1	0	0	4	59
CAD locus	rs681390	sgRNA_22036	CCTGTTTATCCCGAGGGACC	85.1362	45.9857	100	11_75274586_75274605	CCTGTTTATCCCGAGGGACC	1	0.0887761	0.0479556	1	0.000452489	0.134259	0.00447569456306904,0.0114232984868368,0.116851912328361,0.193494317949148	75	1	0	0	5	69
CAD locus	rs681390	sgRNA_22029	AGGTCCCTCGGGATAAACAG	89.7745	47.3059	100	11_75274587_75274606	CTGTTTATCCCGAGGGACCT	1	0.18915	0.117143	1	0.00375398	0.188236	0.0247148406783403,0.0619896484461909,0.2433635498518,0.438675816987459	68	1	0	0	5	62
CAD locus	rs681390	sgRNA_22034	CCAGGTCCCTCGGGATAAAC	87.413	46.6419	100	11_75274589_75274608	GTTTATCCCGAGGGACCTGG	1	0.0981509	0.0601871	1	0	0.141615	0,0,0.131268907746489,0.264911264675338	86	1	0	0	4	81
CAD locus	rs681390	sgRNA_22030	AGTGAGGTGGTCGATCTCCA	91.7487	47.8484	100	11_75274647_75274666	AGTGAGGTGGTCGATCTCCA	1	0.0582544	0.0224246	1	0	0.121366	0,0.00959560946860318,0.072025800379539,0.139634801214584	80	1	0	0	3	76
CAD locus	rs615896	sgRNA_19585	CTAAGCTGCTGCGGGCCTAG	87.0463	46.5373	100	11_75275292_75275311	CTAAGCTGCTGCGGGCCTAG	1	0.118549	0.058986	1	0	0.152742	0,0.0171977935537131,0.191057332133406,0.284735007744773	68	1	0	0	2	65
CAD locus	rs615896	sgRNA_19596	TAAGCTGCTGCGGGCCTAGC	87.355	46.6254	100	11_75275293_75275312	TAAGCTGCTGCGGGCCTAGC	1	0.114327	0.0685131	1	0	0.149989	0,0.0254943920119097,0.158711080650298,0.207738095275135	74	1	0	0	6	67
CAD locus	rs615896	sgRNA_19589	GATTCCTCAGGCAGCCCGCT	79.4548	44.2757	100	11_75275310_75275329	AGCGGGCTGCCTGAGGAATC	1	0.106714	0.0504276	1	0	0.150149	0,0.0151446601877235,0.136242783584716,0.306249999967753	104	1	0	0	6	97
CAD locus	rs615896	sgRNA_19595	TAACTGGTTTGGGATTCCTC	77.2641	43.587	100	11_75275322_75275341	GAGGAATCCCAAACCAGTTA	1	0.0966866	0.0554622	1	0	0.124996	0.00173032850498854,0.0209357099443459,0.130499258442412,0.20868483520957	117	1	0	0	8	108
CAD locus	rs615896	sgRNA_19593	GGAATCCCAAACCAGTTATT	78.7652	44.0607	100	11_75275324_75275343	GGAATCCCAAACCAGTTATT	1	0.125589	0.0902406	1	0	0.15441	0,0.0183905380333472,0.166773310633184,0.265192982331698	107	1	0	1	3	102
CAD locus	rs652054	sgRNA_21068	GAGCTCCAGCATCACTGGTC	80.1718	44.4974	100	11_75275498_75275517	GAGCTCCAGCATCACTGGTC	1	0.0716039	0.0400794	1	0	0.116386	0,0.00749028708672803,0.0938835129810715,0.168993506621266	140	1	0	0	13	126
CAD locus	rs652054	sgRNA_21067	CTGATCCAGACCAGTGATGC	71.5007	41.6912	100	11_75275506_75275525	GCATCACTGGTCTGGATCAG	1	0.107949	0.0681818	1	0	0.127938	0.00176223776522278,0.0244047619102273,0.154845154947259,0.243746556213421	123	1	0	0	8	114
CAD locus	rs652054	sgRNA_21070	GCATCACTGGTCTGGATCAG	76.9624	43.4908	100	11_75275506_75275525	GCATCACTGGTCTGGATCAG	1	0.110504	0.0588617	1	0	0.143817	0.00518055911574854,0.0243878928806632,0.134376882947172,0.294642857007372	140	1	0	0	6	133
CAD locus	rs652054	sgRNA_21075	TGGCCATATGCCTATTGTCC	78.0221	43.8272	100	11_75275545_75275564	TGGCCATATGCCTATTGTCC	1	0.0940075	0.0339627	1	0	0.156598	0,0.0058993029080769,0.100067104860152,0.31129411782	106	1	0	1	8	96
CAD locus	rs652054	sgRNA_21066	ATGCCAGGACAATAGGCATA	70.3875	41.3103	100	11_75275551_75275570	TATGCCTATTGTCCTGGCAT	1	0.157434	0.106425	1	0.00153846	0.150749	0.0199701889305297,0.0570638512302916,0.220225840431303,0.374285714082477	143	1	0	1	8	133
CAD locus	rs589203	sgRNA_19153	TCCAGACATTTTTAGATCTC	69.8832	41.136	100	11_75275763_75275782	TCCAGACATTTTTAGATCTC	1	0.0976354	0.0535714	1	0.0017094	0.130169	0.00799305556440064,0.0173044217089711,0.124742445170293,0.250500143378381	184	1	0	1	17	165
CAD locus	rs589203	sgRNA_19141	CCAGACATTTTTAGATCTCT	67.764	40.3924	100	11_75275764_75275783	CCAGACATTTTTAGATCTCT	1	0.0759159	0.0300089	1	0	0.126096	0,0,0.102894680717412,0.212071646874872	260	1	0	2	19	238
CAD locus	rs589203	sgRNA_19151	TAAGCAAAGGGTCCAAGGGG	72.789	42.1259	100	11_75275812_75275831	CCCCTTGGACCCTTTGCTTA	1	0.12516	0.0634398	1	0.000910581	0.15644	0.0129100465957094,0.0299145298589744,0.1555555556,0.323987854156478	177	1	0	0	13	163
CAD locus	rs589203	sgRNA_19149	GTGCAGTATAAGATAAGCAA	75.3388	42.9675	100	11_75275825_75275844	TTGCTTATCTTATACTGCAC	1	0.124621	0.0820769	1	0.00711814	0.13289	0.016931216952381,0.0344385025913815,0.171242844884523,0.279547510979525	144	1	0	0	7	136
CAD locus	rs589203	sgRNA_19152	TATCTTATACTGCACCTTCA	78.4545	43.9633	100	11_75275830_75275849	TATCTTATACTGCACCTTCA	1	0.12304	0.0865526	1	0	0.141467	0,0.0305831317061753,0.172734948691326,0.279092261914143	114	1	0	0	7	106
CAD locus	rs653724	sgRNA_21109	ACTCCTTTGAAGACTCGGTG	84.3827	45.765	100	11_75276483_75276502	CACCGAGTCTTCAAAGGAGT	1	0.0571958	0.0170126	1	0	0.118607	0,0,0.0661764704967831,0.170574896530439	100	1	0	0	4	95
CAD locus	rs653724	sgRNA_21107	AACTCCTTTGAAGACTCGGT	82.4467	45.1895	100	11_75276484_75276503	ACCGAGTCTTCAAAGGAGTT	1	0.0807449	0.0587413	1	0	0.107683	0.0100267379929813,0.0311111110222222,0.101818181985455,0.149732620489305	101	1	0	0	4	96
CAD locus	rs653724	sgRNA_21114	CAACTCCTTTGAAGACTCGG	84.8191	45.893	100	11_75276485_75276504	CCGAGTCTTCAAAGGAGTTG	1	0.0878461	0.0527597	1	0	0.139076	0,0.00654805659876159,0.10712501765973,0.201420454592443	95	1	0	0	8	86
CAD locus	rs653724	sgRNA_21118	GACCAACTCCTTTGAAGACT	78.6523	44.0254	100	11_75276488_75276507	AGTCTTCAAAGGAGTTGGTC	1	0.11968	0.0775734	1	0	0.148381	0.0022466043576232,0.0258468214216093,0.146692829815143,0.277388493635891	102	1	0	0	4	97
CAD locus	rs653724	sgRNA_21123	TTCAAAGGAGTTGGTCCCCC	80.3551	44.5538	100	11_75276492_75276511	TTCAAAGGAGTTGGTCCCCC	1	0.0674824	0.0231706	1	0	0.123495	0,0,0.0877231235633758,0.183032483942957	94	1	0	0	5	88
CAD locus	rs604021	sgRNA_19365	CAGTTGGGTCACTCATTAAA	61.4296	38.0535	100	11_75276725_75276744	TTTAATGAGTGACCCAACTG	1	0.0484932	0	1	0	0.0978392	0,0,0.0634254572272435,0.140601113185902	230	1	0	2	37	190
CAD locus	rs604021	sgRNA_19362	ATGTTAATGAGTCACCAGTT	72.3767	41.9875	100	11_75276740_75276759	AACTGGTGACTCATTAACAT	1	0.0988735	0.065	1	0	0.128478	0,0.0112744671551196,0.134374999928125,0.237451811231038	155	1	0	1	13	140
CAD locus	rs604021	sgRNA_19372	GATGTTAATGAGTCACCAGT	77.1508	43.5509	100	11_75276741_75276760	ACTGGTGACTCATTAACATC	1	0.111196	0.0697464	1	0	0.138696	0,0.0167968750081101,0.159012345580123,0.272286634508379	103	1	0	0	12	90
CAD locus	rs604021	sgRNA_19358	ACATCCCAGAGCAGAATGAA	54.6597	35.3419	100	11_75276756_75276775	ACATCCCAGAGCAGAATGAA	1	0.155888	0.0972222	1	0	0.161111	0,0.0461414435675214,0.228027119933642,0.362077922147793	239	1	0	1	22	215
CAD locus	rs604021	sgRNA_19373	GGATGAGGGACAGAGCCGGA	54.8103	35.4048	100	11_75276798_75276817	TCCGGCTCTGTCCCTCATCC	1	0.0775683	0.0354469	1	0	0.117604	0,0,0.101428571525065,0.220368961386416	384	1	0	1	28	354
CAD locus	rs650241	sgRNA_20944	GTGAGCGCAGCAGCTCGCCC	79.5711	44.3118	100	11_75277727_75277746	GGGCGAGCTGCTGCGCTCAC	1	0.0494448	0.00991736	1	0	0.108534	0,0,0.0441455777898163,0.145519077086452	159	1	0	1	8	149
CAD locus	rs650241	sgRNA_20943	GCGCTCACTCAGCAACTCCA	74.8938	42.8225	100	11_75277739_75277758	GCGCTCACTCAGCAACTCCA	1	0.116636	0.0944056	1	0	0.119455	0.000965517240252879,0.042058599184155,0.161619272119421,0.237994071169704	123	1	0	0	9	113
CAD locus	rs650241	sgRNA_20941	GCGCAACGTGACCTGGAAGC	81.1036	44.783	100	11_75277763_75277782	GCGCAACGTGACCTGGAAGC	1	0.14982	0.12479	1	0.00728745	0.149241	0.0272193811282736,0.0447485207267834,0.197551020242041,0.308133430479552	69	1	0	0	2	66
CAD locus	rs650241	sgRNA_20939	CGCAACGTGACCTGGAAGCT	78.6371	44.0206	100	11_75277764_75277783	CGCAACGTGACCTGGAAGCT	1	0.197353	0.169013	1	0	0.166808	0.0502142855510187,0.0834330144013713,0.254476346686646,0.420739362762112	70	1	0	0	5	64
CAD locus	rs650241	sgRNA_20935	AAGCTGGGCAGCCGACTGTA	90.3496	47.4651	100	11_75277779_75277798	AAGCTGGGCAGCCGACTGTA	1	0.0738561	0.0262573	1	0	0.135429	0,0.00584795321637427,0.0818538325742602,0.20018099562908	88	1	0	0	4	83
CAD locus	rs649257	sgRNA_20799	CATCATGACACCCACGGTAT	93.2015	48.2406	100	11_75279842_75279861	ATACCGTGGGTGTCATGATG	1	0.0811125	0.0372094	1	0.00323206	0.154482	0.0118762042770324,0.0178716293813797,0.0817150418270336,0.147933540191929	48	1	0	0	2	45
CAD locus	rs649257	sgRNA_20805	GTCATGATGATGCACCGGAC	92.0369	47.9267	100	11_75279853_75279872	GTCATGATGATGCACCGGAC	1	0.0568066	0.0123756	1	0	0.147768	0,0,0.0511363637191558,0.149462450755091	50	1	0	1	3	45
CAD locus	rs649257	sgRNA_20808	TGATGATGCACCGGACAGGT	90.0134	47.3721	100	11_75279857_75279876	TGATGATGCACCGGACAGGT	1	0.112473	0.057289	1	0	0.165754	0,0.00790513832881611,0.148850140240016,0.306699867957247	59	1	0	0	4	54
CAD locus	rs649257	sgRNA_20800	CCGGACAGGTAGGTGCTGTG	63.1618	38.7111	100	11_75279867_75279886	CCGGACAGGTAGGTGCTGTG	1	0.146416	0.11145	1	0	0.143017	0,0.0371917706418839,0.207534644236405,0.358459591510695	150	1	0	2	8	139
CAD locus	rs649257	sgRNA_20801	CCTCACAGCACCTACCTGTC	66.6114	39.9801	100	11_75279870_75279889	GACAGGTAGGTGCTGTGAGG	1	0.107633	0.0714286	1	0	0.116638	0.0115606498818964,0.0284023667922232,0.152594371142857,0.252198374436251	209	1	0	0	20	188
CAD locus	rs585821	sgRNA_19119	GTCGGCCTTGTTCTTGTCAA	78.2464	43.8979	100	11_75282860_75282879	TTGACAAGAACAAGGCCGAC	1	0.0993711	0.0601504	1	0.00515575	0.139801	0.0157439037019315,0.0243626373973375,0.126934523828125,0.210147582841415	63	1	0	1	4	57
CAD locus	rs585821	sgRNA_19114	GCCGACTTGTCACGCATGTC	96.5838	49.1311	100	11_75282874_75282893	GCCGACTTGTCACGCATGTC	1	0.124452	0.0192852	1	0	0.251311	0,0,0.122866461243754,0.261481343304536	16	1	0	0	0	15
CAD locus	rs585821	sgRNA_19115	GCCTGACATGCGTGACAAGT	89.6389	47.2682	100	11_75282878_75282897	ACTTGTCACGCATGTCAGGC	1	0.116103	0.085119	1	0	0.142772	0,0.0337777777663175,0.164355808655144,0.23681159428545	59	1	0	0	1	57
CAD locus	rs585821	sgRNA_19118	GTCACGCATGTCAGGCAAGA	88.3965	46.9205	100	11_75282882_75282901	GTCACGCATGTCAGGCAAGA	1	0.0848665	0.0184701	1	0	0.147347	0,0,0.13667582417725,0.245909466108302	64	1	0	0	6	57
CAD locus	rs585821	sgRNA_19113	AGGCAAGAAGGACCTGTACC	68.8833	40.7875	100	11_75282894_75282913	AGGCAAGAAGGACCTGTACC	1	0.0742664	0.0434675	1	0.0013751	0.100166	0.00779437283326718,0.0159643922177858,0.0988235293294118,0.173564451762816	205	1	0	2	8	194
CAD locus	rs6704	sgRNA_21687	CGCAGTGAGGCGGATTGAGA	85.1404	45.9869	100	11_75283607_75283626	CGCAGTGAGGCGGATTGAGA	1	0.0939288	0.0561039	1	0	0.135588	0,0.0060504201892437,0.12857142855,0.237003174667378	85	1	0	0	4	80
CAD locus	rs6704	sgRNA_21695	TGGTCAAGAAGCATCGTGTC	92.7314	48.1143	100	11_75283660_75283679	TGGTCAAGAAGCATCGTGTC	1	0.0779481	0.0423862	1	0.00408362	0.141519	0.0100699300503496,0.0222957384020225,0.0872195986554014,0.13469387765102	51	1	0	0	2	48
CAD locus	rs6704	sgRNA_21682	AAGCATCGTGTCTGGCGTTG	85.9544	46.2234	100	11_75283668_75283687	AAGCATCGTGTCTGGCGTTG	1	0.0433041	0.015817	1	0	0.1176	0,0.00383126935537926,0.0400560221288515,0.090749999988881	77	1	0	0	4	72
CAD locus	rs6704	sgRNA_21683	AGCATCGTGTCTGGCGTTGT	89.1914	47.1435	100	11_75283669_75283688	AGCATCGTGTCTGGCGTTGT	1	0.0705932	0.0519178	1	0	0.127487	0.00869397066698689,0.0321494219867786,0.06443181824625,0.102930436189195	63	1	0	0	4	58
CAD locus	rs6704	sgRNA_21691	GCATCGTGTCTGGCGTTGTG	93.5591	48.3362	100	11_75283670_75283689	GCATCGTGTCTGGCGTTGTG	1	0.0772349	0.0329926	1	0	0.145782	0,0.00902361654693886,0.0905935648931294,0.184037900998178	58	1	0	0	2	55
CAD locus	rs3214601	sgRNA_13963	TCTTGGATTGATAGCAACAA	73.6709	42.4198	100	11_75283764_75283783	TTGTTGCTATCAATCCAAGA	1	0.129321	0.0981162	1	0	0.157071	0,0.0371594345066846,0.144265456898414,0.31746031747619	131	1	0	4	9	117
CAD locus	rs3214601	sgRNA_13959	AAAATGTACAAATAAGTTCT	46.1134	31.56	100	11_75283781_75283800	AGAACTTATTTGTACATTTT	1	0.104865	0.0680272	1	0.00336538	0.113349	0.0173317472772349,0.0333682764027856,0.130698217349216,0.235907943584759	643	1	0	4	55	583
CAD locus	rs3214601	sgRNA_13962	CTTTTCCAATGACATTTTGT	50.2905	33.4622	100	11_75283815_75283834	CTTTTCCAATGACATTTTGT	1	0.11707	0.0802139	1	0	0.125292	0.0050487013217231,0.0263157895263158,0.156539888639263,0.288345401191217	373	1	0	1	30	341
CAD locus	rs3214601	sgRNA_13960	AATGACATTTTGTTGGAGCG	77.8672	43.7783	100	11_75283822_75283841	AATGACATTTTGTTGGAGCG	1	0.0782356	0.0375355	1	0.000413793	0.121426	0.00757949373912924,0.0186186227640153,0.0891345579194291,0.175640635463686	146	1	0	0	9	136
CAD locus	rs3214601	sgRNA_13961	ACGCTCCAACAAAATGTCAT	76.0754	43.2061	100	11_75283823_75283842	ATGACATTTTGTTGGAGCGT	1	0.122939	0.0934641	1	0.00711111	0.134464	0.0242367724430304,0.0621212120943723,0.133031894606018,0.217511459176776	79	1	0	0	5	73
CAD locus	rs654759	sgRNA_21146	TTCAGATCTCTATCCTCAAG	66.5302	39.9508	100	11_75284850_75284869	TTCAGATCTCTATCCTCAAG	1	0.123979	0.0863984	1	0	0.13511	0.00748498555411929,0.0337626175032354,0.17478409086,0.303056238163608	160	1	0	0	11	148
CAD locus	rs654759	sgRNA_21140	CCTCAAGGGGCTTTGTCTAG	73.1443	42.2447	100	11_75284863_75284882	CCTCAAGGGGCTTTGTCTAG	1	0.0839875	0.0423862	1	0	0.124066	0,0.00466408784496243,0.114337187897512,0.213333333063639	151	1	0	4	15	131
CAD locus	rs654759	sgRNA_21138	CAAGGGGCTTTGTCTAGAGG	73.6766	42.4217	100	11_75284866_75284885	CAAGGGGCTTTGTCTAGAGG	1	0.101927	0.0555591	1	0.00116195	0.125422	0.00847539009387875,0.0211134453933403,0.138146887508848,0.256684491994652	174	1	0	1	13	159
CAD locus	rs654759	sgRNA_21141	CCTCTAGACAAAGCCCCTTG	71.4666	41.6796	100	11_75284866_75284885	CAAGGGGCTTTGTCTAGAGG	1	0.156379	0.116491	1	0	0.164667	0,0.021688556944809,0.233456163335254,0.408131252064718	142	1	0	0	16	125
CAD locus	rs654759	sgRNA_21144	GAGGTGGAGACTTAGGGATA	67.4809	40.2917	100	11_75284882_75284901	GAGGTGGAGACTTAGGGATA	1	0.134989	0.0950037	1	0.00226891	0.132252	0.0132733443094555,0.0407517482880245,0.196509373151638,0.304217686897551	288	1	0	1	25	261
CAD locus	rs10743117	sgRNA_02154	GAAAGTCAGAGCTCTCGGCC	75.1067	42.892	100	11_9751335_9751354	GGCCGAGAGCTCTGACTTTC	1	0.0766119	0.0142857	1	0	0.141953	0,0,0.06712433266209,0.251755102059184	185	1	0	0	14	170
CAD locus	rs10743117	sgRNA_02149	AACTAGAAAGTCAGAGCTCT	63.4799	38.8304	100	11_9751340_9751359	AGAGCTCTGACTTTCTAGTT	1	0.0943108	0.0607306	1	0	0.122516	0,0.02141539777443,0.118976439410764,0.217231435052065	250	1	0	0	19	230
CAD locus	rs10743117	sgRNA_02160	TCTAGTTTTGAATCTCATGA	66.5741	39.9667	100	11_9751353_9751372	TCTAGTTTTGAATCTCATGA	1	0.117944	0.0648148	1	0	0.144216	0,0.0267857143125,0.138970588246875,0.331670446400189	205	1	0	1	13	190
CAD locus	rs10743118	sgRNA_02170	TCACTCGCATAGTTGCTGTT	81.1781	44.8057	100	11_9751609_9751628	TCACTCGCATAGTTGCTGTT	1	0.156807	0.126363	1	0	0.155838	0,0.0264664689110232,0.236562860302148,0.326470588357843	106	1	0	0	10	95
CAD locus	rs10743118	sgRNA_02165	CAGAAATGTGGGAAGGCAGG	32.6212	24.5973	100	11_9751656_9751675	CCTGCCTTCCCACATTTCTG	1	0.125295	0.0819328	1	0.000654493	0.120862	0.0149939891888767,0.0382070134066176,0.18355667727885,0.290355182106376	727	1	0	1	62	663
CAD locus	rs10743118	sgRNA_02164	ACTCAGAAATGTGGGAAGGC	40.0849	28.6147	100	11_9751659_9751678	GCCTTCCCACATTTCTGAGT	1	0.124472	0.0633117	1	0	0.146764	0.0106636010949126,0.0265806159455134,0.179341736825399,0.329383201353694	447	1	0	5	43	398
CAD locus	rs10840295	sgRNA_02398	AAGAACATGTAGGCCGAGTG	31.9671	24.2235	100	11_9751745_9751764	AAGAACATGTAGGCCGAGTG	1	0.193019	0.151419	1	0.00382226	0.153968	0.0466028090975611,0.081585081506993,0.262626262774892,0.402794117584276	740	1	0	7	75	657
CAD locus	rs58068637	sgRNA_19035	TGTATTTTATGTTCTGTTTA	34.8246	25.8296	100	11_9751899_9751918	TGTATTTTATGTTCTGTTTA	1	0.104684	0.0692308	1	0.00235479	0.116671	0.0153007706646514,0.0302758466138148,0.125,0.241844429917259	825	1	0	1	71	752
CAD locus	rs58068637	sgRNA_19034	GTATTTTATGTTCTGTTTAT	30.293	23.2499	100	11_9751900_9751919	GTATTTTATGTTCTGTTTAT	1	0.101666	0.0714286	1	0	0.10969	0.0049051474793851,0.0197170956766173,0.13526999326027,0.243478260786877	706	1	0	1	59	645
CAD locus	rs34315250	sgRNA_14210	GTGCATACACACATATACCT	56.1935	35.9769	100	11_9752022_9752041	AGGTATATGTGTGTATGCAC	1	0.125068	0.0859635	1	0	0.145519	0.00882866838147904,0.0386604775272768,0.148103072630779,0.293555555296627	292	1	0	3	39	249
CAD locus	rs9943599	sgRNA_27717	GTGTTCCATTATTCCAAAAT	67.7337	40.3817	100	11_9752699_9752718	GTGTTCCATTATTCCAAAAT	1	0.155948	0.106061	1	0.0121033	0.149182	0.0354545455063636,0.0593692023020408,0.188315217365625,0.355405719382865	173	1	0	1	15	156
CAD locus	rs9943599	sgRNA_27715	CTTTACCAATTTTGGAATAA	58.2017	36.7896	100	11_9752707_9752726	TTATTCCAAAATTGGTAAAG	1	0.146203	0.116687	1	0	0.133675	0,0.0469815340640625,0.219155844097403,0.321904762384082	301	1	0	1	27	272
CAD locus	rs9943599	sgRNA_27714	ATTTTATTCTTTACCAATTT	35.9415	26.439	100	11_9752715_9752734	AAATTGGTAAAGAATAAAAT	1	0.150574	0.104719	1	0.00599401	0.147594	0.0283867470215829,0.0520671152696788,0.188051470547252,0.342514793115303	974	1	0	7	83	883
CAD locus	rs9943599	sgRNA_27712	AATATTCAGAATCTCCTTTC	54.2695	35.1784	100	11_9752767_9752786	GAAAGGAGATTCTGAATATT	1	0.119528	0.085178	1	0	0.128022	0,0.0288600287958153,0.165375000118125,0.268290481485616	277	1	0	3	21	252
CAD locus	rs360158	sgRNA_15205	CTGCTGTTACCTGTTATCTC	68.6091	40.6912	100	11_9753559_9753578	CTGCTGTTACCTGTTATCTC	1	0.104468	0.0625	1	0.00278293	0.127577	0.00797720803475783,0.0250008681246614,0.13454810508993,0.221088435634972	191	1	0	0	20	170
CAD locus	rs360158	sgRNA_15204	CAACCCCTTCCTGAGATAAC	79.0037	44.1352	100	11_9753571_9753590	GTTATCTCAGGAAGGGGTTG	1	0.0968868	0.0652681	1	0.00116883	0.119174	0.00885478153748524,0.0307692306478632,0.120808678578649,0.229591836872449	121	1	0	0	6	114
CAD locus	rs360158	sgRNA_15207	TCTCAGGAAGGGGTTGCATA	73.9566	42.5144	100	11_9753575_9753594	TCTCAGGAAGGGGTTGCATA	1	0.130056	0.0743655	1	0.00330773	0.132367	0.0208386930737072,0.0410164066452914,0.203705357160655,0.295798319316527	151	1	0	2	18	130
CAD locus	rs360158	sgRNA_15203	ATAGGCCAACTAAACACAGT	72.3455	41.977	100	11_9753606_9753625	ATAGGCCAACTAAACACAGT	1	0.129402	0.0794118	1	0.00592349	0.138988	0.0221893491789941,0.0476795932247298,0.170454545607955,0.287043865308125	109	1	0	0	13	95
CAD locus	rs360158	sgRNA_15208	TGCAACCTACTGTGTTTAGT	80.7799	44.6841	100	11_9753614_9753633	ACTAAACACAGTAGGTTGCA	1	0.068325	0.0297989	1	0	0.11956	0,0,0.0937612736056491,0.155831980466019	108	1	0	0	10	97
CAD locus	rs360157	sgRNA_15199	GGAACTGGAGCGACAAATGA	80.8663	44.7105	100	11_9754182_9754201	GGAACTGGAGCGACAAATGA	1	0.148709	0.120655	1	0.0112782	0.119118	0.040816326555102,0.0684353742572109,0.202568027395663,0.267142857248571	148	1	0	0	7	140
CAD locus	rs360157	sgRNA_15197	GCTGGAGGCCGTGCGGAAGG	64.2136	39.1037	100	11_9754239_9754258	GCTGGAGGCCGTGCGGAAGG	1	0.084961	0.0585544	1	0.000358056	0.0930593	0.00753061224881633,0.0231112637285714,0.118857142947429,0.189059829028205	366	1	0	1	32	332
CAD locus	rs360157	sgRNA_15193	CTGGAGGCCGTGCGGAAGGT	74.6143	42.7309	100	11_9754240_9754259	CTGGAGGCCGTGCGGAAGGT	1	0.0881332	0.0626573	1	0	0.102174	0,0.0227299017102371,0.129109977345925,0.180809716630486	194	1	0	1	11	181
CAD locus	rs360157	sgRNA_15195	GCCGTGCGGAAGGTGGGAAT	66.2904	39.8643	100	11_9754246_9754265	GCCGTGCGGAAGGTGGGAAT	1	0.140895	0.11	1	0.00286478	0.12525	0.0260589409964186,0.0614601819973556,0.198901098905447,0.269486860819525	127	1	0	2	6	118
CAD locus	rs360157	sgRNA_15194	GCCCATTCCCACCTTCCGCA	77.303	43.5994	100	11_9754250_9754269	TGCGGAAGGTGGGAATGGGC	1	0.0940981	0.0440157	1	0	0.124073	0.00253968254984127,0.0192219679290618,0.129528985360054,0.240147783034175	181	1	0	0	15	165
CAD locus	rs360156	sgRNA_15185	TCCACCCCTTGCCCAAGGTA	73.1465	42.2454	100	11_9756730_9756749	TCCACCCCTTGCCCAAGGTA	1	0.147815	0.0917832	1	0.000420168	0.16289	0.0191326530637755,0.046580257982242,0.208344712741788,0.333371891097017	155	1	0	0	14	140
CAD locus	rs360156	sgRNA_15186	TCCTTACCTTGGGCAAGGGG	61.4037	38.0436	100	11_9756734_9756753	CCCCTTGCCCAAGGTAAGGA	1	0.134289	0.0738776	1	0.000519031	0.162765	0.0103305493133396,0.0330526424917381,0.174894958254652,0.298469388003827	222	1	0	1	25	195
CAD locus	rs360156	sgRNA_15177	ATTTCCTTACCTTGGGCAAG	65.1992	39.467	100	11_9756737_9756756	CTTGCCCAAGGTAAGGAAAT	1	0.111422	0.0638021	1	0	0.132872	0,0.0198624903407181,0.167279411854779,0.3068993505675	173	1	0	0	11	161
CAD locus	rs360156	sgRNA_15184	TATTTCCTTACCTTGGGCAA	65.1654	39.4546	100	11_9756738_9756757	TTGCCCAAGGTAAGGAAATA	1	0.0940599	0.0524476	1	0.000581771	0.126154	0.00623030218973596,0.0180144932615334,0.114047619088304,0.215581085541211	207	1	0	1	19	186
CAD locus	rs360156	sgRNA_15176	ATATTTCCTTACCTTGGGCA	64.4587	39.1945	100	11_9756739_9756758	TGCCCAAGGTAAGGAAATAT	1	0.135784	0.0912597	1	0.00158768	0.138387	0.0201798516209121,0.042989253870767,0.172994993494641,0.301881380745788	218	1	0	1	14	202
CAD locus	rs93139	sgRNA_26646	GATTCAGCAGATCGTTAGAC	97.9703	49.4874	100	11_9759583_9759602	GATTCAGCAGATCGTTAGAC	1	0.0569538	0	1	0	0.207538	0,0,0.0211080843786103,0.0596938521096937	23	1	0	0	0	22
CAD locus	rs93138	sgRNA_26642	AGACAGTCATACTTAAGTAC	81.5863	44.9298	100	11_9759675_9759694	GTACTTAAGTATGACTGTCT	1	0.154494	0.0999001	1	0.00636993	0.177007	0.0139359503849621,0.0372333548447317,0.179666666674833,0.389390756556134	93	1	0	0	5	87
CAD locus	rs93138	sgRNA_26643	CTCTAACACCTGCTTTTCTG	54.4183	35.2408	100	11_9759717_9759736	CTCTAACACCTGCTTTTCTG	1	0.0820188	0.0605325	1	0	0.0966507	0,0.0182138666496199,0.108072696494877,0.179889443856513	310	1	0	0	16	293
CAD locus	rs93138	sgRNA_26641	ACACCTGCTTTTCTGTGGAT	58.2595	36.8127	100	11_9759722_9759741	ACACCTGCTTTTCTGTGGAT	1	0.0724229	0.0233564	1	0	0.115299	0,0,0.0979991995793827,0.211864437907743	275	1	0	0	25	249
CAD locus	rs93138	sgRNA_26639	AAACCCATCCACAGAAAAGC	50.6268	33.6108	100	11_9759728_9759747	GCTTTTCTGTGGATGGGTTT	1	0.171038	0.114062	1	0	0.168553	0.0200308372174959,0.0531108596924637,0.241845958038256,0.394163924378234	268	1	0	3	18	246
CAD locus	rs93138	sgRNA_26644	TCTGTGGATGGGTTTTTGAT	58.0138	36.7144	100	11_9759733_9759752	TCTGTGGATGGGTTTTTGAT	1	0.0914102	0.0651797	1	0	0.0994023	0,0.0307282913355952,0.125000000125,0.197478991793277	284	1	0	1	25	257
CAD locus	rs173396	sgRNA_09921	GCAGCTGCAGTAGCTCAGCC	47.4604	32.1852	100	11_9759892_9759911	GCAGCTGCAGTAGCTCAGCC	1	0.0615633	0.025641	1	0	0.100789	0,0.00483516484686203,0.0780379041716834,0.175382653054847	421	1	0	7	36	377
CAD locus	rs173396	sgRNA_09919	CAGCTGCAGTAGCTCAGCCT	45.8328	31.4283	100	11_9759893_9759912	CAGCTGCAGTAGCTCAGCCT	1	0.152511	0.112819	1	0.00177954	0.1356	0.0208858130926782,0.0470910935403144,0.221449690721031,0.310969373162826	384	1	0	2	36	345
CAD locus	rs173396	sgRNA_09924	TGGGAACAGGGAAGGGCTGG	23.8015	19.2256	100	11_9759920_9759939	TGGGAACAGGGAAGGGCTGG	1	0.159614	0.0977376	1	0	0.162878	0.0121153846275,0.038602941125,0.244046945649948,0.391691609870123	983	1	0	11	105	866
CAD locus	rs360153	sgRNA_15147	AGAGAGGGCCATTGGTATGC	79.7356	44.3627	100	11_9762241_9762260	AGAGAGGGCCATTGGTATGC	1	0.0689457	0.0183566	1	0	0.126209	0,0,0.0894642856057143,0.157079477780432	135	1	0	0	8	126
CAD locus	rs360153	sgRNA_15157	TGCATACCAATGGCCCTCTC	82.3496	45.1603	100	11_9762242_9762261	GAGAGGGCCATTGGTATGCA	1	0.121028	0.0941915	1	0	0.14543	0.00858232675106711,0.0371057514075448,0.166666666639194,0.22608695642029	81	1	0	0	5	75
CAD locus	rs360153	sgRNA_15144	AACGTTGCCGTCAGGTTTTG	85.5329	46.1012	100	11_9762282_9762301	AACGTTGCCGTCAGGTTTTG	1	0.0829191	0.0447516	1	0	0.166724	0,0,0.0744810745497558,0.238419011281054	43	1	0	1	1	40
CAD locus	rs360153	sgRNA_15155	TCAAAACCTGACGGCAACGT	93.2083	48.2424	100	11_9762283_9762302	ACGTTGCCGTCAGGTTTTGA	1	0.138269	0.0449521	1	0	0.231627	0.00714975843038417,0.0185298111157869,0.140290630176909,0.405027402645476	44	1	0	0	6	37
CAD locus	rs360153	sgRNA_15150	CCGTCAGGTTTTGAGGAATA	79.2092	44.1993	100	11_9762289_9762308	CCGTCAGGTTTTGAGGAATA	1	0.180831	0.142136	1	0.00355731	0.15263	0.0389786367604194,0.0907774491493948,0.232223658544825,0.344720496768082	78	1	0	0	4	73
CAD locus	rs378825	sgRNA_15716	TCCTTTATCTCATTTGCAGA	48.1708	32.5103	100	11_9766888_9766907	TCCTTTATCTCATTTGCAGA	1	0.131582	0.091663	1	0.00226244	0.124592	0.02341375294066,0.0452472527936126,0.192124999978125,0.29004395590395	404	1	0	0	34	369
CAD locus	rs378825	sgRNA_15713	CCTTTATCTCATTTGCAGAC	57.3377	36.4424	100	11_9766889_9766908	CCTTTATCTCATTTGCAGAC	1	0.0917462	0.04875	1	0	0.11925	0,0.0142630097258968,0.12795918372146,0.218693877442857	255	1	0	2	15	237
CAD locus	rs378825	sgRNA_15715	CTTTATCTCATTTGCAGACG	72.4315	42.006	100	11_9766890_9766909	CTTTATCTCATTTGCAGACG	1	0.0776762	0.0452043	1	0	0.107249	0,0.0153428142365699,0.100363314870342,0.192226890741742	160	1	0	0	12	147
CAD locus	rs378825	sgRNA_15712	CCCGTCTGCAAATGAGATAA	75.5998	43.0523	100	11_9766892_9766911	TTATCTCATTTGCAGACGGG	1	0.141132	0.125	1	0	0.132588	0.0154508982996599,0.0597995754943026,0.183449883304063,0.276666666621191	107	1	0	1	7	98
CAD locus	rs378825	sgRNA_15714	CGGGGAAGATATATAATGTG	75.7547	43.1025	100	11_9766908_9766927	CGGGGAAGATATATAATGTG	1	0.208199	0.145948	1	0.00145496	0.18781	0.035522281510872,0.0733669108830077,0.297602941045917,0.460134453849597	94	1	0	0	7	86
CAD locus	rs491205	sgRNA_17642	ACTGGACTCTTCCCATGGCC	60.5459	37.7125	100	11_9767524_9767543	GGCCATGGGAAGAGTCCAGT	1	0.0977023	0.0446535	1	0	0.134318	0,0.0057416268,0.130671506455396,0.291192307533597	189	1	0	3	20	165
CAD locus	rs491205	sgRNA_17647	GAGTCCAGTGAGGATGCCGC	79.8008	44.3829	100	11_9767535_9767554	GAGTCCAGTGAGGATGCCGC	1	0.0637368	0.0301211	1	0.00172176	0.10742	0.00631797326776561,0.0149732620197527,0.062604819472753,0.12960522015782	152	1	0	1	10	140
CAD locus	rs491205	sgRNA_17645	CTGATGCCTGGTACCAACAT	87.0003	46.5241	100	11_9767563_9767582	ATGTTGGTACCAGGCATCAG	1	0.119554	0.0818242	1	0.00408163	0.143623	0.0269968127515044,0.0458648494715998,0.128837072123772,0.258287167230951	82	1	0	0	12	69
CAD locus	rs491205	sgRNA_17651	GCTGATGCCTGGTACCAACA	65.056	39.4145	100	11_9767564_9767583	TGTTGGTACCAGGCATCAGC	1	0.111097	0.0843813	1	0	0.101016	0.042055003817733,0.0730223124249493,0.132818488620603,0.20975859541003	226	1	0	2	13	210
CAD locus	rs491205	sgRNA_17650	GCGATGGCACTGCTGATGCC	73.8463	42.4779	100	11_9767575_9767594	GGCATCAGCAGTGCCATCGC	1	0.110897	0.0751827	1	0.00240602	0.130985	0.0136026935676315,0.0364795918668367,0.132413793037241,0.250857142900762	129	1	0	1	4	123
CAD locus	rs472109	sgRNA_16823	ACCAGCAGGACAGTTCAGGG	69.9312	41.1527	100	11_9770270_9770289	ACCAGCAGGACAGTTCAGGG	1	0.0906701	0.0582633	1	0	0.122719	0,0.00685714289142857,0.122448979693878,0.233110588201412	193	1	0	1	17	174
CAD locus	rs472109	sgRNA_16833	TACGAATTACAATGGGTGTA	83.3965	45.4733	100	11_9770338_9770357	TACACCCATTGTAATTCGTA	1	0.113371	0.0824176	1	0	0.135801	0.0120272109047959,0.0402930401547619,0.163225446503906,0.20734714002145	69	1	0	0	4	64
CAD locus	rs472109	sgRNA_16829	CATTGTAATTCGTATGCAGA	79.4234	44.2659	100	11_9770344_9770363	CATTGTAATTCGTATGCAGA	1	0.14373	0.0892463	1	0.00595238	0.14672	0.0238852324436165,0.047769995611462,0.194477791009604,0.308571428753748	88	1	0	2	5	80
CAD locus	rs472109	sgRNA_16827	ATCTGCATACGAATTACAAT	83.7642	45.5824	100	11_9770345_9770364	ATTGTAATTCGTATGCAGAT	1	0.114818	0.0754464	1	0.006	0.143657	0.0157078215657401,0.0281550802045187,0.13523809514381,0.257871148529919	75	1	0	0	4	70
CAD locus	rs472109	sgRNA_16828	CATCTGCATACGAATTACAA	76.5037	43.344	100	11_9770346_9770365	TTGTAATTCGTATGCAGATG	1	0.105251	0.0792317	1	0	0.120524	0,0.0355555556225641,0.136554621827964,0.222551440318518	121	1	0	1	6	113
CAD locus	rs360136	sgRNA_15126	AAAATGATAATACTGATAAA	29.2115	22.6075	100	11_9773470_9773489	TTTATCAGTATTATCATTTT	1	0.117983	0.0827068	1	0.000802005	0.129723	0.0125497174932824,0.0376886272753773,0.135338346050913,0.292863222489055	1233	1	0	7	144	1081
CAD locus	rs360136	sgRNA_15130	CATTTTATTCAGTAGCTGGC	70.7795	41.445	100	11_9773484_9773503	CATTTTATTCAGTAGCTGGC	1	0.0787494	0.0273437	1	0	0.130154	0,0.005333333328,0.0935064935649351,0.190877649186485	157	1	0	2	10	144
CAD locus	rs360136	sgRNA_15127	AACGAGACTTAGGTAAGGAA	71.6223	41.7325	100	11_9773518_9773537	AACGAGACTTAGGTAAGGAA	1	0.156842	0.111354	1	0.00504202	0.149808	0.0236709956309719,0.050119063924165,0.217466077541289,0.331821428666481	130	1	0	1	7	121
CAD locus	rs360136	sgRNA_15128	AAGGAATGGAACCTTTCCTG	64.2481	39.1165	100	11_9773532_9773551	AAGGAATGGAACCTTTCCTG	1	0.121516	0.0668731	1	0	0.144712	0,0.0224089636526611,0.181587301846984,0.291836734603628	201	1	0	3	16	181
CAD locus	rs360136	sgRNA_15132	GTGCAGTCAAACCACAGGAA	65.7299	39.6608	100	11_9773546_9773565	TTCCTGTGGTTTGACTGCAC	1	0.13547	0.0979592	1	0.00237271	0.142157	0.0233463203042987,0.0489343193622227,0.173184143184859,0.282552902976096	164	1	0	0	10	153
CAD locus	rs360137	sgRNA_15140	TGAGGGATACTGGAGTCTTC	71.2946	41.6211	100	11_9773575_9773594	GAAGACTCCAGTATCCCTCA	1	0.111375	0.0612245	1	0	0.143286	0,0.0131530873438071,0.1714285713,0.27920168079375	145	1	0	1	16	127
CAD locus	rs360137	sgRNA_15136	CATTCTGGAATGAGGGATAC	72.4239	42.0034	100	11_9773585_9773604	GTATCCCTCATTCCAGAATG	1	0.127961	0.0858488	1	0	0.139716	0.00933515014722136,0.022673163942234,0.188421474320267,0.305316532232286	164	1	0	1	16	146
CAD locus	rs360137	sgRNA_15137	GTATCCCTCATTCCAGAATG	70.0991	41.2107	100	11_9773585_9773604	GTATCCCTCATTCCAGAATG	1	0.161413	0.112243	1	0.00138517	0.170197	0.0218164188119522,0.041425386877428,0.19694031455534,0.39494505462126	120	1	0	2	8	109
CAD locus	rs360137	sgRNA_15141	TTTTCCTCATTCTGGAATGA	48.4245	32.6257	100	11_9773592_9773611	TCATTCCAGAATGAGGAAAA	1	0.153409	0.0961538	1	0	0.176008	0,0.022455346532395,0.215311004751196,0.424621212414924	439	1	0	2	42	394
CAD locus	rs360137	sgRNA_15142	TTTTTCCTCATTCTGGAATG	45.248	31.1522	100	11_9773593_9773612	CATTCCAGAATGAGGAAAAA	1	0.114544	0.0710059	1	0.000263952	0.13332	0.00748102575736851,0.0197442752593398,0.151572978278442,0.305213996349351	499	1	0	3	45	450
CAD locus	rs3062379	sgRNA_13905	ATTAAATGGTTAGTTTTGCA	55.2931	35.6056	100	12_111826491_111826510	ATTAAATGGTTAGTTTTGCA	1	0.0923213	0.0542523	1	0	0.114119	0.00292190038557142,0.0206004140877881,0.128119763533963,0.2214833621618	286	1	0	4	23	258
CAD locus	rs3062379	sgRNA_13904	ATGGTTAGTTTTGCAGGGCA	57.2073	36.3897	100	12_111826496_111826515	ATGGTTAGTTTTGCAGGGCA	1	0.0955352	0.0587607	1	0.00292291	0.118036	0.0135621953685103,0.032255506811372,0.10978835977559,0.213229166845346	227	1	0	2	21	203
CAD locus	rs3062379	sgRNA_13907	GTTAGTTTTGCAGGGCATGG	23.9789	19.3411	100	12_111826499_111826518	GTTAGTTTTGCAGGGCATGG	1	0.221435	0.219218	1	0	0.13004	0.0158200691920484,0.146020703958321,0.295155279344795,0.386697000048616	635	1	0	2	58	574
CAD locus	rs3184504	sgRNA_13937	GAGCAAGCTGCTTGTAGCTT	77.8036	43.7582	100	12_111884569_111884588	AAGCTACAAGCAGCTTGCTC	1	0.0601969	0.0222023	1	0	0.103528	0.0017959183724898,0.00795889297859951,0.0700398502448678,0.157422969301544	167	1	0	0	15	151
CAD locus	rs3184504	sgRNA_13932	AGCAGCTTGCTCCAGCATCC	58.479	36.9002	100	12_111884577_111884596	AGCAGCTTGCTCCAGCATCC	1	0.0663837	0.0189474	1	0	0.0957353	0,0.00881632654138776,0.096647713229345,0.1857599614978	288	1	0	1	20	266
CAD locus	rs3184504	sgRNA_13933	AGCTTGCTCCAGCATCCAGG	67.5965	40.3329	100	12_111884580_111884599	AGCTTGCTCCAGCATCCAGG	1	0.0924429	0.0509666	1	0	0.130353	0,0.0137231866540003,0.112421052576,0.223618181604168	184	1	0	2	13	168
CAD locus	rs3184504	sgRNA_13938	GCTCCAGCATCCAGGAGGTC	55.7565	35.7972	100	12_111884585_111884604	GCTCCAGCATCCAGGAGGTC	1	0.141306	0.0977823	1	0	0.15656	0.00372377620007319,0.0266150209836533,0.224229212155092,0.321294350790162	268	1	0	0	29	238
CAD locus	rs3184504	sgRNA_13931	ACAAAGGTGTAAAGGTTGTC	77.0572	43.5211	100	12_111884632_111884651	GACAACCTTTACACCTTTGT	1	0.0776853	0.0214072	1	0	0.127777	0,0.00351021527470177,0.104956268389504,0.193923723202973	161	1	0	1	15	144
CAD locus	rs4766578	sgRNA_16982	CTTTCTAGCTATCTTAGAAA	60.5098	37.6985	100	12_111904348_111904367	TTTCTAAGATAGCTAGAAAG	1	0.179878	0.116848	1	0.00192077	0.16921	0.0200632911867097,0.0461575256108897,0.283502153180692,0.400465471691003	258	1	0	0	21	236
CAD locus	rs4766578	sgRNA_16984	TTTCTAAGATAGCTAGAAAG	52.1292	34.2664	100	12_111904348_111904367	TTTCTAAGATAGCTAGAAAG	1	0.187336	0.137343	1	0.00190522	0.165807	0.026352375213851,0.0609745381022176,0.297910216818135,0.411080057195201	276	1	0	3	22	250
CAD locus	rs4766578	sgRNA_16983	TCTTTCTAGCTATCTTAGAA	60.5167	37.7012	100	12_111904349_111904368	TTCTAAGATAGCTAGAAAGA	1	0.0297512	0	1	0	0.0740189	0,0,0.0365259740357143,0.0858461538852693	998	1	0	0	52	945
CAD locus	rs10774625	sgRNA_02235	TACTAAATTCCAATCCTTTG	66.6006	39.9762	100	12_111910172_111910191	CAAAGGATTGGAATTTAGTA	1	0.120794	0.0848485	1	0	0.130312	0,0.0297520661582054,0.158653846283654,0.30899719901787	185	1	0	0	12	172
CAD locus	rs10774625	sgRNA_02233	AAAGGATTGGAATTTAGTAA	59.231	37.1982	100	12_111910173_111910192	AAAGGATTGGAATTTAGTAA	1	0.126515	0.0911458	1	0.000953159	0.125842	0.0154096638359559,0.0326530613061225,0.18000000009,0.286525973994318	317	1	0	2	27	287
CAD locus	rs10774625	sgRNA_02238	TTGGAATTTAGTAAAGGAGC	59.8029	37.4229	100	12_111910179_111910198	TTGGAATTTAGTAAAGGAGC	1	0.102839	0.0536856	1	0.000352589	0.13187	0.0107978647479444,0.0253453653466466,0.131333676873132,0.244821025099874	215	1	0	0	25	189
CAD locus	rs10774625	sgRNA_02234	ACAGCAATAGCCTTCATATA	74.6419	42.74	100	12_111910220_111910239	ACAGCAATAGCCTTCATATA	1	0.16599	0.122024	1	0.0148485	0.149984	0.038903953237277,0.0641612992957959,0.234935897660119,0.348748056626402	136	1	0	3	8	124
CAD locus	rs10774625	sgRNA_02237	TTATGAAGTACCATATATGA	62.8438	38.5914	100	12_111910233_111910252	TCATATATGGTACTTCATAA	1	0.118024	0.0728509	1	0	0.126459	0,0.0324999999921875,0.176231404699993,0.284047058853004	278	1	0	1	18	258
CAD locus	rs7137828	sgRNA_22426	GCTAAATGGATTTAAAAAAA	25.0312	20.02	100	12_111932807_111932826	GCTAAATGGATTTAAAAAAA	1	0.20944	0.176973	1	0.010989	0.142701	0.0622366862793333,0.105769230784341,0.274999999970055,0.408864045902176	697	1	0	11	81	604
CAD locus	rs7137828	sgRNA_22424	ATGGATTTAAAAAAAAGGCT	30.2407	23.2191	100	12_111932812_111932831	ATGGATTTAAAAAAAAGGCT	1	0.133039	0.0961538	1	0.00162272	0.127788	0.0179294117544,0.0421290621991904,0.1749999999125,0.306099034855534	739	1	0	2	68	668
CAD locus	rs653178	sgRNA_21078	GTGCCTAATGGCTGCAATAT	46.9263	31.9387	100	12_112007763_112007782	ATATTGCAGCCATTAGGCAC	1	0.230748	0.224599	1	0	0.157884	0.0479031805034056,0.130795847989619,0.272727273,0.466666667	693	1	0	8	79	605
CAD locus	rs653178	sgRNA_21081	TTGCAGCCATTAGGCACATG	30.4305	23.3308	100	12_112007766_112007785	TTGCAGCCATTAGGCACATG	1	0.0481345	0	1	0	0.11575	0,0,0,0.19215686287889	737	1	0	8	97	631
CAD locus	rs653178	sgRNA_21079	TAGCTGCCACATGTGCCTAA	63.1846	38.7197	100	12_112007775_112007794	TTAGGCACATGTGGCAGCTA	1	0.0688875	0.00907509	1	0	0.115277	0,0,0.110740450055758,0.211309523876894	206	1	0	3	18	184
CAD locus	rs11065979	sgRNA_00432	CTAAGTCACGTTAAGACAGG	84.286	45.7365	100	12_112059565_112059584	CCTGTCTTAACGTGACTTAG	1	0.135821	0.0835364	1	0.00352212	0.17186	0.0152237835470262,0.0376131221458217,0.149973290675664,0.337507064276625	63	1	0	0	7	55
CAD locus	rs11065979	sgRNA_00433	CTGTCTTAACGTGACTTAGA	88.4852	46.9454	100	12_112059566_112059585	CTGTCTTAACGTGACTTAGA	1	0.102543	0.0696429	1	0	0.153056	0.00949245417546488,0.0309478564692935,0.127333333368333,0.191417616192493	43	1	0	0	1	41
CAD locus	rs11065979	sgRNA_00434	CTTCTAAGTCACGTTAAGAC	93.3805	48.2885	100	12_112059568_112059587	GTCTTAACGTGACTTAGAAG	1	0.132557	0.0701754	1	0.00180689	0.170968	0.0153612116507156,0.031884057874686,0.154150197543874,0.31228659860135	45	1	0	0	4	40
CAD locus	rs11065987	sgRNA_03083	GTGGTGATAAGCCCAGGTTT	60.2997	37.6169	100	12_112072377_112072396	GTGGTGATAAGCCCAGGTTT	1	0.128145	0.0982456	1	0.00207775	0.123203	0.0221886635427614,0.0393875253475117,0.198275408864123,0.26119803191281	215	1	0	1	19	194
CAD locus	rs11065987	sgRNA_03085	TGGTGATAAGCCCAGGTTTT	63.1537	38.7081	100	12_112072378_112072397	TGGTGATAAGCCCAGGTTTT	1	0.123561	0.0777778	1	0.00369344	0.136701	0.0100159812606233,0.0298144078277509,0.158887895890316,0.292571428584862	179	1	0	2	11	165
CAD locus	rs11065987	sgRNA_03082	GGTGATAAGCCCAGGTTTTG	67.6335	40.346	100	12_112072379_112072398	GGTGATAAGCCCAGGTTTTG	1	0.110194	0.0615385	1	0	0.144264	0,0.00189463098284777,0.164570932651426,0.276592663321061	167	1	0	0	15	151
CAD locus	rs11065987	sgRNA_03078	ATCATCTAACCCCAAAACCT	57.797	36.6274	100	12_112072391_112072410	AGGTTTTGGGGTTAGATGAT	1	0.162965	0.125874	1	0.00555556	0.136423	0.0379180710907522,0.0653061222367347,0.22330827056391,0.335317460459325	181	1	0	0	15	165
CAD locus	rs11065987	sgRNA_03080	CATCATCTAACCCCAAAACC	68.0182	40.4826	100	12_112072392_112072411	GGTTTTGGGGTTAGATGATG	1	0.149582	0.108043	1	0.00508791	0.140491	0.0279399626831931,0.0562265724077468,0.198543233464521,0.35570628263944	165	1	0	1	17	146
CAD locus	rs11065991	sgRNA_03100	TGTCTTAAAAGTACATTTGT	46.8026	31.8813	100	12_112083172_112083191	ACAAATGTACTTTTAAGACA	1	0.100448	0.0650741	1	0	0.116714	0,0.0239239391165376,0.138106066159836,0.228007203122779	408	1	0	3	41	363
CAD locus	rs11065991	sgRNA_03097	GTGTCTTAAAAGTACATTTG	53.8728	35.0113	100	12_112083173_112083192	CAAATGTACTTTTAAGACAC	1	0.170971	0.13323	1	0.000855615	0.152681	0.0270707070284848,0.0525974026616883,0.24609375,0.367723784860023	249	1	0	2	32	214
CAD locus	rs847888	sgRNA_26385	GATAGTGCCACTGCAGGCCT	48.6648	32.7346	100	12_112151692_112151711	GATAGTGCCACTGCAGGCCT	1	0.0587269	0.0162896	1	0.0019153	0.0956281	0.00517129929980608,0.00861883216634346,0.0684180333149104,0.182898873671953	447	1	0	8	79	359
CAD locus	rs847888	sgRNA_26382	AAAAGGAAAAATAATGTTGC	27.9525	21.846	100	12_112151749_112151768	AAAAGGAAAAATAATGTTGC	1	0.0670626	0.0383761	1	0.000546329	0.0842768	0.00802322675929071,0.018782779694564,0.0830769229955769,0.158730158927961	1562	1	0	5	134	1422
CAD locus	rs847888	sgRNA_26383	AAAGGAAAAATAATGTTGCT	32.7936	24.6952	100	12_112151750_112151769	AAAGGAAAAATAATGTTGCT	1	0.0644921	0.0346154	1	0	0.0894039	0,0.0062748015793998,0.0877959327627784,0.165620362607665	1062	1	0	11	88	962
CAD locus	rs2013002	sgRNA_10725	AAAGCAGCTGAGGCCAAATG	50.8716	33.7185	100	12_112200109_112200128	AAAGCAGCTGAGGCCAAATG	1	0.186935	0.151261	1	0.00575448	0.148351	0.0363636363772727,0.070643642172399,0.264833205745013,0.380769230581319	421	1	0	1	32	387
CAD locus	rs2013002	sgRNA_10732	GCAGCTGAGGCCAAATGTGG	48.956	32.8661	100	12_112200112_112200131	GCAGCTGAGGCCAAATGTGG	1	0.206997	0.173961	1	0	0.187931	0,0.0312124847679072,0.332179931134948,0.473870048579678	482	1	0	2	32	447
CAD locus	rs11513729	sgRNA_04575	CAGGAACCCGGGCTGCGCGC	53.5306	34.8664	100	12_112273471_112273490	CAGGAACCCGGGCTGCGCGC	1	0.077574	0.0219481	1	0	0.129903	0,0.000720288110384154,0.0969696970545455,0.211538461340064	261	1	0	12	44	204
CAD locus	rs11513729	sgRNA_04573	AGGAACCCGGGCTGCGCGCG	54.4126	35.2384	100	12_112273472_112273491	AGGAACCCGGGCTGCGCGCG	1	0.104351	0.0588235	1	0	0.136268	0.00609586152550901,0.0238095238290043,0.128571428571429,0.286925458367659	165	1	0	6	27	131
CAD locus	rs17696736	sgRNA_10095	TCATGTCATAATCTATTCTG	60.5534	37.7154	100	12_112486826_112486845	TCATGTCATAATCTATTCTG	1	0.137124	0.112	1	0	0.141842	0.00627915068178211,0.034351613270519,0.178285714532571,0.312599680803402	233	1	0	2	16	214
CAD locus	rs2650000	sgRNA_12726	TCTCACAATAGTATGCAGAG	75.1981	42.9218	100	12_121388914_121388933	TCTCACAATAGTATGCAGAG	1	0.107789	0.0724689	1	0	0.139735	0,0.0128300865888339,0.156742081399231,0.273071046576814	142	1	0	0	11	130
CAD locus	rs2650000	sgRNA_12722	AGAGAGGAAGTGGTATGCCC	66.3516	39.8864	100	12_121388930_121388949	AGAGAGGAAGTGGTATGCCC	1	0.0848091	0.0404951	1	0	0.110785	0,0.00488258542859468,0.138417212389565,0.225364702393264	360	1	0	3	38	318
CAD locus	rs2650000	sgRNA_12723	CTCAAGACACAGCCTATTGC	79.7342	44.3623	100	12_121388978_121388997	CTCAAGACACAGCCTATTGC	1	0.10042	0.0530303	1	0.00238095	0.134128	0.00535714285982143,0.0210180031272375,0.133266733348352,0.255183412749601	119	1	0	0	6	112
CAD locus	rs2650000	sgRNA_12724	TCAAGACACAGCCTATTGCT	74.6091	42.7292	100	12_121388979_121388998	TCAAGACACAGCCTATTGCT	1	0.123394	0.0806054	1	0	0.154234	0,0.024559226463223,0.14281323059269,0.297523809235028	144	1	0	0	13	130
CAD locus	rs2650000	sgRNA_12725	TCAGGCAGAATCCCAGCAAT	63.8876	38.9826	100	12_121388993_121389012	ATTGCTGGGATTCTGCCTGA	1	0.151968	0.107901	1	0.00227459	0.141252	0.0351116012927336,0.0569489335631222,0.187089441297559,0.347089132004242	170	1	0	1	17	151
CAD locus	rs2178463	sgRNA_11537	TGAAATAAATATCTGAGGAC	44.4377	30.766	100	12_121389727_121389746	GTCCTCAGATATTTATTTCA	1	0.134602	0.0727273	1	0.000980392	0.150597	0.0131565062362833,0.026,0.203124999796875,0.331983204755957	505	1	0	3	55	446
CAD locus	rs2178463	sgRNA_11534	GTCCTTGAAATAAATATCTG	45.8949	31.4575	100	12_121389732_121389751	CAGATATTTATTTCAAGGAC	1	0.129188	0.0900433	1	0.00111382	0.135641	0.0122230711110772,0.0331372548994118,0.178550724549565,0.296969696842424	341	1	0	2	20	318
CAD locus	rs1732391	sgRNA_09909	AAATTCCCATTTTAGCAATG	41.9436	29.5495	100	12_121392296_121392315	CATTGCTAAAATGGGAATTT	1	0.0492184	0	1	0	0.114588	0,0,0.0292390902216069,0.172417044917646	742	1	0	5	50	686
CAD locus	rs6489786	sgRNA_20774	TCATAAAAACTGTCGTTATG	87.5631	46.6846	100	12_121397831_121397850	TCATAAAAACTGTCGTTATG	1	0.0974696	0.0417277	1	0	0.154572	0.000225090034048619,0.00920860650914893,0.122789115798081,0.229610389774113	96	1	0	0	9	86
CAD locus	rs6489786	sgRNA_20769	TAAAAACTGTCGTTATGAGG	86.2426	46.3066	100	12_121397834_121397853	TAAAAACTGTCGTTATGAGG	1	0.0974515	0.0578947	1	0	0.134593	0,0.00762867647774203,0.149799334910497,0.224313725460053	104	1	0	0	6	97
CAD locus	rs6489786	sgRNA_20762	AAAAACTGTCGTTATGAGGC	78.6718	44.0315	100	12_121397835_121397854	AAAAACTGTCGTTATGAGGC	1	0.0699008	0.0412698	1	0.00227273	0.0996305	0.00994318180625,0.019780219752967,0.0895408163395408,0.133009446561403	141	1	0	0	5	135
CAD locus	rs6489786	sgRNA_20763	AAAACTGTCGTTATGAGGCG	92.7408	48.1169	100	12_121397836_121397855	AAAACTGTCGTTATGAGGCG	1	0.0884338	0.0298678	1	0.000791855	0.198136	0.00362036841128976,0.0116354233109244,0.0809059886728823,0.12186179206538	38	1	0	0	0	37
CAD locus	rs6489786	sgRNA_20766	ATTGAACCACAGGGGGTAGT	77.9624	43.8084	100	12_121397895_121397914	ATTGAACCACAGGGGGTAGT	1	0.102163	0.0698214	1	0	0.131705	0.00124999999875,0.0198076922954808,0.127939485726381,0.260515873175397	116	1	0	1	8	106
CAD locus	rs7954039	sgRNA_25573	TGATACACGTCTCCTCCACC	78.766	44.061	100	12_121398613_121398632	TGATACACGTCTCCTCCACC	1	0.152647	0.112554	1	0	0.15548	0.00786768045430226,0.0379783056044735,0.22104648981548,0.305284182972085	75	1	0	0	2	72
CAD locus	rs7954039	sgRNA_25575	TGGTGGAGGAGACGTGTATC	82.0863	45.081	100	12_121398614_121398633	GATACACGTCTCCTCCACCA	1	0.121278	0.0502564	1	0	0.162043	0.00465067994801204,0.0194805195194805,0.157484620731757,0.388888888788889	121	1	0	1	6	113
CAD locus	rs7954039	sgRNA_25572	TCACGAGGTTTACAGCCTGG	71.8558	41.8117	100	12_121398631_121398650	CCAGGCTGTAAACCTCGTGA	1	0.146581	0.0969217	1	0	0.155597	0,0.024142857154,0.225823035112977,0.373143305427055	140	1	0	0	13	126
CAD locus	rs7954039	sgRNA_25569	ACTTCACGAGGTTTACAGCC	83.1617	45.4034	100	12_121398634_121398653	GGCTGTAAACCTCGTGAAGT	1	0.118164	0.0740436	1	0	0.147543	0.00222222222277778,0.0353817734726112,0.130914848722893,0.2615145528297	74	1	0	0	6	67
CAD locus	rs7954039	sgRNA_25574	TGCTAAGCCTTGTTCTAGTC	73.6836	42.424	100	12_121398669_121398688	GACTAGAACAAGGCTTAGCA	1	0.131953	0.0867399	1	0	0.140185	0.0142657342511988,0.0374314574688889,0.184964120904869,0.293841270215111	122	1	0	1	13	107
CAD locus	rs71076693	sgRNA_22300	GCTTCACCTTGGCCTACAAG	75.8229	43.1246	100	12_121401603_121401622	CTTGTAGGCCAAGGTGAAGC	1	0.16805	0.0997732	1	0.0056954	0.180313	0.0216175360075586,0.0396158463397359,0.221062801766184,0.40760869533191	121	1	0	1	9	110
CAD locus	rs71076693	sgRNA_22301	TGCTTCACCTTGGCCTACAA	66.4875	39.9354	100	12_121401604_121401623	TTGTAGGCCAAGGTGAAGCA	1	0.10564	0.0446429	1	0	0.142813	0.0149068322484472,0.0220279719711976,0.137358597190402,0.259710145145507	211	1	0	1	13	196
CAD locus	rs71076693	sgRNA_22299	CTGCTTCACCTTGGCCTACA	64.909	39.3605	100	12_121401605_121401624	TGTAGGCCAAGGTGAAGCAG	1	0.0347846	0	1	0	0.0790901	0,0,0.0382352830260643,0.114118457415875	476	1	0	0	68	407
CAD locus	rs71076693	sgRNA_22302	TTAATTCAGCTGCTTCACCT	65.738	39.6638	100	12_121401614_121401633	AGGTGAAGCAGCTGAATTAA	1	0.118217	0.0765674	1	0	0.131025	0.0108190476401524,0.0359519488536514,0.144360902372932,0.302109941378059	169	1	0	0	17	151
CAD locus	rs2251468	sgRNA_11825	ACACTTCAGGCAACTTTCCC	67.2478	40.2085	100	12_121405095_121405114	GGGAAAGTTGCCTGAAGTGT	1	0.0775189	0.0334423	1	0	0.123477	0,0.0100021191006569,0.0902494331992744,0.215659340906746	186	1	0	1	19	165
CAD locus	rs2251468	sgRNA_11826	AGGTTCTCTGGCAGTTTGAC	75.4233	42.995	100	12_121405128_121405147	AGGTTCTCTGGCAGTTTGAC	1	0.0477624	0.0175879	1	0	0.0990263	0,0,0.057734185046786,0.114414918473991	150	1	0	0	8	141
CAD locus	rs2251468	sgRNA_11830	GGTTCTCTGGCAGTTTGACT	67.2041	40.1928	100	12_121405129_121405148	GGTTCTCTGGCAGTTTGACT	1	0.0620181	0.0145588	1	0	0.114968	0,0,0.0675324675925788,0.204997553190344	237	1	0	3	16	217
CAD locus	rs2251468	sgRNA_11833	TTGACTGGGGAGTCTGACTC	62.155	38.3306	100	12_121405143_121405162	TTGACTGGGGAGTCTGACTC	1	0.131759	0.0928571	1	0.00131868	0.124328	0.0233333333595317,0.0481672932055608,0.182411705868588,0.288600288600289	195	1	0	1	14	179
CAD locus	rs2251468	sgRNA_11827	AGTCTGACTCAGGAACAACA	63.0929	38.6852	100	12_121405153_121405172	AGTCTGACTCAGGAACAACA	1	0.123357	0.120145	1	0	0.120131	0,0.0335709343259209,0.160721063532863,0.252269575227073	260	1	0	1	22	236
CAD locus	rs35145830	sgRNA_14575	TCAGAATTGCACACATGAAA	46.7223	31.844	100	12_121414008_121414027	TCAGAATTGCACACATGAAA	1	0.0979412	0.0544892	1	0	0.119042	0,0.0259472209871148,0.125262605018645,0.232612781993163	352	1	0	4	23	324
CAD locus	rs35145830	sgRNA_14572	CAGAATTGCACACATGAAAT	53.1939	34.7232	100	12_121414009_121414028	CAGAATTGCACACATGAAAT	1	0.148181	0.115973	1	0.00182705	0.117102	0.0405714284990879,0.0673469388193878,0.169250392356421,0.296917293233175	538	1	0	3	57	477
CAD locus	rs1169288	sgRNA_04964	CTGGCGGCCCTGCTCGAGTC	87.4377	46.6489	100	12_121416608_121416627	CTGGCGGCCCTGCTCGAGTC	1	0.081453	0.0504579	1	0.00708383	0.119414	0.0154911343010369,0.0291777485610859,0.0866715701015056,0.163522018782585	92	1	0	0	5	86
CAD locus	rs1169288	sgRNA_04974	TGGCGGCCCTGCTCGAGTCA	92.7271	48.1132	100	12_121416609_121416628	TGGCGGCCCTGCTCGAGTCA	1	0.0801854	0.0355042	1	0.00122343	0.142712	0.00626319326719529,0.0124719012519958,0.0959084167756426,0.151623529664988	58	1	0	0	3	54
CAD locus	rs1169288	sgRNA_04963	CTGACTCGAGCAGGGCCGCC	76.982	43.4971	100	12_121416610_121416629	GGCGGCCCTGCTCGAGTCAG	1	0.101878	0.0587561	1	0	0.141167	0,0.00304225288003653,0.154385964960526,0.273428571437857	110	1	0	0	7	102
CAD locus	rs1169288	sgRNA_04970	GCTCAGCCCTGACTCGAGCA	84.5886	45.8255	100	12_121416618_121416637	TGCTCGAGTCAGGGCTGAGC	1	0.0862691	0.061612	1	0.00381043	0.111147	0.0163032280228486,0.0340678732520224,0.10445588901037,0.16222448972181	154	1	0	0	13	140
CAD locus	rs1169288	sgRNA_04973	TGCTCAGCCCTGACTCGAGC	83.5305	45.5132	100	12_121416619_121416638	GCTCGAGTCAGGGCTGAGCA	1	0.0411606	0.0163004	1	0	0.0997176	0,0.0021311409061086,0.0489135299797275,0.0961793310962548	122	1	0	0	10	111
CAD locus	rs2244608	sgRNA_00884	ACTCAGAAGGGGGGCTCGTT	93.5107	48.3233	100	12_121416959_121416978	AACGAGCCCCCCTTCTGAGT	1	0.0584473	0.0224913	1	0	0.129307	0,0,0.0621746881688414,0.145658263512605	71	1	0	0	2	68
CAD locus	rs2244608	sgRNA_00904	TCATGGGGACTCAACTCAGA	76.7499	43.4229	100	12_121416972_121416991	TCTGAGTTGAGTCCCCATGA	1	0.10274	0.06122	1	0	0.127099	0,0.0233027853213453,0.123244297711817,0.256604718920231	130	1	0	0	10	119
CAD locus	rs2244608	sgRNA_00903	TCAGCCTTTAGCCTAGTTGC	82.037	45.0661	100	12_121416995_121417014	TCAGCCTTTAGCCTAGTTGC	1	0.100481	0.0740076	1	0.00323232	0.119989	0.0131191523103221,0.030048076875,0.126623376737338,0.220157563053209	117	1	0	1	5	110
CAD locus	rs2244608	sgRNA_00888	CAGCCTTTAGCCTAGTTGCT	80.5274	44.6067	100	12_121416996_121417015	CAGCCTTTAGCCTAGTTGCT	1	0.0694677	0.0288889	1	0	0.125125	0,0,0.069642857115,0.194799253071765	117	1	0	0	11	105
CAD locus	rs2244608	sgRNA_00890	CTTCCCAGCAACTAGGCTAA	79.4055	44.2604	100	12_121417002_121417021	TTAGCCTAGTTGCTGGGAAG	1	0.145988	0.0971489	1	0.00118778	0.150479	0.0154051028344011,0.0437018557077659,0.201665521802885,0.340663380846729	130	1	0	0	7	122
CAD locus	rs56320023	sgRNA_18627	CAGCCTCTAATGGCGCCTGC	87.9383	46.7911	100	12_121417489_121417508	GCAGGCGCCATTAGAGGCTG	1	0.0942976	0.0285714	1	0	0.160453	0.00132352941358289,0.00864517428038594,0.113618524447017,0.23677928330492	80	1	0	0	9	70
CAD locus	rs56320023	sgRNA_18634	CGTTCTACATCCCCATCCGC	88.8253	47.041	100	12_121417511_121417530	CGTTCTACATCCCCATCCGC	1	0.143076	0.0989011	1	0	0.169343	0.0163300699581483,0.0468864468161172,0.160157919975616,0.351594219694279	58	1	0	0	0	57
CAD locus	rs56320023	sgRNA_18638	GGGGAGTCCGCCAGCGGATG	89.4796	47.2239	100	12_121417524_121417543	CATCCGCTGGCGGACTCCCC	1	0.086675	0.0593692	1	0	0.117938	0.0155795621088377,0.0393829458817917,0.102213576088017,0.162470845132571	79	1	0	0	3	75
CAD locus	rs56320023	sgRNA_18632	CGGGGAGTCCGCCAGCGGAT	92.0539	47.9313	100	12_121417525_121417544	ATCCGCTGGCGGACTCCCCG	1	0.0849861	0.0233918	1	0	0.166755	0,0,0.11844023336188,0.187274909740816	41	1	0	0	1	39
CAD locus	rs56320023	sgRNA_18624	ACGGGGAGTCCGCCAGCGGA	89.1835	47.1413	100	12_121417526_121417545	TCCGCTGGCGGACTCCCCGT	1	0.12173	0.0814815	1	0.016572	0.150591	0.0287823631960058,0.0521374224774084,0.139466312669266,0.221647773102462	47	1	0	0	3	43
CAD locus	rs1183910	sgRNA_05387	GGAGGTTAAGCAAAGAATCA	58.9411	37.0836	100	12_121420807_121420826	GGAGGTTAAGCAAAGAATCA	1	0.173593	0.136054	1	0.00326667	0.148144	0.0246025641370256,0.0832632903482917,0.22857142844,0.342932844937203	239	1	0	1	18	219
CAD locus	rs1183910	sgRNA_05389	TTAAGCAAAGAATCAAGGCC	44.5782	30.8333	100	12_121420812_121420831	TTAAGCAAAGAATCAAGGCC	1	0.124837	0.0891375	1	0.000990295	0.122392	0.0137774294517712,0.0324293653069068,0.176406926410498,0.289365407382645	470	1	0	2	40	427
CAD locus	rs1183910	sgRNA_05383	CAGTGTGGGGGCTTTAGACC	82.1941	45.1135	100	12_121420833_121420852	GGTCTAAAGCCCCCACACTG	1	0.100676	0.0347374	1	0.000897868	0.152758	0.00436624634450341,0.0117713752655122,0.137433516000951,0.292501616078467	166	1	0	0	8	157
CAD locus	rs1169292	sgRNA_04978	CCGTCCCTGAGTCTATGTGT	83.0042	45.3564	100	12_121426477_121426496	CCGTCCCTGAGTCTATGTGT	1	0.108934	0.0656566	1	0	0.138159	0.00785226956174812,0.0255382123792946,0.149453573723249,0.242277593589759	87	1	0	0	2	84
CAD locus	rs1169292	sgRNA_04985	GGGGCCTACACATAGACTCA	89.3726	47.1941	100	12_121426484_121426503	TGAGTCTATGTGTAGGCCCC	1	0.126875	0.0942308	1	0.00289655	0.146795	0.011903409090625,0.0405703087273031,0.15592207784226,0.245913043464348	63	1	0	0	3	59
CAD locus	rs1169292	sgRNA_04990	TGAGTCTATGTGTAGGCCCC	82.5147	45.2099	100	12_121426484_121426503	TGAGTCTATGTGTAGGCCCC	1	0.0816483	0.0406445	1	0.00238636	0.127496	0.00638605410331712,0.0203383264272986,0.0909090907060606,0.185814185713487	97	1	0	1	5	90
CAD locus	rs1169292	sgRNA_04977	AGGGGCCTACACATAGACTC	84.9889	45.9427	100	12_121426485_121426504	GAGTCTATGTGTAGGCCCCT	1	0.125787	0.0990728	1	0.00389864	0.136543	0.0215970069120617,0.0451083638939072,0.154824391387773,0.222731092728916	80	1	0	1	4	74
CAD locus	rs1169292	sgRNA_04984	GAGTCTATGTGTAGGCCCCT	78.0841	43.8468	100	12_121426485_121426504	GAGTCTATGTGTAGGCCCCT	1	0.114886	0.0735294	1	0	0.151594	0,0.00303981009026239,0.169084249304322,0.309523809654762	91	1	0	1	3	86
CAD locus	rs1169294	sgRNA_05010	TTGACAAGGTTCCAGCACCC	72.5771	42.0549	100	12_121426547_121426566	TTGACAAGGTTCCAGCACCC	1	0.109829	0.0626261	1	0	0.147842	0,0.000874125876311189,0.151673789387034,0.245901515273598	128	1	0	1	13	113
CAD locus	rs1169294	sgRNA_04991	AGGACCGCAGCCCCACCTAT	88.456	46.9372	100	12_121426567_121426586	AGGACCGCAGCCCCACCTAT	1	0.122946	0.0829766	1	0	0.156077	0,0.02431144712945,0.15798761616822,0.281771115592988	66	1	0	0	3	62
CAD locus	rs1169294	sgRNA_04993	ATAGGTGGGGCTGCGGTCCT	73.4729	42.3541	100	12_121426567_121426586	AGGACCGCAGCCCCACCTAT	1	0.0954005	0.0489711	1	0.00111111	0.133042	0.00659072700456358,0.0200746223358479,0.116883116988312,0.20136363630039	148	1	0	1	11	135
CAD locus	rs1169294	sgRNA_05000	GGACCGCAGCCCCACCTATG	82.5934	45.2335	100	12_121426568_121426587	GGACCGCAGCCCCACCTATG	1	0.138112	0.109244	1	0	0.139722	0.0178300653373325,0.0410830998379085,0.192307692065934,0.253911175236934	89	1	0	0	4	84
CAD locus	rs1169294	sgRNA_05001	GGACGGGATCTGCTCAGCAA	78.2133	43.8875	100	12_121426602_121426621	TTGCTGAGCAGATCCCGTCC	1	0.132216	0.0952375	1	0.00854732	0.140319	0.0259794826606843,0.0410236823004202,0.174894549614816,0.248305588368975	80	1	0	0	8	71
CAD locus	rs1169300	sgRNA_05020	GTTCTAGCTGTAAGCTCCTC	77.598	43.693	100	12_121431196_121431215	GTTCTAGCTGTAAGCTCCTC	1	0.108104	0.0448644	1	0	0.1729	0,0.00914876253915314,0.127215267458118,0.284730115424345	78	1	0	1	3	73
CAD locus	rs1169300	sgRNA_05019	GCTCCTCTGGTTCAGCGCCA	82.9388	45.3369	100	12_121431209_121431228	GCTCCTCTGGTTCAGCGCCA	1	0.039667	0.0125305	1	0	0.106806	0,0,0.038011695952381,0.083502024458502	101	1	0	0	5	95
CAD locus	rs1169300	sgRNA_05023	TTGCCATGGCGCTGAACCAG	80.995	44.7499	100	12_121431215_121431234	CTGGTTCAGCGCCATGGCAA	1	0.131376	0.0761905	1	0	0.180236	0.00919117645465686,0.0235294118,0.160427807116883,0.2727272727	81	1	0	1	5	74
CAD locus	rs1169300	sgRNA_05018	CAAGGTCAGGGGAATGGACG	68.5951	40.6863	100	12_121431252_121431271	CAAGGTCAGGGGAATGGACG	1	0.0807876	0.0412341	1	0.000570364	0.110655	0.00863369219312252,0.0176383655703477,0.0985714636886292,0.196108128335585	243	1	0	1	12	229
CAD locus	rs1169300	sgRNA_05013	AAGGTCAGGGGAATGGACGA	73.4787	42.356	100	12_121431253_121431272	AAGGTCAGGGGAATGGACGW	1	0.0945295	0.06875	1	0.0010175	0.102	0.014190964568928,0.0317460316468254,0.116883116953247,0.19980019990343	249	1	0	0	20	228
CAD locus	rs1169301	sgRNA_05027	AGTGGCCAGTACCCCACTCA	79.5452	44.3037	100	12_121431284_121431303	AGTGGCCAGTACCCCACTCA	1	0.168023	0.112903	1	0.01373	0.160966	0.0375334820928125,0.073739495706145,0.218487395036765,0.328730650271904	93	1	0	0	3	89
CAD locus	rs1169301	sgRNA_05033	GAAAGCCGTGAGTGGGGTAC	82.8411	45.3077	100	12_121431292_121431311	GTACCCCACTCACGGCTTTC	1	0.099965	0.0692063	1	0	0.128142	0.00187631974780468,0.0189019608011925,0.135200384420626,0.248263393114612	98	1	0	0	12	85
CAD locus	rs1169301	sgRNA_05026	AGGCACAGAAAGCCGTGAGT	80.9301	44.73	100	12_121431299_121431318	ACTCACGGCTTTCTGTGCCT	1	0.0567513	0.0184552	1	0	0.108157	0,0.00413265305663265,0.0721804511037594,0.132954545541136	181	1	0	0	14	166
CAD locus	rs1169301	sgRNA_05029	CAGGCACAGAAAGCCGTGAG	76.9487	43.4864	100	12_121431300_121431319	CTCACGGCTTTCTGTGCCTG	1	0.0764111	0.0401338	1	0.00174825	0.115075	0.0074866309684492,0.0160791589045145,0.0954545455159091,0.166586538328005	181	1	0	2	16	162
CAD locus	rs1169301	sgRNA_05032	CTGCAGAGTTCACCCATGCA	74.0103	42.5321	100	12_121431317_121431336	CTGCAGAGTTCACCCATGCA	1	0.110192	0.0692144	1	0.00387931	0.125287	0.0229151785280179,0.0377009895269161,0.140525109677204,0.23553421373671	142	1	0	0	10	131
CAD locus	rs2259820	sgRNA_11893	TGTGCCGGTCATCAACAGCA	88.1147	46.8409	100	12_121435302_121435321	TGTGCCGGTCATCAACAGCA	1	0.0859431	0.047619	1	0	0.14755	0,0,0.0996586134318365,0.185007610564439	68	1	0	0	2	65
CAD locus	rs2259820	sgRNA_11891	GTGCCGGTCATCAACAGCAT	87.3187	46.615	100	12_121435303_121435322	GTGCCGGTCATCAACAGCAT	1	0.144529	0.0915751	1	0.00806253	0.157427	0.0319308736296483,0.0504201680659664,0.171668667760864,0.327016614792441	57	1	0	0	1	55
CAD locus	rs2259820	sgRNA_11883	CTGCCCATGCTGTTGATGAC	74.8302	42.8017	100	12_121435309_121435328	GTCATCAACAGCATGGGCAG	1	0.0988913	0.0577201	1	0.00165926	0.13115	0.00961538461538461,0.028354978366039,0.132067427358643,0.212121211887879	151	1	0	3	13	134
CAD locus	rs2259820	sgRNA_11890	GTAGGAGGGGTGCAGCGGCT	64.2814	39.1288	100	12_121435364_121435383	AGCCGCTGCACCCCTCCTAC	1	0.055283	0.00432561	1	0	0.107043	0,0,0.0673076924086538,0.169515198472399	237	1	0	3	20	213
[truncated: 6,363 more rows]
