# Supplementary material for: Multimodal CRISPR perturbations of GWAS loci associated with coronary artery disease in vascular endothelial cells
Source: PLoS Genet. 2023 Mar 16;19(3):e1010680. doi: 10.1371/journal.pgen.1010680 (PMC10047545; doi:10.1371/journal.pgen.1010680)
Supplement: S3 Table — The Variant saturation number is caculated by dividing Variants tested by Variants designed. "1" in the column Locus with 1 hit indicated that at least one of the variants tested was significant in the CRISPR screens. For each GWAS locus, we list the total number and identifiers of the hits in the CRISPR screens. We report the closest genes and the assigned biological pathways based on Klarin et al, Nature Genetics, 2017. (XLSX) [file pgen.1010680.s014.xlsx]

## Sheet: S3 Table
S3 Table. For each GWAS coronary artery disease (CAD) locus, we report the number of variants in linkage disequilibrium (LD) for which we designed (Variants designed) and experimentally tested (Variants tested) at least 2 sgRNAs. The Variant saturation number is caculated by dividing Variants tested by Variants designed. "1" in the column Locus with 1 hit indicated that at least one of the varian…
Sentinel_rsID	LocusID	Variants designed	Variants tested	Variant saturation (%)	Locus with 1 hit	Total hits	Hits list	Key gene	Pathway
rs11206510	1	1	1	100	0	0		PCSK9	Lipid
rs9970807	2	22	22	100	0	0		PLPP3	Inflammation, adhesion, migration
rs7528419	3	11	9	81.8182	0	0		SORT1	Lipid
rs11810571	4	28	20	71.4286	0	0		TDRKH	Unknown
rs6689306	5	32	18	56.25	0	0		IL6R	Inflammation, adhesion, migration
rs1892094	6	18	12	66.6667	0	0		ATP1B1	Unknown
rs6700559	7	38	17	44.7368	0	0		DDX59	Unknown
rs2820315	8	53	44	83.0189	1	1	rs11450190	LMOD1	Proliferation, remodeling, ECM
rs67180937	9	34	23	67.6471	1	3	rs17163345_rs17163363_rs2291834	MIA3/AIDA	Proliferation, remodeling, ECM
rs16986953	10	1	1	100	0	0		AK097927	Unknown
rs7568458	13	59	40	67.7966	1	3	rs1078004_rs5832649_rs10172544	MAT2A/GGCX	Unknown
rs17678683	14	2	2	100	1	1	rs17740744	ZEB2	Unknown
rs17517928	16	6	5	83.3333	1	1	2:216304770	FN1	Proliferation, remodeling, ECM
rs1250229	17	15	14	93.3333	0	0		FN1	Proliferation, remodeling, ECM
rs2571445	18	13	13	100	0	0		TNS1	Unknown
rs2972146	19	94	71	75.5319	0	0		LOC646736	Unknown
rs748431	20	5	3	60	1	1	rs903065	FGD5	Unknown
rs7623687	21	19	10	52.6316	0	0		RHOA	Unknown
rs17843797_rs142695226	22	14	8	57.1429	0	0		UMPS	Inflammation, adhesion, migration
rs12493885	24	186	134	72.043	1	1	rs1624917	ARHGEF26	Inflammation, adhesion, migration
rs17087335	25	39	25	64.1026	0	0		REST/NOA1	Proliferation, remodeling, ECM
rs10857147	26	9	7	77.7778	0	0		FGF5	Unknown
rs7678555	27	4	3	75	0	0		LINC02502	Unknown
rs4593108	28	28	20	71.4286	0	0		EDNRA	Tone, nitric oxide
rs72689147	29	26	21	80.7692	1	1	rs10517620	GUCY1A3	Tone, nitric oxide
rs1800449	30	5	5	100	1	1	rs2288393	LOX	Proliferation, remodeling, ECM
rs273909	31	3	3	100	0	0		SLC22A4/5	Unknown
rs246600	32	3	3	100	0	0		ARHGAP26	Unknown
rs932344	33	13	12	92.3077	0	0		ADTRP/C6orf105	Unknown
rs9349379	34	1	1	100	0	0		PHACTR1	Unknown
rs6909752	35	23	22	95.6522	0	0		HDGFL1	Unknown
rs3822921	36	4	1	25	0	0		ANKS1A	Unknown
rs56336142	37	6	5	83.3333	0	0		KCNK5	Unknown
rs55730499_rs2315065	38	7	3	42.8571	1	1	rs118039278	LPA	Lipid
rs2107595	39	3	2	66.6667	0	0		HDAC9	Unknown
rs68170813	40	12	9	75	0	0		BCAP29	Unknown
rs11556924	41	2	1	50	0	0		ZC3HC1	Proliferation, remodeling, ECM
rs10237377	42	14	11	78.5714	0	0		PARP12	Thrombosis
rs3918226	43	1	1	100	0	0		NOS3	Tone, nitric oxide
rs17411031	44	86	71	82.5581	0	0		LPL	Lipid
rs2001846	45	5	3	60	0	0		TRIB1	Lipid
rs2891168	46	60	42	70	1	2	rs944797_rs4977575	CDKN2BAS	Proliferation, remodeling, ECM
rs2487928	48	9	9	100	0	0		KIAA1462	Unknown
rs1870634	49	11	9	81.8182	0	0		CXCL12	Inflammation, adhesion, migration
rs1412444	50	14	13	92.8571	0	0		LIPA	Lipid
rs11191416	51	140	94	67.1429	1	2	rs78260931_rs79668541	CYP17A1/CNNM2/NT5C2	Unknown
rs10840293	52	24	18	75	0	0		SWAP70	Proliferation, remodeling, ECM
rs3993105	53	80	70	87.5	1	2	rs986720_rs900145	ARNTL	Unknown
rs12801636	54	6	6	100	1	1	rs1078457	PCNX3	Unknown
rs590121	55	13	13	100	0	0		SERPINH1	Unknown
rs2128739	56	7	7	100	0	0		PDGFD	Proliferation, remodeling, ECM
rs964184	57	2	2	100	0	0		APOA1/5	Lipid
rs10841443	58	15	9	60	0	0		LINC02398	Unknown
rs2681472	59	30	20	66.6667	0	0		ATP2B1	Unknown
rs11065979	60	17	13	76.4706	0	0		SH2B3	Unknown
rs2244608_rs2258287	61	42	25	59.5238	0	0		HNF1A	Lipid
rs11057401	62	111	96	86.4865	1	1	rs12311848	CCDC92/ZNF664	Insulin
rs11057830	63	10	5	50	0	0		SCARB1	Unknown
rs1924981	64	14	12	85.7143	0	0		FLT1	Proliferation, remodeling, ECM
rs11617955	65	1	1	100	0	0		COL4A1	Proliferation, remodeling, ECM
rs11838776	66	8	6	75	1	1	rs75345389	COL4A2	Proliferation, remodeling, ECM
rs10139550	67	3	3	100	0	0		HHIPL1	Unknown
rs6494488	68	6	5	83.3333	0	0		RBPMS2	Unknown
rs56062135	69	7	7	100	0	0		SMAD3	Proliferation, remodeling, ECM
rs4468572	70	77	46	59.7403	1	1	rs7182103	ADAMTS7	Proliferation, remodeling, ECM
rs8042271	71	5	2	40	0	0		MFGE8/ABHD2	Unknown
rs2521501	72	15	13	86.6667	1	1	rs12906125	FURIN/FES	Unknown
rs1050362	73	58	50	86.2069	1	2	rs2240243_rs2074626	DHX38	Unknown
rs3851738	74	312	177	56.7308	1	3	rs7200616_rs4888391_rs12149063	CFDP1	Unknown
rs7500448	75	1	1	100	0	0		CDH13	Insulin
rs9914266	76	156	95	60.8974	1	2	rs12603592_rs216179	SMG6	Unknown
rs7214245	77	32	28	87.5	0	0		RAI1/PEMT/RASD1	Unknown
rs17608766	78	5	5	100	1	1	rs76774446	GOSR2	Unknown
rs7212798	80	170	113	66.4706	1	2	rs60894440_rs71962021	BCAS3	Proliferation, remodeling, ECM
rs1867624	81	5	3	60	0	0		PECAM1	Inflammation, adhesion, migration
rs663129	82	26	19	73.0769	1	2	rs6567160_rs663129	PMAIP1	Unknown
rs56289821	83	52	21	40.3846	0	0		LDLR	Lipid
rs8108632	84	12	4	33.3333	0	0		TGFB1	Unknown
rs4420638	85	8	2	25	0	0		APOE/C1	Lipid
rs1964272	86	3	1	33.3333	0	0		GIPR/SNRPD2/QPCTL	Unknown
rs867186	87	188	119	63.2979	1	3	rs8124662_rs11905081_rs945961	PROCR	Thrombosis
rs28451064	88	3	2	66.6667	0	0		KCNE2	Unknown
rs180803	89	184	112	60.8696	1	2	rs62233069_rs62233075	POM121L9P/ADORA2A	Unknown
