# Supplementary material for: Multimodal CRISPR perturbations of GWAS loci associated with coronary artery disease in vascular endothelial cells
Source: PLoS Genet. 2023 Mar 16;19(3):e1010680. doi: 10.1371/journal.pgen.1010680 (PMC10047545; doi:10.1371/journal.pgen.1010680)
Supplement: S4 Table — The Beta corresponds to the effect when comparing sgRNA normalized counts between the top and the bottom 10% FACS fractions. For each variant, we provide the Variant Effect Predictor’s most severe annotation. We also annotated variant if they map (1 = overlap) to ATAC-seq peaks in resting teloHAEC (NT) or teloHAEC stimulated for 4h or 24h with TNFalpha. The ATAC-seq data is from Lalonde et al., Genome Biology, 2019. We also used chromatin states predictions from endothelial cells from the EpiMap Project to annotate all tested variants (Boix et al., Nature, 2021). The definition of each EpiMap cell type and chromatin state can be found at: https://personal.broadinstitute.org/cboix/epimap/metadata/Short_Metadata.html and https://www.nature.com/articles/s41586-020-03145-z/figures/7. We used the following chromatin states to define enhancers: EnhG1, EnhG2, EnhA1, EnhA2, EnhWk. Although we present results for all SNPs tested in our screens, our donwstream analyses only considered SNPs with FDR<10% that were tested with at least 2 high-quality sgRNAs. (XLSX) [file pgen.1010680.s015.xlsx]

## Sheet: S4 Table
S4 Table. Variant-level results for all pooled CRISPR screens for endothelial cell readouts. nr_sgRNA, number of sgRNAs that targeted the variant/gene; Beta, SE, zscore, pvalue and false discovery rate (FDR) are statistics generated by MAGECK; FACS_phenotype, cellular readouts. The Beta corresponds to the effect when comparing sgRNA normalized counts between the top and the bottom 10% FACS fracti…
Variant_locus/Gene	nr_sgRNA	Beta	SE	zscore	pvalue	FDR	FACS_phenotype	sgRNA_group	Cas9_variant	VEP_MostSevereAnnotation	ATAC (NT)	ATAC (4h)	ATAC (24h)	EDTH.BRN.MICV.ENDOTH_BSS00143	EDTH.DERM.BLD.VES.ENDOTH_BSS00258	EDTH.EMB.KDNY.CAP.ENDOTH_BSS01077	EDTH.GLOM.ENDOTH_BSS00387	EDTH.LNG.ART.ENDOTH_BSS01465	EDTH.LNG.MICV.ENDOTH_BSS01206	EDTH.UBM.VEIN.ENDOTH_BSS00296	links_by_group.endothelial.genename
rs2052074	5	-0.070838	0.0752411	-0.94148	0.45885	0.94101	Ca2+	CAD_loci	Cas9	intron_variant	0	0	0	Quies	Quies	Quies	Quies	Quies	Quies	Quies	.
rs35739466	5	0.11037	0.111084	0.99357	0.28098	0.88955	Ca2+	CAD_loci	Cas9	regulatory_region_variant	0	0	0	EnhWk	Quies	Quies	Quies	Quies	Quies	Quies	.
rs357476	2	-0.11938	0.0856569	-1.3937	0.41249	0.93841	Ca2+	CAD_loci	Cas9	intron_variant	0	0	0	Quies	Quies	Quies	Quies	Quies	Quies	Quies	.
rs2296285	3	-0.25206	0.114886	-2.194	0.0421	0.712	Ca2+	CAD_loci	Cas9	intron_variant	0	0	0	Quies	Quies	Quies	Quies	Quies	Quies	Tx	.
rs216204	3	0.18074	0.151336	1.1943	0.18212	0.84615	Ca2+	CAD_loci	Cas9	intron_variant	0	0	0	Tx	Tx	Tx	TxWk	Tx	Tx	Tx	.
rs3753292	5	-0.0061258	0.0583465	-0.10499	0.94891	0.99504	Ca2+	CAD_loci	Cas9	intron_variant	0	0	0	TxWk	TxWk	TxWk	TxWk	Tx	Tx	TxWk	.
rs6503321	1	-0.15519	0.140685	-1.1031	0.45743	0.94101	Ca2+	CAD_loci	Cas9	intron_variant	0	1	0	EnhA1	EnhA1	EnhA1	EnhA1	EnhA1	EnhA1	EnhA1	.
rs11057840	5	0.054513	0.0729417	0.74735	0.58893	0.96737	Ca2+	CAD_loci	Cas9	intron_variant	0	0	0	TxWk	TxWk	TxWk	TxWk	TxWk	TxWk	Quies	.
rs2681472	4	-0.0782	0.0752285	-1.0395	0.45128	0.94101	Ca2+	CAD_loci	Cas9	intron_variant	0	0	0	TxWk	TxWk	TxWk	TxWk	TxWk	TxWk	TxWk	.
rs10832014	3	-0.038842	0.0656425	-0.59172	0.75118	0.99068	Ca2+	CAD_loci	Cas9	upstream_gene_variant	0	0	0	ReprPC	ReprPC	ReprPC	ReprPC	ReprPC	ReprPC	ReprPC	.
rs71962021	5	-0.289	0.0870351	-3.3205	0.0033113	0.25	Ca2+	CAD_loci	Cas9	intron_variant	0	0	0	Quies	Quies	Quies	Quies	Quies	Quies	Quies	.
rs2644135	5	0.010321	0.0766904	0.13458	0.92053	0.992	Ca2+	CAD_loci	Cas9	upstream_gene_variant	0	0	0	TxWk	TxWk	ReprPCWk	TxWk	TxWk	TxWk	ReprPCWk	.
rs2410625	5	0.069265	0.0834207	0.83031	0.49622	0.95364	Ca2+	CAD_loci	Cas9	intergenic_variant	0	0	0	Quies	Quies	Quies	Quies	Quies	Quies	Quies	.
rs2819346	5	-0.10107	0.0667129	-1.515	0.28524	0.89089	Ca2+	CAD_loci	Cas9	intron_variant	0	0	0	EnhWk	Quies	Quies	Quies	Quies	Quies	Quies	.
rs2072141	5	-0.049736	0.0795102	-0.62553	0.61306	0.96863	Ca2+	CAD_loci	Cas9	intron_variant	1	1	1	Tx	Tx	Tx	Tx	Tx	Tx	Tx	.
rs2458993	3	-0.033763	0.0936742	-0.36043	0.7824	0.992	Ca2+	CAD_loci	Cas9	intergenic_variant	0	0	0	Het	Quies	Quies	Het	Quies	Quies	Het	.
rs894211	5	-0.05315	0.0543856	-0.97728	0.58704	0.96734	Ca2+	CAD_loci	Cas9	regulatory_region_variant	0	0	0	Quies	Quies	Quies	Quies	Quies	Quies	Quies	.
rs35952313	2	0.41096	0.205254	2.0022	0.029328	0.65957	Ca2+	CAD_loci	Cas9	intron_variant	0	0	0	Quies	ReprPCWk	Quies	Quies	Quies	ReprPCWk	TxWk	.
rs62233132	5	0.10843	0.0754348	1.4374	0.28855	0.89089	Ca2+	CAD_loci	Cas9	intron_variant	0	0	0	TxWk	TxWk	TxWk	TxWk	TxWk	TxWk	TxWk	.
rs7934154	3	0.035016	0.115431	0.30335	0.77483	0.992	Ca2+	CAD_loci	Cas9	intron_variant	0	0	0	Quies	Quies	Quies	Quies	Quies	Quies	ReprPCWk	.
rs201616013	1	0.093703	0.108448	0.86404	0.64096	0.9728	Ca2+	CAD_loci	Cas9	intron_variant	0	0	0	Quies	Quies	Quies	Quies	Quies	Quies	ReprPCWk	.
rs17115100	5	-0.03238	0.0525837	-0.61578	0.75024	0.99068	Ca2+	CAD_loci	Cas9	non_coding_transcript_exon_variant	0	0	0	ReprPC	Quies	Quies	Quies	Quies	Quies	ReprPCWk	.
rs10743118	3	0.0097105	0.0742109	0.13085	0.92668	0.992	Ca2+	CAD_loci	Cas9	intron_variant	0	0	0	TxWk	Tx	Tx	TxWk	TxWk	TxWk	Tx	.
rs62233071	4	0.0096839	0.0837925	0.11557	0.93094	0.992	Ca2+	CAD_loci	Cas9	intron_variant	0	0	0	TxWk	TxWk	TxWk	TxWk	TxWk	TxWk	EnhWk	.
rs11057408	3	-0.16579	0.0808613	-2.0503	0.16131	0.82742	Ca2+	CAD_loci	Cas9	intron_variant	0	0	0	TxWk	TxWk	TxWk	TxWk	TxWk	TxWk	TxWk	.
rs5760293	3	0.071577	0.0809292	0.88444	0.56291	0.96141	Ca2+	CAD_loci	Cas9	upstream_gene_variant	0	0	0	Quies	Quies	Quies	Quies	Quies	Quies	Quies	.
rs7416415	4	-0.035981	0.0985835	-0.36498	0.73273	0.99068	Ca2+	CAD_loci	Cas9	intron_variant	0	0	0	ReprPC	ReprPCWk	Quies	ReprPCWk	ReprPCWk	ReprPCWk	ReprPC	.
rs9907229	4	-0.090934	0.148816	-0.61105	0.37701	0.92807	Ca2+	CAD_loci	Cas9	intron_variant	0	0	0	Quies	Quies	Quies	Quies	Quies	Quies	Quies	.
rs4638157	3	-0.12054	0.087234	-1.3818	0.31504	0.89089	Ca2+	CAD_loci	Cas9	intron_variant	0	0	0	Quies	Quies	Quies	Quies	Quies	Quies	Quies	.
rs2689330	1	-0.18982	0.119632	-1.5867	0.37133	0.9268	Ca2+	CAD_loci	Cas9	intron_variant	0	0	0	Quies	Quies	Quies	Quies	Quies	Quies	Quies	.
rs17411133	3	0.022797	0.0861142	0.26473	0.85289	0.992	Ca2+	CAD_loci	Cas9	intergenic_variant	0	0	0	Quies	Quies	ReprPCWk	ReprPCWk	ReprPCWk	Quies	Quies	.
rs61882122	5	0.19524	0.0898481	2.173	0.065752	0.75962	Ca2+	CAD_loci	Cas9	intron_variant	1	1	1	TssBiv	TssFlnkU	TssBiv	TssFlnk	TssA	TssFlnkU	TssFlnk	.
rs2678204	5	0.12968	0.144175	0.89946	0.19726	0.84818	Ca2+	CAD_loci	Cas9	intron_variant	0	0	0	Quies	Quies	EnhWk	EnhWk	Quies	Quies	EnhWk	.
rs1441753	5	0.076275	0.0572034	1.3334	0.45695	0.94101	Ca2+	CAD_loci	Cas9	regulatory_region_variant	0	0	0	Quies	Quies	Quies	Quies	Quies	Quies	Quies	.
rs3766039	5	-0.013063	0.148707	-0.087844	0.8964	0.992	Ca2+	CAD_loci	Cas9	intron_variant	0	0	0	TxWk	TxWk	TxWk	TxWk	TxWk	TxWk	TxWk	.
rs357497	4	0.15605	0.161056	0.96892	0.15989	0.82641	Ca2+	CAD_loci	Cas9	intron_variant	0	0	0	Quies	Quies	Quies	Quies	Quies	Quies	EnhWk	.
rs374982520	5	-0.018892	0.0723554	-0.2611	0.8543	0.992	Ca2+	CAD_loci	Cas9	intergenic_variant	0	0	0	Quies	Quies	Quies	Quies	Quies	Quies	Quies	.
rs3822921	5	-0.068624	0.0641646	-1.0695	0.47588	0.94101	Ca2+	CAD_loci	Cas9	3_prime_UTR_variant	0	0	0	EnhG1	EnhWk	TxWk	TxWk	TxWk	TxWk	Tx	.
rs10935972	5	0.0016197	0.0901085	0.017975	0.98817	0.99619	Ca2+	CAD_loci	Cas9	intron_variant	0	0	0	Quies	Quies	Quies	Quies	Quies	Quies	Quies	.
rs2203452	1	-0.2989	0.193801	-1.5423	0.1561	0.81683	Ca2+	CAD_loci	Cas9	intergenic_variant	0	0	0	Quies	Quies	Quies	Quies	Quies	Quies	Het	.
rs454837	1	-0.36889	0.161943	-2.2779	0.095553	0.78327	Ca2+	CAD_loci	Cas9	intron_variant	0	0	0	Quies	Quies	Quies	Quies	Quies	Quies	Quies	.
rs2571461	5	0.095707	0.0696253	1.3746	0.3491	0.90552	Ca2+	CAD_loci	Cas9	intron_variant	0	0	0	Tx	TxWk	TxWk	TxWk	Tx	TxWk	TxWk	.
rs12413046	3	-0.051411	0.10812	-0.4755	0.6684	0.98533	Ca2+	CAD_loci	Cas9	intron_variant	0	0	0	EnhWk	EnhWk	EnhWk	EnhWk	TxWk	TxWk	TxWk	.
rs4888404	5	0.041672	0.0990116	0.42088	0.6807	0.98533	Ca2+	CAD_loci	Cas9	intron_variant	0	0	0	Tx	TxWk	TxWk	TxWk	TxWk	Tx	Tx	.
rs2383207	5	-0.21739	0.0698621	-3.1117	0.019868	0.58442	Ca2+	CAD_loci	Cas9	intron_variant	0	0	0	TxWk	TxWk	TxWk	TxWk	Quies	TxWk	TxWk	.
rs62233098	2	-0.11662	0.14361	-0.81206	0.42289	0.93841	Ca2+	CAD_loci	Cas9	intron_variant	0	0	0	TxWk	TxWk	TxWk	TxWk	TxWk	TxWk	TxWk	.
rs72743477	5	0.02098	0.0827157	0.25364	0.83207	0.992	Ca2+	CAD_loci	Cas9	intron_variant	0	0	0	EnhG1	Tx	TxWk	EnhG1	TxWk	TxWk	Tx	SMAD3
rs1002135	2	0.098173	0.130255	0.7537	0.51325	0.95451	Ca2+	CAD_loci	Cas9	intron_variant	0	0	0	TxWk	TxWk	TxWk	TxWk	Quies	Quies	EnhG1	.
Ess_SAM_RPL10A	8	0.087156	0.0687513	1.2677	0.25875	0.87768	Ca2+	essential_genes	Cas9	NA	NA	NA	NA	NA	NA	NA	NA	NA	NA	NA	NA
rs11057400	5	0.13361	0.0727486	1.8366	0.1859	0.84818	Ca2+	CAD_loci	Cas9	intron_variant	0	0	0	Tx	Tx	Tx	Tx	Tx	Tx	Tx	.
prom_SELE	5	0.064016	0.135719	0.47168	0.52318	0.95462	Ca2+	known_genes	Cas9	NA	NA	NA	NA	NA	NA	NA	NA	NA	NA	NA	NA
prom_PECAM1	5	-0.016147	0.0695302	-0.23223	0.87465	0.992	Ca2+	known_genes	Cas9	NA	NA	NA	NA	NA	NA	NA	NA	NA	NA	NA	NA
rs12298484	5	-0.096984	0.0790094	-1.2275	0.30369	0.89089	Ca2+	CAD_loci	Cas9	missense_variant	0	0	0	TxWk	TxWk	TxWk	Quies	TxWk	Quies	ReprPCWk	.
rs55754634	5	-0.17703	0.11106	-1.594	0.061022	0.75962	Ca2+	CAD_loci	Cas9	intron_variant	0	0	0	Tx	Tx	Tx	Tx	Tx	Tx	EnhG1	ADORA2A,SPECC1L-ADORA2A
rs1010630	5	-0.14712	0.0856893	-1.7169	0.10785	0.78914	Ca2+	CAD_loci	Cas9	intron_variant	0	0	0	TxWk	TxWk	TxWk	TxWk	TxWk	TxWk	Tx	.
rs4888416	5	-0.14256	0.0922659	-1.5451	0.12015	0.79375	Ca2+	CAD_loci	Cas9	intron_variant	0	0	0	TxWk	TxWk	TxWk	TxWk	TxWk	TxWk	Quies	.
rs111288206	5	0.13415	0.150815	0.8895	0.18401	0.84818	Ca2+	CAD_loci	Cas9	intron_variant	0	0	0	TxWk	TxWk	TxWk	Quies	TxWk	TxWk	Tx	.
rs7527499	4	0.054282	0.0863373	0.62872	0.62204	0.96909	Ca2+	CAD_loci	Cas9	intron_variant	0	0	0	Quies	Quies	Quies	Quies	Quies	Quies	Quies	.
rs7204984	5	0.015768	0.066927	0.2356	0.87559	0.992	Ca2+	CAD_loci	Cas9	intron_variant	0	0	0	Quies	Quies	Quies	Quies	Quies	Quies	TxWk	.
rs2673135	5	0.058424	0.0683521	0.85475	0.56149	0.96141	Ca2+	CAD_loci	Cas9	intergenic_variant	0	0	0	Quies	Quies	Quies	Quies	Quies	Quies	Het	.
rs79789232	3	-0.13494	0.0800356	-1.686	0.26679	0.87768	Ca2+	CAD_loci	Cas9	regulatory_region_variant	1	1	1	EnhA1	EnhA1	EnhA1	EnhA1	EnhA1	EnhA1	EnhA1	.
rs71778313	5	-0.012162	0.0637054	-0.19091	0.90161	0.992	Ca2+	CAD_loci	Cas9	NA	NA	NA	NA	Tx	Tx	Tx	Tx	Tx	Tx	Tx	.
rs1429141	5	-0.11368	0.0916331	-1.2406	0.22753	0.86988	Ca2+	CAD_loci	Cas9	intergenic_variant	0	0	0	Quies	Quies	Quies	Quies	Quies	Quies	Quies	.
rs13134800	5	0.015723	0.0622323	0.25265	0.87606	0.992	Ca2+	CAD_loci	Cas9	intergenic_variant	0	0	0	Quies	Quies	Quies	Quies	Quies	Quies	Quies	.
rs2138157	5	0.046077	0.0872142	0.52832	0.65516	0.98097	Ca2+	CAD_loci	Cas9	intergenic_variant	0	0	0	Quies	Quies	Quies	Quies	Quies	Quies	Quies	.
rs9469932	2	-0.010345	0.0920046	-0.11244	0.96452	0.99619	Ca2+	CAD_loci	Cas9	intron_variant	0	0	0	Quies	Quies	Quies	Quies	Quies	Quies	TxWk	.
rs3918226	5	0.016461	0.0587389	0.28024	0.8666	0.992	Ca2+	CAD_loci	Cas9	intron_variant	1	1	1	ReprPCWk	TxWk	EnhA2	TxWk	TxWk	TxWk	EnhA1	.
rs6689306	5	0.0173	0.0557813	0.31014	0.86377	0.992	Ca2+	CAD_loci	Cas9	intron_variant	1	0	0	EnhWk	EnhA1	EnhA1	EnhA1	EnhA1	EnhA1	EnhWk	IL6R,TPM3
Pos_SAM_ICAM1	5	0.060252	0.0852076	0.70712	0.54683	0.95616	Ca2+	known_genes	Cas9	NA	NA	NA	NA	NA	NA	NA	NA	NA	NA	NA	NA
rs7859362	1	-0.1488	0.111103	-1.3393	0.47493	0.94101	Ca2+	CAD_loci	Cas9	intron_variant	0	0	0	TxWk	TxWk	Quies	TxWk	Quies	Quies	TxWk	.
rs7133378	5	-0.026884	0.0837873	-0.32086	0.79044	0.992	Ca2+	CAD_loci	Cas9	intron_variant	0	0	0	ReprPCWk	ReprPCWk	ReprPCWk	Quies	Quies	Quies	ReprPC	.
rs781658	4	-0.097504	0.0798624	-1.2209	0.34579	0.90247	Ca2+	CAD_loci	Cas9	intron_variant	0	0	0	TxWk	TxWk	TxWk	TxWk	TxWk	TxWk	TxWk	.
rs11065987	5	-0.07019	0.0851831	-0.82399	0.4631	0.94101	Ca2+	CAD_loci	Cas9	intergenic_variant	0	0	0	Quies	Quies	Quies	Quies	Quies	Quies	Quies	.
rs4930722	4	-0.029221	0.126083	-0.23176	0.78146	0.992	Ca2+	CAD_loci	Cas9	intron_variant	0	0	0	EnhWk	TxWk	TxWk	TxWk	TxWk	TxWk	TxWk	.
rs11864102	4	-0.0012264	0.127773	-0.0095983	0.98392	0.99619	Ca2+	CAD_loci	Cas9	intron_variant	0	0	0	TxWk	TxWk	TxWk	TxWk	TxWk	TxWk	TxWk	.
rs2069945	5	-0.016078	0.0640405	-0.25106	0.87606	0.992	Ca2+	CAD_loci	Cas9	intron_variant	0	0	0	EnhWk	EnhWk	EnhWk	EnhWk	Quies	EnhWk	TssFlnkU	.
rs4638613	5	-0.072591	0.068231	-1.0639	0.44797	0.94101	Ca2+	CAD_loci	Cas9	intron_variant	0	0	0	TxWk	Tx	TxWk	TxWk	TxWk	Tx	TxWk	.
rs10485012	5	-0.023508	0.214665	-0.10951	0.81977	0.992	Ca2+	CAD_loci	Cas9	intergenic_variant	0	0	0	Quies	Quies	Quies	Quies	Quies	Quies	Quies	.
rs11022743	5	0.043218	0.0940074	0.45973	0.67219	0.98533	Ca2+	CAD_loci	Cas9	upstream_gene_variant	0	0	0	EnhWk	EnhBiv	EnhBiv	EnhBiv	ReprPC	EnhBiv	ReprPC	.
rs12541912	4	-0.068514	0.0573579	-1.1945	0.5123	0.95451	Ca2+	CAD_loci	Cas9	intergenic_variant	0	0	0	Quies	Quies	Quies	Quies	Quies	Quies	Quies	.
Pos_SAM_CAV1	18	0.042747	0.0626945	0.68183	0.41675	0.93841	Ca2+	known_genes	Cas9	NA	NA	NA	NA	NA	NA	NA	NA	NA	NA	NA	NA
rs148213919	5	-0.022857	0.0733584	-0.31158	0.82356	0.992	Ca2+	CAD_loci	Cas9	intron_variant	0	0	0	Tx	Tx	Tx	Tx	Tx	Tx	Tx	.
rs2391825	5	-0.096083	0.0841431	-1.1419	0.30937	0.89089	Ca2+	CAD_loci	Cas9	intron_variant	0	0	0	TxWk	TxWk	TxWk	TxWk	TxWk	TxWk	EnhA1	.
rs57265257	1	-0.27574	0.125645	-2.1946	0.1807	0.84327	Ca2+	CAD_loci	Cas9	intron_variant	0	0	0	Tx	ZNF/Rpts	Tx	Tx	Tx	ZNF/Rpts	Tx	.
rs1364078	4	0.019577	0.0783519	0.24986	0.85478	0.992	Ca2+	CAD_loci	Cas9	non_coding_transcript_exon_variant	0	0	0	Quies	Quies	Quies	Quies	Quies	Quies	TxWk	.
Ess_SAM_KPNB1	11	0.10703	0.0556694	1.9226	0.12157	0.79567	Ca2+	essential_genes	Cas9	NA	NA	NA	NA	NA	NA	NA	NA	NA	NA	NA	NA
rs9911155	4	0.0085284	0.0530868	0.16065	0.93851	0.992	Ca2+	CAD_loci	Cas9	intron_variant	0	0	0	Quies	Quies	Quies	Quies	Quies	Quies	Quies	.
Ess_SAM_ARCN1	6	0.25039	0.139276	1.7978	0.012772	0.57143	Ca2+	essential_genes	Cas9	NA	NA	NA	NA	NA	NA	NA	NA	NA	NA	NA	NA
rs7757005	5	-0.01786	0.0943576	-0.18928	0.86093	0.992	Ca2+	CAD_loci	Cas9	regulatory_region_variant	1	1	1	EnhA2	EnhA2	EnhA1	EnhA1	EnhA2	EnhA2	EnhA1	.
rs1358403	5	-0.082729	0.0771078	-1.0729	0.38079	0.92956	Ca2+	CAD_loci	Cas9	intron_variant	0	0	0	Quies	Quies	Quies	Quies	Quies	Quies	Quies	.
rs62233145	5	0.016715	0.109106	0.1532	0.86613	0.992	Ca2+	CAD_loci	Cas9	intron_variant	0	0	0	TxWk	TxWk	TxWk	TxWk	TxWk	TxWk	TxWk	.
rs12219901	5	-0.035937	0.0932194	-0.38551	0.72185	0.99068	Ca2+	CAD_loci	Cas9	3_prime_UTR_variant	0	0	0	TxWk	TxWk	TxWk	TxWk	TxWk	TxWk	TxWk	.
rs12217501	5	0.15046	0.0736502	2.0429	0.13907	0.80992	Ca2+	CAD_loci	Cas9	intron_variant	0	0	0	Tx	Tx	Tx	Tx	Tx	Tx	Tx	.
rs57677983	5	-0.010075	0.0589216	-0.17099	0.91816	0.992	Ca2+	CAD_loci	Cas9	3_prime_UTR_variant	0	0	0	EnhWk	EnhA2	EnhA1	EnhWk	EnhA2	EnhA2	Quies	.
rs2713551	4	-0.063239	0.0794939	-0.79552	0.54636	0.95616	Ca2+	CAD_loci	Cas9	intergenic_variant	0	0	0	Quies	Quies	Quies	Quies	Quies	Quies	Het	.
rs76791229	5	-0.084779	0.0609526	-1.3909	0.37133	0.9268	Ca2+	CAD_loci	Cas9	intron_variant	0	0	0	Quies	Quies	Quies	Quies	Quies	Quies	Quies	.
rs17023141	5	0.063179	0.0710076	0.88975	0.5298	0.95531	Ca2+	CAD_loci	Cas9	regulatory_region_variant	0	0	0	EnhA1	EnhA1	EnhWk	EnhWk	EnhA2	EnhA1	Quies	EDNRA
rs1441755	4	-0.069392	0.1041	-0.66659	0.50804	0.95451	Ca2+	CAD_loci	Cas9	regulatory_region_variant	0	0	0	Quies	Quies	Quies	Quies	Quies	Quies	Quies	.
rs1169300	5	0.06582	0.0716947	0.91806	0.51561	0.95451	Ca2+	CAD_loci	Cas9	intron_variant	0	0	0	ReprPC	ReprPCWk	ReprPCWk	ReprPCWk	Quies	Quies	ReprPC	.
rs8048527	3	-0.078165	0.0640434	-1.2205	0.52318	0.95462	Ca2+	CAD_loci	Cas9	intron_variant	0	0	0	TxWk	TxWk	TxWk	TxWk	TxWk	TxWk	TxWk	.
rs6704	5	0.093927	0.065997	1.4232	0.35572	0.91262	Ca2+	CAD_loci	Cas9	3_prime_UTR_variant	0	0	0	Tx	Tx	Tx	Tx	Tx	Tx	Tx	.
rs11072807	5	0.0017382	0.0863101	0.020139	0.9877	0.99619	Ca2+	CAD_loci	Cas9	intron_variant	0	0	0	Quies	Quies	Quies	Quies	Quies	Quies	ReprPCWk	.
rs2673140	5	-0.055019	0.0800637	-0.68719	0.56859	0.96175	Ca2+	CAD_loci	Cas9	regulatory_region_variant	0	0	0	Quies	Quies	Quies	Quies	Quies	Quies	Het	.
Pos_SAM_ITPR2	7	0.2682	0.134335	1.9965	0.0066225	0.42424	Ca2+	known_genes	Cas9	NA	NA	NA	NA	NA	NA	NA	NA	NA	NA	NA	NA
rs12493885	5	0.087285	0.0752198	1.1604	0.39451	0.93841	Ca2+	CAD_loci	Cas9	missense_variant	1	1	1	TssBiv	TssBiv	TssBiv	TssBiv	TssFlnk	TssBiv	TssFlnkD	.
rs2279284	5	-0.12202	0.106763	-1.1429	0.19253	0.84818	Ca2+	CAD_loci	Cas9	intron_variant	1	1	1	TssA	TssFlnkU	TssA	TssA	TssA	TssFlnkU	TssFlnkD	.
rs7165081	5	-0.065789	0.0819249	-0.80304	0.4948	0.95351	Ca2+	CAD_loci	Cas9	intron_variant	0	0	0	ReprPC	ReprPC	ReprPC	ReprPCWk	Quies	ReprPCWk	ReprPCWk	.
rs11865004	5	0.083147	0.0781457	1.064	0.4158	0.93841	Ca2+	CAD_loci	Cas9	intron_variant	0	0	0	Quies	Quies	Quies	Quies	Quies	Quies	TxWk	.
rs17081933	4	0.28629	0.155129	1.8455	0.019395	0.58442	Ca2+	CAD_loci	Cas9	downstream_gene_variant	0	0	0	Quies	Quies	Quies	Quies	Quies	Quies	Quies	.
rs62233113	4	-0.050832	0.122845	-0.41379	0.63529	0.9726	Ca2+	CAD_loci	Cas9	intron_variant	0	0	0	TxWk	TxWk	TxWk	TxWk	TxWk	TxWk	TxWk	.
rs1109341	5	-0.029643	0.0789007	-0.3757	0.7701	0.992	Ca2+	CAD_loci	Cas9	intron_variant	0	0	0	Tx	Tx	Tx	TxWk	Tx	Tx	TxWk	.
rs2972143	5	-0.135	0.0574321	-2.3506	0.14333	0.81067	Ca2+	CAD_loci	Cas9	intergenic_variant	0	0	0	Quies	Quies	Quies	Quies	Quies	Quies	Quies	.
rs139695218	5	-0.11303	0.118298	-0.95547	0.23084	0.86988	Ca2+	CAD_loci	Cas9	intron_variant	0	0	0	Tx	Tx	Tx	Tx	Tx	Tx	Tx	.
rs604021	5	-0.037185	0.0844039	-0.44056	0.70719	0.98745	Ca2+	CAD_loci	Cas9	intron_variant	1	1	1	EnhG2	TssFlnkU	TssFlnkU	TssFlnkU	TssFlnkU	TssFlnkU	EnhG2	.
rs55741019	5	0.13283	0.0861805	1.5413	0.1878	0.84818	Ca2+	CAD_loci	Cas9	intron_variant	0	0	0	TxWk	TxWk	TxWk	TxWk	TxWk	TxWk	TxWk	.
rs35552264	5	0.036824	0.0864454	0.42598	0.71097	0.98817	Ca2+	CAD_loci	Cas9	upstream_gene_variant	0	0	0	Quies	Quies	Quies	Quies	Quies	Quies	Quies	.
rs732998	5	-0.017982	0.122694	-0.14656	0.86045	0.992	Ca2+	CAD_loci	Cas9	intron_variant	0	0	0	TxWk	TxWk	TxWk	TxWk	Quies	TxWk	Tx	.
rs11617955	5	-0.1893	0.0715988	-2.6439	0.044465	0.71212	Ca2+	CAD_loci	Cas9	intron_variant	0	0	0	Tx	TxWk	Tx	Tx	Tx	TxWk	Tx	.
rs10766066	5	-0.067617	0.102517	-0.65957	0.48061	0.94101	Ca2+	CAD_loci	Cas9	regulatory_region_variant	0	0	0	Quies	Quies	Quies	Quies	Quies	Quies	ReprPCWk	.
rs76490849	5	0.010487	0.0631177	0.16615	0.91911	0.992	Ca2+	CAD_loci	Cas9	intron_variant	0	0	0	EnhA1	EnhA1	EnhA1	EnhA1	EnhWk	EnhA1	EnhA1	SPECC1L
rs11191580	3	0.083406	0.114393	0.72912	0.50473	0.9545	Ca2+	CAD_loci	Cas9	intron_variant	0	0	0	EnhA2	EnhWk	EnhA1	EnhWk	EnhWk	EnhA1	EnhWk	.
rs2713553	5	-0.11381	0.075571	-1.506	0.22658	0.86988	Ca2+	CAD_loci	Cas9	intergenic_variant	0	0	0	Quies	Quies	Quies	Quies	Quies	Quies	Het	.
rs12411886	5	-0.081636	0.0532872	-1.532	0.386	0.93151	Ca2+	CAD_loci	Cas9	intron_variant	0	0	0	Quies	Quies	Quies	Quies	Quies	Quies	ReprPCWk	.
rs11908683	5	0.058525	0.0704467	0.83077	0.56102	0.96141	Ca2+	CAD_loci	Cas9	intron_variant	0	0	0	Tx	Tx	Tx	Tx	Tx	Tx	EnhG1	MMP24,NCOA6,PROCR
rs2943640	5	0.069306	0.0882014	0.78577	0.49574	0.95359	Ca2+	CAD_loci	Cas9	intergenic_variant	0	0	0	Quies	Quies	Quies	Quies	Quies	Quies	Het	.
rs17282064	4	-0.23234	0.0997853	-2.3284	0.024598	0.62651	Ca2+	CAD_loci	Cas9	intron_variant	0	0	0	TxWk	TxWk	TxWk	TxWk	TxWk	TxWk	Tx	.
rs847888	3	-0.14708	0.106172	-1.3853	0.22327	0.86988	Ca2+	CAD_loci	Cas9	intron_variant	0	0	0	TxWk	TxWk	TxWk	TxWk	TxWk	TxWk	TxWk	.
rs6227	5	0.029392	0.081059	0.3626	0.77105	0.992	Ca2+	CAD_loci	Cas9	3_prime_UTR_variant	0	0	0	Tx	Tx	Tx	Tx	Tx	Tx	Tx	.
rs12311848	4	0.03823	0.0704039	0.54301	0.7299	0.99068	Ca2+	CAD_loci	Cas9	intron_variant	0	0	0	TxWk	TxWk	TxWk	TxWk	Tx	TxWk	Tx	.
rs17092297	5	-0.050399	0.0492852	-1.0226	0.60738	0.96863	Ca2+	CAD_loci	Cas9	downstream_gene_variant	0	0	0	Tx	Tx	TxWk	Tx	TxWk	Tx	TxWk	.
rs6694817	5	0.038557	0.107788	0.35771	0.70104	0.98537	Ca2+	CAD_loci	Cas9	intron_variant	0	0	0	TxWk	TxWk	TxWk	TxWk	TxWk	TxWk	Quies	.
rs62011002	5	0.082581	0.080504	1.0258	0.42053	0.93841	Ca2+	CAD_loci	Cas9	intron_variant	0	0	0	ReprPCWk	Quies	ReprPCWk	Quies	Quies	Quies	ReprPCWk	.
rs56256623	5	-0.0035957	0.0427296	-0.08415	0.96831	0.99619	Ca2+	CAD_loci	Cas9	downstream_gene_variant	0	0	0	Quies	Quies	Quies	Quies	Quies	Quies	Quies	.
rs12714145	5	0.089211	0.102188	0.87301	0.38316	0.93135	Ca2+	CAD_loci	Cas9	intron_variant	0	0	0	EnhWk	TssFlnkD	TssFlnkD	TssFlnkD	TssFlnkD	TssFlnkD	EnhWk	.
rs201810558	5	-0.078759	0.114072	-0.69043	0.40539	0.93841	Ca2+	CAD_loci	Cas9	intron_variant	0	0	0	Quies	Quies	Quies	Quies	Quies	Quies	Quies	.
rs373711095	5	0.09793	0.0732516	1.3369	0.33444	0.89798	Ca2+	CAD_loci	Cas9	regulatory_region_variant	0	0	0	ReprPCWk	Quies	ReprPCWk	Quies	Quies	Quies	ReprPCWk	.
rs79197732	5	-0.040889	0.080986	-0.50489	0.68117	0.98533	Ca2+	CAD_loci	Cas9	upstream_gene_variant	0	0	0	ReprPC	Quies	Quies	ReprPCWk	Quies	Quies	ReprPC	.
rs2161967	5	0.0020524	0.0679558	0.030202	0.98486	0.99619	Ca2+	CAD_loci	Cas9	intron_variant	0	0	0	Tx	Tx	EnhG1	Tx	Tx	TxWk	EnhA1	.
rs2250644	5	-0.064213	0.0616899	-1.0409	0.50615	0.9545	Ca2+	CAD_loci	Cas9	intron_variant	0	0	0	TxWk	TxWk	Quies	Quies	TxWk	TxWk	ReprPCWk	.
rs201656471	5	-0.025956	0.0777289	-0.33393	0.79991	0.992	Ca2+	CAD_loci	Cas9	intron_variant	0	0	0	TxWk	TxWk	TxWk	TxWk	TxWk	TxWk	TxWk	.
rs6567160	5	-0.0098681	0.0638712	-0.1545	0.92006	0.992	Ca2+	CAD_loci	Cas9	upstream_gene_variant	0	0	0	Quies	Quies	Quies	Quies	Quies	Quies	Het	.
rs959376	5	-0.040634	0.0638147	-0.63675	0.68212	0.98533	Ca2+	CAD_loci	Cas9	intron_variant	0	0	0	Quies	Quies	Quies	Quies	Quies	Quies	Quies	.
rs6499560	5	0.089402	0.0748447	1.1945	0.38221	0.93088	Ca2+	CAD_loci	Cas9	intron_variant	1	0	0	TxWk	TxWk	TxWk	TxWk	TxWk	TxWk	Tx	.
rs11191560	3	-0.013177	0.0709815	-0.18564	0.92479	0.992	Ca2+	CAD_loci	Cas9	intron_variant	0	0	0	TxWk	TxWk	TxWk	TxWk	TxWk	TxWk	TxWk	.
rs28524880	3	0.053177	0.0695115	0.76501	0.65989	0.98103	Ca2+	CAD_loci	Cas9	intron_variant	0	0	0	TxWk	TxWk	TxWk	Quies	Quies	TxWk	TxWk	.
rs75046797	2	-0.23205	0.139907	-1.6586	0.12394	0.79762	Ca2+	CAD_loci	Cas9	intron_variant	0	0	0	Quies	Quies	Quies	Quies	Quies	Quies	Quies	.
rs3770098	5	0.042823	0.094947	0.45102	0.67455	0.98533	Ca2+	CAD_loci	Cas9	intron_variant	0	0	0	EnhWk	EnhA2	EnhA2	EnhA2	TxWk	EnhA2	TssFlnkD	.
rs920588	5	-0.12624	0.0780657	-1.6171	0.17313	0.83333	Ca2+	CAD_loci	Cas9	regulatory_region_variant	0	0	0	Quies	Quies	Quies	ReprPCWk	ReprPCWk	Quies	Quies	.
rs62233975	1	-0.63008	0.456613	-1.3799	0.017029	0.58065	Ca2+	CAD_loci	Cas9	intron_variant	0	0	0	TxWk	TxWk	TxWk	Quies	Quies	TxWk	TxWk	.
rs2122365	3	-0.063832	0.0799549	-0.79835	0.59697	0.96791	Ca2+	CAD_loci	Cas9	intron_variant	0	0	0	Quies	Quies	Quies	Quies	Quies	Quies	Quies	.
rs4993970	5	-0.061805	0.0703377	-0.87869	0.52554	0.95462	Ca2+	CAD_loci	Cas9	intron_variant	1	0	0	EnhA1	EnhA1	EnhA1	EnhA1	EnhA1	EnhA1	EnhA1	BCAR1,GABARAPL2,WDR59
rs1250258	5	0.028864	0.114781	0.25147	0.77578	0.992	Ca2+	CAD_loci	Cas9	intron_variant	0	1	0	TssA	TssFlnkU	TssFlnkU	TssA	TssA	TssA	TssA	.
rs1058588	5	0.10748	0.110111	0.97611	0.29281	0.89089	Ca2+	CAD_loci	Cas9	3_prime_UTR_variant	0	0	0	TxWk	TxWk	TxWk	TxWk	TxWk	TxWk	TxWk	.
Pos_SAM_SELP	7	0.0029436	0.0551195	0.053404	0.95885	0.99619	Ca2+	known_genes	Cas9	NA	NA	NA	NA	NA	NA	NA	NA	NA	NA	NA	NA
rs1481892	5	0.030277	0.0769213	0.39361	0.76301	0.992	Ca2+	CAD_loci	Cas9	intron_variant	0	0	0	ReprPCWk	ReprPCWk	ReprPC	ReprPC	ReprPC	ReprPC	ReprPC	.
rs73015013	5	-0.01509	0.0771275	-0.19565	0.88647	0.992	Ca2+	CAD_loci	Cas9	intergenic_variant	0	0	0	Quies	Quies	Quies	Quies	Quies	Quies	Quies	.
rs2071410	5	0.0016823	0.0772654	0.021773	0.9877	0.99619	Ca2+	CAD_loci	Cas9	intron_variant	0	0	0	Tx	Tx	Tx	Tx	Tx	Tx	Tx	.
rs1727884	5	0.061405	0.0718128	0.85507	0.53974	0.95616	Ca2+	CAD_loci	Cas9	intron_variant	0	0	0	ReprPCWk	ReprPCWk	ReprPCWk	ReprPCWk	Quies	ReprPC	ReprPCWk	.
rs4765219	5	0.0085606	0.0773735	0.11064	0.93661	0.992	Ca2+	CAD_loci	Cas9	intron_variant	0	0	0	TxWk	Quies	Quies	Quies	Quies	Quies	TxWk	.
rs4993969	2	-0.05619	0.152553	-0.36833	0.71239	0.98822	Ca2+	CAD_loci	Cas9	intron_variant	0	0	0	EnhA1	EnhA1	EnhA1	EnhA1	EnhA2	EnhA1	EnhWk	BCAR1,GABARAPL2,WDR59
rs6659705	5	-0.071734	0.0869008	-0.82547	0.45553	0.94101	Ca2+	CAD_loci	Cas9	upstream_gene_variant	0	0	0	ReprPC	ReprPCWk	ReprPCWk	ReprPC	ReprPCWk	ReprPCWk	ReprPCWk	.
rs3748626	5	0.06572	0.0753471	0.87223	0.51608	0.95451	Ca2+	CAD_loci	Cas9	synonymous_variant	0	0	0	Tx	Tx	Tx	TxWk	Tx	Tx	Tx	.
rs1384025	5	0.0074356	0.11608	0.064056	0.94607	0.99503	Ca2+	CAD_loci	Cas9	upstream_gene_variant	0	0	0	ReprPC	ReprPC	ReprPC	ReprPC	ReprPC	ReprPC	ReprPC	.
rs2040969	5	0.034226	0.0609426	0.56161	0.73273	0.99068	Ca2+	CAD_loci	Cas9	intron_variant	0	0	0	TxWk	TxWk	TxWk	TxWk	TxWk	TxWk	Tx	.
rs11721947	1	-0.11065	0.132978	-0.83209	0.59319	0.96791	Ca2+	CAD_loci	Cas9	downstream_gene_variant	0	0	0	Quies	Quies	Quies	Quies	Quies	Quies	Quies	.
rs436852	5	0.067639	0.116424	0.58097	0.5071	0.95451	Ca2+	CAD_loci	Cas9	intron_variant	0	0	0	Quies	Quies	Quies	Quies	TxWk	Quies	Quies	.
rs3186071	5	-0.08571	0.0851227	-1.0069	0.36424	0.92105	Ca2+	CAD_loci	Cas9	5_prime_UTR_variant	0	0	0	Tx	TxWk	TxWk	TxWk	TxWk	TxWk	TxWk	.
rs1332328	5	-0.010064	0.0840909	-0.11968	0.91816	0.992	Ca2+	CAD_loci	Cas9	splice_region_variant	1	1	1	TssA	TssA	TssA	TssA	TssA	TssA	TssA	.
rs62233990	5	-0.16103	0.070879	-2.2719	0.084674	0.78327	Ca2+	CAD_loci	Cas9	intron_variant	0	0	0	Tx	Tx	Tx	Tx	Tx	Tx	EnhG1	.
rs2083636	5	0.081984	0.0761791	1.0762	0.42526	0.93841	Ca2+	CAD_loci	Cas9	regulatory_region_variant	0	0	0	Quies	Quies	Quies	Quies	Quies	Quies	Quies	.
rs35541991	5	-0.15993	0.140783	-1.136	0.086566	0.78327	Ca2+	CAD_loci	Cas9	intergenic_variant	0	0	0	Quies	Quies	Quies	Quies	Quies	Quies	Quies	.
rs398090189	5	0.015911	0.0799146	0.1991	0.8737	0.992	Ca2+	CAD_loci	Cas9	intergenic_variant	0	0	0	Quies	Quies	Quies	Quies	Quies	Quies	Quies	.
rs16986953	5	-0.082645	0.0731631	-1.1296	0.38079	0.92956	Ca2+	CAD_loci	Cas9	intergenic_variant	0	0	0	Quies	Quies	Quies	Quies	Quies	Quies	ReprPCWk	.
rs4468572	5	0.12646	0.0596622	2.1196	0.20766	0.85135	Ca2+	CAD_loci	Cas9	intron_variant	0	0	0	ReprPC	ReprPC	ReprPC	ReprPC	Quies	ReprPC	ReprPC	.
rs2644119	5	-0.082392	0.0919092	-0.89645	0.38363	0.93135	Ca2+	CAD_loci	Cas9	intron_variant	0	0	0	Quies	Quies	Quies	Quies	Quies	Quies	EnhWk	.
rs7307053	5	-0.0051422	0.090773	-0.056649	0.95506	0.99619	Ca2+	CAD_loci	Cas9	intron_variant	0	0	0	TxWk	TxWk	TxWk	TxWk	TxWk	TxWk	TxWk	.
rs2246941	5	-0.091853	0.0551968	-1.6641	0.32829	0.89089	Ca2+	CAD_loci	Cas9	intron_variant	0	0	0	TxWk	TxWk	Quies	TxWk	TxWk	TxWk	Quies	.
rs10935970	2	-0.24778	0.141718	-1.7484	0.098865	0.78868	Ca2+	CAD_loci	Cas9	intron_variant	0	0	0	Quies	Quies	Quies	Quies	Quies	Quies	ReprPCWk	.
rs62233976	1	0.18002	0.208431	0.86369	0.3983	0.93841	Ca2+	CAD_loci	Cas9	intron_variant	0	0	0	TxWk	TxWk	TxWk	Quies	Quies	TxWk	TxWk	.
rs11022749	3	0.14835	0.104826	1.4152	0.26254	0.87768	Ca2+	CAD_loci	Cas9	intron_variant	0	0	0	ReprPCWk	TxWk	ReprPCWk	Quies	Quies	Quies	ReprPCWk	.
rs28645698	4	-0.167	0.0972344	-1.7175	0.10643	0.78914	Ca2+	CAD_loci	Cas9	intergenic_variant	0	0	0	Quies	Quies	Quies	Quies	Quies	Quies	Quies	.
rs615896	5	-0.011581	0.0614474	-0.18847	0.90539	0.992	Ca2+	CAD_loci	Cas9	intron_variant	1	0	0	EnhG2	TssFlnkU	TssFlnkU	TssFlnkU	TssFlnkU	TssFlnkU	TssFlnkU	.
rs72689147	5	-0.10094	0.0460787	-2.1906	0.28713	0.89089	Ca2+	CAD_loci	Cas9	intron_variant	0	0	0	Quies	Quies	Quies	Quies	TxWk	TxWk	Quies	.
rs17465982	5	-0.04468	0.0806236	-0.55418	0.64948	0.97724	Ca2+	CAD_loci	Cas9	intron_variant	0	0	0	Tx	Tx	Tx	Tx	Tx	Tx	Tx	.
rs75287019	5	-0.052172	0.0634464	-0.8223	0.59413	0.96791	Ca2+	CAD_loci	Cas9	intron_variant	0	0	0	Tx	Tx	Tx	Tx	Tx	Tx	EnhG1	.
rs67745769	5	-0.019254	0.102644	-0.18758	0.85194	0.992	Ca2+	CAD_loci	Cas9	intron_variant	0	1	0	ReprPC	ReprPC	ReprPC	ReprPC	Quies	ReprPC	ReprPC	.
rs12940014	5	-0.18756	0.107373	-1.7468	0.045885	0.72388	Ca2+	CAD_loci	Cas9	intron_variant	0	0	0	EnhA1	EnhWk	EnhWk	EnhWk	EnhA1	EnhWk	EnhWk	.
rs58405066	5	0.087046	0.116431	0.74762	0.39499	0.93841	Ca2+	CAD_loci	Cas9	intron_variant	0	0	0	TxWk	TxWk	TxWk	TxWk	TxWk	TxWk	Quies	.
rs62233995	5	0.0023625	0.0591275	0.039956	0.98297	0.99619	Ca2+	CAD_loci	Cas9	intron_variant	0	0	0	EnhG1	EnhWk	TxWk	EnhWk	EnhWk	EnhWk	EnhWk	ADORA2A,UPB1
rs12917651	5	0.10177	0.106536	0.95526	0.31693	0.89089	Ca2+	CAD_loci	Cas9	intron_variant	0	0	0	TssFlnkU	TssFlnkU	TssA	TssFlnk	TssFlnk	TssFlnkU	TssFlnkU	.
rs9903588	4	-0.07837	0.0726052	-1.0794	0.45033	0.94101	Ca2+	CAD_loci	Cas9	intron_variant	0	0	0	Quies	Quies	Quies	Quies	Quies	Quies	Quies	.
rs4948592	3	-0.1761	0.0832624	-2.115	0.13765	0.80992	Ca2+	CAD_loci	Cas9	intergenic_variant	0	0	0	Quies	Quies	Quies	Quies	Quies	Quies	Quies	.
Ess_GECKO_KPNB1	6	0.85063	0.339519	2.5054	0	0	Ca2+	essential_genes	Cas9	NA	NA	NA	NA	NA	NA	NA	NA	NA	NA	NA	NA
rs6503998	1	-0.38865	0.152125	-2.5548	0.081835	0.78327	Ca2+	CAD_loci	Cas9	intron_variant	0	0	0	Quies	Quies	Quies	Quies	Quies	Quies	Quies	.
rs17878846	5	0.037671	0.0626774	0.60103	0.70672	0.98745	Ca2+	CAD_loci	Cas9	intron_variant	0	0	0	Quies	Quies	Quies	Quies	Quies	Quies	ReprPC	.
rs986720	5	0.057437	0.0980354	0.58588	0.56906	0.96175	Ca2+	CAD_loci	Cas9	intergenic_variant	0	0	0	Quies	Quies	Quies	Quies	Quies	Quies	ReprPCWk	.
rs10714389	5	0.0046631	0.105224	0.044316	0.96358	0.99619	Ca2+	CAD_loci	Cas9	intron_variant	1	1	1	EnhA1	EnhA1	EnhA1	EnhA1	EnhA1	EnhA1	EnhA1	.
rs1713813	4	-0.12453	0.102065	-1.2201	0.2299	0.86988	Ca2+	CAD_loci	Cas9	intron_variant	0	0	0	Quies	Quies	Quies	Quies	Quies	Quies	Quies	.
rs3755014	4	-0.077737	0.0780186	-0.99639	0.45553	0.94101	Ca2+	CAD_loci	Cas9	upstream_gene_variant	0	0	0	EnhA1	EnhA1	EnhA1	EnhA1	EnhWk	EnhA1	EnhWk	GGCX
rs1250239	5	-0.10389	0.0504958	-2.0574	0.27152	0.87768	Ca2+	CAD_loci	Cas9	intron_variant	0	0	0	EnhG2	TssFlnk	TssFlnk	TssFlnk	TssFlnk	TssFlnk	EnhG1	.
rs491205	5	0.04981	0.0644031	0.77341	0.62535	0.97063	Ca2+	CAD_loci	Cas9	intron_variant	0	0	0	Tx	TxWk	Tx	TxWk	TxWk	TxWk	Tx	.
rs8066372	2	-0.083589	0.212993	-0.39245	0.57379	0.96346	Ca2+	CAD_loci	Cas9	intron_variant	0	0	0	TxWk	TxWk	TxWk	TxWk	TxWk	TxWk	TxWk	.
rs62233991	5	0.12425	0.0620412	2.0027	0.22044	0.86456	Ca2+	CAD_loci	Cas9	intron_variant	0	0	0	EnhG1	TxWk	TxWk	TxWk	TxWk	TxWk	Tx	.
rs77112003	5	-0.072623	0.0574458	-1.2642	0.44797	0.94101	Ca2+	CAD_loci	Cas9	intron_variant	0	0	0	TxWk	TxWk	TxWk	TxWk	TxWk	TxWk	Tx	.
rs57292191	5	-0.22025	0.0682607	-3.2266	0.018448	0.58442	Ca2+	CAD_loci	Cas9	3_prime_UTR_variant	0	0	0	Tx	TxWk	TxWk	TxWk	TxWk	TxWk	TxWk	.
rs28461509	3	-0.040501	0.0796809	-0.50829	0.73652	0.99068	Ca2+	CAD_loci	Cas9	intron_variant	0	0	0	Quies	Quies	Quies	Quies	Quies	Quies	Quies	.
1:56964310	1	0.026429	0.163495	0.16165	0.88884	0.992	Ca2+	CAD_loci	Cas9	NA	NA	NA	NA	TxWk	TxWk	TxWk	TxWk	TxWk	TxWk	TxWk	.
rs1412445	5	0.10554	0.0927254	1.1382	0.3018	0.89089	Ca2+	CAD_loci	Cas9	intron_variant	0	0	0	TxWk	TxWk	Quies	TxWk	TxWk	TxWk	Quies	IFIT2
rs10156003	4	0.084447	0.0652302	1.2946	0.42384	0.93841	Ca2+	CAD_loci	Cas9	intron_variant	0	0	0	Quies	Quies	Quies	Quies	Quies	Quies	Tx	.
rs11265612	1	0.050616	0.0674925	0.74995	0.79612	0.992	Ca2+	CAD_loci	Cas9	intron_variant	0	0	0	EnhWk	EnhWk	TxWk	TxWk	TxWk	TxWk	TxWk	.
rs11907438	5	0.094322	0.105736	0.89205	0.3543	0.91119	Ca2+	CAD_loci	Cas9	intron_variant	0	0	0	TxWk	TxWk	TxWk	EnhWk	TxWk	TxWk	EnhWk	EDEM2,MMP24,PROCR,TRPC4AP
rs6909574	5	-0.032825	0.0619924	-0.5295	0.74787	0.99068	Ca2+	CAD_loci	Cas9	regulatory_region_variant	0	0	0	Quies	Quies	Quies	Quies	Quies	Quies	Quies	.
rs6836670	5	-0.050299	0.080929	-0.62152	0.60833	0.96863	Ca2+	CAD_loci	Cas9	regulatory_region_variant	0	0	0	EnhWk	Quies	Quies	Quies	Quies	Quies	Quies	EDNRA
rs2178663	5	-0.0075939	0.0716068	-0.10605	0.93709	0.992	Ca2+	CAD_loci	Cas9	intron_variant	0	0	0	TxWk	TxWk	Quies	TxWk	Quies	Quies	TxWk	.
rs2279287	5	0.14355	0.0878519	1.634	0.15705	0.81975	Ca2+	CAD_loci	Cas9	5_prime_UTR_variant	1	1	1	TssA	TssFlnkU	TssA	TssA	TssA	TssFlnkU	TssFlnkD	.
rs918949	5	0.017661	0.0822054	0.21484	0.86045	0.992	Ca2+	CAD_loci	Cas9	missense_variant	0	0	0	Tx	Tx	Tx	Tx	Tx	Tx	Tx	.
rs1063281	5	-0.038568	0.0967392	-0.39868	0.69584	0.98533	Ca2+	CAD_loci	Cas9	3_prime_UTR_variant	0	0	0	Tx	Tx	Tx	Tx	Tx	Tx	Tx	.
rs4888413	5	0.069364	0.0652531	1.063	0.49527	0.95355	Ca2+	CAD_loci	Cas9	intron_variant	0	0	0	TxWk	TxWk	TxWk	TxWk	TxWk	TxWk	TxWk	.
rs11191425	5	-0.1362	0.124691	-1.0923	0.14191	0.81067	Ca2+	CAD_loci	Cas9	intron_variant	0	0	0	TxWk	TxWk	TxWk	TxWk	TxWk	TxWk	TxWk	.
rs6060230	5	-0.11815	0.0582421	-2.0286	0.20624	0.85135	Ca2+	CAD_loci	Cas9	intergenic_variant	0	0	0	Quies	Quies	Quies	Quies	Quies	Quies	Quies	.
rs11206510	5	0.0059673	0.0860821	0.069321	0.95459	0.99619	Ca2+	CAD_loci	Cas9	intergenic_variant	0	0	0	ReprPC	ReprPCWk	ReprPCWk	ReprPCWk	ReprPCWk	Quies	ReprPC	.
rs1051338	5	-0.036124	0.0725906	-0.49764	0.72044	0.99068	Ca2+	CAD_loci	Cas9	missense_variant	0	0	0	TxWk	TxWk	Quies	Quies	TxWk	TxWk	Quies	.
rs8080784	5	-0.041261	0.0684705	-0.60261	0.67833	0.98533	Ca2+	CAD_loci	Cas9	intron_variant	0	0	0	Quies	Quies	Quies	Quies	Quies	Quies	Quies	.
rs60955306	5	-0.11755	0.130972	-0.89752	0.20861	0.85135	Ca2+	CAD_loci	Cas9	intron_variant	0	0	0	Tx	TxWk	TxWk	TxWk	Quies	Quies	TxWk	.
rs2713559	4	-0.10265	0.0875107	-1.173	0.32356	0.89089	Ca2+	CAD_loci	Cas9	intergenic_variant	0	0	0	Quies	Quies	Quies	Quies	Quies	Quies	Het	.
rs2820321	5	0.13263	0.104146	1.2735	0.18827	0.84818	Ca2+	CAD_loci	Cas9	intron_variant	0	0	0	Quies	Quies	Quies	Quies	Quies	Quies	Quies	.
rs17228058	5	0.23596	0.142634	1.6543	0.031693	0.68367	Ca2+	CAD_loci	Cas9	intron_variant	0	0	0	EnhG1	EnhA1	EnhWk	EnhA1	EnhWk	EnhWk	EnhA1	.
rs216201	4	-0.10402	0.075295	-1.3815	0.32025	0.89089	Ca2+	CAD_loci	Cas9	intron_variant	0	0	0	Tx	Tx	Tx	Tx	Tx	Tx	Tx	.
rs56076311	5	-0.17011	0.0875592	-1.9428	0.070956	0.75962	Ca2+	CAD_loci	Cas9	intron_variant	0	1	0	Quies	Quies	Quies	Quies	Quies	Quies	ReprPCWk	.
rs1035673	2	-0.14895	0.191224	-0.77893	0.29991	0.89089	Ca2+	CAD_loci	Cas9	intron_variant	0	0	0	Tx	Tx	Tx	Tx	Tx	Tx	Tx	.
rs2972147	5	-0.066149	0.0824513	-0.80228	0.49243	0.95155	Ca2+	CAD_loci	Cas9	intergenic_variant	0	0	0	Quies	Quies	Quies	Quies	Quies	Quies	Quies	.
rs12214118	5	-0.040305	0.191846	-0.21009	0.68448	0.98533	Ca2+	CAD_loci	Cas9	intergenic_variant	0	0	0	ReprPCWk	ReprPCWk	ReprPCWk	Quies	Quies	Quies	Quies	.
rs62233076	4	-0.053476	0.104309	-0.51267	0.61353	0.96863	Ca2+	CAD_loci	Cas9	intron_variant	0	0	0	EnhWk	TxWk	Quies	TxWk	TxWk	TxWk	TxWk	.
rs112917455	3	-0.17705	0.0863237	-2.051	0.13718	0.80992	Ca2+	CAD_loci	Cas9	intron_variant	0	0	0	EnhA1	EnhA1	EnhA2	EnhA1	Quies	Quies	EnhWk	.
rs8059378	3	-0.29874	0.125095	-2.3881	0.020341	0.58442	Ca2+	CAD_loci	Cas9	intron_variant	0	0	0	Tx	Tx	TxWk	TxWk	TxWk	Tx	Tx	.
rs918950	3	-0.087232	0.0850049	-1.0262	0.47162	0.94101	Ca2+	CAD_loci	Cas9	intron_variant	0	0	0	Tx	Tx	Tx	Tx	Tx	Tx	Tx	.
rs17087335	5	0.027186	0.0773318	0.35155	0.78903	0.992	Ca2+	CAD_loci	Cas9	intron_variant	0	0	0	Tx	Tx	Tx	Tx	Tx	Tx	Tx	.
rs55945050	5	-0.024804	0.112068	-0.22133	0.80605	0.992	Ca2+	CAD_loci	Cas9	synonymous_variant	0	0	0	Tx	Tx	Tx	Tx	Tx	Tx	Tx	.
rs6489786	5	-0.043779	0.0797911	-0.54867	0.65799	0.98097	Ca2+	CAD_loci	Cas9	intergenic_variant	0	0	0	ReprPCWk	Quies	Quies	Quies	Quies	Quies	ReprPCWk	.
rs2673136	1	-0.1044	0.135881	-0.76832	0.62015	0.96909	Ca2+	CAD_loci	Cas9	regulatory_region_variant	0	0	0	Quies	Quies	Quies	Quies	Quies	Quies	Het	.
rs73158491	5	0.14769	0.178413	0.8278	0.14664	0.81592	Ca2+	CAD_loci	Cas9	intron_variant	0	0	0	Quies	Quies	Quies	Quies	Quies	Quies	ReprPCWk	.
rs1050361	5	0.17222	0.12681	1.3581	0.10596	0.78914	Ca2+	CAD_loci	Cas9	synonymous_variant	0	0	0	Tx	Tx	Tx	Tx	Tx	Tx	Tx	.
rs7312404	5	-0.041922	0.0868418	-0.48274	0.67313	0.98533	Ca2+	CAD_loci	Cas9	intron_variant	0	0	0	TxWk	Quies	Quies	Quies	Quies	Quies	TxWk	.
rs1011121	5	0.086959	0.108832	0.79902	0.39546	0.93841	Ca2+	CAD_loci	Cas9	downstream_gene_variant	0	0	0	Tx	Tx	TxWk	TxWk	Tx	Tx	Tx	.
rs144724281	4	-0.086009	0.0559045	-1.5385	0.40397	0.93841	Ca2+	CAD_loci	Cas9	intergenic_variant	0	0	0	Quies	Quies	Quies	Quies	Quies	Quies	Quies	.
rs295	5	0.033753	0.063241	0.53372	0.7351	0.99068	Ca2+	CAD_loci	Cas9	intron_variant	0	0	0	Quies	Quies	Quies	Quies	Quies	Quies	Quies	.
rs1713811	4	-0.13267	0.0635271	-2.0884	0.20341	0.8498	Ca2+	CAD_loci	Cas9	intron_variant	0	0	0	Quies	Quies	Quies	Quies	Quies	Quies	Quies	.
rs12442476	5	-0.01447	0.0606226	-0.23869	0.88978	0.992	Ca2+	CAD_loci	Cas9	intron_variant	0	0	0	Quies	Quies	Quies	Quies	Quies	Quies	ReprPCWk	.
rs143287562	5	0.055232	0.0715098	0.77237	0.58562	0.96734	Ca2+	CAD_loci	Cas9	intron_variant	0	0	0	Quies	Quies	Quies	Quies	Quies	Quies	Quies	.
Pos_GECKO_VCAM1	6	0.096436	0.0753701	1.2795	0.29423	0.89089	Ca2+	known_genes	Cas9	NA	NA	NA	NA	NA	NA	NA	NA	NA	NA	NA	NA
rs11057830	5	0.23546	0.149669	1.5732	0.031693	0.68367	Ca2+	CAD_loci	Cas9	intron_variant	0	0	0	TxWk	TxWk	TxWk	Quies	TxWk	TxWk	Quies	.
rs35614134	5	-0.17359	0.0867386	-2.0013	0.066225	0.75962	Ca2+	CAD_loci	Cas9	downstream_gene_variant	0	0	0	Quies	Quies	Quies	Quies	Quies	Quies	Het	.
rs11022753	5	0.16879	0.0852044	1.981	0.11306	0.78914	Ca2+	CAD_loci	Cas9	intron_variant	0	1	0	Quies	Quies	Quies	Quies	Quies	Quies	ReprPCWk	.
rs2072142	5	-0.15544	0.0751971	-2.0671	0.092242	0.78327	Ca2+	CAD_loci	Cas9	intron_variant	0	0	0	Tx	Tx	Tx	Tx	Tx	Tx	Tx	.
rs11586946	5	-0.033424	0.0547154	-0.61087	0.74125	0.99068	Ca2+	CAD_loci	Cas9	upstream_gene_variant	0	0	0	ReprPC	ReprPCWk	ReprPCWk	ReprPC	ReprPCWk	ReprPCWk	ReprPCWk	.
rs476828	4	0.0036675	0.0819132	0.044773	0.97588	0.99619	Ca2+	CAD_loci	Cas9	intergenic_variant	0	0	0	Quies	Quies	Quies	Quies	Quies	Quies	ZNF/Rpts	.
Pos_SAM_TRPV4	18	0.1016	0.0567249	1.7911	0.062441	0.75962	Ca2+	known_genes	Cas9	NA	NA	NA	NA	NA	NA	NA	NA	NA	NA	NA	NA
rs10116277	4	-0.12506	0.0708595	-1.7649	0.22895	0.86988	Ca2+	CAD_loci	Cas9	intron_variant	0	0	0	Quies	Quies	Quies	Quies	Quies	Quies	Quies	.
rs9896058	5	-0.092404	0.0506379	-1.8248	0.32687	0.89089	Ca2+	CAD_loci	Cas9	intron_variant	0	0	0	Quies	Quies	Quies	Quies	Quies	Quies	Quies	.
rs11838776	5	-0.031361	0.0640164	-0.48989	0.75875	0.992	Ca2+	CAD_loci	Cas9	intron_variant	0	0	0	TssFlnkU	EnhA1	EnhA1	EnhA1	EnhA2	EnhA1	Tx	.
rs4073322	5	-0.062361	0.0856984	-0.72768	0.52223	0.95462	Ca2+	CAD_loci	Cas9	intron_variant	0	0	0	ReprPCWk	ReprPCWk	ReprPCWk	ReprPCWk	Quies	ReprPCWk	ReprPCWk	.
rs6060244	5	0.12188	0.112664	1.0818	0.22942	0.86988	Ca2+	CAD_loci	Cas9	downstream_gene_variant	0	0	0	EnhA1	EnhA1	EnhA1	EnhA1	EnhA2	EnhA1	EnhA1	EDEM2,EIF2S2,EIF6,GDF5,GSS,TRPC4AP
rs3731827	5	0.13484	0.0875073	1.5409	0.18307	0.84818	Ca2+	CAD_loci	Cas9	intron_variant	0	0	0	EnhWk	EnhWk	EnhWk	EnhA1	TxWk	EnhWk	EnhWk	.
rs141600589	1	0.18323	0.138381	1.3241	0.39215	0.93841	Ca2+	CAD_loci	Cas9	intron_variant	0	0	0	Quies	Quies	Quies	Quies	Quies	Quies	ReprPCWk	.
prom_GPX3	5	-0.051445	0.0958507	-0.53672	0.59886	0.96791	Ca2+	known_genes	Cas9	NA	NA	NA	NA	NA	NA	NA	NA	NA	NA	NA	NA
rs2059904	3	-0.086715	0.0863609	-1.0041	0.47351	0.94101	Ca2+	CAD_loci	Cas9	regulatory_region_variant	0	0	0	EnhA1	EnhA2	Quies	Quies	Quies	Quies	Quies	EDNRA
rs4887829	5	-0.049482	0.0707775	-0.69912	0.61589	0.96877	Ca2+	CAD_loci	Cas9	intron_variant	0	0	0	TxWk	TxWk	Quies	Quies	TxWk	TxWk	TxWk	.
rs58084604	4	-0.064231	0.0736957	-0.87157	0.5421	0.95616	Ca2+	CAD_loci	Cas9	regulatory_region_variant	0	0	0	Quies	Quies	Quies	Quies	Quies	Quies	Quies	.
rs9915604	2	-0.17172	0.170628	-1.0064	0.23794	0.87768	Ca2+	CAD_loci	Cas9	intron_variant	0	0	0	Quies	Quies	Quies	Quies	Quies	Quies	Quies	.
rs144662567	3	-0.15701	0.111878	-1.4034	0.18827	0.84818	Ca2+	CAD_loci	Cas9	intron_variant	0	0	0	Quies	Quies	Quies	Quies	Quies	Quies	Quies	.
rs9943599	4	-0.12996	0.0641334	-2.0264	0.21192	0.85333	Ca2+	CAD_loci	Cas9	intron_variant	0	0	0	TxWk	TxWk	TxWk	TxWk	TxWk	TxWk	Tx	.
rs2943647	5	-0.12064	0.0978982	-1.2323	0.19726	0.84818	Ca2+	CAD_loci	Cas9	intergenic_variant	0	0	0	Quies	Quies	Quies	Quies	Quies	Quies	Quies	.
rs11022742	5	-0.10744	0.0655602	-1.6388	0.25591	0.87768	Ca2+	CAD_loci	Cas9	upstream_gene_variant	0	0	0	ReprPC	ReprPC	ReprPC	ReprPC	ReprPC	ReprPC	ReprPC	.
rs10198569	5	-0.060406	0.0817004	-0.73936	0.53406	0.95531	Ca2+	CAD_loci	Cas9	intron_variant	0	0	0	ReprPCWk	Quies	ReprPCWk	ReprPCWk	ReprPCWk	Quies	Quies	.
rs5780094	5	-0.077017	0.0673167	-1.1441	0.41816	0.93841	Ca2+	CAD_loci	Cas9	intron_variant	0	0	0	EnhWk	TxWk	TxWk	TxWk	TxWk	TxWk	ReprPCWk	.
rs7200053	5	-0.027841	0.0841169	-0.33098	0.78146	0.992	Ca2+	CAD_loci	Cas9	intron_variant	0	0	0	Quies	Quies	Quies	Quies	Quies	Quies	TxWk	.
rs55734215	5	-0.1049	0.133752	-0.78429	0.26679	0.87768	Ca2+	CAD_loci	Cas9	synonymous_variant	0	0	0	Tx	Tx	Tx	Tx	Tx	Tx	Tx	.
rs17248720	5	0.10471	0.0738643	1.4176	0.30464	0.89089	Ca2+	CAD_loci	Cas9	upstream_gene_variant	0	0	0	TxWk	TxWk	TxWk	TxWk	TxWk	TxWk	TxWk	.
rs11418078	4	-0.029102	0.0984873	-0.29549	0.78146	0.992	Ca2+	CAD_loci	Cas9	intron_variant	0	0	0	Tx	Tx	Tx	Tx	TxWk	Tx	Tx	.
rs13206434	5	-0.11905	0.105634	-1.127	0.20199	0.8498	Ca2+	CAD_loci	Cas9	intergenic_variant	0	0	0	Quies	Quies	Quies	Quies	Quies	Quies	Quies	.
rs6719046	2	0.20631	0.102713	2.0086	0.21145	0.85333	Ca2+	CAD_loci	Cas9	downstream_gene_variant	0	0	0	Quies	Quies	Quies	Quies	Quies	Quies	ReprPC	.
rs2972138	4	-0.02328	0.0785001	-0.29656	0.82498	0.992	Ca2+	CAD_loci	Cas9	intergenic_variant	0	0	0	Quies	Quies	Quies	Quies	Quies	Quies	Het	.
rs17282057	2	0.10977	0.084497	1.2991	0.47493	0.94101	Ca2+	CAD_loci	Cas9	upstream_gene_variant	0	0	0	ReprPCWk	ReprPCWk	ReprPCWk	ReprPCWk	ReprPCWk	ReprPCWk	ReprPC	.
rs7214227	3	-0.13552	0.0650756	-2.0825	0.26537	0.87768	Ca2+	CAD_loci	Cas9	intron_variant	0	0	0	Quies	Quies	Quies	Quies	Quies	Quies	Quies	.
rs2013002	2	0.04545	0.103819	0.43778	0.75071	0.99068	Ca2+	CAD_loci	Cas9	intron_variant	0	0	0	ReprPCWk	Quies	Quies	ReprPCWk	Quies	Quies	ReprPC	.
rs2019090	5	-0.042462	0.107328	-0.39563	0.66556	0.98533	Ca2+	CAD_loci	Cas9	intron_variant	0	0	1	Quies	EnhA2	EnhA2	EnhA2	Quies	EnhA2	EnhA1	.
rs117616040	5	0.17494	0.0817859	2.139	0.10218	0.78914	Ca2+	CAD_loci	Cas9	intron_variant	0	0	0	ReprPC	ReprPCWk	ReprPCWk	ReprPC	Quies	Quies	ReprPCWk	.
rs62391062	5	0.0030128	0.103722	0.029047	0.98061	0.99619	Ca2+	CAD_loci	Cas9	upstream_gene_variant	0	0	0	Quies	Quies	Quies	Quies	Quies	Quies	Quies	.
rs62233138	5	0.075608	0.0882766	0.85649	0.45837	0.94101	Ca2+	CAD_loci	Cas9	intron_variant	0	0	0	Tx	Tx	Tx	Tx	Tx	Tx	Tx	.
rs12928036	5	0.014749	0.0466357	0.31626	0.88411	0.992	Ca2+	CAD_loci	Cas9	intron_variant	0	0	0	TxWk	TxWk	Quies	Quies	TxWk	TxWk	TxWk	.
rs6494488	5	0.13272	0.0909353	1.4595	0.1878	0.84818	Ca2+	CAD_loci	Cas9	regulatory_region_variant	0	0	0	Quies	Quies	Quies	Quies	Quies	Quies	Quies	.
rs9303431	5	0.013282	0.0665764	0.1995	0.89499	0.992	Ca2+	CAD_loci	Cas9	intron_variant	0	0	0	Quies	Quies	Quies	Quies	Quies	Quies	Quies	.
rs34327087	3	0.065245	0.0754853	0.86434	0.5913	0.96791	Ca2+	CAD_loci	Cas9	regulatory_region_variant	0	0	0	Quies	Quies	Quies	Quies	Quies	Quies	Quies	.
rs35145830	2	-0.16948	0.0943337	-1.7966	0.24314	0.87768	Ca2+	CAD_loci	Cas9	intron_variant	0	0	0	ReprPCWk	Quies	Quies	Quies	Quies	Quies	Quies	.
Ess_SAM_EIF3B	6	-0.12887	0.0867052	-1.4863	0.1211	0.79503	Ca2+	essential_genes	Cas9	NA	NA	NA	NA	NA	NA	NA	NA	NA	NA	NA	NA
rs12967878	5	0.05302	0.0527195	1.0057	0.59792	0.96791	Ca2+	CAD_loci	Cas9	intron_variant	0	0	0	Quies	Quies	Quies	Quies	Quies	Quies	Het	.
rs113801196	5	0.095387	0.0704275	1.3544	0.35052	0.90587	Ca2+	CAD_loci	Cas9	regulatory_region_variant	1	1	1	EnhA2	EnhWk	EnhWk	EnhA1	Quies	EnhA2	EnhWk	.
rs73158489	2	-0.021259	0.119864	-0.17736	0.90918	0.992	Ca2+	CAD_loci	Cas9	intron_variant	1	1	0	Quies	Quies	Quies	Quies	Quies	Quies	ReprPCWk	.
rs74599371	5	-0.099816	0.0700414	-1.4251	0.29328	0.89089	Ca2+	CAD_loci	Cas9	upstream_gene_variant	0	0	0	ReprPC	Quies	Quies	ReprPCWk	Quies	Quies	ReprPC	.
rs1024137	3	0.028627	0.154407	0.1854	0.81268	0.992	Ca2+	CAD_loci	Cas9	intergenic_variant	0	0	0	Quies	Quies	Quies	Quies	Quies	Quies	Het	.
rs9551473	4	-0.030579	0.0774917	-0.39461	0.772	0.992	Ca2+	CAD_loci	Cas9	intron_variant	0	0	0	Quies	Quies	Quies	Quies	Quies	Quies	TxWk	.
rs1534386	5	-0.049809	0.0515723	-0.96581	0.61306	0.96863	Ca2+	CAD_loci	Cas9	intron_variant	0	0	0	Quies	Quies	Quies	Quies	Quies	Quies	ReprPCWk	.
rs10883832	4	-0.020572	0.172569	-0.11921	0.84863	0.992	Ca2+	CAD_loci	Cas9	intron_variant	0	0	0	EnhWk	EnhWk	EnhWk	EnhWk	TxWk	TxWk	TxWk	.
rs3734214	5	-0.033967	0.131187	-0.25892	0.73557	0.99068	Ca2+	CAD_loci	Cas9	3_prime_UTR_variant	0	0	0	Quies	Quies	Quies	Quies	Quies	Quies	Quies	.
rs10517620	5	-0.17638	0.10941	-1.6121	0.062441	0.75962	Ca2+	CAD_loci	Cas9	upstream_gene_variant	0	0	0	Quies	Quies	Quies	Quies	Quies	Quies	Quies	.
rs1384705	5	0.14331	0.0680969	2.1045	0.15799	0.82266	Ca2+	CAD_loci	Cas9	intron_variant	0	0	0	Quies	Quies	Quies	Quies	Quies	Quies	Quies	.
rs138722156	5	0.079988	0.077134	1.037	0.43756	0.94101	Ca2+	CAD_loci	Cas9	intron_variant	0	0	0	TxWk	Quies	Quies	Quies	Quies	Quies	TxWk	.
rs17411168	5	-0.17893	0.0715319	-2.5014	0.057711	0.75962	Ca2+	CAD_loci	Cas9	intergenic_variant	0	0	0	Quies	Quies	ReprPCWk	ReprPCWk	ReprPCWk	Quies	Quies	.
rs1537373	5	-0.026741	0.0940161	-0.28443	0.79186	0.992	Ca2+	CAD_loci	Cas9	intron_variant	1	1	1	EnhA1	EnhA1	EnhA2	EnhA1	EnhA2	EnhA2	EnhA1	.
rs4888409	3	0.089919	0.0606823	1.4818	0.4825	0.94101	Ca2+	CAD_loci	Cas9	intron_variant	1	1	1	EnhA1	EnhA1	EnhA1	EnhA1	EnhA2	EnhA1	EnhA1	.
rs6680	5	-0.00027041	0.115912	-0.0023329	0.99574	0.99763	Ca2+	CAD_loci	Cas9	3_prime_UTR_variant	0	0	0	Tx	Tx	Tx	Tx	Tx	Tx	Tx	.
rs117908897	5	-0.0048064	0.141857	-0.033882	0.95648	0.99619	Ca2+	CAD_loci	Cas9	intron_variant	1	1	1	TssA	TssA	TssA	TssA	TssA	TssA	TssA	.
rs112702205	3	-0.090751	0.132524	-0.68479	0.44844	0.94101	Ca2+	CAD_loci	Cas9	intron_variant	0	0	0	TxWk	TxWk	TxWk	TxWk	TxWk	TxWk	Tx	.
rs61319091	3	0.19391	0.160031	1.2117	0.15516	0.81592	Ca2+	CAD_loci	Cas9	intron_variant	0	0	0	Quies	Quies	Quies	Quies	Quies	Quies	Quies	.
rs34029266	5	-0.047546	0.0796349	-0.59705	0.63103	0.9724	Ca2+	CAD_loci	Cas9	intron_variant	1	1	1	TssFlnkU	TssFlnkU	TssFlnkU	TssFlnkU	EnhA1	TssFlnkU	TssFlnkU	.
rs75535620	5	0.0094167	0.0839577	0.11216	0.92857	0.992	Ca2+	CAD_loci	Cas9	intron_variant	0	0	0	Tx	Tx	Tx	Tx	Tx	Tx	Tx	.
rs2259820	5	-0.015488	0.0645091	-0.24009	0.88127	0.992	Ca2+	CAD_loci	Cas9	synonymous_variant	0	0	0	ReprPCWk	Quies	TxWk	ReprPCWk	Quies	Quies	ReprPCWk	.
rs10852932	5	-0.035256	0.0581888	-0.60589	0.728	0.99068	Ca2+	CAD_loci	Cas9	5_prime_UTR_variant	1	1	1	EnhA1	EnhA1	EnhA1	EnhA1	EnhA1	EnhA1	EnhA1	.
rs7203157	4	-0.10319	0.0735338	-1.4033	0.32356	0.89089	Ca2+	CAD_loci	Cas9	intron_variant	0	0	0	TxWk	ReprPCWk	TxWk	TxWk	TxWk	ReprPCWk	TxWk	.
rs10733376	5	-0.10545	0.0804471	-1.3108	0.26395	0.87768	Ca2+	CAD_loci	Cas9	intron_variant	0	0	0	TxWk	TxWk	TxWk	TxWk	Quies	TxWk	TxWk	.
rs2494114	3	-0.036469	0.0647589	-0.56315	0.76727	0.992	Ca2+	CAD_loci	Cas9	intron_variant	0	0	0	Quies	Quies	Quies	Quies	Quies	Quies	TxWk	.
rs2820310	3	0.090201	0.771212	0.11696	0.47966	0.94101	Ca2+	CAD_loci	Cas9	intron_variant	0	0	0	Tx	Tx	Tx	Tx	Tx	Tx	Tx	.
rs9839821	3	-0.17502	0.12952	-1.3513	0.13907	0.80992	Ca2+	CAD_loci	Cas9	intron_variant	0	0	0	Quies	Quies	Quies	Quies	Quies	Quies	ReprPCWk	.
rs8024	5	0.052625	0.0624807	0.84226	0.59981	0.96794	Ca2+	CAD_loci	Cas9	3_prime_UTR_variant	0	0	0	Tx	Tx	Tx	Tx	Tx	Tx	Tx	.
rs2550035	5	0.018892	0.0776841	0.24319	0.85099	0.992	Ca2+	CAD_loci	Cas9	intron_variant	0	0	0	Quies	Quies	Quies	Quies	Quies	Quies	TxWk	.
rs1333042	5	-0.024062	0.0837638	-0.28726	0.81362	0.992	Ca2+	CAD_loci	Cas9	intron_variant	1	1	1	EnhA1	EnhA2	EnhA1	EnhA1	EnhA2	EnhA2	EnhA1	CDKN2A,CDKN2B
rs17465940	5	0.12684	0.0757389	1.6747	0.20624	0.85135	Ca2+	CAD_loci	Cas9	intron_variant	1	1	0	Tx	Tx	Tx	Tx	Tx	Tx	Tx	.
rs10715382	5	-0.15371	0.077152	-1.9923	0.0965	0.78327	Ca2+	CAD_loci	Cas9	intron_variant	0	0	0	Quies	Quies	Quies	Quies	Quies	Quies	TxWk	.
rs3796581	5	-0.014742	0.0731722	-0.20147	0.88931	0.992	Ca2+	CAD_loci	Cas9	intron_variant	0	0	0	Quies	Quies	Quies	Quies	Quies	TxWk	Quies	.
9:22121369	4	-0.11685	0.0967942	-1.2072	0.26206	0.87768	Ca2+	CAD_loci	Cas9	NA	NA	NA	NA	Quies	Quies	Quies	TxWk	Quies	Quies	TxWk	.
rs4387568	3	-0.095082	0.120817	-0.78699	0.43236	0.93943	Ca2+	CAD_loci	Cas9	intron_variant	0	0	0	Quies	Quies	Quies	Quies	Quies	Quies	ReprPCWk	.
rs145756814	5	0.041239	0.0644883	0.63948	0.68307	0.98533	Ca2+	CAD_loci	Cas9	intron_variant	0	0	0	Tx	Tx	Tx	Tx	Tx	Tx	Tx	.
rs1078004	5	0.025456	0.12929	0.19689	0.80132	0.992	Ca2+	CAD_loci	Cas9	synonymous_variant	0	0	0	EnhG2	EnhG2	EnhG2	EnhG2	EnhG2	EnhG2	EnhG1	ELMOD3,MAT2A,RETSAT,RNF181,TMEM150A,USP39,VAMP5
rs34499461	5	-0.082318	0.0820718	-1.003	0.38458	0.93135	Ca2+	CAD_loci	Cas9	regulatory_region_variant	0	0	0	EnhWk	Quies	Quies	Quies	Quies	Quies	Quies	.
Pos_GECKO_CAT	6	-0.022013	0.0543316	-0.40516	0.79991	0.992	Ca2+	known_genes	Cas9	NA	NA	NA	NA	NA	NA	NA	NA	NA	NA	NA	NA
rs925735	5	0.047843	0.0579725	0.82527	0.64238	0.9728	Ca2+	CAD_loci	Cas9	intergenic_variant	0	0	0	Quies	Quies	Quies	Quies	Quies	Quies	Het	.
rs1169279	4	-0.065985	0.05254	-1.2559	0.52933	0.95531	Ca2+	CAD_loci	Cas9	upstream_gene_variant	0	0	0	ReprPCWk	ReprPCWk	ReprPCWk	ReprPCWk	Quies	Quies	ReprPCWk	.
rs903678	4	-0.10441	0.136002	-0.76771	0.31977	0.89089	Ca2+	CAD_loci	Cas9	intron_variant	0	0	0	Quies	Quies	Quies	Quies	Quies	Quies	TxWk	.
Pos_GECKO_NOS3	6	0.01011	0.136096	0.074286	0.91864	0.992	Ca2+	known_genes	Cas9	NA	NA	NA	NA	NA	NA	NA	NA	NA	NA	NA	NA
rs61791510	5	-0.11996	0.0725053	-1.6545	0.20009	0.8498	Ca2+	CAD_loci	Cas9	intron_variant	0	0	0	Quies	Quies	Quies	Quies	Quies	Quies	ReprPCWk	.
rs74233809	4	-0.027806	0.108317	-0.25671	0.79139	0.992	Ca2+	CAD_loci	Cas9	intron_variant	0	0	0	EnhA1	TssFlnkU	TssFlnkU	TssFlnkU	TssA	TssFlnkU	TssFlnkU	.
rs2410623	5	-0.014568	0.0881627	-0.16524	0.88931	0.992	Ca2+	CAD_loci	Cas9	intergenic_variant	0	0	0	Quies	Quies	ReprPCWk	ReprPCWk	ReprPCWk	Quies	Quies	.
rs3811414	5	0.10985	0.0922102	1.1913	0.2824	0.88972	Ca2+	CAD_loci	Cas9	intron_variant	1	1	1	TssA	TssA	TssA	TssA	TssA	TssA	TssFlnk	.
rs6060236	5	0.03621	0.0741416	0.48839	0.71618	0.9889	Ca2+	CAD_loci	Cas9	regulatory_region_variant	0	0	0	Quies	Quies	Quies	Quies	Quies	Quies	Quies	.
rs1050362	5	-0.1387	0.0896458	-1.5472	0.1334	0.80802	Ca2+	CAD_loci	Cas9	missense_variant	0	0	0	Tx	Tx	Tx	Tx	Tx	Tx	Tx	.
rs6694952	4	0.00018948	0.0768869	0.0024644	0.99527	0.99763	Ca2+	CAD_loci	Cas9	intron_variant	0	0	0	ReprPCWk	ReprPCWk	Quies	ReprPCWk	ReprPCWk	ReprPCWk	TxWk	.
rs7212249	5	0.099946	0.0530189	1.8851	0.32403	0.89089	Ca2+	CAD_loci	Cas9	non_coding_transcript_exon_variant	0	0	0	EnhA1	EnhA1	EnhA1	EnhA1	EnhWk	EnhA1	EnhA1	.
rs10693268	5	-0.15928	0.142443	-1.1182	0.087512	0.78327	Ca2+	CAD_loci	Cas9	intron_variant	0	0	0	Quies	Quies	Quies	Quies	Quies	Quies	Quies	.
rs57690120	5	0.03909	0.082641	0.47301	0.69726	0.98533	Ca2+	CAD_loci	Cas9	intron_variant	0	0	0	TxWk	TxWk	TxWk	TxWk	TxWk	Tx	TxWk	.
rs62233148	5	0.013949	0.0893308	0.15615	0.88978	0.992	Ca2+	CAD_loci	Cas9	intron_variant	0	0	0	TxWk	TxWk	TxWk	TxWk	TxWk	TxWk	EnhA1	.
rs17700144	5	-0.004098	0.0579772	-0.070683	0.96547	0.99619	Ca2+	CAD_loci	Cas9	intron_variant	0	0	0	Quies	Quies	Quies	Quies	Quies	Quies	Het	.
Ess_SAM_EIF3D	7	0.07356	0.0965975	0.76151	0.38458	0.93135	Ca2+	essential_genes	Cas9	NA	NA	NA	NA	NA	NA	NA	NA	NA	NA	NA	NA
rs11057409	3	-0.056999	0.162724	-0.35028	0.63718	0.9726	Ca2+	CAD_loci	Cas9	intron_variant	0	0	0	TxWk	TxWk	TxWk	TxWk	TxWk	TxWk	TxWk	.
rs650241	5	-0.053474	0.0794078	-0.67341	0.58515	0.96734	Ca2+	CAD_loci	Cas9	synonymous_variant	0	0	0	EnhG1	EnhG1	EnhG1	EnhG1	EnhG1	EnhG1	EnhG1	.
rs34633411	5	0.0014009	0.0725517	0.019309	0.99007	0.99619	Ca2+	CAD_loci	Cas9	intergenic_variant	0	0	0	Quies	Quies	Quies	Quies	Quies	Quies	Het	.
rs7403708	5	-0.05051	0.072501	-0.69668	0.60643	0.96863	Ca2+	CAD_loci	Cas9	intron_variant	0	0	0	ReprPC	ReprPC	ReprPC	ReprPCWk	Quies	ReprPC	ReprPC	.
rs4888379	5	0.13149	0.0665907	1.9746	0.19111	0.84818	Ca2+	CAD_loci	Cas9	intron_variant	1	1	1	EnhA1	EnhA1	EnhA1	EnhA1	EnhA1	EnhA1	EnhA1	BCAR1
rs12603057	2	0.1225	0.170442	0.71872	0.42668	0.93861	Ca2+	CAD_loci	Cas9	intron_variant	0	0	0	TxWk	TxWk	TxWk	TxWk	Quies	Quies	TxWk	.
rs12949991	5	0.016922	0.079817	0.21201	0.86518	0.992	Ca2+	CAD_loci	Cas9	intron_variant	0	0	0	Tx	Tx	Tx	TxWk	Tx	Tx	Tx	.
rs1187415	5	0.014254	0.106716	0.13357	0.88789	0.992	Ca2+	CAD_loci	Cas9	intron_variant	0	0	0	TxWk	TxWk	TxWk	TxWk	TxWk	TxWk	Tx	.
rs1169292	5	0.10591	0.0808535	1.3099	0.30038	0.89089	Ca2+	CAD_loci	Cas9	intron_variant	0	0	0	ReprPCWk	Quies	Quies	Quies	Quies	Quies	ReprPCWk	.
prom_CAV1	5	0.0065313	0.0823131	0.079347	0.95128	0.99555	Ca2+	known_genes	Cas9	NA	NA	NA	NA	NA	NA	NA	NA	NA	NA	NA	NA
18:57851459	5	-0.10553	0.0687358	-1.5353	0.26301	0.87768	Ca2+	CAD_loci	Cas9	NA	NA	NA	NA	Quies	Quies	Quies	Quies	Quies	Quies	ZNF/Rpts	.
rs4888392	1	0.10693	0.198316	0.53919	0.60596	0.96863	Ca2+	CAD_loci	Cas9	intron_variant	1	1	1	EnhA1	EnhA1	EnhA1	EnhA1	EnhA1	EnhA1	EnhWk	BCAR1
rs242577	4	-0.058038	0.107775	-0.53851	0.57994	0.96734	Ca2+	CAD_loci	Cas9	intron_variant	0	1	0	Quies	Quies	Quies	Quies	Quies	Quies	TxWk	.
rs2650000	5	0.054776	0.0798577	0.68592	0.58751	0.96734	Ca2+	CAD_loci	Cas9	intergenic_variant	0	0	0	ReprPCWk	Quies	Quies	Quies	Quies	Quies	ReprPCWk	.
rs4888426	5	-0.079429	0.0646658	-1.2283	0.40019	0.93841	Ca2+	CAD_loci	Cas9	intron_variant	0	0	0	Quies	Quies	Quies	Quies	Quies	Quies	TxWk	.
rs139170988	4	-0.046114	0.0930938	-0.49535	0.67029	0.98533	Ca2+	CAD_loci	Cas9	intergenic_variant	0	0	0	Quies	Quies	Quies	Quies	Quies	Quies	ReprPCWk	.
rs7165733	5	-0.0037208	0.12001	-0.031004	0.96736	0.99619	Ca2+	CAD_loci	Cas9	intron_variant	0	0	0	ReprPC	ReprPC	ReprPC	ReprPCWk	Quies	ReprPCWk	ReprPCWk	.
rs6490304	5	0.14248	0.0941581	1.5132	0.16036	0.82683	Ca2+	CAD_loci	Cas9	intron_variant	0	0	0	ReprPCWk	EnhWk	Quies	EnhWk	Quies	Quies	EnhA1	.
Ess_SAM_SNRNP200	5	0.086337	0.0784525	1.1005	0.39924	0.93841	Ca2+	essential_genes	Cas9	NA	NA	NA	NA	NA	NA	NA	NA	NA	NA	NA	NA
Ess_GECKO_EIF3B	6	-0.56685	0.123877	-4.5759	0	0	Ca2+	essential_genes	Cas9	NA	NA	NA	NA	NA	NA	NA	NA	NA	NA	NA	NA
rs9926156	5	-0.079637	0.0752855	-1.0578	0.39782	0.93841	Ca2+	CAD_loci	Cas9	intron_variant	0	0	0	Tx	Tx	Tx	Tx	Tx	Tx	Tx	.
rs7301953	5	-0.21226	0.0820487	-2.587	0.026017	0.63218	Ca2+	CAD_loci	Cas9	intron_variant	0	0	0	ReprPCWk	ReprPCWk	ReprPCWk	Quies	Quies	Quies	ReprPC	.
rs2222018	2	0.030878	0.0813007	0.3798	0.81362	0.992	Ca2+	CAD_loci	Cas9	regulatory_region_variant	0	0	0	Quies	Quies	Quies	Quies	Quies	Quies	Het	.
rs10919064	4	0.0057866	0.100225	0.057736	0.95885	0.99619	Ca2+	CAD_loci	Cas9	intron_variant	0	0	0	TxWk	TxWk	TxWk	TxWk	TxWk	TxWk	TxWk	.
rs12105996	5	0.036919	0.10808	0.34159	0.7105	0.98816	Ca2+	CAD_loci	Cas9	intron_variant	0	0	0	TxWk	TxWk	TxWk	TxWk	TxWk	Tx	Tx	.
rs2366639	5	0.17397	0.0946776	1.8375	0.10407	0.78914	Ca2+	CAD_loci	Cas9	upstream_gene_variant	0	0	0	TxWk	TxWk	TxWk	TxWk	TxWk	TxWk	TxWk	.
rs140473396	3	-0.31503	0.127208	-2.4765	0.013245	0.57143	Ca2+	CAD_loci	Cas9	intron_variant	0	0	0	Quies	Quies	Quies	Quies	Quies	Quies	ReprPC	.
rs11643209	5	-0.0071929	0.072361	-0.099403	0.93992	0.993	Ca2+	CAD_loci	Cas9	intron_variant	0	1	0	Tx	TxWk	TxWk	EnhWk	TxWk	TxWk	EnhA1	BCAR1
Pos_GECKO_GPX3	6	-0.072379	0.0833946	-0.86791	0.40397	0.93841	Ca2+	known_genes	Cas9	NA	NA	NA	NA	NA	NA	NA	NA	NA	NA	NA	NA
rs10935971	5	-0.15665	0.109209	-1.4344	0.09035	0.78327	Ca2+	CAD_loci	Cas9	intron_variant	0	0	0	Quies	Quies	Quies	Quies	Quies	Quies	Quies	.
rs3851733	5	0.0096404	0.0776888	0.12409	0.92621	0.992	Ca2+	CAD_loci	Cas9	intron_variant	0	0	0	Quies	ReprPC	Quies	Quies	Quies	ReprPC	TxWk	.
rs9911678	1	0.027077	0.145022	0.18671	0.88505	0.992	Ca2+	CAD_loci	Cas9	intron_variant	0	0	0	Quies	Quies	Quies	Quies	Quies	Quies	Quies	.
rs2713556	5	0.039182	0.0654222	0.59891	0.69631	0.98533	Ca2+	CAD_loci	Cas9	regulatory_region_variant	0	0	0	Quies	Quies	Quies	Quies	Quies	Quies	Het	.
rs35263058	3	0.0024056	0.0932512	0.025797	0.9702	0.99619	Ca2+	CAD_loci	Cas9	intron_variant	0	0	0	Quies	Quies	Quies	Quies	Quies	Quies	TxWk	.
rs7194397	5	0.10445	0.112746	0.92642	0.30511	0.89089	Ca2+	CAD_loci	Cas9	5_prime_UTR_variant	1	1	1	TssA	TssA	TssA	TssA	TssA	TssA	TssA	.
rs12933281	5	-0.17455	0.0524615	-3.3272	0.064333	0.75962	Ca2+	CAD_loci	Cas9	intron_variant	0	0	0	TxWk	TxWk	Quies	Quies	TxWk	TxWk	TxWk	.
rs7210979	4	0.017961	0.108868	0.16498	0.8666	0.992	Ca2+	CAD_loci	Cas9	intron_variant	0	0	0	Quies	Quies	Quies	Quies	Quies	Quies	Quies	.
rs142913791	5	-0.010897	0.0639158	-0.17049	0.91202	0.992	Ca2+	CAD_loci	Cas9	intron_variant	0	0	0	TxWk	TxWk	TxWk	TxWk	Quies	TxWk	TxWk	.
rs9897309	4	-0.073053	0.102387	-0.7135	0.48297	0.94101	Ca2+	CAD_loci	Cas9	intron_variant	0	0	0	TxWk	EnhWk	EnhWk	EnhWk	EnhWk	EnhWk	TxWk	.
rs6738645	5	-0.076997	0.085675	-0.89871	0.41816	0.93841	Ca2+	CAD_loci	Cas9	intron_variant	0	0	0	Tx	TxWk	TxWk	TxWk	TxWk	Tx	Tx	.
rs11907011	5	0.061347	0.0551037	1.1133	0.54021	0.95616	Ca2+	CAD_loci	Cas9	intron_variant	0	0	0	Quies	Quies	Quies	Quies	Quies	Quies	Tx	.
rs11057399	5	-0.10439	0.0981386	-1.0637	0.26963	0.87768	Ca2+	CAD_loci	Cas9	intron_variant	0	0	0	Tx	Tx	Tx	Tx	Tx	Tx	Tx	.
rs12443904	4	0.084363	0.1175	0.71798	0.42479	0.93841	Ca2+	CAD_loci	Cas9	intron_variant	0	0	0	TxWk	TxWk	TxWk	TxWk	TxWk	TxWk	TxWk	.
rs77335224	1	0.23379	0.18807	1.2431	0.30227	0.89089	Ca2+	CAD_loci	Cas9	intron_variant	0	0	0	Quies	Quies	Quies	Quies	Quies	Quies	ReprPCWk	.
rs75635186	3	-0.062741	0.0719128	-0.87246	0.6036	0.96863	Ca2+	CAD_loci	Cas9	intron_variant	0	0	0	Quies	Quies	Quies	Quies	Quies	Quies	Quies	.
rs10953541	5	0.067831	0.0741801	0.91441	0.50473	0.9545	Ca2+	CAD_loci	Cas9	intron_variant	0	0	0	TxWk	Quies	TxWk	Quies	Quies	TxWk	Tx	.
rs8050769	2	0.182	0.117374	1.5506	0.26395	0.87768	Ca2+	CAD_loci	Cas9	intron_variant	0	0	0	Quies	Quies	Quies	Quies	Quies	Quies	TxWk	.
rs7667633	4	-0.099521	0.0866832	-1.1481	0.33633	0.89798	Ca2+	CAD_loci	Cas9	regulatory_region_variant	1	1	1	EnhA1	EnhA1	EnhA1	EnhA1	EnhA1	EnhA1	EnhA1	.
rs4930295	5	0.064663	0.0674472	0.95872	0.52129	0.95462	Ca2+	CAD_loci	Cas9	intron_variant	0	0	0	Tx	Tx	Tx	Tx	Tx	Tx	Tx	.
rs141787760	5	0.18991	0.108223	1.7548	0.074267	0.75962	Ca2+	CAD_loci	Cas9	intron_variant	1	1	1	TssFlnkU	TssFlnkU	TssFlnkU	TssFlnkU	TssFlnkU	TssFlnkU	TssFlnkU	.
rs11905081	2	0.03748	0.359658	0.10421	0.78477	0.992	Ca2+	CAD_loci	Cas9	intron_variant	0	0	0	TxWk	EnhWk	TxWk	EnhWk	TxWk	EnhWk	EnhA1	.
rs147729680	5	-0.1141	0.0616523	-1.8507	0.22564	0.86988	Ca2+	CAD_loci	Cas9	regulatory_region_variant	0	0	0	Quies	Quies	Quies	Quies	ReprPCWk	Quies	Quies	.
rs7210820	5	-0.038726	0.105426	-0.36733	0.69442	0.98533	Ca2+	CAD_loci	Cas9	intron_variant	0	0	0	Quies	Quies	Quies	Quies	Quies	Quies	Quies	.
rs2644109	5	0.14484	0.143619	1.0085	0.15374	0.81592	Ca2+	CAD_loci	Cas9	intron_variant	1	1	1	TssFlnkD	EnhWk	TxWk	TxWk	TxWk	TxWk	EnhWk	IPO9
rs6739015	5	0.010798	0.100437	0.10751	0.91627	0.992	Ca2+	CAD_loci	Cas9	downstream_gene_variant	0	0	0	Quies	Quies	Quies	Quies	Quies	Quies	ReprPC	.
rs4888415	3	0.06968	0.142711	0.48826	0.56812	0.96175	Ca2+	CAD_loci	Cas9	intron_variant	0	0	0	TxWk	TxWk	TxWk	TxWk	TxWk	TxWk	Quies	.
rs3844510	5	-0.061747	0.055087	-1.1209	0.52554	0.95462	Ca2+	CAD_loci	Cas9	intergenic_variant	0	0	0	Quies	Quies	Quies	Quies	Quies	Quies	Quies	.
rs55940034	4	0.012707	0.0694144	0.18306	0.90397	0.992	Ca2+	CAD_loci	Cas9	intron_variant	0	1	1	EnhA1	EnhA2	EnhA1	EnhA1	EnhA2	EnhA2	EnhA2	.
rs360157	5	-0.023032	0.0660738	-0.34858	0.82214	0.992	Ca2+	CAD_loci	Cas9	missense_variant	0	0	0	Tx	Tx	Tx	Tx	Tx	Tx	Tx	.
rs7314459	1	-0.20882	0.145671	-1.4335	0.32734	0.89089	Ca2+	CAD_loci	Cas9	intron_variant	0	0	0	Quies	Quies	Quies	Quies	Quies	Quies	Quies	.
rs56155140	5	0.10868	0.146887	0.73989	0.28761	0.89089	Ca2+	CAD_loci	Cas9	downstream_gene_variant	1	1	1	EnhA1	EnhA2	EnhA2	EnhA2	EnhA2	EnhA2	EnhA1	REST
rs2876643	5	-0.050839	0.0621367	-0.81818	0.6036	0.96863	Ca2+	CAD_loci	Cas9	intron_variant	0	0	0	Quies	Quies	Quies	Quies	Quies	Quies	Quies	.
rs2165558	5	0.040587	0.082375	0.49271	0.68732	0.98533	Ca2+	CAD_loci	Cas9	intergenic_variant	0	0	0	Quies	Quies	ReprPCWk	ReprPCWk	ReprPCWk	Quies	Quies	.
rs9469930	5	-0.0013649	0.0700021	-0.019498	0.98959	0.99619	Ca2+	CAD_loci	Cas9	intron_variant	0	0	0	Quies	Quies	Quies	Quies	Quies	Quies	TxWk	.
rs404392	2	-0.17658	0.146503	-1.2053	0.22611	0.86988	Ca2+	CAD_loci	Cas9	intron_variant	0	0	0	TxWk	TxWk	TxWk	TxWk	TxWk	TxWk	Tx	.
rs35878331	5	-0.0031074	0.0532764	-0.058326	0.97351	0.99619	Ca2+	CAD_loci	Cas9	intergenic_variant	0	0	0	Quies	Quies	Quies	Quies	Quies	Quies	Quies	.
rs1549306	5	-0.032184	0.0854095	-0.37682	0.75213	0.99068	Ca2+	CAD_loci	Cas9	intron_variant	0	0	0	TxWk	EnhA1	TxWk	EnhA1	TxWk	EnhWk	EnhA1	.
rs9583489	2	-0.06924	0.0839497	-0.82478	0.64191	0.9728	Ca2+	CAD_loci	Cas9	intron_variant	1	1	1	EnhA1	EnhA1	EnhA1	EnhA1	EnhA1	EnhA2	EnhA1	COL4A1,COL4A2
rs1559339	5	0.1894	0.088003	2.1522	0.07474	0.75962	Ca2+	CAD_loci	Cas9	downstream_gene_variant	0	0	0	Quies	Quies	TxWk	Quies	Quies	Quies	TxWk	.
rs11641801	4	0.024734	0.0774074	0.31953	0.82734	0.992	Ca2+	CAD_loci	Cas9	intron_variant	0	0	0	Quies	EnhWk	EnhWk	Quies	Quies	EnhWk	EnhWk	CFDP1,TMEM170A
Ess_SAM_RPL36	9	0.19956	0.0951237	2.0979	0.010407	0.55	Ca2+	essential_genes	Cas9	NA	NA	NA	NA	NA	NA	NA	NA	NA	NA	NA	NA
rs28407443	5	0.12303	0.0873669	1.4082	0.22375	0.86988	Ca2+	CAD_loci	Cas9	intron_variant	0	0	0	Tx	Tx	TxWk	TxWk	Tx	TxWk	TxWk	.
rs80170004	4	-0.007932	0.0749858	-0.10578	0.93472	0.992	Ca2+	CAD_loci	Cas9	intergenic_variant	0	0	0	ReprPCWk	Quies	Quies	Quies	Quies	Quies	Quies	.
rs9469931	1	-0.058821	0.280527	-0.20968	0.78051	0.992	Ca2+	CAD_loci	Cas9	intron_variant	0	0	0	Quies	Quies	Quies	Quies	Quies	Quies	TxWk	.
rs7213603	2	-0.070816	0.0722686	-0.9799	0.63198	0.9724	Ca2+	CAD_loci	Cas9	intron_variant	0	0	0	Quies	Quies	Quies	Quies	Quies	Quies	Quies	.
rs73903017	5	-0.021625	0.0707416	-0.30569	0.83349	0.992	Ca2+	CAD_loci	Cas9	intron_variant	0	0	0	Tx	Tx	EnhG1	TxWk	Tx	Tx	EnhG2	EDEM2,MMP24,PROCR,TRPC4AP
rs34878139	3	-0.028826	0.0913748	-0.31547	0.81268	0.992	Ca2+	CAD_loci	Cas9	intron_variant	0	0	0	TxWk	Quies	Quies	Quies	Quies	Quies	TxWk	.
rs6503324	4	-0.018249	0.111078	-0.16429	0.86518	0.992	Ca2+	CAD_loci	Cas9	intron_variant	0	0	0	TxWk	TxWk	TxWk	Quies	Quies	Quies	TxWk	.
rs59528299	4	0.10369	0.0713823	1.4526	0.32545	0.89089	Ca2+	CAD_loci	Cas9	intron_variant	0	0	0	TxWk	Quies	Quies	Quies	Quies	Quies	TxWk	.
rs649257	5	-0.016653	0.0794172	-0.20969	0.87039	0.992	Ca2+	CAD_loci	Cas9	synonymous_variant	0	0	0	EnhG1	Tx	Tx	Tx	Tx	Tx	Tx	.
rs1713839	5	0.029993	0.0766026	0.39154	0.76537	0.992	Ca2+	CAD_loci	Cas9	intron_variant	0	0	0	ReprPCWk	Quies	Quies	ReprPCWk	Quies	Quies	ReprPCWk	.
rs4146809	5	-0.030732	0.0849138	-0.36192	0.76206	0.992	Ca2+	CAD_loci	Cas9	intron_variant	0	0	0	TxWk	ReprPCWk	TxWk	TxWk	TxWk	ReprPCWk	EnhWk	.
rs6488913	5	-0.030251	0.0689293	-0.43887	0.7649	0.992	Ca2+	CAD_loci	Cas9	non_coding_transcript_exon_variant	0	0	0	TxWk	Quies	Quies	Quies	Quies	Quies	TxWk	.
rs12310367	5	-0.075056	0.106497	-0.70477	0.43283	0.93943	Ca2+	CAD_loci	Cas9	intron_variant	0	0	0	Tx	Tx	TxWk	TxWk	Tx	Tx	Tx	.
rs1727944	5	-0.13482	0.0531541	-2.5364	0.14333	0.81067	Ca2+	CAD_loci	Cas9	intron_variant	0	0	0	Quies	Quies	Quies	Quies	Quies	Quies	ReprPCWk	.
rs1333049	5	-0.11253	0.0829011	-1.3574	0.23321	0.87722	Ca2+	CAD_loci	Cas9	downstream_gene_variant	0	0	0	Quies	Quies	Quies	TxWk	Quies	Quies	TxWk	.
rs590121	5	-0.0020803	0.0770111	-0.027013	0.98581	0.99619	Ca2+	CAD_loci	Cas9	5_prime_UTR_variant	1	1	1	TssA	TssFlnkU	TssA	TssA	TssA	TssFlnkU	TssFlnkU	.
rs11191447	2	-0.0023163	0.139612	-0.016591	0.98534	0.99619	Ca2+	CAD_loci	Cas9	intron_variant	0	0	0	Quies	Quies	Quies	Quies	Quies	Quies	Quies	.
rs60850854	4	-0.058007	0.0762929	-0.76032	0.57994	0.96734	Ca2+	CAD_loci	Cas9	intron_variant	0	0	0	TxWk	Quies	Quies	Quies	Quies	Quies	Quies	.
rs12444589	5	0.093275	0.0664305	1.4041	0.35904	0.91778	Ca2+	CAD_loci	Cas9	intron_variant	0	0	0	TxWk	TxWk	TxWk	TxWk	TxWk	TxWk	Quies	.
rs357498	5	-0.046083	0.0720013	-0.64003	0.64286	0.9728	Ca2+	CAD_loci	Cas9	intron_variant	0	0	0	Quies	Quies	Quies	Quies	Quies	Quies	TxWk	.
rs72050190	5	0.064387	0.0696543	0.92438	0.52176	0.95462	Ca2+	CAD_loci	Cas9	intron_variant	0	0	0	Quies	Quies	Quies	Quies	Quies	Quies	ReprPCWk	.
rs4887825	1	-0.077523	0.0929677	-0.83387	0.70908	0.98748	Ca2+	CAD_loci	Cas9	intron_variant	0	0	0	Quies	Quies	Quies	Quies	Quies	Quies	TxWk	.
rs10059661	5	-0.17273	0.0982705	-1.7577	0.067171	0.75962	Ca2+	CAD_loci	Cas9	intron_variant	0	0	0	EnhWk	TssFlnk	TssFlnk	TssFlnk	TxWk	TssFlnk	EnhWk	LOX
rs36113266	3	0.0011103	0.120424	0.0092199	0.97635	0.99619	Ca2+	CAD_loci	Cas9	intron_variant	0	0	0	Tx	Tx	Tx	TxWk	Tx	Tx	Tx	.
rs4765562	5	0.066246	0.0699617	0.94689	0.51277	0.95451	Ca2+	CAD_loci	Cas9	intron_variant	0	0	0	TxWk	TxWk	TxWk	TxWk	TxWk	TxWk	Tx	.
rs11431123	2	-0.043145	0.113638	-0.37967	0.78571	0.992	Ca2+	CAD_loci	Cas9	intron_variant	0	0	0	TxWk	Quies	Quies	Quies	Quies	Quies	Quies	.
Pos_GECKO_ICAM1	6	0.063483	0.0533964	1.1889	0.46925	0.94101	Ca2+	known_genes	Cas9	NA	NA	NA	NA	NA	NA	NA	NA	NA	NA	NA	NA
rs2315065	1	-0.13187	0.242555	-0.54367	0.52744	0.95462	Ca2+	CAD_loci	Cas9	intergenic_variant	0	0	1	Het	Quies	Quies	Quies	Quies	Quies	Het	.
rs57332886	4	-0.034656	0.0808699	-0.42854	0.73983	0.99068	Ca2+	CAD_loci	Cas9	intron_variant	0	0	0	Quies	Quies	Quies	Quies	Quies	Quies	Quies	.
rs62276839	5	0.0038315	0.0646394	0.059275	0.97209	0.99619	Ca2+	CAD_loci	Cas9	intron_variant	0	0	0	Quies	Quies	Quies	Quies	Quies	Quies	Quies	.
rs72495719	3	0.035404	0.131922	0.26837	0.77389	0.992	Ca2+	CAD_loci	Cas9	intron_variant	0	0	0	Quies	Quies	Quies	Quies	Quies	Quies	Tx	.
rs10025717	2	-0.23499	0.0888599	-2.6445	0.1211	0.79503	Ca2+	CAD_loci	Cas9	upstream_gene_variant	0	0	0	Quies	Quies	Quies	Quies	Quies	Quies	Quies	.
Ess_GECKO_PRPF19	6	0.24011	0.171507	1.4	0.016083	0.58065	Ca2+	essential_genes	Cas9	NA	NA	NA	NA	NA	NA	NA	NA	NA	NA	NA	NA
rs2279285	5	0.012968	0.0742344	0.17469	0.89735	0.992	Ca2+	CAD_loci	Cas9	intron_variant	1	1	1	TssA	TssFlnkU	TssA	TssA	TssA	TssFlnkU	TssFlnkD	.
rs4405410	3	0.037301	0.0934277	0.39925	0.76301	0.992	Ca2+	CAD_loci	Cas9	intron_variant	0	0	0	TxWk	TxWk	Quies	TxWk	Quies	Quies	TxWk	.
rs216209	2	-0.022687	0.124224	-0.18263	0.90066	0.992	Ca2+	CAD_loci	Cas9	intron_variant	0	0	0	Tx	Tx	Tx	TxWk	TxWk	Tx	Tx	.
rs2644114	5	-0.17296	0.114581	-1.5095	0.067171	0.75962	Ca2+	CAD_loci	Cas9	intron_variant	0	0	0	TxWk	Quies	Quies	Quies	EnhA2	Quies	TxWk	.
rs11191416	4	-0.053691	0.0732034	-0.73345	0.61353	0.96863	Ca2+	CAD_loci	Cas9	intron_variant	0	0	0	ReprPCWk	Het	Quies	Het	Het	Quies	ReprPCWk	.
rs216193	5	0.11382	0.193085	0.58948	0.26301	0.87768	Ca2+	CAD_loci	Cas9	synonymous_variant	0	0	0	Tx	Tx	Tx	Tx	Tx	Tx	Tx	.
rs1200160	3	-0.0098044	0.0984902	-0.099547	0.94939	0.99504	Ca2+	CAD_loci	Cas9	intron_variant	0	0	0	Quies	Quies	Quies	Quies	Quies	Quies	Quies	.
rs216172	5	0.046489	0.0899903	0.5166	0.65137	0.97798	Ca2+	CAD_loci	Cas9	intron_variant	0	0	0	EnhA1	EnhA1	EnhA2	EnhWk	EnhWk	EnhA1	EnhWk	HIC1,SRR
rs34091558	5	-0.00901	0.0603523	-0.14929	0.92526	0.992	Ca2+	CAD_loci	Cas9	intron_variant	1	1	1	EnhA1	EnhA1	EnhA1	EnhA1	EnhA1	EnhA1	EnhA1	LMOD1,TIMM17A
rs6440935	4	-0.013154	0.0794036	-0.16566	0.89782	0.992	Ca2+	CAD_loci	Cas9	intron_variant	0	0	0	Quies	Quies	Quies	Quies	Quies	Quies	ReprPCWk	.
rs2713560	5	-0.075155	0.0795274	-0.94502	0.43283	0.93943	Ca2+	CAD_loci	Cas9	intergenic_variant	0	0	0	Quies	Quies	Quies	Quies	Quies	Quies	Het	.
rs1169294	5	0.058167	0.0610793	0.95232	0.56386	0.96141	Ca2+	CAD_loci	Cas9	intron_variant	0	0	0	ReprPCWk	Quies	Quies	Quies	Quies	Quies	ReprPCWk	.
rs2069940	4	0.10089	0.123884	0.81439	0.33728	0.89798	Ca2+	CAD_loci	Cas9	intron_variant	0	0	0	TxWk	EnhA1	EnhA1	EnhA1	EnhA1	EnhA1	EnhA1	.
rs10492814	5	0.010083	0.0958642	0.10518	0.92289	0.992	Ca2+	CAD_loci	Cas9	intron_variant	0	0	0	TssFlnkD	TssFlnkD	TssFlnkD	TssFlnk	TssFlnk	TssFlnkD	TssFlnkD	.
rs7261312	5	-0.11428	0.051582	-2.2155	0.22469	0.86988	Ca2+	CAD_loci	Cas9	upstream_gene_variant	0	0	0	Quies	Quies	Quies	Quies	Quies	Quies	Quies	.
rs4888389	3	-0.18528	0.0573835	-3.2288	0.11968	0.7931	Ca2+	CAD_loci	Cas9	intron_variant	0	0	0	Quies	Quies	Quies	Quies	Quies	Quies	TxWk	.
rs13125101	5	0.046729	0.0620415	0.75319	0.64901	0.97724	Ca2+	CAD_loci	Cas9	TF_binding_site_variant	1	1	1	Quies	Quies	Quies	Quies	Quies	Quies	ReprPC	.
rs9941087	5	-0.078672	0.0813206	-0.96743	0.40634	0.93841	Ca2+	CAD_loci	Cas9	intron_variant	0	0	0	ZNF/Rpts	ZNF/Rpts	ZNF/Rpts	ZNF/Rpts	ZNF/Rpts	ZNF/Rpts	TxWk	.
rs11861810	4	0.0035311	0.0598522	0.058997	0.97824	0.99619	Ca2+	CAD_loci	Cas9	intron_variant	0	0	0	Quies	Quies	Quies	Quies	Quies	Quies	Quies	.
rs2128739	5	0.077018	0.0720131	1.0695	0.45553	0.94101	Ca2+	CAD_loci	Cas9	intron_variant	0	0	0	Quies	TssFlnk	TssFlnk	TssFlnk	TssFlnk	TssFlnk	TxWk	.
rs7307277	4	-0.14694	0.0865728	-1.6973	0.15279	0.81592	Ca2+	CAD_loci	Cas9	intron_variant	1	0	1	EnhWk	EnhWk	EnhWk	EnhWk	TxWk	Tx	EnhG1	CCDC92,FAM101A
rs988739	5	0.019101	0.0809296	0.23602	0.84957	0.992	Ca2+	CAD_loci	Cas9	intergenic_variant	0	0	0	ReprPCWk	Quies	Quies	Quies	Quies	Quies	Quies	.
rs17411126	5	-0.14631	0.0996662	-1.468	0.10927	0.78914	Ca2+	CAD_loci	Cas9	intergenic_variant	0	0	0	Quies	Quies	ReprPCWk	ReprPCWk	ReprPCWk	Quies	Quies	.
rs1991161	3	0.010838	0.114661	0.094522	0.92195	0.992	Ca2+	CAD_loci	Cas9	intron_variant	0	0	0	Tx	Tx	Tx	Tx	Tx	Tx	Tx	.
rs6060245	4	-0.11703	0.12431	-0.94144	0.26064	0.87768	Ca2+	CAD_loci	Cas9	downstream_gene_variant	0	0	0	EnhA1	EnhA1	EnhA1	EnhA1	TxWk	EnhA2	EnhA1	.
rs60023390	2	-0.1631	0.0764113	-2.1345	0.2597	0.87768	Ca2+	CAD_loci	Cas9	intron_variant	0	0	0	Quies	Quies	Quies	Quies	Quies	Quies	ReprPCWk	.
rs10514393	1	0.23551	0.376196	0.62603	0.29991	0.89089	Ca2+	CAD_loci	Cas9	intron_variant	0	0	0	Quies	Quies	TxWk	Quies	TxWk	TxWk	TxWk	.
rs1169301	5	-0.0085222	0.10437	-0.081654	0.9281	0.992	Ca2+	CAD_loci	Cas9	intron_variant	0	0	0	ReprPC	ReprPCWk	ReprPCWk	ReprPCWk	Quies	Quies	ReprPC	.
rs7568458	5	0.065624	0.0776028	0.84564	0.51608	0.95451	Ca2+	CAD_loci	Cas9	intron_variant	1	1	1	TssA	TssA	TssA	TssA	TssA	TssA	TssFlnkD	.
rs11022750	5	-0.01983	0.0637313	-0.31115	0.84721	0.992	Ca2+	CAD_loci	Cas9	intron_variant	0	0	0	ReprPCWk	TxWk	ReprPCWk	Quies	Quies	Quies	ReprPCWk	.
rs202037927	2	-0.081519	0.0859932	-0.94797	0.58515	0.96734	Ca2+	CAD_loci	Cas9	intron_variant	0	0	0	TxWk	TxWk	TxWk	TxWk	TxWk	TxWk	TxWk	.
rs4888372	5	0.0013612	0.0434527	0.031326	0.99007	0.99619	Ca2+	CAD_loci	Cas9	regulatory_region_variant	0	0	0	EnhWk	Quies	Quies	Quies	Quies	Quies	EnhWk	BCAR1
rs8046109	5	0.02404	0.0798035	0.30124	0.80937	0.992	Ca2+	CAD_loci	Cas9	intron_variant	0	0	0	Quies	ReprPCWk	Quies	Quies	Quies	ReprPCWk	TxWk	.
rs357488	1	-0.23757	0.144516	-1.6439	0.25828	0.87768	Ca2+	CAD_loci	Cas9	intron_variant	0	0	0	Quies	Quies	Quies	Quies	Quies	Quies	Quies	.
rs148500138	5	0.21888	0.096931	2.2581	0.043519	0.71212	Ca2+	CAD_loci	Cas9	intron_variant	0	0	0	Tx	Tx	Tx	Tx	Tx	Tx	Tx	.
rs11651451	4	0.01217	0.101952	0.11937	0.90776	0.992	Ca2+	CAD_loci	Cas9	intron_variant	0	0	0	TxWk	EnhWk	TxWk	TxWk	Quies	Quies	EnhA1	.
rs9908924	5	-0.10924	0.0810626	-1.3476	0.2474	0.87768	Ca2+	CAD_loci	Cas9	intron_variant	0	0	0	Quies	Quies	Quies	Quies	Quies	Quies	Quies	.
2:216304770	4	0.16007	0.114352	1.3998	0.14853	0.81592	Ca2+	CAD_loci	Cas9	NA	NA	NA	NA	TxWk	Quies	TxWk	Quies	Quies	Quies	Quies	.
rs2494115	5	-0.026459	0.11389	-0.23232	0.79376	0.992	Ca2+	CAD_loci	Cas9	intron_variant	0	0	0	Tx	TxWk	TxWk	TxWk	TxWk	Tx	Tx	.
rs9896357	3	0.13298	0.123645	1.0755	0.31599	0.89089	Ca2+	CAD_loci	Cas9	non_coding_transcript_exon_variant	0	0	0	Quies	Quies	Quies	Quies	Quies	Quies	Quies	.
rs3806358	5	7.0484e-05	0.0750109	0.00093965	0.99858	0.99905	Ca2+	CAD_loci	Cas9	intron_variant	1	1	1	TssFlnkU	TssFlnkU	TssFlnkU	TssFlnkU	TssFlnkU	TssFlnkU	TssFlnkU	.
rs55997232	5	-0.1216	0.100671	-1.2079	0.19489	0.84818	Ca2+	CAD_loci	Cas9	intergenic_variant	0	0	0	Quies	Quies	Quies	Quies	Quies	Quies	Quies	.
rs1441756	3	-0.12853	0.0653731	-1.9661	0.28855	0.89089	Ca2+	CAD_loci	Cas9	regulatory_region_variant	0	0	0	Quies	Quies	Quies	Quies	Quies	Quies	Quies	.
rs7785962	5	0.12467	0.0866787	1.4383	0.21712	0.85794	Ca2+	CAD_loci	Cas9	intron_variant	0	0	0	TxWk	Quies	TxWk	Quies	Quies	TxWk	Tx	.
rs216176	5	-0.045002	0.0905236	-0.49713	0.64806	0.97724	Ca2+	CAD_loci	Cas9	intron_variant	0	0	0	TxWk	EnhA2	TxWk	TxWk	Quies	EnhA2	TxWk	.
Pos_SAM_VCAM1	4	-0.011549	0.0898755	-0.1285	0.91012	0.992	Ca2+	known_genes	Cas9	NA	NA	NA	NA	NA	NA	NA	NA	NA	NA	NA	NA
rs17163313	5	0.074378	0.0811845	0.91616	0.46405	0.94101	Ca2+	CAD_loci	Cas9	intron_variant	0	0	0	Tx	TxWk	TxWk	TxWk	TxWk	Tx	Tx	.
rs900145	5	-0.080033	0.1319	-0.60677	0.39546	0.93841	Ca2+	CAD_loci	Cas9	upstream_gene_variant	0	0	0	ReprPCWk	ReprPCWk	ReprPCWk	ReprPCWk	ReprPCWk	ReprPCWk	ReprPC	.
rs12603592	2	-0.30673	0.134372	-2.2827	0.051088	0.75524	Ca2+	CAD_loci	Cas9	intron_variant	0	0	0	EnhA1	EnhA1	EnhA1	EnhA2	Quies	EnhA1	EnhA1	.
rs921318	5	0.16362	0.074366	2.2002	0.11873	0.7918	Ca2+	CAD_loci	Cas9	intron_variant	0	0	0	Quies	Quies	Quies	Quies	Quies	Quies	Quies	.
Ess_SAM_TUBA1C	8	-0.0026827	0.0757119	-0.035433	0.965	0.99619	Ca2+	essential_genes	Cas9	NA	NA	NA	NA	NA	NA	NA	NA	NA	NA	NA	NA
rs118039278	5	-0.21978	0.097485	-2.2545	0.018448	0.58442	Ca2+	CAD_loci	Cas9	intron_variant	0	0	0	Quies	Quies	Quies	Quies	Quies	Quies	Quies	.
rs11191484	3	0.064029	0.123871	0.5169	0.59839	0.96791	Ca2+	CAD_loci	Cas9	intron_variant	0	0	0	Quies	Quies	Quies	Quies	Quies	Quies	ReprPCWk	.
rs867186	5	-0.033412	0.0855205	-0.39069	0.74172	0.99068	Ca2+	CAD_loci	Cas9	missense_variant	0	0	0	Tx	Tx	Tx	Tx	Quies	TxWk	Tx	.
rs357495	5	-0.10341	0.0865428	-1.1949	0.27342	0.87976	Ca2+	CAD_loci	Cas9	intron_variant	0	0	0	Quies	Quies	Quies	Quies	Quies	Quies	TxWk	.
rs6738009	1	-0.12685	0.149628	-0.84777	0.54447	0.95616	Ca2+	CAD_loci	Cas9	regulatory_region_variant	0	0	0	Quies	TxWk	Quies	TxWk	Quies	TxWk	TxWk	.
rs7692387	5	0.0086922	0.103173	0.084249	0.93472	0.992	Ca2+	CAD_loci	Cas9	intron_variant	0	0	0	Quies	Quies	Quies	Quies	TxWk	TxWk	Quies	.
Ess_SAM_PSMD1	6	0.079097	0.0672651	1.1759	0.37512	0.92807	Ca2+	essential_genes	Cas9	NA	NA	NA	NA	NA	NA	NA	NA	NA	NA	NA	NA
rs748431	5	-0.0074269	0.0693261	-0.10713	0.93851	0.992	Ca2+	CAD_loci	Cas9	intron_variant	0	0	0	ReprPC	ReprPCWk	ReprPC	ReprPCWk	Quies	Quies	Tx	.
rs79048371	5	0.087308	0.0744822	1.1722	0.39451	0.93841	Ca2+	CAD_loci	Cas9	intron_variant	0	0	0	TxWk	TxWk	TxWk	TxWk	TxWk	Tx	TxWk	.
rs11191568	1	-0.19275	0.0790639	-2.4379	0.36235	0.92067	Ca2+	CAD_loci	Cas9	intron_variant	0	0	0	TxWk	Quies	Quies	Quies	Quies	Quies	Tx	.
rs17115213	4	0.052563	0.116218	0.45228	0.6334	0.9724	Ca2+	CAD_loci	Cas9	intron_variant	0	0	0	Quies	Quies	Quies	Quies	TssFlnk	Quies	ReprPC	.
rs7224619	5	0.018526	0.0596689	0.31048	0.85478	0.992	Ca2+	CAD_loci	Cas9	downstream_gene_variant	0	0	0	EnhWk	ReprPCWk	ReprPCWk	ReprPCWk	Quies	Quies	ReprPCWk	.
rs9840371	5	0.021899	0.0893108	0.2452	0.8264	0.992	Ca2+	CAD_loci	Cas9	intron_variant	0	0	0	Quies	Quies	Quies	Quies	Quies	Quies	ReprPCWk	.
Ess_GECKO_SNRNP200	6	-0.20722	0.134672	-1.5387	0.01088	0.56098	Ca2+	essential_genes	Cas9	NA	NA	NA	NA	NA	NA	NA	NA	NA	NA	NA	NA
rs2169357	4	-0.010438	0.079298	-0.13163	0.91864	0.992	Ca2+	CAD_loci	Cas9	intron_variant	1	1	1	EnhA1	EnhA1	EnhA1	EnhA1	EnhA1	EnhA1	EnhA1	OVCA2,SRR
rs6683364	5	-0.19257	0.0740853	-2.5993	0.040208	0.70248	Ca2+	CAD_loci	Cas9	3_prime_UTR_variant	0	0	0	Quies	Quies	Quies	Quies	Quies	Quies	TxWk	.
Ess_GECKO_U2AF1	5	0.027647	0.182984	0.15109	0.78666	0.992	Ca2+	essential_genes	Cas9	NA	NA	NA	NA	NA	NA	NA	NA	NA	NA	NA	NA
rs1573643	5	-0.043319	0.0640624	-0.6762	0.66036	0.98103	Ca2+	CAD_loci	Cas9	intron_variant	0	0	0	Tx	Tx	Tx	Tx	Tx	Tx	Tx	.
rs7158073	5	0.03038	0.0867306	0.35028	0.76159	0.992	Ca2+	CAD_loci	Cas9	missense_variant	0	0	0	ReprPC	ReprPC	ReprPC	ReprPC	ReprPCWk	ReprPC	ReprPC	.
rs62233989	5	0.097174	0.100746	0.96454	0.33775	0.89811	Ca2+	CAD_loci	Cas9	intron_variant	0	0	0	Tx	Tx	Tx	Tx	Tx	Tx	EnhG1	.
rs974819	2	-0.22457	0.151022	-1.487	0.13245	0.8046	Ca2+	CAD_loci	Cas9	intron_variant	0	0	0	Quies	Quies	Quies	Het	Quies	Quies	Quies	.
rs10774625	5	0.053101	0.156788	0.33868	0.59745	0.96791	Ca2+	CAD_loci	Cas9	intron_variant	0	0	0	TxWk	TxWk	TxWk	TxWk	TxWk	TxWk	Tx	.
rs6909752	5	-0.111	0.104206	-1.0652	0.23841	0.87768	Ca2+	CAD_loci	Cas9	regulatory_region_variant	0	0	0	Quies	Quies	Quies	Quies	Quies	Quies	Quies	.
rs11835839	5	0.0021855	0.113174	0.019311	0.98344	0.99619	Ca2+	CAD_loci	Cas9	5_prime_UTR_variant	0	0	0	TxWk	TxWk	TxWk	TxWk	TxWk	TxWk	TxWk	.
rs8028	5	-0.033892	0.0868291	-0.39033	0.73605	0.99068	Ca2+	CAD_loci	Cas9	3_prime_UTR_variant	1	1	0	EnhWk	EnhA1	EnhA2	EnhWk	EnhA2	EnhA2	EnhWk	LMOD1,PPP1R12B,SHISA4
rs73905019	5	0.018088	0.0919807	0.19665	0.8562	0.992	Ca2+	CAD_loci	Cas9	upstream_gene_variant	0	0	0	ReprPC	Quies	Quies	Quies	Quies	Quies	ReprPCWk	.
rs73905030	5	-0.011584	0.0647911	-0.17879	0.90539	0.992	Ca2+	CAD_loci	Cas9	intron_variant	0	0	0	Tx	Tx	Tx	Tx	Tx	Tx	Tx	.
rs216217	5	-0.047673	0.0672673	-0.70871	0.63009	0.9724	Ca2+	CAD_loci	Cas9	intron_variant	0	0	0	EnhA1	EnhA2	EnhA2	TxWk	TxWk	EnhA2	TxWk	.
rs10492813	4	-0.18423	0.0804287	-2.2906	0.072848	0.75962	Ca2+	CAD_loci	Cas9	intron_variant	0	0	0	Tx	Tx	TxWk	TxWk	Tx	Tx	Tx	.
rs13200993	5	-0.092611	0.0761353	-1.2164	0.32592	0.89089	Ca2+	CAD_loci	Cas9	intergenic_variant	0	0	0	Quies	Quies	Quies	Quies	Quies	Quies	Quies	.
rs7975482	5	-0.16872	0.111124	-1.5183	0.074267	0.75962	Ca2+	CAD_loci	Cas9	intron_variant	0	0	0	TxWk	TxWk	TxWk	TxWk	TxWk	TxWk	TxWk	.
rs34180676	3	-0.014535	0.0967581	-0.15022	0.91722	0.992	Ca2+	CAD_loci	Cas9	intron_variant	0	0	0	TxWk	TxWk	TxWk	TxWk	TxWk	TxWk	TxWk	.
rs143499	5	-0.16003	0.0774664	-2.0658	0.086566	0.78327	Ca2+	CAD_loci	Cas9	intron_variant	0	0	0	TxWk	Quies	Quies	Quies	Quies	Quies	TxWk	.
rs10883835	5	0.031992	0.0896059	0.35703	0.74882	0.99068	Ca2+	CAD_loci	Cas9	intron_variant	0	0	0	Quies	Quies	Quies	Quies	Quies	Quies	TxWk	.
rs34624768	5	-0.020008	0.0817821	-0.24465	0.84674	0.992	Ca2+	CAD_loci	Cas9	intron_variant	0	0	0	Tx	TxWk	TxWk	EnhWk	TxWk	TxWk	TxWk	.
rs62233096	3	0.071725	0.197486	0.36319	0.56055	0.96141	Ca2+	CAD_loci	Cas9	intron_variant	1	1	1	TxWk	EnhA1	EnhG1	EnhA1	EnhA2	EnhA1	TssFlnkU	.
rs12221064	5	0.15577	0.0933593	1.6685	0.13245	0.8046	Ca2+	CAD_loci	Cas9	upstream_gene_variant	0	0	0	TssFlnkD	TssFlnkD	TssFlnk	TssFlnk	TssFlnk	TssFlnkD	TssFlnkD	.
rs11022754	3	-0.092	0.122975	-0.74812	0.44465	0.94101	Ca2+	CAD_loci	Cas9	intron_variant	0	0	0	Quies	Quies	Quies	Quies	Quies	Quies	ReprPCWk	.
rs571312	3	-0.063032	0.238478	-0.26431	0.60218	0.96863	Ca2+	CAD_loci	Cas9	intergenic_variant	0	0	0	Quies	Quies	Quies	Quies	Quies	Quies	Het	.
rs660240	5	0.17121	0.0929529	1.8419	0.1088	0.78914	Ca2+	CAD_loci	Cas9	3_prime_UTR_variant	0	0	0	EnhA1	EnhA1	EnhA1	EnhWk	EnhA1	EnhA2	Quies	PSRC1
rs1441760	5	-0.032003	0.0563324	-0.56811	0.75402	0.99068	Ca2+	CAD_loci	Cas9	intergenic_variant	0	0	0	Quies	Quies	Quies	Quies	Quies	Quies	Quies	.
rs6812819	3	-0.053665	0.101385	-0.52932	0.65752	0.98097	Ca2+	CAD_loci	Cas9	intergenic_variant	0	0	0	Quies	Quies	Quies	Quies	Quies	Quies	Quies	.
rs12809473	5	-0.075846	0.0705216	-1.0755	0.42526	0.93841	Ca2+	CAD_loci	Cas9	intron_variant	0	0	0	TxWk	TxWk	TxWk	TxWk	TxWk	Tx	Tx	.
rs56281640	4	0.23869	0.114777	2.0796	0.040208	0.70248	Ca2+	CAD_loci	Cas9	intergenic_variant	0	0	0	Quies	Quies	Quies	Quies	Quies	Quies	ReprPCWk	.
rs71336392	5	-0.0029151	0.188949	-0.015428	0.97682	0.99619	Ca2+	CAD_loci	Cas9	intergenic_variant	0	0	0	Quies	Quies	Quies	Quies	Quies	Quies	Quies	.
rs62233135	4	-0.1124	0.0709955	-1.5832	0.28193	0.88955	Ca2+	CAD_loci	Cas9	intron_variant	0	0	0	Tx	Tx	Tx	TxWk	TxWk	Tx	Tx	.
rs952632	5	-0.10394	0.102972	-1.0094	0.27105	0.87768	Ca2+	CAD_loci	Cas9	intron_variant	0	0	0	TxWk	TxWk	TxWk	TxWk	TxWk	TxWk	TxWk	.
rs79237883	4	-0.12091	0.0835533	-1.4471	0.24125	0.87768	Ca2+	CAD_loci	Cas9	non_coding_transcript_exon_variant	0	0	0	Tx	EnhWk	Tx	EnhWk	EnhWk	EnhA1	EnhWk	.
rs1413345	5	-0.14024	0.105746	-1.3262	0.12914	0.80294	Ca2+	CAD_loci	Cas9	intron_variant	0	0	0	Quies	Quies	Quies	Quies	Quies	Quies	TxWk	.
rs908252	5	-0.042211	0.101262	-0.41685	0.66935	0.98533	Ca2+	CAD_loci	Cas9	intergenic_variant	0	0	0	Quies	Quies	Quies	Quies	Quies	Quies	Het	.
rs7764914	5	-0.0032706	0.0981897	-0.033309	0.97114	0.99619	Ca2+	CAD_loci	Cas9	intergenic_variant	0	0	0	Quies	Quies	Quies	Quies	Quies	Quies	Quies	.
rs6511720	5	0.049464	0.0914899	0.54065	0.62819	0.9724	Ca2+	CAD_loci	Cas9	intron_variant	1	1	1	TssFlnkU	TssFlnkU	TssFlnkU	TssFlnkU	TssFlnkU	TssFlnkU	TssFlnkU	.
rs6436620	5	0.055519	0.098356	0.56447	0.58325	0.96734	Ca2+	CAD_loci	Cas9	intergenic_variant	0	0	0	Quies	Quies	Quies	Quies	Quies	Quies	ZNF/Rpts	.
rs17401737	5	-0.093484	0.0821837	-1.1375	0.32214	0.89089	Ca2+	CAD_loci	Cas9	intergenic_variant	0	0	0	ReprPCWk	Quies	Quies	Quies	Quies	Quies	Quies	.
rs291	5	0.026786	0.0867282	0.30885	0.79139	0.992	Ca2+	CAD_loci	Cas9	intron_variant	0	0	0	Quies	Quies	Quies	Quies	Quies	Quies	Quies	.
rs199884676	3	0.12637	0.0959165	1.3175	0.33586	0.89798	Ca2+	CAD_loci	Cas9	intron_variant	0	0	0	ReprPC	ReprPCWk	ReprPCWk	ReprPCWk	ReprPCWk	Quies	ReprPCWk	.
rs4925104	5	-0.22429	0.0823506	-2.7236	0.016556	0.58065	Ca2+	CAD_loci	Cas9	intron_variant	0	0	0	EnhBiv	EnhWk	EnhWk	EnhWk	ReprPCWk	TxWk	TxWk	.
rs589203	5	0.085082	0.076437	1.1131	0.40397	0.93841	Ca2+	CAD_loci	Cas9	intron_variant	0	0	0	EnhG2	TssFlnkU	TssFlnkU	TssFlnkU	TssFlnkU	TssFlnkU	EnhA1	.
rs145435700	1	-0.17016	0.098632	-1.7252	0.41816	0.93841	Ca2+	CAD_loci	Cas9	intron_variant	0	0	0	Quies	Quies	Quies	Quies	Quies	Quies	Quies	.
rs2264778	5	-0.073551	0.123628	-0.59494	0.44134	0.94101	Ca2+	CAD_loci	Cas9	5_prime_UTR_variant	0	0	0	Tx	Tx	TxWk	TxWk	Tx	TxWk	Tx	.
Pos_GECKO_CAV1	6	0.081743	0.0794779	1.0285	0.3614	0.91937	Ca2+	known_genes	Cas9	NA	NA	NA	NA	NA	NA	NA	NA	NA	NA	NA	NA
rs1542254	5	-0.10988	0.072185	-1.5222	0.24219	0.87768	Ca2+	CAD_loci	Cas9	intron_variant	0	0	0	Quies	Quies	Quies	Quies	Quies	Quies	Quies	.
rs17465637	4	-0.013949	0.144785	-0.096343	0.89262	0.992	Ca2+	CAD_loci	Cas9	intron_variant	0	0	0	Tx	Tx	Tx	TxWk	TxWk	Tx	Tx	.
rs6536087	5	0.0073132	0.114016	0.064142	0.94655	0.99503	Ca2+	CAD_loci	Cas9	intergenic_variant	0	0	0	Quies	Quies	Quies	Quies	Quies	Quies	Quies	.
rs7191127	5	0.035136	0.129276	0.27179	0.72422	0.99068	Ca2+	CAD_loci	Cas9	3_prime_UTR_variant	0	0	0	Tx	Tx	Tx	Tx	Tx	Tx	Tx	.
rs398512	2	-0.038479	0.136431	-0.28204	0.80747	0.992	Ca2+	CAD_loci	Cas9	intron_variant	0	0	0	Quies	Quies	Quies	Quies	Quies	Quies	Quies	.
rs35937717	4	0.25517	0.112331	2.2716	0.030747	0.68367	Ca2+	CAD_loci	Cas9	intron_variant	0	0	0	Tx	TxWk	TxWk	EnhWk	TxWk	TxWk	TxWk	.
rs2298379	2	-0.053159	0.167172	-0.31799	0.728	0.99068	Ca2+	CAD_loci	Cas9	intron_variant	0	0	0	Tx	Tx	Tx	Tx	Tx	Tx	EnhG1	.
rs920589	5	-0.023596	0.0929708	-0.2538	0.81788	0.992	Ca2+	CAD_loci	Cas9	TF_binding_site_variant	0	0	0	Quies	Quies	Quies	ReprPCWk	ReprPCWk	Quies	Quies	.
rs2258287	5	-0.037173	0.0848234	-0.43824	0.70719	0.98745	Ca2+	CAD_loci	Cas9	upstream_gene_variant	1	1	1	TssA	TssA	TssA	TssA	TssA	TssA	TssA	.
Ess_SAM_PRPF19	6	-0.01567	0.0468348	-0.33458	0.85762	0.992	Ca2+	essential_genes	Cas9	NA	NA	NA	NA	NA	NA	NA	NA	NA	NA	NA	NA
rs4888427	3	0.098987	0.170903	0.5792	0.43567	0.94101	Ca2+	CAD_loci	Cas9	3_prime_UTR_variant	0	0	0	Quies	Quies	Quies	Quies	Quies	TxWk	TxWk	.
rs6908574	5	-0.013274	0.0664198	-0.19985	0.89499	0.992	Ca2+	CAD_loci	Cas9	intergenic_variant	0	0	0	Quies	Quies	Quies	Quies	Quies	Quies	Quies	.
rs17163301	5	-0.026848	0.0923977	-0.29057	0.79044	0.992	Ca2+	CAD_loci	Cas9	intron_variant	0	0	0	TxWk	TxWk	TxWk	TxWk	TxWk	TxWk	TxWk	.
rs73318640	4	0.01661	0.0980925	0.16933	0.8789	0.992	Ca2+	CAD_loci	Cas9	intron_variant	0	0	0	Quies	Quies	Quies	Quies	Quies	Quies	Quies	.
prom_VWF	5	0.024989	0.066837	0.37388	0.80416	0.992	Ca2+	known_genes	Cas9	NA	NA	NA	NA	NA	NA	NA	NA	NA	NA	NA	NA
rs11191499	4	0.044385	0.0768705	0.5774	0.68921	0.98533	Ca2+	CAD_loci	Cas9	intron_variant	0	0	0	Quies	Quies	Quies	Quies	Quies	Quies	Quies	.
rs11167260	5	-0.063809	0.0589732	-1.082	0.51135	0.95451	Ca2+	CAD_loci	Cas9	intron_variant	0	0	0	Quies	Quies	Quies	Quies	Quies	Quies	TxWk	.
rs75970938	5	0.019069	0.0801118	0.23803	0.85052	0.992	Ca2+	CAD_loci	Cas9	intron_variant	0	0	0	Quies	Quies	Quies	Quies	Quies	Quies	ReprPCWk	.
rs3852781	4	0.20446	0.115189	1.775	0.078524	0.78327	Ca2+	CAD_loci	Cas9	intron_variant	0	0	0	Tx	Tx	Tx	Tx	Tx	Tx	Tx	.
rs1544810	5	-0.08874	0.0910611	-0.97451	0.34532	0.90235	Ca2+	CAD_loci	Cas9	intron_variant	0	0	0	TxWk	EnhA2	EnhA2	EnhA2	Quies	EnhA2	TxWk	.
rs7810536	5	-0.1533	0.140282	-1.0928	0.096973	0.78327	Ca2+	CAD_loci	Cas9	intron_variant	0	0	0	Quies	Quies	Quies	Quies	Quies	Quies	Tx	.
rs10179195	5	-0.026836	0.0687873	-0.39013	0.79092	0.992	Ca2+	CAD_loci	Cas9	upstream_gene_variant	0	0	0	Quies	Quies	Quies	EnhA2	Quies	Quies	ReprPCWk	.
rs1870635	5	-0.041897	0.0920166	-0.45532	0.67313	0.98533	Ca2+	CAD_loci	Cas9	intergenic_variant	0	0	0	ReprPCWk	Quies	Quies	Quies	Quies	Quies	Quies	.
rs6504009	3	-0.066187	0.115146	-0.57481	0.58657	0.96734	Ca2+	CAD_loci	Cas9	intron_variant	0	0	0	Quies	Quies	Quies	Quies	Quies	Quies	Quies	.
rs11410399	5	-0.14439	0.0713072	-2.0249	0.11495	0.78914	Ca2+	CAD_loci	Cas9	intron_variant	0	0	0	Quies	Quies	Quies	Quies	Quies	Quies	TxWk	.
Pos_SAM_GPX3	7	-0.0098613	0.0749339	-0.1316	0.89309	0.992	Ca2+	known_genes	Cas9	NA	NA	NA	NA	NA	NA	NA	NA	NA	NA	NA	NA
rs17685540	5	-0.042364	0.0960918	-0.44087	0.66651	0.98533	Ca2+	CAD_loci	Cas9	upstream_gene_variant	0	0	1	Tx	TxWk	TxWk	TxWk	Tx	TxWk	EnhA1	.
rs28612496	1	-0.026107	0.107871	-0.24202	0.91012	0.992	Ca2+	CAD_loci	Cas9	regulatory_region_variant	0	0	0	EnhA1	Quies	Quies	EnhA2	Quies	Quies	Quies	.
rs10757274	5	-0.095738	0.107224	-0.89288	0.31031	0.89089	Ca2+	CAD_loci	Cas9	intron_variant	0	0	0	Quies	Quies	Quies	Quies	Quies	Quies	Quies	.
rs1401981	1	0.060332	0.0430697	1.4008	0.76064	0.992	Ca2+	CAD_loci	Cas9	intron_variant	0	0	0	Quies	Quies	Quies	Quies	Quies	Quies	Quies	.
rs56131196	5	0.033216	0.0945274	0.35139	0.73936	0.99068	Ca2+	CAD_loci	Cas9	downstream_gene_variant	0	0	0	Quies	Quies	Quies	Quies	Quies	Quies	Quies	.
rs10832017	5	-0.095716	0.073872	-1.2957	0.31031	0.89089	Ca2+	CAD_loci	Cas9	intron_variant	0	0	0	EnhWk	TxWk	Quies	EnhWk	Quies	Quies	ReprPCWk	.
rs1713831	5	-0.041839	0.18153	-0.23048	0.6736	0.98533	Ca2+	CAD_loci	Cas9	intron_variant	0	0	0	ReprPCWk	Quies	Quies	ReprPCWk	Quies	ReprPCWk	ReprPCWk	.
rs3791979	5	0.080473	0.0727407	1.1063	0.43472	0.94101	Ca2+	CAD_loci	Cas9	3_prime_UTR_variant	0	0	0	Tx	Tx	Tx	Tx	Tx	Tx	TxWk	.
rs6689393	4	0.12595	0.106548	1.1821	0.2403	0.87768	Ca2+	CAD_loci	Cas9	intron_variant	0	0	0	EnhWk	EnhWk	EnhA1	EnhWk	Quies	EnhWk	EnhWk	.
rs7210641	4	-0.16473	0.120823	-1.3634	0.11069	0.78914	Ca2+	CAD_loci	Cas9	intron_variant	0	0	0	Quies	Quies	Quies	Quies	Quies	Quies	Quies	.
rs62233979	5	0.032051	0.076622	0.4183	0.74882	0.99068	Ca2+	CAD_loci	Cas9	intron_variant	0	0	0	TxWk	Quies	Quies	Quies	Quies	Quies	TxWk	.
rs2074626	5	-0.12244	0.0934086	-1.3108	0.19016	0.84818	Ca2+	CAD_loci	Cas9	synonymous_variant	0	0	0	Tx	Tx	Tx	Tx	Tx	Tx	Tx	.
Ess_SAM_TUBA1B	6	0.11286	0.115942	0.97342	0.23084	0.86988	Ca2+	essential_genes	Cas9	NA	NA	NA	NA	NA	NA	NA	NA	NA	NA	NA	NA
rs12497267	5	0.016775	0.122071	0.13742	0.86566	0.992	Ca2+	CAD_loci	Cas9	missense_variant	1	1	1	TssBiv	TssBiv	TssBiv	TssBiv	TssFlnk	TssBiv	TssFlnkD	.
rs1713828	2	-0.038204	0.0983119	-0.3886	0.80984	0.992	Ca2+	CAD_loci	Cas9	intron_variant	0	0	0	TssFlnk	ReprPCWk	TssFlnk	ReprPCWk	Quies	ReprPC	ReprPCWk	.
rs12924413	5	0.012653	0.063186	0.20025	0.89877	0.992	Ca2+	CAD_loci	Cas9	intron_variant	0	0	0	TxWk	TxWk	TxWk	TxWk	TxWk	TxWk	TxWk	.
rs77787671	5	-0.085345	0.0894021	-0.95462	0.36802	0.92509	Ca2+	CAD_loci	Cas9	intron_variant	0	0	0	Quies	Quies	Quies	Quies	Quies	Quies	ReprPCWk	.
rs7549338	1	-0.051065	0.211065	-0.24194	0.80984	0.992	Ca2+	CAD_loci	Cas9	intron_variant	1	1	1	EnhA1	EnhA1	EnhA2	EnhWk	EnhWk	EnhA1	EnhWk	IL6R
rs1713819	1	-0.018474	0.138819	-0.13308	0.94371	0.99503	Ca2+	CAD_loci	Cas9	intron_variant	0	0	0	Quies	Quies	Quies	Quies	Quies	Quies	Quies	.
rs74543591	4	-0.10543	0.125297	-0.84144	0.31552	0.89089	Ca2+	CAD_loci	Cas9	intron_variant	0	0	0	TxWk	Quies	Quies	TxWk	Quies	Quies	TxWk	.
rs36019400	5	-0.11179	0.0849533	-1.3159	0.23463	0.87768	Ca2+	CAD_loci	Cas9	intron_variant	0	0	0	Tx	Tx	Tx	Tx	Tx	Tx	Tx	.
rs4678145	4	-0.08579	0.0758398	-1.1312	0.40492	0.93841	Ca2+	CAD_loci	Cas9	intron_variant	0	0	0	TssFlnkD	TssFlnkD	TssFlnkD	TssFlnk	TssFlnk	TssFlnkD	TssFlnkD	.
rs62233997	5	0.073601	0.0902471	0.81555	0.46925	0.94101	Ca2+	CAD_loci	Cas9	intron_variant	1	1	0	EnhWk	EnhA1	EnhWk	EnhWk	EnhWk	EnhWk	EnhA1	ADORA2A,SPECC1L,SPECC1L-ADORA2A
rs56164535	4	0.070994	0.109927	0.64583	0.51088	0.95451	Ca2+	CAD_loci	Cas9	intergenic_variant	0	0	0	Quies	Quies	Quies	Quies	Quies	Quies	ReprPCWk	.
rs184825	4	-0.0248	0.112661	-0.22013	0.81268	0.992	Ca2+	CAD_loci	Cas9	intron_variant	0	0	0	Quies	Quies	Quies	Quies	Quies	Quies	Quies	.
rs146748241	4	-0.086487	0.0973043	-0.88883	0.39972	0.93841	Ca2+	CAD_loci	Cas9	intron_variant	0	0	0	Quies	Quies	Quies	Quies	Quies	Quies	ReprPCWk	.
rs3796587	4	-0.026037	0.053562	-0.48611	0.80511	0.992	Ca2+	CAD_loci	Cas9	intron_variant	0	0	0	Quies	Quies	Quies	Quies	TxWk	TxWk	Quies	.
rs370659364	3	-0.29627	0.0890315	-3.3277	0.020814	0.58442	Ca2+	CAD_loci	Cas9	intron_variant	0	0	0	Quies	Quies	Quies	Quies	Quies	Quies	Quies	.
rs9906532	5	0.0071317	0.0733292	0.097256	0.94797	0.99504	Ca2+	CAD_loci	Cas9	intron_variant	1	1	0	TssFlnkU	TssFlnkU	TssFlnkU	TssFlnkU	TssFlnkU	TssFlnkU	TssFlnkU	.
rs4888391	2	-0.3657	0.331881	-1.1019	0.022233	0.60256	Ca2+	CAD_loci	Cas9	intron_variant	0	0	0	Quies	Quies	Quies	Quies	Quies	Quies	TxWk	.
rs7271729	5	-0.10447	0.0575814	-1.8143	0.26916	0.87768	Ca2+	CAD_loci	Cas9	intron_variant	0	0	0	Tx	Tx	Tx	Tx	TxWk	Tx	Tx	.
rs327	4	-0.13526	0.0861145	-1.5707	0.19063	0.84818	Ca2+	CAD_loci	Cas9	intron_variant	0	0	0	Quies	ReprPCWk	ReprPCWk	ReprPCWk	ReprPCWk	Quies	Quies	.
Ess_GECKO_TUBA1B	2	0.29493	0.212854	1.3856	0.089404	0.78327	Ca2+	essential_genes	Cas9	NA	NA	NA	NA	NA	NA	NA	NA	NA	NA	NA	NA
rs72664304	4	0.10197	0.107974	0.94439	0.33302	0.89798	Ca2+	CAD_loci	Cas9	TF_binding_site_variant	0	0	0	Quies	Quies	Quies	Quies	Quies	Quies	EnhWk	.
rs1727958	3	-0.10633	0.0777721	-1.3672	0.37843	0.92807	Ca2+	CAD_loci	Cas9	intron_variant	1	0	0	Quies	Quies	Quies	Quies	Quies	Quies	ReprPCWk	.
rs216179	4	-0.0070628	0.0756942	-0.093307	0.93851	0.992	Ca2+	CAD_loci	Cas9	intron_variant	0	0	0	TxWk	EnhA2	TxWk	TxWk	Quies	EnhA2	TxWk	.
rs7269138	5	-0.13739	0.0974743	-1.4095	0.13623	0.80992	Ca2+	CAD_loci	Cas9	intron_variant	0	0	0	ReprPC	ReprPCWk	ReprPCWk	ReprPCWk	ReprPCWk	ReprPCWk	ReprPCWk	.
rs11191558	5	0.0142	0.080861	0.17561	0.88884	0.992	Ca2+	CAD_loci	Cas9	intron_variant	0	0	0	TxWk	TxWk	Tx	TxWk	TxWk	Tx	Tx	.
rs76507298	1	-0.016102	0.105788	-0.15221	0.9527	0.99555	Ca2+	CAD_loci	Cas9	intron_variant	0	0	0	TxWk	TxWk	TxWk	TxWk	TxWk	TxWk	Tx	.
rs2001884	1	-0.048305	0.0986521	-0.48965	0.82214	0.992	Ca2+	CAD_loci	Cas9	intron_variant	0	0	0	EnhA1	EnhA1	EnhWk	EnhA1	EnhWk	EnhWk	EnhWk	RAI1
rs2295700	5	0.068977	0.0877916	0.78569	0.49716	0.9545	Ca2+	CAD_loci	Cas9	intron_variant	0	0	0	Tx	Tx	Tx	Tx	Tx	Tx	Tx	.
rs9305545	5	-0.10494	0.0591978	-1.7727	0.26632	0.87768	Ca2+	CAD_loci	Cas9	intron_variant	0	0	0	ReprPCWk	Quies	Quies	Quies	Quies	Quies	ReprPCWk	.
rs55681005	3	-0.227	0.0976554	-2.3245	0.06386	0.75962	Ca2+	CAD_loci	Cas9	intron_variant	0	0	0	Quies	Quies	Quies	Quies	Quies	Quies	ReprPCWk	.
rs62062568	2	-0.082015	0.112517	-0.72891	0.58278	0.96734	Ca2+	CAD_loci	Cas9	intron_variant	0	0	0	Tx	Tx	Tx	TxWk	Tx	Tx	TxWk	.
rs74257535	3	-0.087093	0.0960867	-0.9064	0.47209	0.94101	Ca2+	CAD_loci	Cas9	intron_variant	0	0	0	Quies	Quies	Quies	Quies	Quies	Quies	Quies	.
rs320	5	-0.035741	0.0924711	-0.38651	0.72375	0.99068	Ca2+	CAD_loci	Cas9	intron_variant	0	0	0	Quies	ReprPCWk	ReprPCWk	ReprPCWk	ReprPCWk	Quies	Quies	.
rs1384024	5	0.083585	0.0844967	0.98921	0.41391	0.93841	Ca2+	CAD_loci	Cas9	upstream_gene_variant	0	0	0	ReprPC	ReprPC	ReprPC	ReprPC	ReprPC	ReprPC	ReprPC	.
rs2487927	4	0.14725	0.197949	0.74388	0.1807	0.84327	Ca2+	CAD_loci	Cas9	intron_variant	0	0	0	Tx	Quies	TxWk	TxWk	Quies	Quies	Tx	.
rs73437338	5	0.16705	0.105195	1.588	0.11495	0.78914	Ca2+	CAD_loci	Cas9	intron_variant	0	0	0	Quies	Quies	Quies	Quies	Quies	Quies	Quies	.
rs28406843	5	-0.027565	0.107165	-0.25722	0.78382	0.992	Ca2+	CAD_loci	Cas9	regulatory_region_variant	0	0	0	EnhA1	Quies	Quies	EnhA2	Quies	Quies	Quies	.
rs3993105	5	0.082527	0.0707112	1.1671	0.421	0.93841	Ca2+	CAD_loci	Cas9	intron_variant	0	0	0	ReprPCWk	ReprPCWk	ReprPCWk	ReprPCWk	ReprPCWk	ReprPCWk	ReprPCWk	.
rs12311114	5	-0.06427	0.0826996	-0.77715	0.50615	0.9545	Ca2+	CAD_loci	Cas9	intron_variant	0	0	0	Tx	TxWk	TxWk	TxWk	TxWk	Tx	TxWk	.
Ess_SAM_RPL9	14	0.21879	0.0809494	2.7028	0.00047304	0.0625	Ca2+	essential_genes	Cas9	NA	NA	NA	NA	NA	NA	NA	NA	NA	NA	NA	NA
rs187613020	5	-0.078938	0.0960585	-0.82177	0.40397	0.93841	Ca2+	CAD_loci	Cas9	intron_variant	0	0	0	Tx	Tx	TxWk	Tx	Tx	Tx	Tx	.
rs2487928	5	0.070803	0.108677	0.6515	0.48628	0.94572	Ca2+	CAD_loci	Cas9	intron_variant	0	0	0	Tx	TxWk	TxWk	TxWk	TxWk	TxWk	Tx	.
rs62233126	5	0.0864	0.0713283	1.2113	0.39877	0.93841	Ca2+	CAD_loci	Cas9	intron_variant	0	0	0	Tx	Tx	Tx	TxWk	Tx	Tx	Tx	.
rs2943660	5	0.10987	0.191032	0.57514	0.28193	0.88955	Ca2+	CAD_loci	Cas9	intergenic_variant	0	0	0	Quies	Quies	Quies	Quies	Quies	Quies	Quies	.
Ess_SAM_RPSA	11	0.060174	0.059174	1.0169	0.35714	0.91404	Ca2+	essential_genes	Cas9	NA	NA	NA	NA	NA	NA	NA	NA	NA	NA	NA	NA
rs1384026	3	-0.22872	0.113351	-2.0178	0.062441	0.75962	Ca2+	CAD_loci	Cas9	upstream_gene_variant	0	0	0	ReprPC	ReprPC	ReprPC	ReprPC	ReprPC	ReprPC	ReprPC	.
rs1004638	5	-0.10953	0.0745762	-1.4687	0.24503	0.87768	Ca2+	CAD_loci	Cas9	intron_variant	0	0	0	TxWk	TxWk	TxWk	TxWk	Quies	TxWk	TxWk	.
rs1384027	5	0.050464	0.0690644	0.73068	0.61968	0.96909	Ca2+	CAD_loci	Cas9	upstream_gene_variant	0	0	0	ReprPC	ReprPC	ReprPC	ReprPC	ReprPC	ReprPC	ReprPC	.
rs11907594	1	0.13356	0.19441	0.687	0.51845	0.95462	Ca2+	CAD_loci	Cas9	intron_variant	0	0	0	TxWk	TxWk	TxWk	TxWk	Quies	TxWk	TxWk	.
rs11078865	2	-0.15554	0.117905	-1.3192	0.27909	0.88855	Ca2+	CAD_loci	Cas9	intron_variant	0	0	0	TxWk	TxWk	TxWk	Quies	Quies	Quies	TxWk	.
rs72664353	5	0.014138	0.0912011	0.15502	0.88884	0.992	Ca2+	CAD_loci	Cas9	intron_variant	0	0	0	Tx	TxWk	TxWk	TxWk	Quies	Quies	Tx	.
rs2820295	5	0.047846	0.0753979	0.63458	0.64238	0.9728	Ca2+	CAD_loci	Cas9	intron_variant	0	0	0	Quies	Quies	Quies	Quies	Quies	Quies	EnhWk	.
rs7107287	5	0.032623	0.0765169	0.42635	0.74503	0.99068	Ca2+	CAD_loci	Cas9	intron_variant	0	0	0	Quies	Quies	Quies	Quies	Quies	Quies	ReprPCWk	.
rs1713807	5	-0.038024	0.0813469	-0.46743	0.69915	0.98533	Ca2+	CAD_loci	Cas9	intron_variant	0	0	0	Quies	Quies	Quies	Quies	Quies	Quies	Quies	.
rs62233980	3	-0.037479	0.118014	-0.31758	0.76112	0.992	Ca2+	CAD_loci	Cas9	intron_variant	0	0	0	TxWk	Quies	Quies	Quies	Quies	Quies	TxWk	.
Ess_GECKO_POLR2D	5	0.70349	0.255285	2.7557	0	0	Ca2+	essential_genes	Cas9	NA	NA	NA	NA	NA	NA	NA	NA	NA	NA	NA	NA
rs12325784	5	-0.032455	0.0901979	-0.35982	0.74929	0.99068	Ca2+	CAD_loci	Cas9	intron_variant	0	0	0	Quies	Quies	Quies	Quies	Quies	Quies	Quies	.
rs145675879	4	-0.034332	0.103394	-0.33205	0.74314	0.99068	Ca2+	CAD_loci	Cas9	intron_variant	0	0	0	TxWk	TxWk	TxWk	TxWk	TxWk	TxWk	Tx	.
rs4757139	5	0.097643	0.0889281	1.098	0.33538	0.89798	Ca2+	CAD_loci	Cas9	intron_variant	0	0	0	TssBiv	TssBiv	TssBiv	TssBiv	TssBiv	TssBiv	TssBiv	.
rs8117100	5	-0.0066132	0.0639389	-0.10343	0.9456	0.99503	Ca2+	CAD_loci	Cas9	intergenic_variant	0	0	0	Quies	Quies	Quies	Quies	Quies	Quies	Quies	.
rs2820313	5	0.14642	0.0873107	1.677	0.14948	0.81592	Ca2+	CAD_loci	Cas9	intron_variant	0	0	0	TxWk	TxWk	TxWk	TxWk	TxWk	TxWk	ReprPCWk	LMOD1
rs16944672	1	-0.061771	0.126629	-0.48781	0.76916	0.992	Ca2+	CAD_loci	Cas9	intron_variant	0	0	0	Quies	Quies	Quies	Quies	Quies	Quies	Quies	.
rs10455872	5	-0.079974	0.0676027	-1.183	0.39546	0.93841	Ca2+	CAD_loci	Cas9	intron_variant	0	0	0	ZNF/Rpts	Quies	Quies	Het	Quies	Quies	Het	.
rs12445726	5	0.041169	0.0840904	0.48958	0.68307	0.98533	Ca2+	CAD_loci	Cas9	intron_variant	0	0	0	Quies	Quies	Quies	Quies	Quies	Quies	Quies	.
rs17817774	3	-0.053959	0.0827059	-0.65242	0.6561	0.98097	Ca2+	CAD_loci	Cas9	intron_variant	0	0	0	Quies	Quies	Quies	Quies	Quies	Quies	Quies	.
rs75866240	5	0.040729	0.0905814	0.44964	0.68732	0.98533	Ca2+	CAD_loci	Cas9	upstream_gene_variant	0	0	0	ReprPCWk	Quies	Quies	Quies	Quies	Quies	Quies	.
rs1441762	3	-0.15665	0.0828266	-1.8913	0.18921	0.84818	Ca2+	CAD_loci	Cas9	intergenic_variant	0	0	0	Quies	Quies	Quies	Quies	Quies	Quies	Quies	.
rs170044	5	-0.034274	0.047772	-0.71745	0.73321	0.99068	Ca2+	CAD_loci	Cas9	intron_variant	0	0	0	Tx	Tx	Tx	TxWk	Tx	Tx	Tx	.
rs142636700	5	0.038666	0.0825033	0.46866	0.69962	0.98534	Ca2+	CAD_loci	Cas9	intron_variant	0	0	0	Quies	Quies	Quies	Quies	Quies	Quies	Quies	.
rs35642701	5	0.09665	0.0822483	1.1751	0.34153	0.89814	Ca2+	CAD_loci	Cas9	intron_variant	0	0	0	Tx	TxWk	TxWk	Quies	TxWk	TxWk	Tx	.
rs3802999	5	0.10008	0.0687127	1.4565	0.32356	0.89089	Ca2+	CAD_loci	Cas9	3_prime_UTR_variant	0	0	0	ReprPCWk	ReprPCWk	ReprPCWk	Quies	Quies	Quies	ReprPCWk	.
rs2083637	5	-0.016983	0.0617339	-0.2751	0.86802	0.992	Ca2+	CAD_loci	Cas9	regulatory_region_variant	0	0	0	Quies	Quies	Quies	Quies	Quies	Quies	Quies	.
rs4757138	5	-0.025379	0.0688674	-0.36852	0.80322	0.992	Ca2+	CAD_loci	Cas9	upstream_gene_variant	0	0	0	EnhWk	EnhBiv	EnhBiv	EnhBiv	ReprPC	EnhBiv	ReprPC	.
rs34372090	5	-0.091783	0.0704452	-1.3029	0.32876	0.89103	Ca2+	CAD_loci	Cas9	intron_variant	0	0	0	Quies	Quies	Quies	Quies	Quies	Quies	ReprPCWk	.
rs10172544	5	0.10215	0.128701	0.7937	0.31552	0.89089	Ca2+	CAD_loci	Cas9	intron_variant	1	1	1	TssA	TssA	TssA	TssA	TssA	TssA	TssFlnk	.
rs62276842	4	0.13881	0.114012	1.2175	0.1982	0.84818	Ca2+	CAD_loci	Cas9	intron_variant	0	0	0	Quies	Quies	Quies	Quies	Quies	Quies	Quies	.
rs7403751	5	0.0014799	0.0674737	0.021933	0.98959	0.99619	Ca2+	CAD_loci	Cas9	downstream_gene_variant	0	0	0	Tx	Tx	Tx	Tx	Tx	Tx	Tx	.
rs12809125	5	-0.053366	0.0769151	-0.69383	0.58609	0.96734	Ca2+	CAD_loci	Cas9	intron_variant	0	0	0	ReprPCWk	ReprPCWk	ReprPCWk	Quies	Quies	Quies	ReprPC	.
rs79668541	5	-0.11016	0.103233	-1.0671	0.24125	0.87768	Ca2+	CAD_loci	Cas9	intron_variant	0	0	0	Quies	Quies	Quies	Quies	Quies	Quies	ReprPCWk	.
rs3755015	4	0.019996	0.0884231	0.22614	0.85478	0.992	Ca2+	CAD_loci	Cas9	upstream_gene_variant	0	0	0	EnhA1	EnhA1	EnhA1	EnhA1	EnhWk	EnhA1	EnhWk	GGCX
rs1895490	2	0.093972	0.130254	0.72145	0.52744	0.95462	Ca2+	CAD_loci	Cas9	intron_variant	0	0	0	Quies	Quies	Quies	Quies	Quies	Quies	TxWk	.
Ess_GECKO_RPS13	4	0.37601	0.203073	1.8516	0.0028382	0.23077	Ca2+	essential_genes	Cas9	NA	NA	NA	NA	NA	NA	NA	NA	NA	NA	NA	NA
rs62233124	3	0.010577	0.125504	0.084276	0.92195	0.992	Ca2+	CAD_loci	Cas9	intron_variant	0	0	0	TxWk	TxWk	TxWk	TxWk	TxWk	TxWk	Tx	.
rs12950603	3	-0.28729	0.126026	-2.2796	0.023652	0.625	Ca2+	CAD_loci	Cas9	intron_variant	0	0	0	Tx	Tx	Tx	TxWk	TxWk	Tx	Tx	.
rs2404715	2	0.070978	0.0882635	0.80416	0.63292	0.9724	Ca2+	CAD_loci	Cas9	intron_variant	0	0	0	TxWk	Quies	Quies	Quies	Quies	Quies	TxWk	.
rs6488914	5	-0.018901	0.0533339	-0.35439	0.8543	0.992	Ca2+	CAD_loci	Cas9	intron_variant	0	0	0	TxWk	Quies	Quies	Quies	Quies	Quies	TxWk	.
rs1169288	5	-0.043621	0.0574467	-0.75933	0.65847	0.98097	Ca2+	CAD_loci	Cas9	missense_variant	0	0	0	ReprPCWk	EnhA2	EnhA2	Quies	EnhA2	EnhA2	Quies	.
rs9910176	5	-0.08451	0.0665957	-1.269	0.37133	0.9268	Ca2+	CAD_loci	Cas9	intron_variant	0	0	0	Quies	Quies	Quies	Quies	Quies	Quies	Quies	.
rs9906346	4	0.088491	0.109167	0.8106	0.39877	0.93841	Ca2+	CAD_loci	Cas9	intron_variant	0	0	0	Quies	Quies	Quies	Quies	Quies	Quies	Quies	.
rs4593108	5	-0.081458	0.0771456	-1.0559	0.38694	0.93166	Ca2+	CAD_loci	Cas9	regulatory_region_variant	0	0	0	EnhA1	TxWk	TxWk	TxWk	Quies	TxWk	TxWk	EDNRA
rs7217687	5	0.099763	0.0974819	1.0234	0.3245	0.89089	Ca2+	CAD_loci	Cas9	intron_variant	0	0	0	TxWk	EnhWk	TxWk	TxWk	Quies	Quies	EnhA2	.
rs8118978	5	-0.085274	0.0983065	-0.86743	0.3685	0.92518	Ca2+	CAD_loci	Cas9	intron_variant	0	0	0	ReprPC	ReprPCWk	ReprPCWk	ReprPCWk	ReprPCWk	ReprPCWk	ReprPCWk	.
rs11099098	2	0.088867	0.0660672	1.3451	0.54967	0.96033	Ca2+	CAD_loci	Cas9	intergenic_variant	0	0	0	Quies	Quies	Quies	Quies	Quies	Quies	ReprPCWk	.
rs6908475	5	-0.03694	0.0711342	-0.5193	0.71287	0.98822	Ca2+	CAD_loci	Cas9	downstream_gene_variant	0	0	0	Quies	Quies	Quies	Quies	Quies	Quies	Quies	.
rs6456496	5	-0.053762	0.0662559	-0.81143	0.58136	0.96734	Ca2+	CAD_loci	Cas9	intergenic_variant	0	0	0	Quies	Quies	Quies	Quies	Quies	Quies	Quies	.
rs77629831	1	0.064537	0.147227	0.43835	0.74693	0.99068	Ca2+	CAD_loci	Cas9	intron_variant	0	0	0	Quies	Quies	Quies	Quies	Quies	Quies	EnhWk	.
rs10757279	1	-0.45225	0.355124	-1.2735	0.048723	0.73571	Ca2+	CAD_loci	Cas9	downstream_gene_variant	0	0	0	Quies	Quies	Quies	EnhWk	Quies	Quies	EnhWk	.
rs3743609	5	0.029052	0.0873744	0.3325	0.77436	0.992	Ca2+	CAD_loci	Cas9	intron_variant	1	1	1	TssA	TssA	TssA	TssA	TssA	TssA	TssA	.
rs4553185	5	-0.14976	0.0743927	-2.0131	0.10312	0.78914	Ca2+	CAD_loci	Cas9	intron_variant	0	0	0	TxWk	TxWk	TxWk	TxWk	TxWk	TxWk	Quies	.
rs57043009	3	-0.065315	0.0785744	-0.83125	0.58846	0.96734	Ca2+	CAD_loci	Cas9	intron_variant	0	0	0	Quies	Quies	Quies	Quies	Quies	Quies	Quies	.
rs34926346	1	-0.13796	0.246142	-0.56049	0.50284	0.9545	Ca2+	CAD_loci	Cas9	intron_variant	0	0	0	TxWk	TxWk	EnhA2	TxWk	TxWk	TxWk	Quies	.
rs7403728	4	-0.18972	0.0781287	-2.4283	0.065752	0.75962	Ca2+	CAD_loci	Cas9	intron_variant	0	0	0	Quies	Quies	Quies	Quies	Quies	Quies	ReprPCWk	.
rs6538195	5	-0.008226	0.0876869	-0.093811	0.93141	0.992	Ca2+	CAD_loci	Cas9	intron_variant	0	0	0	Quies	Quies	Quies	Quies	Quies	Quies	Quies	.
prom_SOD3	5	0.03203	0.313681	0.10211	0.74882	0.99068	Ca2+	known_genes	Cas9	NA	NA	NA	NA	NA	NA	NA	NA	NA	NA	NA	NA
rs1446668	5	0.11501	0.0846533	1.3586	0.25828	0.87768	Ca2+	CAD_loci	Cas9	upstream_gene_variant	0	0	0	TssFlnkU	TssFlnkU	TssFlnkU	TssFlnkU	TssFlnkU	TssFlnkU	TssFlnkU	.
rs62059846	2	0.12408	0.148979	0.83287	0.42242	0.93841	Ca2+	CAD_loci	Cas9	intron_variant	0	0	0	TxWk	TxWk	TxWk	TxWk	TxWk	TxWk	TxWk	.
rs8123978	5	-0.29495	0.0841704	-3.5042	0.0033113	0.25	Ca2+	CAD_loci	Cas9	intron_variant	0	0	0	Tx	Tx	Tx	Tx	Tx	Tx	Tx	.
rs374643464	5	0.043142	0.103634	0.41629	0.6736	0.98533	Ca2+	CAD_loci	Cas9	intron_variant	0	0	0	ReprPCWk	Quies	ReprPCWk	Quies	Quies	Quies	ReprPCWk	.
rs72664324	5	0.015861	0.0665925	0.23818	0.87417	0.992	Ca2+	CAD_loci	Cas9	intron_variant	1	1	0	EnhG1	EnhG2	EnhG2	EnhG1	EnhA1	EnhA1	EnhA1	C1orf168,PPAP2B
rs117987533	5	-0.01023	0.0533312	-0.19182	0.91769	0.992	Ca2+	CAD_loci	Cas9	intron_variant	0	0	0	TxWk	TxWk	TxWk	TxWk	TxWk	TxWk	Tx	.
rs7591175	5	0.042118	0.262565	0.16041	0.67881	0.98533	Ca2+	CAD_loci	Cas9	regulatory_region_variant	0	0	0	Quies	EnhA1	Quies	EnhA2	Quies	TxWk	EnhWk	.
rs1727887	5	0.061737	0.081487	0.75763	0.5369	0.95539	Ca2+	CAD_loci	Cas9	intron_variant	1	1	1	TssBiv	TssBiv	TssBiv	TssFlnk	TssA	TssBiv	TssFlnk	.
rs139928238	3	-0.13604	0.0633776	-2.1465	0.2649	0.87768	Ca2+	CAD_loci	Cas9	intron_variant	0	0	0	ReprPC	ReprPCWk	ReprPCWk	Quies	Quies	Quies	ReprPC	.
rs17293632	3	0.019771	0.125666	0.15733	0.86944	0.992	Ca2+	CAD_loci	Cas9	intron_variant	1	1	1	EnhA1	TssFlnkU	TssFlnkU	TssFlnkU	TssFlnkU	TssFlnkU	TssFlnkU	AAGAB,SMAD3
rs1250244	4	-0.083893	0.10234	-0.81975	0.41533	0.93841	Ca2+	CAD_loci	Cas9	intron_variant	0	0	0	EnhG2	TssA	TssA	EnhG2	TssFlnk	TssA	EnhG2	.
rs1537375	2	-0.061939	0.0597348	-1.0369	0.68543	0.98533	Ca2+	CAD_loci	Cas9	intron_variant	0	0	0	TxWk	TxWk	TxWk	TxWk	Quies	TxWk	TxWk	.
rs357465	5	0.079359	0.0933514	0.85011	0.44276	0.94101	Ca2+	CAD_loci	Cas9	intron_variant	0	0	0	Quies	Quies	Quies	Quies	Quies	Quies	Quies	.
rs1919484	5	-0.014615	0.0701767	-0.20826	0.88931	0.992	Ca2+	CAD_loci	Cas9	regulatory_region_variant	0	0	0	EnhWk	Quies	Quies	Quies	Quies	Quies	Quies	LZTS1
rs2820319	5	-0.14992	0.0857421	-1.7485	0.10312	0.78914	Ca2+	CAD_loci	Cas9	intron_variant	0	0	0	Quies	Quies	Quies	Quies	Quies	Quies	Quies	.
rs62233114	3	0.031365	0.132784	0.23621	0.79612	0.992	Ca2+	CAD_loci	Cas9	intron_variant	0	0	0	TxWk	TxWk	TxWk	TxWk	TxWk	TxWk	TxWk	.
rs76850134	5	0.078161	0.0846494	0.92335	0.44986	0.94101	Ca2+	CAD_loci	Cas9	intron_variant	0	0	0	TxWk	TxWk	TxWk	TxWk	Quies	TxWk	TxWk	.
rs6934084	5	-0.056605	0.0585192	-0.96729	0.55724	0.96141	Ca2+	CAD_loci	Cas9	intron_variant	0	0	0	Quies	Quies	Quies	Quies	Quies	Quies	TxWk	.
rs9941346	5	-0.075366	0.074201	-1.0157	0.43094	0.93918	Ca2+	CAD_loci	Cas9	intron_variant	0	0	0	Tx	Tx	Tx	Tx	Tx	Tx	Tx	.
rs10766065	4	0.10643	0.106826	0.99629	0.3141	0.89089	Ca2+	CAD_loci	Cas9	regulatory_region_variant	0	0	0	Quies	Quies	Quies	Quies	Quies	Quies	ReprPCWk	.
rs4845579	5	0.10991	0.0953831	1.1523	0.28146	0.88955	Ca2+	CAD_loci	Cas9	upstream_gene_variant	0	0	0	ReprPC	ReprPCWk	ReprPC	ReprPC	ReprPCWk	ReprPCWk	ReprPCWk	.
rs2243547	5	-0.077479	0.109998	-0.70437	0.41343	0.93841	Ca2+	CAD_loci	Cas9	intron_variant	0	0	0	TssFlnkD	TxWk	TssFlnk	Quies	TssFlnk	TxWk	ReprPCWk	.
Pos_SAM_ATP2A3	6	-0.057891	0.0941516	-0.61487	0.50284	0.9545	Ca2+	known_genes	Cas9	NA	NA	NA	NA	NA	NA	NA	NA	NA	NA	NA	NA
rs62233973	4	-0.05036	0.071589	-0.70346	0.63813	0.9726	Ca2+	CAD_loci	Cas9	intron_variant	0	0	0	Tx	TxWk	Tx	TxWk	TxWk	Tx	Tx	.
rs28558946	4	0.13601	0.268747	0.50609	0.20719	0.85135	Ca2+	CAD_loci	Cas9	intron_variant	0	0	0	TxWk	TxWk	Quies	Quies	Quies	TxWk	TxWk	.
rs1813831	1	0.20644	0.142687	1.4468	0.35099	0.90598	Ca2+	CAD_loci	Cas9	TF_binding_site_variant	0	0	0	Quies	Quies	Quies	Quies	Quies	Quies	Het	.
rs34767248	5	-0.067457	0.0604887	-1.1152	0.48202	0.94101	Ca2+	CAD_loci	Cas9	intron_variant	0	0	0	TxWk	TxWk	TxWk	TxWk	TxWk	TxWk	TxWk	.
rs2001945	5	-0.014751	0.102466	-0.14396	0.88884	0.992	Ca2+	CAD_loci	Cas9	upstream_gene_variant	0	1	1	EnhWk	EnhA1	EnhWk	EnhA1	EnhWk	EnhA1	EnhA1	.
rs62234000	5	0.13652	0.0912323	1.4964	0.17739	0.83705	Ca2+	CAD_loci	Cas9	intron_variant	0	0	0	Tx	Tx	Tx	Tx	Tx	Tx	Tx	.
rs34818360	4	-0.19755	0.0749232	-2.6367	0.053926	0.75962	Ca2+	CAD_loci	Cas9	intergenic_variant	0	0	0	Quies	Quies	Quies	Quies	Quies	Quies	Quies	.
rs62233134	5	-0.1209	0.0853091	-1.4172	0.19678	0.84818	Ca2+	CAD_loci	Cas9	intron_variant	0	0	0	Tx	Tx	TxWk	TxWk	TxWk	Tx	Tx	.
rs11191505	3	-0.19308	0.10231	-1.8872	0.10407	0.78914	Ca2+	CAD_loci	Cas9	intron_variant	0	0	0	ZNF/Rpts	Het	ZNF/Rpts	ZNF/Rpts	ZNF/Rpts	ZNF/Rpts	Quies	.
rs11556924	5	0.096833	0.051324	1.8867	0.34106	0.89814	Ca2+	CAD_loci	Cas9	missense_variant	0	0	0	Tx	Tx	Tx	Tx	Tx	Tx	Tx	.
rs112898275	3	-0.00083689	0.0861707	-0.009712	0.99054	0.99619	Ca2+	CAD_loci	Cas9	intergenic_variant	0	0	0	Quies	Quies	Quies	Quies	Quies	Quies	Quies	.
Pos_GECKO_SELE	5	-0.0089451	0.0801317	-0.11163	0.92573	0.992	Ca2+	known_genes	Cas9	NA	NA	NA	NA	NA	NA	NA	NA	NA	NA	NA	NA
rs602633	5	0.052387	0.0706624	0.74137	0.60218	0.96863	Ca2+	CAD_loci	Cas9	downstream_gene_variant	0	0	0	Tx	TxWk	TxWk	TxWk	TxWk	TxWk	TxWk	.
rs2244608	5	-0.048977	0.0618381	-0.79202	0.62204	0.96909	Ca2+	CAD_loci	Cas9	intron_variant	0	0	0	ReprPCWk	EnhA2	EnhA2	Quies	EnhA2	EnhA2	Quies	.
rs56289821	5	0.05744	0.0668163	0.85967	0.56906	0.96175	Ca2+	CAD_loci	Cas9	intergenic_variant	0	0	0	Quies	Quies	Quies	Quies	Quies	Quies	Quies	.
rs653178	3	0.049069	0.0619691	0.79183	0.6878	0.98533	Ca2+	CAD_loci	Cas9	intron_variant	1	1	1	EnhA1	EnhA1	EnhA1	EnhA1	EnhA1	EnhA1	EnhA1	.
rs1713798	5	-0.060143	0.0810902	-0.74168	0.535	0.95531	Ca2+	CAD_loci	Cas9	intron_variant	0	0	0	Quies	Quies	Quies	Quies	Quies	Quies	ReprPCWk	.
rs2303285	1	-0.061398	0.107708	-0.57004	0.77152	0.992	Ca2+	CAD_loci	Cas9	intron_variant	0	0	0	Tx	Tx	Tx	TxWk	TxWk	Tx	Tx	.
rs61791543	2	-0.034829	0.163963	-0.21242	0.82971	0.992	Ca2+	CAD_loci	Cas9	intron_variant	0	0	0	Quies	Quies	Quies	Quies	Quies	Quies	ReprPCWk	.
rs78260931	4	0.13613	0.213444	0.63778	0.20624	0.85135	Ca2+	CAD_loci	Cas9	intron_variant	0	0	0	Quies	Quies	Quies	Quies	Quies	Quies	Quies	.
rs7165902	5	-0.038267	0.0587539	-0.65131	0.69726	0.98533	Ca2+	CAD_loci	Cas9	intron_variant	0	0	0	Quies	Quies	Quies	Quies	Quies	Quies	ReprPCWk	.
rs28896238	5	-0.20954	0.0641423	-3.2668	0.027909	0.64835	Ca2+	CAD_loci	Cas9	intron_variant	0	0	0	Quies	Quies	Quies	Quies	Quies	Quies	Quies	.
rs755852	5	-0.052728	0.0675031	-0.78112	0.5913	0.96791	Ca2+	CAD_loci	Cas9	intergenic_variant	0	0	0	ZNF/Rpts	Het	ZNF/Rpts	Het	Het	Het	Quies	.
rs11644306	5	-0.12592	0.062349	-2.0196	0.17455	0.83333	Ca2+	CAD_loci	Cas9	intron_variant	0	0	0	TxWk	TxWk	Quies	Quies	Quies	TxWk	TxWk	.
rs1657621	4	0.38766	0.188121	2.0607	0.0023652	0.20833	Ca2+	CAD_loci	Cas9	intron_variant	0	0	0	Quies	Quies	Quies	Quies	Quies	Quies	Quies	.
rs74571503	5	0.051739	0.076282	0.67826	0.60833	0.96863	Ca2+	CAD_loci	Cas9	intron_variant	0	0	0	Tx	Tx	TxWk	TxWk	TxWk	Tx	TxWk	.
rs1537372	5	-0.014137	0.0825711	-0.17121	0.8912	0.992	Ca2+	CAD_loci	Cas9	intron_variant	1	1	1	EnhA1	EnhA1	EnhA2	EnhA1	EnhA2	EnhA2	EnhA1	CDKN2A,CDKN2B,RP11-145E5.5
rs11057397	5	0.051074	0.0953478	0.53566	0.61306	0.96863	Ca2+	CAD_loci	Cas9	intron_variant	0	0	0	TxWk	TxWk	TxWk	TxWk	TxWk	TxWk	TxWk	.
rs12801636	5	0.14046	0.0932298	1.5066	0.16556	0.82742	Ca2+	CAD_loci	Cas9	intron_variant	0	0	0	Tx	Tx	Tx	Tx	Tx	Tx	Tx	.
rs12950555	4	0.13703	0.110606	1.2389	0.20293	0.8498	Ca2+	CAD_loci	Cas9	intron_variant	0	0	0	TxWk	TxWk	Quies	Quies	Quies	Quies	TxWk	.
rs1713843	2	-0.10661	0.0916445	-1.1633	0.46736	0.94101	Ca2+	CAD_loci	Cas9	intron_variant	0	0	0	Quies	Quies	Quies	Quies	Quies	Quies	Quies	.
rs139306531	5	0.10499	0.0752724	1.3948	0.30369	0.89089	Ca2+	CAD_loci	Cas9	upstream_gene_variant	1	1	1	EnhA1	EnhA1	EnhA1	EnhA1	EnhA1	EnhA1	EnhA1	LDLR,SPC24
rs149906242	4	-0.084178	0.0778489	-1.0813	0.41296	0.93841	Ca2+	CAD_loci	Cas9	intron_variant	0	0	0	TxWk	Quies	Quies	TxWk	Quies	Quies	TxWk	.
rs6579210	5	0.023591	0.0777554	0.3034	0.81173	0.992	Ca2+	CAD_loci	Cas9	intron_variant	0	0	0	EnhG1	Tx	Tx	TxWk	TxWk	Tx	EnhG1	.
rs926364	5	-0.16927	0.0679635	-2.4906	0.073321	0.75962	Ca2+	CAD_loci	Cas9	intron_variant	0	0	0	Quies	Quies	Quies	Quies	Quies	Quies	TxWk	.
rs1231209	5	0.0090865	0.06495	0.1399	0.93188	0.992	Ca2+	CAD_loci	Cas9	intron_variant	0	0	0	TxWk	TxWk	TxWk	Quies	Quies	TxWk	TxWk	.
rs62232005	5	0.071812	0.0699445	1.0267	0.48108	0.94101	Ca2+	CAD_loci	Cas9	intron_variant	0	0	0	TxWk	Quies	Quies	Quies	Quies	Quies	EnhA1	.
rs7517394	5	-0.10032	0.0717802	-1.3976	0.28997	0.89089	Ca2+	CAD_loci	Cas9	intron_variant	0	0	0	TxWk	TxWk	TxWk	TxWk	TxWk	TxWk	TxWk	.
rs2241412	5	-0.069552	0.0656647	-1.0592	0.46925	0.94101	Ca2+	CAD_loci	Cas9	intron_variant	0	0	0	Tx	Tx	Tx	Tx	Tx	Tx	Tx	.
rs3766042	2	0.040871	0.130437	0.31334	0.77058	0.992	Ca2+	CAD_loci	Cas9	intron_variant	0	0	0	TxWk	TxWk	TxWk	TxWk	TxWk	TxWk	TxWk	.
rs2943641	5	0.16838	0.0913223	1.8438	0.114	0.78914	Ca2+	CAD_loci	Cas9	intergenic_variant	0	0	0	Quies	Quies	Quies	Quies	Quies	Quies	Het	.
rs56259569	4	-0.13577	0.0625668	-2.17	0.18969	0.84818	Ca2+	CAD_loci	Cas9	intron_variant	0	0	0	TxWk	TxWk	TxWk	TxWk	TxWk	TxWk	TxWk	.
rs75989601	5	-0.12878	0.0952303	-1.3523	0.16367	0.82742	Ca2+	CAD_loci	Cas9	intron_variant	0	0	0	Tx	TxWk	TxWk	TxWk	TxWk	TxWk	TxWk	.
rs585821	5	0.12779	0.103835	1.2307	0.20341	0.8498	Ca2+	CAD_loci	Cas9	synonymous_variant	0	0	0	Tx	Tx	Tx	Tx	Tx	Tx	Tx	.
rs12941621	2	0.078193	0.0705586	1.1082	0.59745	0.96791	Ca2+	CAD_loci	Cas9	intron_variant	0	0	0	Tx	Tx	Tx	TxWk	TxWk	Tx	Tx	.
rs2383206	5	-0.0025081	0.0646368	-0.038803	0.9825	0.99619	Ca2+	CAD_loci	Cas9	intron_variant	0	0	0	TxWk	TxWk	TxWk	TxWk	Quies	TxWk	TxWk	.
rs11724647	5	-0.097866	0.0991852	-0.9867	0.29896	0.89089	Ca2+	CAD_loci	Cas9	intron_variant	0	0	0	Quies	Quies	Quies	Quies	Quies	TxWk	Quies	.
Pos_GECKO_ATP2A2	6	-0.17385	0.0970633	-1.7911	0.035951	0.70248	Ca2+	known_genes	Cas9	NA	NA	NA	NA	NA	NA	NA	NA	NA	NA	NA	NA
Ess_SAM_RPS11	7	0.14426	0.143771	1.0034	0.09508	0.78327	Ca2+	essential_genes	Cas9	NA	NA	NA	NA	NA	NA	NA	NA	NA	NA	NA	NA
rs201718069	2	-0.20482	0.142951	-1.4328	0.16698	0.82904	Ca2+	CAD_loci	Cas9	intron_variant	0	0	0	TxWk	Quies	Quies	Quies	Quies	Quies	TxWk	.
rs2235425	5	0.067815	0.0882927	0.76807	0.50473	0.9545	Ca2+	CAD_loci	Cas9	intron_variant	0	0	0	Quies	Quies	Quies	Quies	Quies	Quies	TxWk	.
rs8057203	5	-0.070172	0.0722395	-0.97138	0.46358	0.94101	Ca2+	CAD_loci	Cas9	intron_variant	0	0	0	Quies	Quies	Quies	Quies	Quies	Quies	TxWk	.
rs4887816	5	0.011004	0.080882	0.13605	0.91485	0.992	Ca2+	CAD_loci	Cas9	downstream_gene_variant	0	0	0	Quies	Quies	TxWk	Quies	Quies	Quies	TxWk	.
rs2943658	5	0.06289	0.0629687	0.99875	0.53169	0.95531	Ca2+	CAD_loci	Cas9	intergenic_variant	0	0	0	Quies	Quies	Quies	Quies	Quies	Quies	Quies	.
rs73074830	5	0.08369	0.0852379	0.98184	0.41343	0.93841	Ca2+	CAD_loci	Cas9	downstream_gene_variant	0	0	0	EnhWk	EnhA2	EnhWk	EnhWk	EnhWk	EnhA2	TxWk	.
rs246603	5	0.0093959	0.0604549	0.15542	0.92857	0.992	Ca2+	CAD_loci	Cas9	intron_variant	0	0	0	Quies	Quies	Quies	Quies	Quies	Quies	Quies	.
rs4757141	5	0.072799	0.0986971	0.7376	0.47351	0.94101	Ca2+	CAD_loci	Cas9	intron_variant	0	0	0	ReprPCWk	TxWk	ReprPCWk	Quies	Quies	Quies	ReprPCWk	.
rs10495198	5	-0.014695	0.122183	-0.12027	0.88931	0.992	Ca2+	CAD_loci	Cas9	intron_variant	0	0	0	Tx	Tx	Tx	Tx	Tx	Tx	Tx	.
rs1250259	5	-0.15775	0.0782257	-2.0166	0.089404	0.78327	Ca2+	CAD_loci	Cas9	missense_variant	1	1	1	TssA	TssFlnkU	TssFlnkU	TssFlnkU	TssA	TssA	TssA	.
rs4146388	5	0.080647	0.0648705	1.2432	0.43283	0.93943	Ca2+	CAD_loci	Cas9	intron_variant	0	0	0	ReprPCWk	TxWk	ReprPCWk	Quies	Quies	Quies	ReprPCWk	.
rs8043606	5	0.045121	0.100982	0.44682	0.66036	0.98103	Ca2+	CAD_loci	Cas9	intron_variant	0	0	0	Tx	Tx	Tx	Tx	Tx	Tx	Tx	.
rs12473819	5	-0.12731	0.204225	-0.62338	0.16982	0.83295	Ca2+	CAD_loci	Cas9	3_prime_UTR_variant	0	0	0	Tx	Tx	Tx	EnhG1	Tx	Tx	Tx	.
rs7166770	5	0.03945	0.0890881	0.44282	0.69536	0.98533	Ca2+	CAD_loci	Cas9	intron_variant	0	0	0	Quies	Quies	Quies	Quies	Quies	Quies	ReprPCWk	.
rs67452501	2	-0.26234	0.108347	-2.4213	0.081835	0.78327	Ca2+	CAD_loci	Cas9	intron_variant	0	0	0	Quies	Quies	Quies	TxWk	Quies	Quies	TxWk	.
rs1532292	5	-0.018634	0.0477085	-0.39058	0.85667	0.992	Ca2+	CAD_loci	Cas9	intron_variant	0	0	0	TxWk	TxWk	TxWk	TxWk	Quies	Quies	EnhG1	.
rs9920493	5	0.016456	0.101149	0.16269	0.8666	0.992	Ca2+	CAD_loci	Cas9	intron_variant	0	0	0	Quies	Quies	Quies	Quies	Quies	Quies	ReprPCWk	.
rs11105328	3	0.071128	0.0744398	0.95551	0.56481	0.96141	Ca2+	CAD_loci	Cas9	intergenic_variant	0	0	0	Quies	Quies	Quies	Quies	Quies	Quies	Quies	.
rs10952541	5	-0.050898	0.090758	-0.56081	0.60312	0.96863	Ca2+	CAD_loci	Cas9	intron_variant	1	1	1	Quies	EnhA2	Quies	TxWk	TxWk	TxWk	EnhA1	.
rs1412834	4	-0.044973	0.120297	-0.37385	0.67597	0.98533	Ca2+	CAD_loci	Cas9	intron_variant	0	0	0	TxWk	TxWk	Quies	TxWk	Quies	Quies	TxWk	.
rs372189073	5	-0.070608	0.527083	-0.13396	0.46026	0.94101	Ca2+	CAD_loci	Cas9	regulatory_region_variant	0	0	0	EnhWk	Quies	Quies	Quies	Quies	Quies	EnhWk	BCAR1
rs368093985	5	-0.13497	0.0768097	-1.7572	0.14333	0.81067	Ca2+	CAD_loci	Cas9	intergenic_variant	0	0	0	Quies	Quies	ReprPCWk	ReprPCWk	ReprPCWk	Quies	Quies	.
rs7213232	2	0.097933	0.127504	0.76808	0.51419	0.95451	Ca2+	CAD_loci	Cas9	intron_variant	0	0	0	EnhA2	TxWk	EnhA2	EnhA2	Quies	Quies	TxWk	.
rs57301765	3	0.33697	0.149393	2.2556	0.019395	0.58442	Ca2+	CAD_loci	Cas9	intergenic_variant	0	0	0	Quies	Quies	Quies	Quies	Quies	Quies	Quies	.
rs1399624	5	0.10654	0.0764056	1.3944	0.29707	0.89089	Ca2+	CAD_loci	Cas9	intergenic_variant	0	0	0	Quies	Quies	Quies	Quies	Quies	Quies	Het	.
rs55661567	5	-0.015701	0.0547818	-0.28661	0.88032	0.992	Ca2+	CAD_loci	Cas9	intron_variant	0	0	0	Tx	TxWk	TxWk	TxWk	TxWk	TxWk	TxWk	ADORA2A,GUCD1,SPECC1L-ADORA2A,UPB1
rs11585294	5	0.0071001	0.0516672	0.13742	0.94797	0.99504	Ca2+	CAD_loci	Cas9	upstream_gene_variant	0	0	0	ReprPC	ReprPCWk	ReprPCWk	ReprPC	ReprPCWk	ReprPCWk	ReprPCWk	.
rs11588318	5	-0.033092	0.0845327	-0.39147	0.74503	0.99068	Ca2+	CAD_loci	Cas9	non_coding_transcript_exon_variant	1	1	1	TssA	TssA	TssA	TssA	TssA	TssA	TssA	.
rs142694912	5	-0.0030621	0.0898583	-0.034077	0.97446	0.99619	Ca2+	CAD_loci	Cas9	intron_variant	0	0	0	TxWk	Quies	Quies	Quies	Quies	Quies	TxWk	.
rs4765335	5	0.16758	0.0950755	1.7626	0.11495	0.78914	Ca2+	CAD_loci	Cas9	5_prime_UTR_variant	0	0	0	TxWk	TxWk	TxWk	TxWk	TxWk	TxWk	TxWk	.
rs7912206	1	-0.2915	0.192422	-1.5149	0.16509	0.82742	Ca2+	CAD_loci	Cas9	intron_variant	0	0	0	ReprPCWk	Het	Quies	Het	Het	Quies	ReprPCWk	.
rs116351239	5	0.16315	0.100456	1.6241	0.11968	0.7931	Ca2+	CAD_loci	Cas9	intron_variant	0	0	0	Tx	Tx	Tx	Tx	Tx	Tx	Tx	.
rs62233095	5	-0.10128	0.0782508	-1.2943	0.2843	0.89089	Ca2+	CAD_loci	Cas9	intron_variant	0	0	0	TxWk	EnhA1	EnhG1	EnhWk	TxWk	EnhWk	EnhA1	.
prom_ITPR1	5	-0.065555	0.0920186	-0.71241	0.49763	0.9545	Ca2+	known_genes	Cas9	NA	NA	NA	NA	NA	NA	NA	NA	NA	NA	NA	NA
rs5784618	5	-0.055599	0.104091	-0.53414	0.56528	0.96141	Ca2+	CAD_loci	Cas9	intergenic_variant	0	0	0	Quies	Quies	Quies	ReprPCWk	Quies	Quies	Quies	.
rs138628775	1	0.16999	0.171842	0.98922	0.42195	0.93841	Ca2+	CAD_loci	Cas9	intron_variant	0	0	0	TxWk	Quies	Quies	TxWk	Quies	Quies	Tx	.
Pos_GECKO_SOD2	6	0.057564	0.0496712	1.1589	0.52318	0.95462	Ca2+	known_genes	Cas9	NA	NA	NA	NA	NA	NA	NA	NA	NA	NA	NA	NA
rs35237252	5	0.057998	0.0907978	0.63876	0.56481	0.96141	Ca2+	CAD_loci	Cas9	regulatory_region_variant	0	0	0	Quies	Quies	Quies	Quies	Quies	Quies	Quies	.
rs6060246	5	-0.096884	0.041894	-2.3126	0.30511	0.89089	Ca2+	CAD_loci	Cas9	downstream_gene_variant	0	0	0	TxWk	TxWk	TxWk	TxWk	TxWk	TxWk	TxWk	.
rs1594082	5	-0.066287	0.0716686	-0.92491	0.49196	0.95155	Ca2+	CAD_loci	Cas9	regulatory_region_variant	0	0	0	Quies	EnhWk	Quies	EnhWk	Quies	Quies	EnhWk	.
rs6499559	2	0.22711	0.08546	2.6575	0.17502	0.83333	Ca2+	CAD_loci	Cas9	intron_variant	0	0	0	Tx	Tx	Tx	Tx	Tx	Tx	Tx	.
rs17517928	5	-0.036521	0.0771984	-0.47308	0.7157	0.98889	Ca2+	CAD_loci	Cas9	intron_variant	0	0	0	EnhG2	EnhG1	EnhG1	TssA	TxWk	EnhG1	EnhG1	FN1,MARCH4
rs28469723	5	-0.00082331	0.0907939	-0.0090679	0.99243	0.99715	Ca2+	CAD_loci	Cas9	downstream_gene_variant	0	0	0	TxWk	TxWk	TxWk	TxWk	TxWk	TxWk	TxWk	.
rs9513110	4	0.043278	0.102979	0.42026	0.6982	0.98533	Ca2+	CAD_loci	Cas9	intron_variant	0	0	0	Quies	Quies	Quies	Quies	Quies	Quies	EnhWk	.
rs2820314	5	-0.12823	0.0535005	-2.3968	0.16462	0.82742	Ca2+	CAD_loci	Cas9	intron_variant	0	0	0	EnhA1	EnhA2	EnhA2	EnhA1	EnhA2	EnhA2	ReprPCWk	.
rs11191564	1	-0.10991	0.0646796	-1.6993	0.59555	0.96791	Ca2+	CAD_loci	Cas9	intron_variant	0	0	0	Quies	Quies	Quies	Quies	Quies	Quies	TxWk	.
rs62276828	4	0.12269	0.073972	1.6586	0.25071	0.87768	Ca2+	CAD_loci	Cas9	intron_variant	0	0	0	Quies	Quies	Quies	Quies	Quies	Quies	Quies	.
Ess_GECKO_RPL27	4	0.58203	0.278991	2.0862	0.00047304	0.0625	Ca2+	essential_genes	Cas9	NA	NA	NA	NA	NA	NA	NA	NA	NA	NA	NA	NA
rs8118005	2	0.11457	0.184594	0.62066	0.45601	0.94101	Ca2+	CAD_loci	Cas9	intron_variant	0	0	0	Tx	Tx	Tx	Tx	Tx	Tx	Tx	.
rs1231206	5	-0.093294	0.0709137	-1.3156	0.32308	0.89089	Ca2+	CAD_loci	Cas9	intron_variant	0	0	0	EnhWk	TxWk	TxWk	Quies	Quies	TxWk	TxWk	.
rs765548	2	0.070983	0.101325	0.70055	0.63292	0.9724	Ca2+	CAD_loci	Cas9	regulatory_region_variant	0	0	0	Quies	Quies	Quies	Quies	Quies	Quies	Quies	.
rs75635914	5	-0.0033483	0.114987	-0.029119	0.96973	0.99619	Ca2+	CAD_loci	Cas9	intergenic_variant	0	0	0	ReprPCWk	Quies	Quies	Quies	Quies	Quies	Quies	.
rs1010	5	0.16851	0.095392	1.7665	0.114	0.78914	Ca2+	CAD_loci	Cas9	3_prime_UTR_variant	0	0	0	TxWk	TxWk	TxWk	TxWk	TxWk	TxWk	TxWk	.
rs34564316	2	-0.037273	0.122697	-0.30378	0.81504	0.992	Ca2+	CAD_loci	Cas9	intergenic_variant	0	0	0	Quies	Quies	ReprPCWk	ReprPCWk	ReprPCWk	Quies	Quies	.
rs368555480	5	-0.082807	0.11708	-0.70727	0.37985	0.92956	Ca2+	CAD_loci	Cas9	intergenic_variant	0	0	0	Quies	Quies	Quies	Quies	Quies	Quies	ReprPCWk	.
rs62233097	2	-0.23066	0.140741	-1.6389	0.12535	0.79762	Ca2+	CAD_loci	Cas9	intron_variant	0	0	0	TxWk	TxWk	TxWk	TxWk	TxWk	TxWk	TxWk	.
rs1030262	5	0.085015	0.0909125	0.93513	0.40445	0.93841	Ca2+	CAD_loci	Cas9	intron_variant	0	0	0	TxWk	TxWk	Quies	Quies	Quies	TxWk	TxWk	.
rs10738610	5	0.014062	0.102083	0.13775	0.88931	0.992	Ca2+	CAD_loci	Cas9	downstream_gene_variant	0	0	0	Quies	Quies	Quies	TxWk	Quies	Quies	TxWk	.
rs112494408	5	-0.019117	0.10467	-0.18264	0.85241	0.992	Ca2+	CAD_loci	Cas9	3_prime_UTR_variant	0	0	0	TxWk	TxWk	TxWk	TxWk	TxWk	TxWk	TxWk	.
rs17114036	5	0.084992	0.0774132	1.0979	0.40445	0.93841	Ca2+	CAD_loci	Cas9	intron_variant	1	1	1	Tx	EnhA2	EnhA2	EnhA2	TxWk	TxWk	EnhA1	C8A,C8B
rs6667434	5	-0.10359	0.0478189	-2.1663	0.272	0.87786	Ca2+	CAD_loci	Cas9	intron_variant	0	0	0	Tx	TxWk	TxWk	TxWk	TxWk	TxWk	Quies	.
rs12708925	2	-0.075034	0.12818	-0.58538	0.61306	0.96863	Ca2+	CAD_loci	Cas9	intron_variant	0	0	0	Tx	Tx	Tx	TxWk	Tx	Tx	Tx	.
rs145535890	5	-0.15073	0.0782119	-1.9272	0.10218	0.78914	Ca2+	CAD_loci	Cas9	intron_variant	0	0	0	Quies	Quies	Quies	Quies	Quies	Quies	ReprPCWk	.
rs17608766	5	-0.046114	0.142253	-0.32417	0.64144	0.9728	Ca2+	CAD_loci	Cas9	3_prime_UTR_variant	1	1	1	Tx	Tx	Tx	Tx	Tx	Tx	Tx	.
rs11450190	5	-0.015386	0.106566	-0.14438	0.88269	0.992	Ca2+	CAD_loci	Cas9	intron_variant	0	0	0	Quies	Quies	Quies	Quies	Quies	Quies	TxWk	.
rs12303671	4	-0.011501	0.0873074	-0.13173	0.91012	0.992	Ca2+	CAD_loci	Cas9	intron_variant	0	0	0	TxWk	TxWk	TxWk	TxWk	TxWk	TxWk	Tx	CCDC92,ZNF664
rs681390	5	-0.01195	0.09265	-0.12898	0.9035	0.992	Ca2+	CAD_loci	Cas9	5_prime_UTR_variant	1	0	1	EnhG2	TssFlnkU	TssFlnkU	EnhG2	TssFlnkU	TssFlnkU	TssFlnkU	.
rs11398961	5	-0.11679	0.0621455	-1.8793	0.21334	0.85579	Ca2+	CAD_loci	Cas9	intron_variant	0	0	0	ReprPC	ReprPC	ReprPC	ReprPCWk	Quies	ReprPCWk	ReprPCWk	.
rs2571445	5	0.17877	0.0636577	2.8083	0.093188	0.78327	Ca2+	CAD_loci	Cas9	missense_variant	0	0	0	Tx	Tx	Tx	Tx	Tx	Tx	Tx	.
rs216218	5	0.083992	0.0945654	0.88819	0.41202	0.93841	Ca2+	CAD_loci	Cas9	intron_variant	0	0	0	EnhA1	TxWk	TxWk	TxWk	TxWk	TxWk	TxWk	HIC1,SMG6,SRR
rs10187424	5	0.043823	0.0923036	0.47477	0.6684	0.98533	Ca2+	CAD_loci	Cas9	intron_variant	0	0	0	ReprPCWk	Quies	ReprPCWk	ReprPCWk	ReprPCWk	Quies	Quies	.
rs2224770	5	0.15768	0.0869143	1.8142	0.13056	0.8046	Ca2+	CAD_loci	Cas9	intron_variant	0	0	0	TssFlnkD	TssFlnkD	TssFlnkD	TssFlnk	TssFlnk	TssFlnkD	TssFlnkD	.
rs12998823	5	-0.080451	0.0945093	-0.85125	0.39309	0.93841	Ca2+	CAD_loci	Cas9	intron_variant	0	0	0	Tx	Tx	Tx	Tx	Tx	Tx	Tx	.
rs4924807	5	0.018526	0.0733994	0.2524	0.85478	0.992	Ca2+	CAD_loci	Cas9	intergenic_variant	0	0	0	TxWk	TxWk	TxWk	Quies	Quies	TxWk	ReprPCWk	.
rs149536583	5	0.089643	0.118239	0.75815	0.38127	0.92964	Ca2+	CAD_loci	Cas9	upstream_gene_variant	0	0	0	Tx	TxWk	TxWk	TxWk	TxWk	Tx	TxWk	.
rs11191453	2	0.19817	0.188178	1.0531	0.23084	0.86988	Ca2+	CAD_loci	Cas9	intron_variant	0	0	0	Quies	Quies	Quies	Quies	Quies	Quies	Quies	.
rs357506	5	0.060533	0.106252	0.56971	0.54588	0.95616	Ca2+	CAD_loci	Cas9	intron_variant	0	0	1	Quies	Quies	Quies	Quies	Quies	Quies	Quies	.
rs80277764	5	0.12924	0.089582	1.4427	0.19868	0.84848	Ca2+	CAD_loci	Cas9	intron_variant	0	0	0	Quies	Quies	Quies	Quies	Quies	Quies	Quies	.
rs200471721	5	-0.059769	0.0744627	-0.80267	0.53595	0.95531	Ca2+	CAD_loci	Cas9	intron_variant	0	0	0	EnhG1	EnhA1	EnhG1	EnhA1	EnhA1	EnhA1	EnhA1	GGT5,SPECC1L-ADORA2A
rs184544958	1	-0.17513	0.223817	-0.78247	0.40681	0.93841	Ca2+	CAD_loci	Cas9	intron_variant	0	0	0	TxWk	Quies	TxWk	Quies	Quies	TxWk	TxWk	.
rs35215812	5	0.20001	0.0983333	2.034	0.060549	0.75962	Ca2+	CAD_loci	Cas9	intron_variant	0	0	0	ReprPCWk	Quies	ReprPCWk	Quies	ReprPCWk	Quies	Quies	.
rs2943645	5	-0.14967	0.0665023	-2.2506	0.10312	0.78914	Ca2+	CAD_loci	Cas9	regulatory_region_variant	0	0	0	Quies	Quies	Quies	Quies	Quies	Quies	Quies	.
rs2550038	3	-0.088089	0.06413	-1.3736	0.46641	0.94101	Ca2+	CAD_loci	Cas9	intron_variant	0	0	0	Quies	Quies	Quies	Quies	Quies	Quies	TxWk	.
rs1351525	5	0.059382	0.093409	0.63572	0.55251	0.96132	Ca2+	CAD_loci	Cas9	intron_variant	0	0	0	ReprPCWk	EnhBiv	ReprPC	ReprPC	ReprPC	ReprPC	ReprPC	.
rs9633712	5	-0.001656	0.0708328	-0.023379	0.98723	0.99619	Ca2+	CAD_loci	Cas9	intron_variant	0	0	0	Quies	Quies	Quies	Quies	Quies	Quies	TxWk	.
rs6661240	5	-0.038465	0.0697866	-0.55118	0.69631	0.98533	Ca2+	CAD_loci	Cas9	intron_variant	1	1	1	TssA	TssA	TssA	TssA	TssA	TssA	TssA	.
rs2165556	5	-0.20183	0.0743197	-2.7157	0.03264	0.69	Ca2+	CAD_loci	Cas9	intergenic_variant	0	0	0	Quies	Quies	Quies	Quies	Quies	Quies	Quies	.
rs11858992	3	0.032428	0.114858	0.28233	0.79092	0.992	Ca2+	CAD_loci	Cas9	intron_variant	0	0	0	EnhA1	EnhA1	EnhA1	EnhA1	EnhA2	EnhA1	EnhWk	BCAR1,GABARAPL2
rs4389113	4	-0.14723	0.122447	-1.2024	0.1509	0.81592	Ca2+	CAD_loci	Cas9	intron_variant	0	0	0	ReprPCWk	ReprPCWk	ReprPCWk	Quies	Quies	ReprPCWk	ReprPCWk	.
rs78821730	5	-0.094356	0.144645	-0.65233	0.31835	0.89089	Ca2+	CAD_loci	Cas9	intron_variant	0	0	0	Quies	Quies	Quies	Quies	Quies	Quies	ReprPCWk	.
rs1517810	3	-0.016109	0.0595615	-0.27046	0.90823	0.992	Ca2+	CAD_loci	Cas9	3_prime_UTR_variant	0	0	0	TxWk	TxWk	TxWk	TxWk	TxWk	TxWk	TxWk	.
Pos_SAM_CAT	7	0.30298	0.17651	1.7165	0.0018921	0.18182	Ca2+	known_genes	Cas9	NA	NA	NA	NA	NA	NA	NA	NA	NA	NA	NA	NA
rs11427024	5	0.086575	0.0874822	0.98963	0.39688	0.93841	Ca2+	CAD_loci	Cas9	intron_variant	0	0	0	Quies	Quies	Quies	Quies	Quies	Quies	Tx	.
rs148728593	2	-0.26183	0.131467	-1.9916	0.082308	0.78327	Ca2+	CAD_loci	Cas9	intergenic_variant	0	0	0	ReprPCWk	Quies	Quies	ReprPCWk	ReprPCWk	Quies	ReprPC	.
Pos_GECKO_VWF	6	-0.07346	0.109332	-0.6719	0.39735	0.93841	Ca2+	known_genes	Cas9	NA	NA	NA	NA	NA	NA	NA	NA	NA	NA	NA	NA
rs3764311	5	-0.075535	0.120503	-0.62683	0.42857	0.93905	Ca2+	CAD_loci	Cas9	intron_variant	0	0	0	TxWk	TxWk	TxWk	TxWk	TxWk	TxWk	TxWk	.
rs7098825	5	-0.10237	0.0673708	-1.5195	0.27862	0.88855	Ca2+	CAD_loci	Cas9	non_coding_transcript_exon_variant	0	0	0	TxWk	TxWk	TxWk	TxWk	TxWk	TxWk	TxWk	.
rs8076939	2	-0.26506	0.192254	-1.3787	0.080416	0.78327	Ca2+	CAD_loci	Cas9	intron_variant	0	0	0	TxWk	TxWk	TxWk	Quies	Quies	Quies	TxWk	.
rs216219	5	0.11774	0.0868866	1.3551	0.24645	0.87768	Ca2+	CAD_loci	Cas9	intron_variant	0	0	0	EnhA1	EnhA2	EnhA2	EnhA2	EnhA2	EnhA2	EnhA1	.
rs2943657	4	-0.12868	0.116221	-1.1072	0.21618	0.85741	Ca2+	CAD_loci	Cas9	intergenic_variant	0	0	0	Quies	Quies	Quies	Quies	Quies	Quies	Quies	.
rs56041971	4	-0.041295	0.0825768	-0.50008	0.69631	0.98533	Ca2+	CAD_loci	Cas9	intron_variant	0	0	0	TxWk	TxWk	TxWk	TxWk	TxWk	TxWk	TxWk	.
rs55694910	2	0.29538	0.180937	1.6325	0.088931	0.78327	Ca2+	CAD_loci	Cas9	intergenic_variant	0	0	0	Quies	Quies	Quies	Quies	Quies	Quies	TxWk	.
rs1521185	5	0.092617	0.0690759	1.3408	0.36377	0.92105	Ca2+	CAD_loci	Cas9	intron_variant	0	0	1	TssBiv	TssFlnkD	TssBiv	TssFlnkD	TssFlnk	TssFlnk	TssFlnkU	.
rs9303430	5	-0.013984	0.10377	-0.13476	0.89215	0.992	Ca2+	CAD_loci	Cas9	intron_variant	0	0	0	Quies	Quies	Quies	Quies	Quies	Quies	Quies	.
rs757833	5	0.031374	0.0879785	0.35661	0.75307	0.99068	Ca2+	CAD_loci	Cas9	intron_variant	0	0	0	TxWk	TxWk	TxWk	TxWk	TxWk	TxWk	TxWk	.
rs11657644	5	-0.046436	0.123035	-0.37742	0.63813	0.9726	Ca2+	CAD_loci	Cas9	intron_variant	0	0	0	TxWk	TxWk	TxWk	TxWk	Quies	TxWk	TxWk	.
rs10793513	3	0.017969	0.0809123	0.22208	0.88269	0.992	Ca2+	CAD_loci	Cas9	regulatory_region_variant	0	0	1	Quies	Quies	Quies	ReprPCWk	Quies	Quies	Quies	CXCL12
rs35825716	5	-0.0046204	0.0733432	-0.062997	0.95885	0.99619	Ca2+	CAD_loci	Cas9	intron_variant	0	0	0	EnhG2	EnhG1	EnhWk	EnhA1	EnhG1	Tx	EnhWk	CCDC92,GTF2H3,ZNF664
rs35024078	3	0.030599	0.0902359	0.3391	0.8018	0.992	Ca2+	CAD_loci	Cas9	intron_variant	0	0	0	TxWk	Quies	TxWk	Quies	Quies	TxWk	Tx	.
rs7549250	3	0.14152	0.12289	1.1516	0.28761	0.89089	Ca2+	CAD_loci	Cas9	intron_variant	1	1	1	EnhA1	EnhA1	EnhA2	EnhWk	EnhWk	EnhA1	EnhWk	IL6R
rs72743461	5	0.244	0.119772	2.0372	0.027436	0.64444	Ca2+	CAD_loci	Cas9	intron_variant	0	0	0	EnhA1	EnhA1	EnhA1	EnhA1	EnhA1	EnhA1	EnhA1	AAGAB,SMAD3
rs12412038	5	-0.1192	0.0691175	-1.7246	0.20199	0.8498	Ca2+	CAD_loci	Cas9	intron_variant	0	0	0	Tx	TxWk	TxWk	TxWk	TxWk	Tx	Tx	.
rs56260966	5	0.0087812	0.0599358	0.14651	0.93377	0.992	Ca2+	CAD_loci	Cas9	intron_variant	0	0	0	Quies	Quies	Quies	Quies	Quies	TxWk	Quies	.
prom_ICAM1	5	0.049312	0.23454	0.21025	0.62961	0.9724	Ca2+	known_genes	Cas9	NA	NA	NA	NA	NA	NA	NA	NA	NA	NA	NA	NA
rs7120247	3	-0.022532	0.159023	-0.14169	0.85998	0.992	Ca2+	CAD_loci	Cas9	intergenic_variant	0	0	0	Quies	Quies	Quies	Quies	Quies	Quies	ReprPCWk	.
rs12301673	3	0.091368	0.186169	0.49078	0.47304	0.94101	Ca2+	CAD_loci	Cas9	intron_variant	0	0	0	TxWk	TssFlnkD	TssFlnkD	TssFlnk	TssFlnk	TssFlnkD	EnhWk	.
rs2713558	1	-0.30264	0.17173	-1.7623	0.1509	0.81592	Ca2+	CAD_loci	Cas9	regulatory_region_variant	0	0	0	Quies	Quies	Quies	Quies	Quies	Quies	Het	.
rs139585982	4	0.072514	0.0881608	0.82252	0.50378	0.9545	Ca2+	CAD_loci	Cas9	intron_variant	0	0	0	TxWk	Quies	TxWk	Quies	Quies	TxWk	TxWk	.
rs2505083	5	0.050771	0.0733643	0.69204	0.61684	0.9688	Ca2+	CAD_loci	Cas9	intron_variant	0	0	0	Tx	Tx	Tx	Tx	TxWk	TxWk	Tx	.
prom_CAT	5	0.052881	0.150251	0.35195	0.59934	0.96791	Ca2+	known_genes	Cas9	NA	NA	NA	NA	NA	NA	NA	NA	NA	NA	NA	NA
rs34919001	5	0.041029	0.0686988	0.59723	0.68401	0.98533	Ca2+	CAD_loci	Cas9	intergenic_variant	0	0	0	Quies	Quies	Quies	Quies	Quies	Quies	ReprPCWk	.
rs75165171	2	-0.13032	0.0751081	-1.7351	0.37086	0.9268	Ca2+	CAD_loci	Cas9	intron_variant	0	0	0	TxWk	Quies	Quies	TxWk	Quies	Quies	TxWk	.
rs11057839	2	-0.0019398	0.0854124	-0.022711	0.98392	0.99619	Ca2+	CAD_loci	Cas9	intron_variant	0	0	0	TxWk	TxWk	TxWk	TxWk	TxWk	TxWk	Quies	.
rs3824754	5	0.050819	0.0736881	0.68965	0.61637	0.96877	Ca2+	CAD_loci	Cas9	intron_variant	1	1	1	TssA	TssA	TssA	TssA	TssA	TssA	TssA	.
rs1384030	5	0.12707	0.104921	1.2111	0.2053	0.85135	Ca2+	CAD_loci	Cas9	regulatory_region_variant	0	0	0	ReprPCWk	Quies	ReprPCWk	ReprPCWk	ReprPCWk	Quies	ReprPC	.
rs62233146	4	0.13785	0.095949	1.4367	0.20199	0.8498	Ca2+	CAD_loci	Cas9	intron_variant	0	0	0	TxWk	TxWk	TxWk	TxWk	TxWk	TxWk	TxWk	.
rs79993475	3	0.0095025	0.0808379	0.11755	0.92904	0.992	Ca2+	CAD_loci	Cas9	intron_variant	0	0	0	TxWk	TxWk	TxWk	TxWk	Quies	TxWk	Tx	.
rs11022756	5	-0.090987	0.0747572	-1.2171	0.33633	0.89798	Ca2+	CAD_loci	Cas9	intron_variant	0	0	0	Quies	Quies	Quies	Quies	Quies	Quies	ReprPCWk	.
rs10029150	5	0.059487	0.083258	0.71449	0.55156	0.96125	Ca2+	CAD_loci	Cas9	intron_variant	0	0	0	Quies	Quies	Quies	Quies	Quies	TxWk	Quies	.
rs11191515	5	-0.053142	0.0616003	-0.86269	0.58704	0.96734	Ca2+	CAD_loci	Cas9	intron_variant	0	0	0	Quies	Quies	Quies	Quies	Quies	Quies	ReprPCWk	.
rs9806363	5	0.078656	0.0524443	1.4998	0.44797	0.94101	Ca2+	CAD_loci	Cas9	intron_variant	0	0	0	Quies	Quies	Quies	Quies	Quies	Quies	ReprPCWk	.
rs35610653	2	-0.026844	0.140559	-0.19098	0.87796	0.992	Ca2+	CAD_loci	Cas9	upstream_gene_variant	0	0	0	Quies	Quies	Quies	Quies	Quies	Quies	Quies	.
rs73088122	4	-0.049834	0.0683753	-0.72883	0.64333	0.97282	Ca2+	CAD_loci	Cas9	intron_variant	0	0	0	Tx	TxWk	TxWk	TxWk	TxWk	TxWk	TxWk	.
rs145010450	2	-0.049833	0.225254	-0.22123	0.74882	0.99068	Ca2+	CAD_loci	Cas9	intron_variant	0	0	0	Quies	Quies	Quies	Quies	Quies	Quies	ReprPCWk	.
rs55971080	5	-0.024234	0.140227	-0.17282	0.81126	0.992	Ca2+	CAD_loci	Cas9	intron_variant	1	1	1	EnhA1	TssFlnkU	TssFlnkU	TssFlnkU	EnhA1	TssFlnkU	TssFlnkU	.
rs4845371	5	-0.013411	0.0988137	-0.13572	0.89404	0.992	Ca2+	CAD_loci	Cas9	intron_variant	0	0	0	Tx	TxWk	TxWk	Tx	Tx	TxWk	Quies	.
rs9513116	4	-0.020849	0.056306	-0.37028	0.84674	0.992	Ca2+	CAD_loci	Cas9	intron_variant	0	0	0	Quies	Quies	Quies	Quies	Quies	Quies	EnhWk	.
rs1250229	4	0.020194	0.620266	0.032557	0.85383	0.992	Ca2+	CAD_loci	Cas9	upstream_gene_variant	0	0	0	EnhA1	Quies	EnhA2	Quies	Quies	Quies	Quies	FN1
prom_ITPR2	5	0.10249	0.105316	0.97317	0.31315	0.89089	Ca2+	known_genes	Cas9	NA	NA	NA	NA	NA	NA	NA	NA	NA	NA	NA	NA
rs11149821	4	-0.00067447	0.0968983	-0.0069606	0.98865	0.99619	Ca2+	CAD_loci	Cas9	intron_variant	0	0	0	TxWk	TxWk	TxWk	TxWk	TxWk	TxWk	TxWk	.
Ess_GECKO_EIF5B	6	-0.068905	0.137934	-0.49955	0.43094	0.93918	Ca2+	essential_genes	Cas9	NA	NA	NA	NA	NA	NA	NA	NA	NA	NA	NA	NA
rs1399626	3	-0.16916	0.0997817	-1.6953	0.15279	0.81592	Ca2+	CAD_loci	Cas9	intergenic_variant	0	0	0	Quies	Quies	Quies	Quies	Quies	Quies	Quies	.
rs71308007	2	-0.17321	0.0555552	-3.1178	0.23605	0.87768	Ca2+	CAD_loci	Cas9	intron_variant	0	0	0	TxWk	TxWk	TxWk	TxWk	TxWk	Tx	Tx	.
rs1412444	5	0.19183	0.0993475	1.9309	0.071429	0.75962	Ca2+	CAD_loci	Cas9	intron_variant	0	0	0	TxWk	TxWk	Quies	TxWk	TxWk	TxWk	Quies	.
rs4887824	5	-0.045344	0.0526784	-0.86077	0.64522	0.97429	Ca2+	CAD_loci	Cas9	intron_variant	0	0	0	TxWk	TxWk	TxWk	TxWk	TxWk	TxWk	Tx	.
rs77867281	5	-0.078505	0.0723415	-1.0852	0.40728	0.93841	Ca2+	CAD_loci	Cas9	intron_variant	0	0	0	Quies	Quies	Quies	Quies	Quies	Quies	Quies	.
rs67018732	2	0.01448	0.0954704	0.15167	0.89972	0.992	Ca2+	CAD_loci	Cas9	intron_variant	0	0	0	Tx	TxWk	TxWk	TxWk	Quies	TxWk	TxWk	.
rs57217136	5	-0.036458	0.053387	-0.6829	0.71665	0.9889	Ca2+	CAD_loci	Cas9	intron_variant	1	1	1	TssA	TssA	TssA	TssA	TssA	TssA	TssFlnk	.
rs17782313	5	-0.041799	0.118913	-0.35151	0.6736	0.98533	Ca2+	CAD_loci	Cas9	intergenic_variant	0	0	0	Quies	Quies	Quies	Quies	Quies	Quies	Het	.
rs2279286	5	-0.18897	0.0792792	-2.3836	0.044465	0.71212	Ca2+	CAD_loci	Cas9	5_prime_UTR_variant	1	1	1	TssA	TssFlnkU	TssA	TssA	TssA	TssFlnkU	TssFlnkD	.
rs2943654	3	0.026797	0.0724419	0.36991	0.8245	0.992	Ca2+	CAD_loci	Cas9	regulatory_region_variant	1	1	1	Quies	Quies	Quies	Quies	Quies	Quies	Het	.
rs35787595	5	0.047758	0.334745	0.14267	0.64286	0.9728	Ca2+	CAD_loci	Cas9	intron_variant	1	1	1	TssA	TssA	TssA	TssA	TssA	TssA	TssFlnk	.
rs10919068	5	0.11636	0.0938917	1.2393	0.25213	0.87768	Ca2+	CAD_loci	Cas9	intron_variant	0	0	0	TxWk	TxWk	TxWk	TxWk	TxWk	Tx	TxWk	.
rs2943646	2	-0.1378	0.110638	-1.2455	0.34532	0.90235	Ca2+	CAD_loci	Cas9	intergenic_variant	0	0	0	Quies	Quies	Quies	Quies	Quies	Quies	Quies	.
22:24699738	4	0.048284	0.0825961	0.58458	0.65705	0.98097	Ca2+	CAD_loci	Cas9	NA	NA	NA	NA	EnhG1	EnhA1	EnhG1	EnhG1	EnhWk	EnhA1	EnhA1	GGT5
rs4380028	5	0.0090442	0.0668653	0.13526	0.93236	0.992	Ca2+	CAD_loci	Cas9	intron_variant	0	0	0	Quies	Quies	Quies	Quies	Quies	Quies	ReprPCWk	.
rs7623687	1	-0.14475	0.093363	-1.5504	0.48392	0.94199	Ca2+	CAD_loci	Cas9	intron_variant	0	0	0	TssA	TssA	TssA	TssA	TssA	TssA	TssA	.
rs2644122	3	-0.17183	0.150425	-1.1423	0.14901	0.81592	Ca2+	CAD_loci	Cas9	intron_variant	0	0	0	Quies	Quies	Quies	Quies	Quies	Quies	TxWk	.
rs4765305	5	0.058191	0.0857882	0.67831	0.56291	0.96141	Ca2+	CAD_loci	Cas9	5_prime_UTR_variant	0	0	0	TxWk	TxWk	TxWk	TxWk	TxWk	TxWk	TxWk	.
rs7928655	5	-0.071046	0.112969	-0.6289	0.45885	0.94101	Ca2+	CAD_loci	Cas9	intron_variant	0	1	0	TssBiv	TssBiv	TssBiv	TssBiv	TssBiv	TssBiv	TssBiv	.
rs9896207	5	-0.043627	0.0490478	-0.88948	0.65847	0.98097	Ca2+	CAD_loci	Cas9	intron_variant	0	0	0	Quies	Quies	Quies	Quies	Quies	Quies	Quies	.
rs8067208	3	-0.15155	0.120002	-1.2629	0.20908	0.85164	Ca2+	CAD_loci	Cas9	intron_variant	0	0	0	Quies	Quies	Quies	Quies	Quies	Quies	Quies	.
rs10176176	4	-0.15222	0.0992502	-1.5337	0.14144	0.81067	Ca2+	CAD_loci	Cas9	upstream_gene_variant	0	0	0	Quies	Quies	Quies	Quies	Quies	Quies	ReprPCWk	.
rs2820316	5	0.11869	0.412247	0.28791	0.24078	0.87768	Ca2+	CAD_loci	Cas9	intron_variant	0	0	0	Quies	Quies	Quies	Quies	Quies	Quies	TxWk	.
rs62233136	5	-0.032268	0.0813841	-0.39649	0.75166	0.99068	Ca2+	CAD_loci	Cas9	intron_variant	0	0	0	Tx	Tx	Tx	Tx	Tx	Tx	Tx	.
rs56256300	3	0.062152	0.0657213	0.94569	0.60549	0.96863	Ca2+	CAD_loci	Cas9	regulatory_region_variant	0	0	0	Quies	Quies	Quies	Quies	Quies	Quies	Het	.
rs35626308	5	-0.21587	0.0694629	-3.1077	0.021287	0.58442	Ca2+	CAD_loci	Cas9	intron_variant	0	0	0	TxWk	TxWk	TxWk	TxWk	TxWk	TxWk	TxWk	.
rs78224165	5	-0.018726	0.0602975	-0.31056	0.8562	0.992	Ca2+	CAD_loci	Cas9	intron_variant	0	0	0	Tx	Tx	TxWk	TxWk	Tx	TxWk	TxWk	.
rs1004467	5	-0.020684	0.0961465	-0.21513	0.84106	0.992	Ca2+	CAD_loci	Cas9	non_coding_transcript_exon_variant	0	0	0	ReprPCWk	Quies	Quies	Quies	Quies	Quies	ReprPCWk	.
rs5853682	5	0.041763	0.137605	0.3035	0.67928	0.98533	Ca2+	CAD_loci	Cas9	intron_variant	0	0	0	Quies	Quies	Quies	Quies	Quies	Quies	Quies	.
rs61791508	3	0.12985	0.0982967	1.321	0.32545	0.89089	Ca2+	CAD_loci	Cas9	intron_variant	0	0	0	Quies	Quies	Quies	Quies	Quies	Quies	ReprPCWk	.
rs11906318	5	0.074328	0.0692131	1.0739	0.465	0.94101	Ca2+	CAD_loci	Cas9	intron_variant	0	0	0	Tx	Tx	Tx	TxWk	Tx	Tx	Tx	.
rs11723436	5	-0.12236	0.0716142	-1.7086	0.19063	0.84818	Ca2+	CAD_loci	Cas9	intergenic_variant	0	0	0	Quies	Quies	Quies	Quies	Quies	Quies	Quies	.
Pos_SAM_ITPR1	8	0.063927	0.0617056	1.036	0.40823	0.93841	Ca2+	known_genes	Cas9	NA	NA	NA	NA	NA	NA	NA	NA	NA	NA	NA	NA
rs2865530	5	-0.027282	0.0851764	-0.3203	0.78713	0.992	Ca2+	CAD_loci	Cas9	intron_variant	1	0	0	EnhWk	TxWk	TxWk	TxWk	TxWk	EnhA2	EnhA1	RP11-77K12.1
rs4930723	4	-0.10546	0.0736247	-1.4324	0.31552	0.89089	Ca2+	CAD_loci	Cas9	intron_variant	0	0	0	TxWk	TxWk	TxWk	TxWk	TxWk	TxWk	TxWk	.
rs3796592	5	0.0022987	0.0944374	0.024341	0.98297	0.99619	Ca2+	CAD_loci	Cas9	intron_variant	0	0	0	Quies	Quies	Quies	Quies	TxWk	TxWk	Quies	.
rs3739998	5	0.16667	0.0871113	1.9133	0.11542	0.78914	Ca2+	CAD_loci	Cas9	missense_variant	0	1	1	Tx	EnhG2	EnhG1	EnhG1	Quies	TssFlnkU	EnhG2	.
rs2972135	3	-0.068626	0.138658	-0.49493	0.57001	0.96175	Ca2+	CAD_loci	Cas9	intergenic_variant	0	0	0	Quies	Het	Het	Het	Quies	Het	Het	.
Ess_SAM_POLR2D	6	0.062786	0.101322	0.61967	0.4754	0.94101	Ca2+	essential_genes	Cas9	NA	NA	NA	NA	NA	NA	NA	NA	NA	NA	NA	NA
rs401162	5	-0.19422	0.114382	-1.698	0.038316	0.70248	Ca2+	CAD_loci	Cas9	intron_variant	0	0	0	Quies	Quies	Quies	Quies	Quies	Quies	Quies	.
rs113139051	2	-0.10233	0.126223	-0.81071	0.48297	0.94101	Ca2+	CAD_loci	Cas9	intron_variant	0	0	0	Quies	Quies	Quies	Quies	Quies	Quies	Quies	.
rs7305864	5	-0.044546	0.0945875	-0.47095	0.65043	0.97726	Ca2+	CAD_loci	Cas9	intron_variant	0	0	0	TxWk	Quies	Quies	Quies	Quies	Quies	TxWk	.
rs7208732	2	-0.058152	0.286012	-0.20332	0.70341	0.98673	Ca2+	CAD_loci	Cas9	intron_variant	0	0	0	Quies	Quies	Quies	Quies	Quies	Quies	Quies	.
rs2839812	2	0.0082193	0.119265	0.068916	0.93803	0.992	Ca2+	CAD_loci	Cas9	intron_variant	0	0	0	Quies	TssFlnk	TssFlnk	TssFlnk	TssFlnk	TssFlnk	TxWk	.
rs12938295	5	-0.034168	0.0590815	-0.57832	0.73415	0.99068	Ca2+	CAD_loci	Cas9	intron_variant	0	0	0	TxWk	TxWk	Quies	Quies	Quies	Quies	TxWk	.
rs8071654	5	0.0317	0.107196	0.29572	0.74976	0.99068	Ca2+	CAD_loci	Cas9	intron_variant	0	0	0	Quies	Quies	Quies	Quies	Quies	Quies	Quies	.
rs1384028	3	0.14264	0.102229	1.3953	0.28382	0.89089	Ca2+	CAD_loci	Cas9	upstream_gene_variant	0	0	0	ReprPC	ReprPC	ReprPC	ReprPC	ReprPC	ReprPC	ReprPC	.
rs72743482	5	-0.099271	0.108659	-0.9136	0.29518	0.89089	Ca2+	CAD_loci	Cas9	intron_variant	0	0	0	EnhG1	EnhG2	EnhG2	EnhG2	EnhA1	EnhG2	EnhA1	AAGAB,SMAD3
rs55869368	3	0.076692	0.105463	0.72719	0.54115	0.95616	Ca2+	CAD_loci	Cas9	intron_variant	0	0	0	Tx	TxWk	TxWk	TxWk	TxWk	TxWk	TxWk	.
rs112332675	5	0.010474	0.0838255	0.12495	0.91911	0.992	Ca2+	CAD_loci	Cas9	intergenic_variant	0	0	0	Quies	Quies	Quies	Quies	Quies	Quies	Het	.
rs4126104	5	0.049094	0.0751638	0.65316	0.63292	0.9724	Ca2+	CAD_loci	Cas9	regulatory_region_variant	0	0	0	EnhA1	Quies	Quies	Quies	Quies	Quies	Quies	LZTS1
rs151102829	3	-0.25686	0.178847	-1.4362	0.036897	0.70248	Ca2+	CAD_loci	Cas9	intron_variant	0	0	0	Quies	Quies	Quies	Quies	Quies	Quies	TxWk	.
rs9905529	3	-0.18642	0.122443	-1.5225	0.11684	0.78914	Ca2+	CAD_loci	Cas9	intron_variant	0	0	0	TxWk	TxWk	TxWk	TxWk	TxWk	TxWk	Tx	.
rs1800449	5	-0.043777	0.100985	-0.4335	0.65799	0.98097	Ca2+	CAD_loci	Cas9	missense_variant	1	1	1	TssA	TssA	TssA	TssA	TssA	TssA	TssFlnkU	.
rs2133187	3	0.018148	0.0489296	0.3709	0.88221	0.992	Ca2+	CAD_loci	Cas9	intron_variant	0	0	0	TxWk	TxWk	TxWk	TxWk	TxWk	TxWk	TxWk	.
rs34315250	1	-0.033316	0.10838	-0.3074	0.88316	0.992	Ca2+	CAD_loci	Cas9	intron_variant	0	0	0	TxWk	TxWk	TxWk	TxWk	TxWk	TxWk	Tx	.
Pos_SAM_SOD3	2	-0.038657	0.0867488	-0.44562	0.80747	0.992	Ca2+	known_genes	Cas9	NA	NA	NA	NA	NA	NA	NA	NA	NA	NA	NA	NA
rs11191555	2	-0.084136	0.101141	-0.83187	0.57143	0.96178	Ca2+	CAD_loci	Cas9	intron_variant	0	0	0	Tx	Tx	Tx	Tx	Tx	Tx	Tx	.
rs3184504	5	0.083226	0.179703	0.46313	0.41485	0.93841	Ca2+	CAD_loci	Cas9	missense_variant	1	0	0	EnhG1	EnhG2	EnhG2	EnhG2	EnhG2	EnhG2	EnhG2	ALDH2,FAM109A,SH2B3
rs201062608	5	-0.11371	0.0766446	-1.4836	0.22753	0.86988	Ca2+	CAD_loci	Cas9	intron_variant	0	0	0	Tx	Tx	Tx	Tx	Tx	Tx	Tx	.
rs3781285	5	0.059243	0.0611989	0.96804	0.55393	0.96141	Ca2+	CAD_loci	Cas9	intron_variant	0	0	0	Quies	Quies	Quies	Quies	Quies	Quies	ReprPCWk	.
rs17163363	4	0.24047	0.20597	1.1675	0.039735	0.70248	Ca2+	CAD_loci	Cas9	intron_variant	0	1	0	TxWk	TxWk	TxWk	TxWk	TxWk	EnhA1	Tx	.
rs7540067	5	-0.10266	0.0702189	-1.462	0.27767	0.88855	Ca2+	CAD_loci	Cas9	intron_variant	0	0	0	TxWk	TxWk	TxWk	TxWk	TxWk	TxWk	TxWk	.
rs75537616	5	-0.13734	0.180078	-0.76267	0.13623	0.80992	Ca2+	CAD_loci	Cas9	intron_variant	0	0	0	Tx	Tx	Tx	Tx	Tx	Tx	Tx	.
rs9897160	1	0.038028	0.136043	0.27953	0.8439	0.992	Ca2+	CAD_loci	Cas9	intron_variant	0	0	0	TxWk	TxWk	TxWk	Quies	Quies	TxWk	TxWk	.
rs12522841	5	-0.019383	0.0646359	-0.29988	0.85099	0.992	Ca2+	CAD_loci	Cas9	intron_variant	0	0	0	Quies	Quies	Quies	Quies	Quies	Quies	Quies	.
rs74360574	5	0.083121	0.063954	1.2997	0.41627	0.93841	Ca2+	CAD_loci	Cas9	intron_variant	0	0	0	Quies	Quies	Quies	Quies	Quies	Quies	Quies	.
rs749240	4	-0.0022788	0.105818	-0.021535	0.97871	0.99619	Ca2+	CAD_loci	Cas9	synonymous_variant	0	0	0	EnhG1	Tx	Tx	Tx	Tx	Tx	Tx	.
rs7197869	2	-0.15286	0.0977553	-1.5637	0.28619	0.89089	Ca2+	CAD_loci	Cas9	intron_variant	0	0	0	Quies	Quies	Quies	Quies	Quies	Quies	ReprPCWk	.
rs6547621	5	-0.036103	0.0506773	-0.71241	0.72044	0.99068	Ca2+	CAD_loci	Cas9	3_prime_UTR_variant	0	0	0	TxWk	TxWk	TxWk	TxWk	TxWk	TxWk	Tx	GGCX
rs1470662	2	-1.2931e-05	0.111388	-0.00011609	0.97446	0.99619	Ca2+	CAD_loci	Cas9	intron_variant	0	0	0	Quies	Quies	Quies	Quies	Quies	Quies	Quies	.
rs62233099	4	0.087983	0.183619	0.47916	0.40114	0.93841	Ca2+	CAD_loci	Cas9	intron_variant	0	0	0	TxWk	TxWk	TxWk	TxWk	TxWk	TxWk	TxWk	.
rs66790703	5	0.30426	0.221812	1.3717	0.0052034	0.35484	Ca2+	CAD_loci	Cas9	upstream_gene_variant	1	1	1	TssFlnk	TssA	TssA	TssFlnk	TssFlnk	TssA	TssFlnk	.
rs76182758	5	0.10006	0.0649994	1.5394	0.32403	0.89089	Ca2+	CAD_loci	Cas9	intron_variant	1	1	1	EnhWk	EnhA1	EnhA1	EnhA1	EnhA1	EnhA1	EnhA1	.
rs11226029	5	-0.038284	0.0838532	-0.45656	0.69726	0.98533	Ca2+	CAD_loci	Cas9	intron_variant	0	0	0	Quies	Quies	Quies	Quies	Quies	Quies	Quies	.
rs3214601	5	-0.039654	0.0556962	-0.71197	0.68921	0.98533	Ca2+	CAD_loci	Cas9	3_prime_UTR_variant	0	0	0	Tx	Tx	Tx	Tx	Tx	Tx	Tx	.
rs11105368	3	-0.15068	0.125139	-1.2041	0.21287	0.85551	Ca2+	CAD_loci	Cas9	intron_variant	0	0	0	Quies	Het	ZNF/Rpts	Het	Quies	Het	Quies	.
rs3833499	5	-0.041015	0.0640329	-0.64053	0.68023	0.98533	Ca2+	CAD_loci	Cas9	intron_variant	0	0	0	EnhG2	EnhG1	TxWk	EnhWk	Tx	Tx	EnhWk	CCDC92,FAM101A
rs28655617	1	0.073728	0.101097	0.72928	0.71429	0.98822	Ca2+	CAD_loci	Cas9	intron_variant	0	0	0	TxWk	TxWk	Quies	Quies	Quies	TxWk	TxWk	.
rs378825	5	0.0045697	0.124872	0.036595	0.96547	0.99619	Ca2+	CAD_loci	Cas9	intron_variant	0	0	0	TxWk	TxWk	TxWk	TxWk	TxWk	TxWk	Tx	.
rs35099862	5	-0.072671	0.0843423	-0.86162	0.44749	0.94101	Ca2+	CAD_loci	Cas9	intron_variant	0	0	0	TxWk	TxWk	TxWk	TxWk	TxWk	TxWk	Tx	.
rs11105378	3	-0.098336	0.0935197	-1.0515	0.41485	0.93841	Ca2+	CAD_loci	Cas9	intron_variant	0	0	0	Quies	Quies	Quies	Quies	Quies	Quies	Quies	.
rs1060240	5	0.16652	0.109885	1.5154	0.11542	0.78914	Ca2+	CAD_loci	Cas9	intron_variant	0	0	0	Quies	Quies	Quies	Quies	Quies	Quies	TxWk	.
rs3863445	5	0.13185	0.0493506	2.6717	0.19063	0.84818	Ca2+	CAD_loci	Cas9	intron_variant	0	0	0	Quies	ReprPCWk	Quies	Quies	Quies	ReprPCWk	TxWk	.
rs6982502	5	0.2116	0.111035	1.9057	0.048723	0.73571	Ca2+	CAD_loci	Cas9	intron_variant	1	1	1	EnhA1	EnhA1	EnhA1	EnhA1	EnhA1	EnhA1	EnhA1	.
rs7217226	5	-0.024888	0.0731613	-0.34018	0.80558	0.992	Ca2+	CAD_loci	Cas9	intron_variant	0	0	0	EnhA1	EnhA1	EnhA1	EnhA1	EnhWk	EnhA1	TxWk	.
rs9895116	5	-0.070897	0.113757	-0.62323	0.45885	0.94101	Ca2+	CAD_loci	Cas9	intron_variant	0	0	0	Quies	Quies	Quies	Quies	Quies	Quies	Quies	.
rs2130382	5	-0.012174	0.0548008	-0.22215	0.90161	0.992	Ca2+	CAD_loci	Cas9	intron_variant	0	0	0	Tx	Tx	TxWk	TxWk	TxWk	TxWk	Tx	.
rs4888405	2	-0.25012	0.143163	-1.7471	0.094134	0.78327	Ca2+	CAD_loci	Cas9	intron_variant	0	0	0	Tx	TxWk	TxWk	TxWk	TxWk	Tx	Tx	.
rs71458830	3	-0.29463	0.0827287	-3.5614	0.020814	0.58442	Ca2+	CAD_loci	Cas9	intron_variant	0	0	0	TxWk	TxWk	TxWk	TxWk	TxWk	Tx	Tx	.
Ess_SAM_EIF5B	7	-0.10326	0.104763	-0.98565	0.17975	0.84327	Ca2+	essential_genes	Cas9	NA	NA	NA	NA	NA	NA	NA	NA	NA	NA	NA	NA
rs2820315	5	0.074608	0.109532	0.68115	0.46358	0.94101	Ca2+	CAD_loci	Cas9	intron_variant	0	0	0	EnhA1	EnhA2	EnhA2	EnhA1	EnhA2	EnhA2	ReprPCWk	.
rs10793514	3	-0.10596	0.0935547	-1.1326	0.38032	0.92956	Ca2+	CAD_loci	Cas9	intergenic_variant	0	0	0	Quies	Quies	Quies	ReprPCWk	Quies	Quies	Quies	.
rs35291022	5	-0.055556	0.126017	-0.44086	0.56575	0.96141	Ca2+	CAD_loci	Cas9	intron_variant	0	0	0	TxWk	TxWk	TxWk	TxWk	TxWk	TxWk	TxWk	.
rs56322312	5	-0.011907	0.0900476	-0.13223	0.9035	0.992	Ca2+	CAD_loci	Cas9	intron_variant	0	0	0	EnhWk	EnhWk	EnhWk	TxWk	TxWk	EnhWk	TxWk	.
rs3836305	4	-0.09045	0.0699103	-1.2938	0.37796	0.92807	Ca2+	CAD_loci	Cas9	3_prime_UTR_variant	0	0	0	Tx	Tx	Tx	Tx	Tx	Tx	Tx	.
rs35495249	4	0.055567	0.0823898	0.67444	0.614	0.96866	Ca2+	CAD_loci	Cas9	regulatory_region_variant	0	0	0	Quies	Quies	Quies	Quies	Quies	Quies	Quies	.
rs5760359	5	0.13265	0.10825	1.2254	0.1878	0.84818	Ca2+	CAD_loci	Cas9	intron_variant	0	0	0	TxWk	TxWk	TxWk	TxWk	TxWk	TxWk	TxWk	.
rs200240659	3	-0.11531	0.0965503	-1.1943	0.33586	0.89798	Ca2+	CAD_loci	Cas9	intron_variant	0	0	0	TxWk	TxWk	TxWk	TxWk	TxWk	TxWk	Quies	.
rs7274866	5	-0.0034372	0.141257	-0.024333	0.96878	0.99619	Ca2+	CAD_loci	Cas9	intron_variant	1	0	0	Tx	EnhG1	Tx	EnhG1	EnhG1	EnhG1	EnhG2	ACSS2,MYH7B
rs75888794	5	-0.0096836	0.0741981	-0.13051	0.92148	0.992	Ca2+	CAD_loci	Cas9	downstream_gene_variant	0	0	0	TxWk	TxWk	TxWk	TxWk	TxWk	TxWk	TxWk	.
rs11330240	5	-0.045382	0.0451652	-1.0048	0.64522	0.97429	Ca2+	CAD_loci	Cas9	frameshift_variant	1	1	1	EnhA1	TssFlnkU	TssFlnkU	TssFlnkD	TssFlnkU	TssFlnkU	TssFlnkD	.
rs1563966	5	-0.060538	0.0507699	-1.1924	0.53406	0.95531	Ca2+	CAD_loci	Cas9	intron_variant	1	1	1	EnhA1	EnhA1	EnhA1	EnhA1	EnhA1	EnhA1	EnhA1	OVCA2,TSR1
rs7985584	4	-0.23453	0.0948784	-2.4719	0.023652	0.625	Ca2+	CAD_loci	Cas9	intron_variant	0	0	0	ReprPCWk	TxWk	Het	Het	Quies	Het	Tx	.
rs3029657	3	0.010466	0.0954492	0.10965	0.92242	0.992	Ca2+	CAD_loci	Cas9	intron_variant	0	0	0	Quies	Quies	Quies	Quies	Quies	Quies	Quies	.
rs76283024	3	0.0031354	0.0805622	0.038919	0.96689	0.99619	Ca2+	CAD_loci	Cas9	intron_variant	0	0	0	Tx	TxWk	TxWk	TxWk	TxWk	TxWk	TxWk	.
rs11238794	5	0.1896	0.0915544	2.0709	0.07474	0.75962	Ca2+	CAD_loci	Cas9	intergenic_variant	0	0	0	ReprPCWk	Quies	Quies	Quies	Quies	Quies	Quies	.
rs2107595	5	-0.089595	0.091514	-0.97903	0.34153	0.89814	Ca2+	CAD_loci	Cas9	regulatory_region_variant	1	0	0	EnhA2	Quies	Quies	Quies	Quies	Quies	Quies	TWIST1
rs943037	5	-0.061399	0.0971319	-0.63212	0.52696	0.95462	Ca2+	CAD_loci	Cas9	synonymous_variant	0	0	0	Tx	TxWk	TxWk	TxWk	TxWk	TxWk	Quies	.
rs6495333	5	0.11653	0.094871	1.2283	0.25024	0.87768	Ca2+	CAD_loci	Cas9	intron_variant	0	0	0	Quies	Quies	Quies	Quies	Quies	Quies	ReprPCWk	.
rs4634932	5	0.0046593	0.0971234	0.047973	0.96358	0.99619	Ca2+	CAD_loci	Cas9	intron_variant	0	0	0	TxWk	TxWk	TxWk	TxWk	TxWk	Quies	TxWk	.
Pos_SAM_ITPR3	5	0.23138	0.126777	1.8251	0.034532	0.70248	Ca2+	known_genes	Cas9	NA	NA	NA	NA	NA	NA	NA	NA	NA	NA	NA	NA
rs7210917	5	0.073079	0.0837649	0.87243	0.47209	0.94101	Ca2+	CAD_loci	Cas9	intron_variant	0	0	0	Quies	Quies	Quies	Quies	Quies	Quies	Quies	.
rs60049100	5	-0.034824	0.0515087	-0.67608	0.7299	0.99068	Ca2+	CAD_loci	Cas9	intron_variant	0	0	0	Quies	Quies	Quies	Quies	Quies	Quies	Quies	.
rs62233122	5	0.15254	0.121633	1.2541	0.13765	0.80992	Ca2+	CAD_loci	Cas9	intron_variant	0	0	0	TxWk	TxWk	TxWk	TxWk	TxWk	TxWk	TxWk	.
rs1333048	3	-0.071137	0.0873425	-0.81446	0.5596	0.96141	Ca2+	CAD_loci	Cas9	downstream_gene_variant	0	0	0	Quies	Quies	Quies	TxWk	Quies	Quies	TxWk	.
rs3790514	5	0.12479	0.0798094	1.5636	0.2157	0.85714	Ca2+	CAD_loci	Cas9	3_prime_UTR_variant	0	0	0	Quies	Quies	Quies	Quies	Quies	Quies	TxWk	.
rs147302896	2	-0.28439	0.192885	-1.4744	0.067644	0.75962	Ca2+	CAD_loci	Cas9	intron_variant	0	0	0	TxWk	TxWk	TxWk	TxWk	TxWk	TxWk	EnhWk	ADORA2A
rs2902340	4	0.039045	0.0756701	0.51599	0.72422	0.99068	Ca2+	CAD_loci	Cas9	intergenic_variant	0	0	0	Quies	Quies	Quies	ReprPCWk	Quies	Quies	Quies	.
rs2251468	5	-0.054591	0.0766868	-0.71187	0.57096	0.96175	Ca2+	CAD_loci	Cas9	downstream_gene_variant	0	0	0	ReprPCWk	Quies	Quies	Quies	Quies	Quies	ReprPCWk	.
rs12290622	5	0.023752	0.0829764	0.28625	0.81079	0.992	Ca2+	CAD_loci	Cas9	intron_variant	0	0	0	Quies	Quies	Quies	Quies	Quies	Quies	ReprPCWk	.
rs7311233	5	-0.047069	0.0630867	-0.7461	0.63292	0.9724	Ca2+	CAD_loci	Cas9	intron_variant	0	0	0	TxWk	EnhWk	TxWk	TxWk	TxWk	Tx	EnhG1	FAM101A
rs11908100	2	0.016099	0.0794424	0.20265	0.89167	0.992	Ca2+	CAD_loci	Cas9	intron_variant	0	0	0	Tx	Tx	Tx	TxWk	Tx	Tx	Tx	.
rs4504897	2	-0.33369	0.312239	-1.0687	0.032167	0.68687	Ca2+	CAD_loci	Cas9	non_coding_transcript_exon_variant	0	0	0	ReprPCWk	ReprPCWk	ReprPCWk	ReprPCWk	ReprPCWk	ReprPCWk	ReprPCWk	.
rs73088161	5	0.2367	0.125271	1.8895	0.031693	0.68367	Ca2+	CAD_loci	Cas9	intron_variant	0	0	0	TxWk	TxWk	TxWk	TxWk	TxWk	TxWk	TxWk	.
Ess_GECKO_RPSA	5	0.40569	0.204553	1.9833	0.00094607	0.10526	Ca2+	essential_genes	Cas9	NA	NA	NA	NA	NA	NA	NA	NA	NA	NA	NA	NA
rs7176187	5	-0.068119	0.0849174	-0.80218	0.47777	0.94101	Ca2+	CAD_loci	Cas9	intron_variant	0	0	0	ReprPCWk	ReprPCWk	ReprPCWk	Quies	Quies	Quies	ReprPCWk	.
rs2943648	3	-0.1401	0.107794	-1.2997	0.24834	0.87768	Ca2+	CAD_loci	Cas9	intergenic_variant	0	0	0	Quies	Quies	Quies	Quies	Quies	Quies	Quies	.
rs55684511	3	-0.16921	0.114929	-1.4723	0.15279	0.81592	Ca2+	CAD_loci	Cas9	intron_variant	0	0	0	Quies	Quies	Quies	Quies	Quies	Quies	Quies	.
rs2378584	4	-0.0556	0.0731319	-0.76027	0.59886	0.96791	Ca2+	CAD_loci	Cas9	intron_variant	0	0	0	TxWk	TxWk	TxWk	TxWk	TxWk	TxWk	TxWk	.
rs6579208	5	-0.0014074	0.0836642	-0.016822	0.98912	0.99619	Ca2+	CAD_loci	Cas9	intron_variant	0	0	0	Tx	Tx	Tx	Tx	Tx	Tx	Tx	.
rs273909	5	-0.097043	0.4356	-0.22278	0.30322	0.89089	Ca2+	CAD_loci	Cas9	intron_variant	0	0	0	TxWk	Quies	Quies	Quies	TxWk	Quies	TxWk	.
rs8117847	5	-0.072628	0.0828803	-0.8763	0.44797	0.94101	Ca2+	CAD_loci	Cas9	intron_variant	0	0	0	Tx	Tx	Tx	Tx	Tx	Tx	TxWk	.
rs1562323	5	0.16697	0.113802	1.4672	0.11495	0.78914	Ca2+	CAD_loci	Cas9	upstream_gene_variant	0	0	0	TxWk	TxWk	TxWk	TxWk	TxWk	TxWk	TxWk	.
rs4888383	4	0.090665	0.0728818	1.244	0.38789	0.93288	Ca2+	CAD_loci	Cas9	intron_variant	0	0	0	Quies	Quies	Quies	Quies	Quies	Quies	EnhA2	.
rs2410618	5	-0.21347	0.0838387	-2.5462	0.024598	0.62651	Ca2+	CAD_loci	Cas9	intergenic_variant	0	0	0	Quies	Quies	Quies	ReprPCWk	ReprPCWk	Quies	Quies	.
rs6494487	2	0.032349	0.0875717	0.3694	0.80937	0.992	Ca2+	CAD_loci	Cas9	intron_variant	0	0	0	Quies	Quies	Quies	Quies	Quies	Quies	Quies	.
rs11710560	3	0.091126	0.120316	0.75739	0.47398	0.94101	Ca2+	CAD_loci	Cas9	intron_variant	0	0	0	Quies	Quies	Quies	Quies	Quies	Quies	Quies	.
rs7216719	5	-0.017674	0.0672424	-0.26284	0.86235	0.992	Ca2+	CAD_loci	Cas9	intron_variant	0	0	0	Quies	Quies	Quies	Quies	Quies	Quies	Quies	.
rs9349379	4	-0.018131	0.157922	-0.11481	0.86613	0.992	Ca2+	CAD_loci	Cas9	intron_variant	0	0	0	Quies	Quies	Quies	Quies	Quies	Quies	ReprPC	.
rs7200616	4	-0.06952	0.116946	-0.59446	0.50757	0.95451	Ca2+	CAD_loci	Cas9	intron_variant	0	0	0	Quies	ReprPCWk	Quies	Quies	Quies	ReprPCWk	TxWk	.
rs12028817	5	-0.040574	0.105349	-0.38514	0.68259	0.98533	Ca2+	CAD_loci	Cas9	intron_variant	0	0	0	TxWk	Tx	TxWk	TxWk	TxWk	Tx	TxWk	.
rs9892450	5	-0.13447	0.107284	-1.2534	0.1438	0.81067	Ca2+	CAD_loci	Cas9	intron_variant	0	0	0	Quies	Quies	Quies	Quies	Quies	Quies	Quies	.
rs55993524	2	-0.093853	0.106488	-0.88135	0.52696	0.95462	Ca2+	CAD_loci	Cas9	intron_variant	0	0	0	TxWk	TxWk	TxWk	TxWk	Quies	TxWk	TxWk	.
rs2972146	2	-0.02948	0.0793775	-0.37139	0.86187	0.992	Ca2+	CAD_loci	Cas9	intergenic_variant	0	0	0	Quies	Quies	Quies	Quies	Quies	Quies	Quies	.
rs4977575	5	-0.13356	0.112066	-1.1918	0.14617	0.81592	Ca2+	CAD_loci	Cas9	downstream_gene_variant	0	0	0	Quies	Quies	Quies	EnhWk	Quies	Quies	EnhWk	.
Pos_SAM_NOS3	7	0.10773	0.102191	1.0542	0.20861	0.85135	Ca2+	known_genes	Cas9	NA	NA	NA	NA	NA	NA	NA	NA	NA	NA	NA	NA
rs10237377	5	-0.061531	0.0713833	-0.86198	0.52602	0.95462	Ca2+	CAD_loci	Cas9	intron_variant	0	0	0	Quies	Quies	Quies	Quies	Quies	Quies	Tx	.
rs4930721	5	-0.16257	0.0905128	-1.7961	0.082781	0.78327	Ca2+	CAD_loci	Cas9	missense_variant	0	0	0	TxWk	ReprPCWk	TxWk	Quies	Quies	Quies	ReprPCWk	.
rs78517073	5	0.28257	0.271441	1.041	0.010407	0.55	Ca2+	CAD_loci	Cas9	upstream_gene_variant	0	0	0	Quies	Quies	Quies	Quies	Quies	Quies	TxWk	.
rs2713540	3	-0.12531	0.0811961	-1.5433	0.30085	0.89089	Ca2+	CAD_loci	Cas9	intergenic_variant	0	0	0	Quies	Quies	Quies	Quies	Quies	Quies	Het	.
rs7961449	3	-0.12233	0.073902	-1.6553	0.30842	0.89089	Ca2+	CAD_loci	Cas9	intron_variant	0	1	0	TxWk	Quies	Quies	Quies	Quies	Quies	EnhWk	.
rs139853097	1	-0.12935	0.104289	-1.2403	0.53311	0.95531	Ca2+	CAD_loci	Cas9	intron_variant	0	0	0	Quies	Quies	Quies	Quies	Quies	Quies	Quies	.
rs9894263	5	-0.15827	0.112865	-1.4023	0.088931	0.78327	Ca2+	CAD_loci	Cas9	intron_variant	0	0	0	Quies	Quies	Quies	Quies	Quies	Quies	Quies	.
Ess_SAM_RPL4	4	0.21105	0.28687	0.7357	0.067171	0.75962	Ca2+	essential_genes	Cas9	NA	NA	NA	NA	NA	NA	NA	NA	NA	NA	NA	NA
rs10832007	5	-0.048255	0.0620149	-0.77812	0.62535	0.97063	Ca2+	CAD_loci	Cas9	intergenic_variant	0	0	0	Quies	Quies	Quies	Quies	Quies	Quies	ReprPCWk	.
rs11022755	5	-0.013152	0.0594065	-0.22139	0.89593	0.992	Ca2+	CAD_loci	Cas9	intron_variant	0	0	0	Quies	Quies	Quies	Quies	Quies	Quies	ReprPCWk	.
rs139586023	1	0.052796	0.128705	0.41021	0.78619	0.992	Ca2+	CAD_loci	Cas9	intron_variant	0	0	0	Quies	Quies	Quies	Quies	Quies	Quies	Quies	.
rs72664355	4	0.086349	0.0857147	1.0074	0.4106	0.93841	Ca2+	CAD_loci	Cas9	intron_variant	0	0	0	TxWk	Quies	Quies	Quies	Quies	Quies	TxWk	.
rs11642572	5	0.14518	0.063475	2.2872	0.15232	0.81592	Ca2+	CAD_loci	Cas9	intron_variant	0	0	0	TxWk	TxWk	TxWk	TxWk	TxWk	TxWk	Quies	.
rs80335285	5	0.0020061	0.0555168	0.036135	0.98486	0.99619	Ca2+	CAD_loci	Cas9	intron_variant	0	0	0	ReprPC	ReprPC	ReprPC	ReprPC	ReprPC	ReprPC	ReprPC	RPRML
rs34523267	4	-0.07824	0.0845107	-0.9258	0.45128	0.94101	Ca2+	CAD_loci	Cas9	intron_variant	0	0	0	TxWk	TxWk	TxWk	TxWk	TxWk	TxWk	Tx	.
Pos_SAM_SOD2	5	-0.13305	0.0726018	-1.8326	0.14759	0.81592	Ca2+	known_genes	Cas9	NA	NA	NA	NA	NA	NA	NA	NA	NA	NA	NA	NA
rs10509759	2	0.10468	0.530133	0.19746	0.4877	0.94674	Ca2+	CAD_loci	Cas9	intron_variant	0	0	0	Quies	Quies	Quies	Quies	Quies	Quies	ReprPCWk	.
rs1892094	2	-0.015686	0.0962508	-0.16297	0.93756	0.992	Ca2+	CAD_loci	Cas9	intron_variant	0	0	0	TxWk	Tx	TxWk	TxWk	TxWk	Tx	Tx	.
rs11655813	5	0.079472	0.0656468	1.2106	0.44229	0.94101	Ca2+	CAD_loci	Cas9	intron_variant	0	1	0	TssFlnkU	TssFlnkU	TssFlnkU	TssFlnkU	TssA	TssFlnkU	EnhA1	.
rs7181432	5	-0.11543	0.0774438	-1.4905	0.21949	0.86245	Ca2+	CAD_loci	Cas9	intron_variant	0	0	0	ReprPC	ReprPC	ReprPC	ReprPCWk	Quies	ReprPC	ReprPC	.
rs6058185	5	-0.10597	0.0896304	-1.1823	0.26159	0.87768	Ca2+	CAD_loci	Cas9	downstream_gene_variant	0	0	0	TxWk	TxWk	TxWk	TxWk	TxWk	TxWk	TxWk	.
Ess_SAM_SNRPD2	7	0.17713	0.0921928	1.9213	0.048723	0.73571	Ca2+	essential_genes	Cas9	NA	NA	NA	NA	NA	NA	NA	NA	NA	NA	NA	NA
rs35369244	2	0.023327	0.0932595	0.25013	0.85336	0.992	Ca2+	CAD_loci	Cas9	regulatory_region_variant	0	0	0	EnhWk	Quies	Quies	Quies	Quies	Quies	Quies	.
rs13195654	4	-0.11019	0.0696788	-1.5814	0.29281	0.89089	Ca2+	CAD_loci	Cas9	intergenic_variant	0	0	0	Quies	Quies	Quies	Quies	Quies	Quies	Quies	.
rs58146172	2	-0.086846	0.0776659	-1.1182	0.56102	0.96141	Ca2+	CAD_loci	Cas9	intron_variant	0	0	0	TxWk	TxWk	TxWk	TxWk	Quies	Quies	TxWk	.
rs11831913	4	-0.11659	0.0655147	-1.7796	0.26206	0.87768	Ca2+	CAD_loci	Cas9	intron_variant	0	0	0	TxWk	Quies	Quies	Quies	Quies	Quies	TxWk	.
rs1250248	5	0.091219	0.0522027	1.7474	0.36802	0.92509	Ca2+	CAD_loci	Cas9	intron_variant	0	0	0	EnhG2	EnhG1	EnhG1	EnhG2	EnhG1	EnhG1	EnhG2	FN1
rs3215816	2	-0.20806	0.125194	-1.6619	0.16178	0.82742	Ca2+	CAD_loci	Cas9	intron_variant	0	0	0	Tx	TxWk	TxWk	TxWk	TxWk	Tx	Tx	.
rs7132655	2	-0.11686	0.0939238	-1.2442	0.42242	0.93841	Ca2+	CAD_loci	Cas9	intron_variant	0	0	0	TxWk	Quies	Quies	Quies	Quies	Quies	TxWk	.
rs10832013	3	0.082219	0.333613	0.24645	0.51135	0.95451	Ca2+	CAD_loci	Cas9	upstream_gene_variant	0	0	0	ReprPCWk	ReprPCWk	ReprPCWk	ReprPCWk	ReprPCWk	ReprPCWk	ReprPC	.
rs1537370	5	-0.15379	0.116402	-1.3212	0.0965	0.78327	Ca2+	CAD_loci	Cas9	intron_variant	0	0	0	EnhA1	Quies	Quies	EnhA1	Quies	Quies	Quies	.
rs10692662	5	0.18128	0.0916759	1.9774	0.088931	0.78327	Ca2+	CAD_loci	Cas9	intron_variant	0	0	0	EnhA1	EnhA1	TssFlnkU	EnhA1	EnhA1	TssFlnkU	EnhWk	.
rs73079014	5	-0.050721	0.0873386	-0.58074	0.60407	0.96863	Ca2+	CAD_loci	Cas9	downstream_gene_variant	0	0	0	Quies	Quies	Quies	Quies	Quies	Quies	TxWk	.
rs2713549	4	-0.028977	0.095247	-0.30423	0.78288	0.992	Ca2+	CAD_loci	Cas9	intergenic_variant	0	0	0	Het	Quies	Quies	Het	Quies	Quies	ZNF/Rpts	.
rs2074627	5	0.072985	0.131009	0.5571	0.47209	0.94101	Ca2+	CAD_loci	Cas9	intron_variant	0	0	0	Tx	Tx	Tx	Tx	Tx	Tx	Tx	.
20:33763702	4	-0.1016	0.07822	-1.2989	0.32687	0.89089	Ca2+	CAD_loci	Cas9	NA	NA	NA	NA	TxWk	TxWk	TxWk	TxWk	Quies	TxWk	Tx	.
prom_VCAM1	5	-0.1284	0.0694092	-1.8499	0.16462	0.82742	Ca2+	known_genes	Cas9	NA	NA	NA	NA	NA	NA	NA	NA	NA	NA	NA	NA
rs6579211	5	-0.10952	0.0925	-1.184	0.24503	0.87768	Ca2+	CAD_loci	Cas9	intron_variant	0	0	0	EnhG1	Tx	Tx	TxWk	TxWk	Tx	EnhG1	.
rs2028900	3	0.17609	0.180407	0.97607	0.193	0.84818	Ca2+	CAD_loci	Cas9	intron_variant	0	0	0	TssA	TssA	TssA	TssA	TssA	TssA	TssA	.
rs76223987	5	-0.0099804	0.0980971	-0.10174	0.91864	0.992	Ca2+	CAD_loci	Cas9	intron_variant	0	0	0	Tx	TxWk	TxWk	TxWk	TxWk	Tx	Tx	.
rs7225581	5	0.15288	0.0789751	1.9358	0.13718	0.80992	Ca2+	CAD_loci	Cas9	intron_variant	0	0	0	Quies	Quies	Quies	Quies	Quies	Quies	Quies	.
rs75648520	5	-0.058187	0.14336	-0.40588	0.54683	0.95616	Ca2+	CAD_loci	Cas9	intron_variant	1	1	1	TxWk	EnhA1	EnhA1	EnhA1	TxWk	EnhG1	EnhA1	EDEM2,EIF6,MMP24,PROCR,TRPC4AP
rs2644121	5	-0.087366	0.057489	-1.5197	0.35667	0.91394	Ca2+	CAD_loci	Cas9	intron_variant	0	0	0	Quies	Quies	Quies	Quies	Quies	Quies	Quies	.
rs56343285	3	0.0018845	0.0917567	0.020538	0.97209	0.99619	Ca2+	CAD_loci	Cas9	intron_variant	0	0	0	TxWk	Quies	Quies	Quies	Quies	ReprPCWk	TxWk	.
rs6852182	5	0.27325	0.107439	2.5433	0.014664	0.58065	Ca2+	CAD_loci	Cas9	non_coding_transcript_exon_variant	1	1	1	TssA	TssA	TssA	TssA	TssA	TssA	TssA	.
rs1727946	4	0.020727	0.0804588	0.25761	0.85052	0.992	Ca2+	CAD_loci	Cas9	non_coding_transcript_exon_variant	0	0	0	Quies	Quies	Quies	Quies	Quies	Quies	ReprPCWk	.
rs77180047	5	-0.03853	0.0759436	-0.50735	0.69631	0.98533	Ca2+	CAD_loci	Cas9	intergenic_variant	0	0	0	Quies	Quies	Quies	Quies	Quies	Quies	ReprPCWk	.
rs2943649	1	0.064855	0.0821823	0.78916	0.74598	0.99068	Ca2+	CAD_loci	Cas9	intergenic_variant	0	0	0	Quies	Quies	Quies	Quies	Quies	Quies	Het	.
rs654759	5	0.0084122	0.060186	0.13977	0.93756	0.992	Ca2+	CAD_loci	Cas9	downstream_gene_variant	0	0	0	Tx	Tx	Tx	Tx	Tx	Tx	Tx	.
rs646776	5	-0.07729	0.0860164	-0.89855	0.41533	0.93841	Ca2+	CAD_loci	Cas9	downstream_gene_variant	0	0	0	EnhA1	EnhA1	EnhA1	EnhWk	EnhA1	EnhA1	Quies	GNAI3,PSRC1,TAF13
rs2713552	2	-0.20491	0.109648	-1.8688	0.16698	0.82904	Ca2+	CAD_loci	Cas9	intergenic_variant	0	0	0	Quies	Quies	Quies	Quies	Quies	Quies	Het	.
rs142977700	3	-0.0068998	0.123825	-0.055722	0.97067	0.99619	Ca2+	CAD_loci	Cas9	intron_variant	0	0	0	Tx	TxWk	TxWk	TxWk	TxWk	Tx	Tx	.
rs17696696	4	-0.051063	0.125259	-0.40766	0.6334	0.9724	Ca2+	CAD_loci	Cas9	intron_variant	0	0	0	Quies	Quies	Quies	Quies	Quies	Quies	TxWk	.
rs4887820	2	0.28054	0.164058	1.71	0.10028	0.78914	Ca2+	CAD_loci	Cas9	intron_variant	0	0	0	Quies	Quies	Quies	Quies	Quies	Quies	TxWk	.
rs1573644	5	-0.051084	0.0792602	-0.64451	0.6017	0.96863	Ca2+	CAD_loci	Cas9	intron_variant	0	0	0	Tx	Tx	Tx	Tx	Tx	Tx	Tx	.
rs1332327	5	0.091542	0.146397	0.6253	0.3666	0.92509	Ca2+	CAD_loci	Cas9	5_prime_UTR_variant	1	1	1	TssA	TssFlnk	TssA	TssFlnk	TssFlnk	TssA	TssFlnk	.
rs12708928	5	-0.024714	0.120041	-0.20588	0.80653	0.992	Ca2+	CAD_loci	Cas9	intron_variant	0	0	0	Tx	Tx	Tx	Tx	Tx	Tx	Tx	.
rs1481891	5	0.0022365	0.109724	0.020383	0.98344	0.99619	Ca2+	CAD_loci	Cas9	intron_variant	0	1	0	EnhWk	EnhWk	Quies	Quies	Quies	Quies	ReprPCWk	.
rs11079406	2	-0.1696	0.19685	-0.86157	0.24267	0.87768	Ca2+	CAD_loci	Cas9	intron_variant	0	0	0	Quies	Quies	Quies	Quies	Quies	Quies	Quies	.
rs9903490	4	-0.088795	0.0737745	-1.2036	0.39026	0.93644	Ca2+	CAD_loci	Cas9	intron_variant	0	0	0	Quies	Quies	Quies	Quies	Quies	Quies	Quies	.
rs11057394	3	-0.096241	0.126018	-0.76371	0.42573	0.93848	Ca2+	CAD_loci	Cas9	intron_variant	0	0	0	ReprPCWk	ReprPCWk	ReprPCWk	Quies	Quies	Quies	ReprPC	.
rs201515159	1	-0.072566	0.224781	-0.32283	0.7299	0.99068	Ca2+	CAD_loci	Cas9	intergenic_variant	0	0	0	Quies	Quies	Quies	Quies	Quies	Quies	ReprPCWk	.
rs1515116	4	-0.10399	0.066477	-1.5643	0.32025	0.89089	Ca2+	CAD_loci	Cas9	intergenic_variant	0	0	0	Quies	Quies	Quies	Quies	Quies	Quies	Het	.
rs12325142	5	0.14061	0.100529	1.3987	0.16556	0.82742	Ca2+	CAD_loci	Cas9	non_coding_transcript_exon_variant	0	0	0	Tx	Tx	Tx	Tx	Tx	Tx	Tx	.
rs9644638	2	-0.063099	0.0693716	-0.90958	0.67786	0.98533	Ca2+	CAD_loci	Cas9	regulatory_region_variant	0	0	0	Quies	Quies	Quies	Quies	Quies	Quies	Quies	.
rs1727880	4	0.056825	0.0852844	0.6663	0.6088	0.96863	Ca2+	CAD_loci	Cas9	intron_variant	0	0	0	ReprPCWk	Quies	Quies	ReprPCWk	Quies	Quies	ReprPCWk	.
rs56170783	5	0.014558	0.108943	0.13363	0.88505	0.992	Ca2+	CAD_loci	Cas9	intron_variant	0	0	0	TxWk	Quies	Quies	Quies	Quies	Quies	Quies	PPAP2B
rs149553676	3	0.14158	0.107715	1.3144	0.28713	0.89089	Ca2+	CAD_loci	Cas9	intron_variant	0	0	0	Quies	Quies	Quies	Quies	Quies	Quies	Quies	.
rs11022734	1	0.11543	0.0736583	1.5671	0.57616	0.9659	Ca2+	CAD_loci	Cas9	regulatory_region_variant	0	0	0	Quies	Quies	Quies	Quies	Quies	Quies	ReprPCWk	.
rs7217171	3	-0.060088	0.118697	-0.50623	0.6211	0.96909	Ca2+	CAD_loci	Cas9	intron_variant	0	0	0	Quies	Quies	Quies	Quies	Quies	Quies	Quies	.
rs62233998	5	0.081076	0.151567	0.53492	0.42999	0.93905	Ca2+	CAD_loci	Cas9	intron_variant	1	1	0	EnhWk	EnhA1	EnhWk	EnhWk	EnhWk	EnhWk	EnhA1	ADORA2A
rs2943659	5	-0.098571	0.0884124	-1.1149	0.29754	0.89089	Ca2+	CAD_loci	Cas9	intergenic_variant	0	0	0	Quies	Quies	Quies	Quies	Quies	Quies	Quies	.
rs360156	5	0.055042	0.0785966	0.70031	0.58704	0.96734	Ca2+	CAD_loci	Cas9	intron_variant	0	0	0	TxWk	TxWk	Tx	TxWk	TxWk	TxWk	Tx	.
rs16854041	5	-0.10228	0.104323	-0.98042	0.27909	0.88855	Ca2+	CAD_loci	Cas9	intron_variant	0	0	0	EnhG2	EnhG1	EnhG1	EnhG2	TxWk	EnhG1	EnhG2	ATIC,FN1,MARCH4
rs12823740	5	0.19618	0.109788	1.7869	0.064333	0.75962	Ca2+	CAD_loci	Cas9	5_prime_UTR_variant	1	1	1	TssA	TssA	TssA	TssA	TssA	TssA	TssA	.
rs1182933	5	-0.05636	0.105703	-0.53319	0.55724	0.96141	Ca2+	CAD_loci	Cas9	upstream_gene_variant	1	0	1	ReprPCWk	ReprPCWk	ReprPCWk	ReprPCWk	Quies	Quies	ReprPCWk	.
rs12790427	5	0.03312	0.102835	0.32207	0.7403	0.99068	Ca2+	CAD_loci	Cas9	synonymous_variant	0	0	0	EnhG2	TssFlnkD	TssFlnkD	TssFlnkD	TssFlnkD	TssFlnkD	EnhG1	.
rs56375023	5	-0.10405	0.0808846	-1.2864	0.27058	0.87768	Ca2+	CAD_loci	Cas9	intron_variant	0	0	0	TxWk	TxWk	TxWk	TxWk	TxWk	TxWk	TxWk	.
rs1870634	5	-0.041738	0.0766004	-0.54488	0.67408	0.98533	Ca2+	CAD_loci	Cas9	intergenic_variant	0	0	0	ReprPCWk	Quies	Quies	Quies	Quies	Quies	Quies	.
rs2478839	5	-0.085776	0.0721777	-1.1884	0.36377	0.92105	Ca2+	CAD_loci	Cas9	3_prime_UTR_variant	0	0	0	Tx	Quies	TxWk	TxWk	Quies	Quies	Tx	.
rs140216653	5	0.18631	0.0862387	2.1604	0.079943	0.78327	Ca2+	CAD_loci	Cas9	intron_variant	0	0	0	Tx	Tx	Tx	Tx	Tx	Tx	Tx	.
rs2217348	5	-0.10115	0.0557024	-1.8159	0.28477	0.89089	Ca2+	CAD_loci	Cas9	intergenic_variant	0	0	0	Quies	Quies	Quies	Quies	Quies	Quies	Quies	.
rs11105354	5	0.15847	0.0660237	2.4002	0.12867	0.80236	Ca2+	CAD_loci	Cas9	intron_variant	0	0	0	TxWk	TxWk	Quies	Quies	Quies	TxWk	TxWk	.
rs147687891	2	0.010755	0.0810108	0.13276	0.92289	0.992	Ca2+	CAD_loci	Cas9	intron_variant	0	0	0	TxWk	Quies	Quies	Quies	TxWk	Quies	ReprPCWk	.
rs7202596	5	0.11429	0.095897	1.1918	0.26112	0.87768	Ca2+	CAD_loci	Cas9	intron_variant	0	0	0	TxWk	TxWk	Quies	Quies	Quies	TxWk	TxWk	.
rs57223420	5	0.066511	0.0806077	0.82512	0.5123	0.95451	Ca2+	CAD_loci	Cas9	intergenic_variant	0	0	0	Quies	Quies	Quies	Quies	Quies	Quies	Quies	.
rs7225934	5	-0.11314	0.196512	-0.57574	0.2299	0.86988	Ca2+	CAD_loci	Cas9	downstream_gene_variant	0	0	0	EnhWk	ReprPCWk	ReprPCWk	ReprPCWk	Quies	Quies	ReprPCWk	.
rs17411031	5	0.12654	0.129484	0.97726	0.20766	0.85135	Ca2+	CAD_loci	Cas9	regulatory_region_variant	0	0	0	Quies	Quies	Quies	Quies	ReprPCWk	Quies	Quies	.
rs112374545	5	-0.023412	0.117259	-0.19966	0.82072	0.992	Ca2+	CAD_loci	Cas9	intergenic_variant	0	0	0	Quies	Quies	Quies	Quies	Quies	Quies	Quies	.
rs4977574	3	-0.11521	0.150623	-0.76489	0.3368	0.89798	Ca2+	CAD_loci	Cas9	intron_variant	0	0	0	EnhWk	Quies	Quies	Quies	Quies	Quies	Quies	.
rs11346525	4	0.015068	0.0599817	0.25121	0.89026	0.992	Ca2+	CAD_loci	Cas9	intron_variant	0	0	0	Tx	Tx	Tx	Tx	Tx	Tx	Tx	.
20:33686084	1	-0.36295	0.144412	-2.5133	0.097446	0.78327	Ca2+	CAD_loci	Cas9	NA	NA	NA	NA	Quies	Quies	Quies	Quies	Quies	Quies	Quies	.
Pos_GECKO_PECAM1	6	0.16725	0.111381	1.5016	0.07474	0.75962	Ca2+	known_genes	Cas9	NA	NA	NA	NA	NA	NA	NA	NA	NA	NA	NA	NA
rs12219027	4	-0.070538	0.0584408	-1.207	0.50047	0.9545	Ca2+	CAD_loci	Cas9	intron_variant	0	0	0	Quies	Quies	Quies	Quies	Quies	Quies	ReprPCWk	.
rs7641039	5	-0.12642	0.0639389	-1.9772	0.17266	0.83333	Ca2+	CAD_loci	Cas9	intron_variant	0	0	0	Quies	Quies	Quies	Quies	Quies	Quies	ReprPCWk	.
rs2176040	5	-0.071057	0.0898762	-0.79061	0.45885	0.94101	Ca2+	CAD_loci	Cas9	intergenic_variant	0	0	0	Quies	Quies	Quies	Quies	Quies	Quies	Het	.
rs4930725	5	0.098529	0.0806953	1.221	0.33065	0.89501	Ca2+	CAD_loci	Cas9	5_prime_UTR_variant	0	0	0	EnhG1	EnhG1	TxWk	EnhWk	TxWk	TxWk	EnhWk	CCDC92,RILPL2
rs964184	5	0.010729	0.0705716	0.15203	0.91769	0.992	Ca2+	CAD_loci	Cas9	3_prime_UTR_variant	0	0	0	Tx	Tx	Tx	Tx	Tx	Tx	Tx	.
rs3764312	5	-0.15979	0.104842	-1.5241	0.087039	0.78327	Ca2+	CAD_loci	Cas9	intron_variant	0	0	0	TxWk	TxWk	TxWk	TxWk	TxWk	TxWk	TxWk	.
Ess_SAM_RPL32	5	-0.043368	0.0638478	-0.67924	0.66036	0.98103	Ca2+	essential_genes	Cas9	NA	NA	NA	NA	NA	NA	NA	NA	NA	NA	NA	NA
rs11191502	1	-0.014204	0.279315	-0.050853	0.96026	0.99619	Ca2+	CAD_loci	Cas9	intron_variant	0	0	0	Quies	Quies	Quies	Quies	Quies	Quies	Quies	.
rs900147	2	-0.064566	0.0695769	-0.92798	0.67029	0.98533	Ca2+	CAD_loci	Cas9	upstream_gene_variant	0	0	0	ReprPCWk	ReprPCWk	ReprPCWk	ReprPCWk	ReprPCWk	ReprPCWk	ReprPC	.
Ess_GECKO_RPS26	3	0.6492	0.3064	2.1188	0	0	Ca2+	essential_genes	Cas9	NA	NA	NA	NA	NA	NA	NA	NA	NA	NA	NA	NA
rs7341791	5	-0.19547	0.111423	-1.7543	0.03737	0.70248	Ca2+	CAD_loci	Cas9	intron_variant	0	0	0	TxWk	TxWk	TxWk	TxWk	Quies	TxWk	TxWk	.
rs12833624	5	-0.10589	0.108052	-0.97999	0.26159	0.87768	Ca2+	CAD_loci	Cas9	intron_variant	0	0	0	Tx	TxWk	TxWk	TxWk	TxWk	TxWk	Tx	.
rs717593	5	-0.13951	0.0945126	-1.4761	0.13056	0.8046	Ca2+	CAD_loci	Cas9	intron_variant	0	0	0	TxWk	Quies	Quies	TxWk	Quies	Quies	TxWk	.
rs11754964	1	-0.22853	0.133988	-1.7056	0.27625	0.88754	Ca2+	CAD_loci	Cas9	intergenic_variant	0	0	0	Quies	Quies	Quies	Quies	Quies	Quies	Quies	.
rs9899338	5	-0.046464	0.139276	-0.33361	0.63671	0.9726	Ca2+	CAD_loci	Cas9	intron_variant	0	0	0	Quies	Quies	Quies	Quies	Quies	Quies	Quies	.
Pos_GECKO_TRPV4	6	0.021938	0.0781296	0.28079	0.81552	0.992	Ca2+	known_genes	Cas9	NA	NA	NA	NA	NA	NA	NA	NA	NA	NA	NA	NA
Pos_GECKO_SELP	6	0.058967	0.0811089	0.72701	0.51183	0.95451	Ca2+	known_genes	Cas9	NA	NA	NA	NA	NA	NA	NA	NA	NA	NA	NA	NA
rs11865296	1	0.041733	0.116141	0.35933	0.83065	0.992	Ca2+	CAD_loci	Cas9	intron_variant	0	0	0	Quies	Quies	Quies	Quies	Quies	Quies	TxWk	.
rs1333043	5	-0.1313	0.0746914	-1.7579	0.15468	0.81592	Ca2+	CAD_loci	Cas9	intron_variant	0	0	0	TxWk	TxWk	Quies	TxWk	Quies	Quies	TxWk	.
rs7190995	5	0.0053146	0.0925953	0.057396	0.95885	0.99619	Ca2+	CAD_loci	Cas9	intron_variant	0	0	0	Tx	Tx	Tx	Tx	Tx	Tx	Tx	.
rs1458038	5	-0.025097	0.0907438	-0.27657	0.80464	0.992	Ca2+	CAD_loci	Cas9	intergenic_variant	0	0	0	Quies	Quies	Quies	Quies	Quies	Quies	ReprPCWk	.
rs8119827	5	0.0066274	0.0919323	0.07209	0.95128	0.99555	Ca2+	CAD_loci	Cas9	intron_variant	0	0	0	TxWk	TxWk	TxWk	TxWk	TxWk	TxWk	TxWk	.
rs9904438	2	-0.29028	0.145869	-1.99	0.064333	0.75962	Ca2+	CAD_loci	Cas9	intron_variant	0	0	0	Quies	Quies	Quies	Quies	Quies	Quies	Quies	.
rs73015011	5	0.1051	0.074975	1.4018	0.30274	0.89089	Ca2+	CAD_loci	Cas9	regulatory_region_variant	0	0	0	Quies	Quies	Quies	Quies	Quies	Quies	Quies	.
rs1713852	2	-0.29279	0.193593	-1.5124	0.061968	0.75962	Ca2+	CAD_loci	Cas9	intron_variant	0	0	0	Quies	Quies	Quies	Quies	Quies	Quies	ReprPCWk	.
rs331	5	-0.085428	0.0854109	-1.0002	0.36755	0.92509	Ca2+	CAD_loci	Cas9	intron_variant	0	0	0	Quies	ReprPCWk	ReprPCWk	ReprPCWk	ReprPCWk	Quies	Quies	.
rs1727920	5	-0.017026	0.0761551	-0.22357	0.86802	0.992	Ca2+	CAD_loci	Cas9	intron_variant	0	0	1	Quies	Quies	Quies	Quies	Quies	Quies	Quies	.
rs62233093	2	0.11221	0.182485	0.6149	0.46405	0.94101	Ca2+	CAD_loci	Cas9	intron_variant	0	0	0	Tx	EnhA1	EnhG1	EnhWk	EnhWk	EnhWk	EnhA1	.
rs9906500	4	-0.067624	0.105508	-0.64094	0.51939	0.95462	Ca2+	CAD_loci	Cas9	intron_variant	0	0	0	TxWk	Quies	Quies	Quies	Quies	Quies	TxWk	.
rs9932062	5	0.079276	0.083554	0.9488	0.44418	0.94101	Ca2+	CAD_loci	Cas9	intron_variant	0	0	0	Tx	Tx	Tx	Tx	Tx	Tx	Tx	.
rs2161684	3	0.012864	0.192534	0.066814	0.9106	0.992	Ca2+	CAD_loci	Cas9	3_prime_UTR_variant	0	0	0	Quies	Quies	Quies	Quies	Quies	TxWk	TxWk	.
Ess_SAM_RPL23	4	0.11239	0.120347	0.93388	0.29044	0.89089	Ca2+	essential_genes	Cas9	NA	NA	NA	NA	NA	NA	NA	NA	NA	NA	NA	NA
rs765547	2	0.045076	0.135083	0.33369	0.75402	0.99068	Ca2+	CAD_loci	Cas9	regulatory_region_variant	0	0	0	Quies	Quies	Quies	Quies	Quies	Quies	Quies	.
rs4925092	5	-0.062756	0.0784391	-0.80006	0.51845	0.95462	Ca2+	CAD_loci	Cas9	regulatory_region_variant	0	0	0	TxWk	Quies	Quies	Quies	Quies	Quies	ReprPCWk	.
rs2297787	5	-0.14781	0.0620295	-2.3829	0.10643	0.78914	Ca2+	CAD_loci	Cas9	intron_variant	0	0	0	TssFlnkD	TssFlnk	TssFlnk	TssFlnkD	TssFlnk	TssFlnk	ReprPC	.
rs17092215	5	0.065891	0.0870239	0.75716	0.51561	0.95451	Ca2+	CAD_loci	Cas9	intron_variant	0	0	0	Tx	Tx	Tx	Tx	Tx	Tx	Tx	.
rs144319032	2	-0.35148	0.165099	-2.1289	0.025544	0.62791	Ca2+	CAD_loci	Cas9	intron_variant	0	0	0	EnhG1	TxWk	TxWk	TxWk	TxWk	TxWk	Tx	.
rs9896535	1	-0.39133	0.195587	-2.0008	0.080416	0.78327	Ca2+	CAD_loci	Cas9	intron_variant	0	0	0	TxWk	Quies	Quies	Quies	Quies	Quies	TxWk	.
rs17489268	5	-0.12625	0.0604877	-2.0872	0.17313	0.83333	Ca2+	CAD_loci	Cas9	regulatory_region_variant	0	0	0	Quies	Quies	Quies	Quies	ReprPCWk	Quies	Quies	.
rs41277307	4	0.049433	0.101901	0.48511	0.64995	0.97724	Ca2+	CAD_loci	Cas9	3_prime_UTR_variant	0	0	0	EnhG1	Tx	Tx	Tx	Tx	Tx	Tx	.
rs56348932	5	0.2283	0.106434	2.145	0.036424	0.70248	Ca2+	CAD_loci	Cas9	intron_variant	1	0	0	Tx	TxWk	Tx	Tx	TxWk	TxWk	EnhWk	PPAP2B
rs72664332	5	0.07427	0.167248	0.44407	0.465	0.94101	Ca2+	CAD_loci	Cas9	intron_variant	0	0	0	Tx	TxWk	TxWk	TxWk	TxWk	TxWk	TxWk	.
rs1556516	4	-0.20653	0.116578	-1.7716	0.042573	0.71212	Ca2+	CAD_loci	Cas9	intron_variant	0	0	0	TxWk	Quies	Quies	Quies	Quies	Quies	Quies	.
rs6060235	3	-0.071485	0.0895477	-0.79829	0.55818	0.96141	Ca2+	CAD_loci	Cas9	intergenic_variant	0	0	0	Quies	Quies	Quies	Quies	Quies	Quies	Quies	.
rs17081935	1	-0.12984	0.149044	-0.87115	0.53169	0.95531	Ca2+	CAD_loci	Cas9	downstream_gene_variant	0	0	0	Quies	Quies	Quies	Quies	Quies	Quies	Quies	.
rs9925763	5	0.12792	0.0756565	1.6908	0.20293	0.8498	Ca2+	CAD_loci	Cas9	non_coding_transcript_exon_variant	0	0	0	Tx	Tx	Tx	Tx	Tx	Tx	Tx	.
rs76110461	5	-0.064202	0.0536761	-1.1961	0.50615	0.9545	Ca2+	CAD_loci	Cas9	intergenic_variant	0	0	0	ReprPCWk	Quies	Quies	Quies	Quies	Quies	Quies	.
rs77035382	1	0.013515	0.0803078	0.16829	0.94607	0.99503	Ca2+	CAD_loci	Cas9	intron_variant	0	0	0	TxWk	TxWk	TxWk	TxWk	TxWk	TxWk	TxWk	.
rs9654228	5	0.17724	0.0969584	1.828	0.0965	0.78327	Ca2+	CAD_loci	Cas9	intergenic_variant	0	0	0	Quies	Quies	Quies	Quies	Quies	Quies	Quies	.
rs2302593	5	0.15614	0.220752	0.70731	0.13198	0.8046	Ca2+	CAD_loci	Cas9	intron_variant	1	0	0	TssFlnkU	TssA	TssA	TssA	TssA	TssA	TssFlnkU	.
rs10139550	5	-0.073776	0.0927125	-0.79575	0.44087	0.94101	Ca2+	CAD_loci	Cas9	3_prime_UTR_variant	0	0	0	ReprPC	ZNF/Rpts	ZNF/Rpts	ZNF/Rpts	ZNF/Rpts	ZNF/Rpts	ReprPCWk	.
rs216202	5	0.067469	0.0934318	0.72212	0.50851	0.95451	Ca2+	CAD_loci	Cas9	intron_variant	0	0	0	Tx	Tx	Tx	TxWk	Tx	Tx	Tx	.
rs7533971	5	-0.13949	0.0841924	-1.6568	0.13056	0.8046	Ca2+	CAD_loci	Cas9	intron_variant	0	0	0	Quies	Quies	Quies	Quies	Quies	Quies	Quies	.
rs76752100	1	-0.065326	0.132303	-0.49376	0.75402	0.99068	Ca2+	CAD_loci	Cas9	intron_variant	0	0	0	Quies	Quies	Quies	Quies	Quies	Quies	ReprPCWk	.
rs4523957	1	-0.090457	0.194778	-0.46441	0.66414	0.98457	Ca2+	CAD_loci	Cas9	intron_variant	0	0	0	Quies	Quies	Quies	Quies	Quies	Quies	TxWk	.
rs246600	5	-0.053561	0.0534221	-1.0026	0.5842	0.96734	Ca2+	CAD_loci	Cas9	intron_variant	0	0	0	Quies	Quies	Quies	Quies	Quies	Quies	Quies	.
rs34222958	5	0.022998	0.124718	0.1844	0.81741	0.992	Ca2+	CAD_loci	Cas9	intron_variant	0	0	0	Quies	Quies	Quies	Quies	Quies	Quies	TxWk	.
rs7978610	5	0.019327	0.114429	0.1689	0.84768	0.992	Ca2+	CAD_loci	Cas9	intron_variant	1	1	0	TxWk	TxWk	TxWk	TxWk	TxWk	TxWk	TxWk	.
Pos_GECKO_ATP2A3	6	0.044796	0.0843695	0.53095	0.62157	0.96909	Ca2+	known_genes	Cas9	NA	NA	NA	NA	NA	NA	NA	NA	NA	NA	NA	NA
rs7688323	4	-0.2137	0.109804	-1.9462	0.036424	0.70248	Ca2+	CAD_loci	Cas9	intron_variant	0	0	0	Quies	Quies	Quies	Quies	Quies	TxWk	ReprPCWk	.
rs60521023	5	-0.095912	0.081185	-1.1814	0.30984	0.89089	Ca2+	CAD_loci	Cas9	intron_variant	0	0	0	Quies	Quies	Quies	Quies	Quies	Quies	ReprPCWk	.
rs10738607	1	0.007714	0.129614	0.059515	0.96358	0.99619	Ca2+	CAD_loci	Cas9	intron_variant	0	0	0	Quies	Quies	Quies	Quies	Quies	Quies	Quies	.
rs79341738	5	0.17397	0.098216	1.7713	0.10407	0.78914	Ca2+	CAD_loci	Cas9	downstream_gene_variant	0	0	0	TxWk	TxWk	TxWk	TxWk	TxWk	TxWk	TxWk	.
rs56875482	4	-0.073885	0.0653503	-1.1306	0.47493	0.94101	Ca2+	CAD_loci	Cas9	intron_variant	0	0	0	Quies	Quies	Quies	Quies	Quies	Quies	Quies	.
rs113309773	3	-0.031536	0.0676187	-0.46638	0.79518	0.992	Ca2+	CAD_loci	Cas9	intron_variant	0	0	0	TxWk	TxWk	TxWk	TxWk	TxWk	TxWk	TxWk	.
rs4603287	5	-0.12598	0.05952	-2.1166	0.17455	0.83333	Ca2+	CAD_loci	Cas9	intron_variant	0	0	0	ReprPCWk	EnhBiv	ReprPC	ReprPC	ReprPC	ReprPC	ReprPC	.
rs4389112	5	-0.00033254	0.0975048	-0.0034105	0.99574	0.99763	Ca2+	CAD_loci	Cas9	intron_variant	0	0	0	ReprPCWk	ReprPCWk	ReprPCWk	ReprPCWk	Quies	ReprPCWk	ReprPCWk	.
rs6743030	5	-0.14572	0.13832	-1.0535	0.11069	0.78914	Ca2+	CAD_loci	Cas9	upstream_gene_variant	0	0	0	EnhA1	EnhA1	EnhA1	EnhA1	Quies	EnhA2	ReprPCWk	.
rs1515102	4	0.21131	0.0922067	2.2917	0.066225	0.75962	Ca2+	CAD_loci	Cas9	intergenic_variant	0	0	0	Quies	Quies	Quies	Quies	Quies	Quies	Het	.
rs4888412	1	-0.37802	0.208828	-1.8102	0.089404	0.78327	Ca2+	CAD_loci	Cas9	intron_variant	0	0	0	TxWk	TxWk	TxWk	TxWk	TxWk	TxWk	TxWk	.
rs903065	3	0.15986	0.275407	0.58045	0.22658	0.86988	Ca2+	CAD_loci	Cas9	intron_variant	0	0	0	ReprPCWk	ReprPCWk	ReprPCWk	ReprPCWk	Quies	Quies	Tx	.
rs7165042	5	0.10233	0.0809573	1.264	0.3141	0.89089	Ca2+	CAD_loci	Cas9	intron_variant	0	0	0	ReprPC	ReprPC	ReprPC	ReprPCWk	Quies	ReprPCWk	ReprPCWk	.
rs2172935	3	-0.050705	0.163107	-0.31087	0.67171	0.98533	Ca2+	CAD_loci	Cas9	intron_variant	0	0	0	Tx	Tx	Tx	Tx	Tx	Tx	Tx	.
rs377727514	1	-0.0081487	0.117389	-0.069416	0.98108	0.99619	Ca2+	CAD_loci	Cas9	intron_variant	0	0	0	TxWk	Quies	Quies	Quies	Quies	Quies	Quies	.
rs58546773	3	-0.10767	0.0873378	-1.2328	0.3737	0.92807	Ca2+	CAD_loci	Cas9	intron_variant	0	0	0	Quies	Quies	Quies	Quies	Quies	Quies	Quies	.
prom_NOS3	5	0.01251	0.112409	0.11129	0.89924	0.992	Ca2+	known_genes	Cas9	NA	NA	NA	NA	NA	NA	NA	NA	NA	NA	NA	NA
rs583104	4	-0.00060707	0.0867776	-0.0069957	0.98865	0.99619	Ca2+	CAD_loci	Cas9	downstream_gene_variant	0	0	0	Tx	TxWk	TxWk	TxWk	TxWk	TxWk	TxWk	.
rs6700559	4	-0.11492	0.101861	-1.1282	0.26963	0.87768	Ca2+	CAD_loci	Cas9	intron_variant	0	0	0	Quies	Quies	Quies	Quies	Quies	Quies	Quies	.
rs357482	5	0.059283	0.0824669	0.71887	0.55345	0.96138	Ca2+	CAD_loci	Cas9	intron_variant	0	0	0	Quies	Quies	Quies	Quies	Quies	Quies	Quies	.
rs4845356	5	-0.14624	0.0812444	-1.8	0.10927	0.78914	Ca2+	CAD_loci	Cas9	intron_variant	0	0	0	ReprPCWk	ReprPCWk	Quies	ReprPCWk	ReprPCWk	ReprPCWk	ReprPC	.
rs2673128	5	0.17005	0.108222	1.5713	0.11069	0.78914	Ca2+	CAD_loci	Cas9	intergenic_variant	0	0	0	Quies	Quies	Quies	Quies	Quies	Quies	Het	.
rs8064787	5	-0.055623	0.0935186	-0.59478	0.56433	0.96141	Ca2+	CAD_loci	Cas9	intron_variant	0	0	0	Quies	Quies	Quies	Quies	Quies	Quies	Quies	.
rs2403662	5	0.031029	0.0640156	0.48471	0.75828	0.992	Ca2+	CAD_loci	Cas9	intron_variant	0	0	0	ReprPCWk	ReprPCWk	ReprPC	ReprPCWk	ReprPCWk	ReprPCWk	ReprPCWk	.
rs2235427	3	0.16848	0.13597	1.2391	0.21145	0.85333	Ca2+	CAD_loci	Cas9	intron_variant	0	0	0	Quies	Quies	Quies	Quies	Quies	Quies	TxWk	.
rs2505132	5	0.015544	0.0683884	0.22729	0.87748	0.992	Ca2+	CAD_loci	Cas9	downstream_gene_variant	0	0	0	Quies	Quies	Quies	TxWk	Quies	Quies	TxWk	.
rs56211037	1	-0.48595	0.194801	-2.4946	0.040208	0.70248	Ca2+	CAD_loci	Cas9	intron_variant	0	0	0	Quies	Quies	Quies	Quies	Quies	Quies	Quies	.
rs4762745	2	0.074931	0.205724	0.36423	0.61353	0.96863	Ca2+	CAD_loci	Cas9	intron_variant	0	0	0	Quies	Quies	Quies	Quies	Quies	Quies	Quies	.
rs11057841	5	-0.11821	0.054808	-2.1568	0.20577	0.85135	Ca2+	CAD_loci	Cas9	intron_variant	0	0	0	TxWk	TxWk	TxWk	TxWk	TxWk	TxWk	Quies	.
rs72606404	3	-0.14055	0.091665	-1.5333	0.2474	0.87768	Ca2+	CAD_loci	Cas9	intron_variant	0	0	0	TxWk	TxWk	TxWk	TxWk	TxWk	TxWk	TxWk	.
rs144441152	1	0.060862	0.0761889	0.79883	0.75781	0.992	Ca2+	CAD_loci	Cas9	intron_variant	0	0	0	Quies	Quies	Quies	Quies	Quies	Quies	ReprPCWk	.
rs1441758	5	0.14486	0.109147	1.3272	0.15374	0.81592	Ca2+	CAD_loci	Cas9	regulatory_region_variant	0	0	0	Quies	Quies	Quies	Quies	Quies	Quies	Quies	.
rs1342206	5	-0.070646	0.0665655	-1.0613	0.45932	0.94101	Ca2+	CAD_loci	Cas9	intron_variant	0	0	0	Quies	Quies	Quies	Quies	Quies	Quies	Quies	.
rs357473	5	0.17131	0.0732407	2.339	0.10785	0.78914	Ca2+	CAD_loci	Cas9	intron_variant	0	0	0	Quies	Quies	Quies	Quies	Quies	Quies	Quies	.
rs2673131	2	0.15693	0.147796	1.0618	0.32403	0.89089	Ca2+	CAD_loci	Cas9	intergenic_variant	0	0	0	Quies	Quies	Quies	Quies	Quies	Quies	Het	.
rs2673141	5	-0.057333	0.074565	-0.7689	0.55298	0.96135	Ca2+	CAD_loci	Cas9	intergenic_variant	0	0	0	Quies	Quies	Quies	Quies	Quies	Quies	Het	.
rs4765528	2	-0.27184	0.130061	-2.0901	0.073794	0.75962	Ca2+	CAD_loci	Cas9	intron_variant	0	0	0	TxWk	TxWk	TxWk	TxWk	TxWk	TxWk	Tx	.
rs1561198	5	0.19347	0.138519	1.3967	0.068117	0.75962	Ca2+	CAD_loci	Cas9	upstream_gene_variant	0	0	0	TxWk	TxWk	TxWk	TxWk	TxWk	TxWk	TxWk	.
Pos_GECKO_ITPR1	6	-0.017268	0.068753	-0.25116	0.84484	0.992	Ca2+	known_genes	Cas9	NA	NA	NA	NA	NA	NA	NA	NA	NA	NA	NA	NA
Ess_SAM_RPL7	5	0.24647	0.152255	1.6188	0.025544	0.62791	Ca2+	essential_genes	Cas9	NA	NA	NA	NA	NA	NA	NA	NA	NA	NA	NA	NA
rs4930726	3	0.042789	0.103973	0.41154	0.72658	0.99068	Ca2+	CAD_loci	Cas9	5_prime_UTR_variant	0	0	0	EnhG1	TxWk	TxWk	EnhWk	TxWk	TxWk	EnhWk	.
rs4925102	5	0.0035176	0.0454893	0.077328	0.97635	0.99619	Ca2+	CAD_loci	Cas9	intron_variant	1	0	0	EnhA1	EnhA1	EnhA1	EnhA1	EnhA1	EnhA1	EnhA1	RAI1
rs9895551	5	0.10733	0.0924382	1.1611	0.29328	0.89089	Ca2+	CAD_loci	Cas9	5_prime_UTR_variant	0	0	0	TssFlnkU	EnhA1	EnhA1	EnhA1	EnhA2	EnhA1	EnhWk	HIC1,SRR
rs7182529	5	-0.10442	0.0861551	-1.212	0.26963	0.87768	Ca2+	CAD_loci	Cas9	intron_variant	0	0	0	ReprPC	ReprPC	ReprPC	ReprPCWk	Quies	ReprPC	ReprPC	.
rs1537371	4	-0.067795	0.0997807	-0.67944	0.51892	0.95462	Ca2+	CAD_loci	Cas9	intron_variant	0	0	0	TxWk	Quies	Quies	Quies	Quies	Quies	Quies	.
rs4888418	4	-0.24465	0.0907792	-2.695	0.018448	0.58442	Ca2+	CAD_loci	Cas9	intron_variant	0	0	0	Quies	Quies	Quies	Quies	Quies	Quies	Quies	.
rs12829951	5	-0.015036	0.0834545	-0.18017	0.88694	0.992	Ca2+	CAD_loci	Cas9	intron_variant	0	0	0	ZNF/Rpts	Tx	Tx	Tx	Tx	Tx	Tx	.
rs17249754	5	-0.0094914	0.0685646	-0.13843	0.92242	0.992	Ca2+	CAD_loci	Cas9	intron_variant	0	0	0	Quies	Quies	Quies	Quies	Quies	Quies	Quies	.
rs1867624	5	0.0079399	0.0896607	0.088555	0.94134	0.99401	Ca2+	CAD_loci	Cas9	upstream_gene_variant	0	0	0	ReprPCWk	Quies	Quies	ReprPCWk	Quies	Quies	EnhWk	.
rs113832271	3	0.054129	0.0976089	0.55455	0.65374	0.98084	Ca2+	CAD_loci	Cas9	intergenic_variant	0	0	0	Quies	Quies	Quies	Quies	Quies	Quies	Het	.
rs191387208	3	0.20317	0.112691	1.8029	0.13529	0.80992	Ca2+	CAD_loci	Cas9	intron_variant	0	0	0	Tx	TxWk	TxWk	TxWk	TxWk	TxWk	EnhG1	.
Ess_GECKO_ARCN1	6	-0.022559	0.108833	-0.20728	0.79565	0.992	Ca2+	essential_genes	Cas9	NA	NA	NA	NA	NA	NA	NA	NA	NA	NA	NA	NA
rs4845618	5	-0.03436	0.0566165	-0.60689	0.73321	0.99068	Ca2+	CAD_loci	Cas9	intron_variant	0	0	0	EnhWk	EnhA1	EnhA1	EnhWk	EnhWk	EnhA1	Quies	.
rs2257764	5	-0.024653	0.0650664	-0.37889	0.807	0.992	Ca2+	CAD_loci	Cas9	intron_variant	0	0	0	Tx	Tx	Tx	Tx	Tx	Tx	Tx	.
rs4925105	5	0.0083486	0.0637736	0.13091	0.93756	0.992	Ca2+	CAD_loci	Cas9	intron_variant	0	0	0	EnhA1	EnhA1	EnhA1	EnhA1	EnhA1	EnhA1	EnhA1	.
rs2161648	5	0.1964	0.0759092	2.5873	0.06386	0.75962	Ca2+	CAD_loci	Cas9	TF_binding_site_variant	0	0	0	Quies	Quies	Quies	Quies	Quies	Quies	TxWk	.
rs2250377	5	0.01825	0.0537714	0.3394	0.85478	0.992	Ca2+	CAD_loci	Cas9	missense_variant	0	0	0	TxWk	Quies	Quies	Quies	Quies	Quies	TxWk	.
rs7210428	1	-0.23874	0.207763	-1.1491	0.25166	0.87768	Ca2+	CAD_loci	Cas9	intron_variant	0	0	0	Quies	Quies	Quies	Quies	Quies	Quies	Quies	.
Ess_GECKO_SNRPD2	4	0.41299	0.215954	1.9124	0.0018921	0.18182	Ca2+	essential_genes	Cas9	NA	NA	NA	NA	NA	NA	NA	NA	NA	NA	NA	NA
rs2362460	5	-0.20173	0.0760499	-2.6526	0.033113	0.69307	Ca2+	CAD_loci	Cas9	intron_variant	0	0	0	Quies	Quies	Quies	Quies	Quies	Quies	Tx	.
rs55942719	5	0.022991	0.07468	0.30786	0.81741	0.992	Ca2+	CAD_loci	Cas9	regulatory_region_variant	0	0	0	Quies	Quies	Quies	Quies	Quies	Quies	Quies	.
rs73077157	5	0.10214	0.0900467	1.1343	0.31552	0.89089	Ca2+	CAD_loci	Cas9	intron_variant	0	0	0	TxWk	TxWk	TxWk	TxWk	TxWk	TxWk	TxWk	.
rs1542864	5	-0.072401	0.0645803	-1.1211	0.44939	0.94101	Ca2+	CAD_loci	Cas9	intron_variant	0	0	0	Quies	Quies	Quies	Quies	Quies	Quies	TxWk	.
rs62233069	5	-0.013941	0.121969	-0.1143	0.89215	0.992	Ca2+	CAD_loci	Cas9	intron_variant	0	0	0	Quies	Quies	Quies	Quies	Quies	Quies	TxWk	.
rs357487	5	0.031719	0.0910576	0.34834	0.74976	0.99068	Ca2+	CAD_loci	Cas9	intron_variant	0	0	0	Quies	Quies	Quies	Quies	Quies	Quies	Quies	.
rs72627509	5	0.16199	0.119119	1.3599	0.12252	0.79692	Ca2+	CAD_loci	Cas9	intron_variant	0	0	0	Tx	ZNF/Rpts	Tx	Tx	Tx	ZNF/Rpts	Tx	.
rs4790885	2	-0.079179	0.0936487	-0.84549	0.5965	0.96791	Ca2+	CAD_loci	Cas9	intron_variant	0	0	0	TxWk	TxWk	TxWk	Quies	Quies	Quies	EnhA2	.
rs1333046	2	0.050662	0.152193	0.33288	0.72564	0.99068	Ca2+	CAD_loci	Cas9	downstream_gene_variant	0	0	0	Quies	Quies	Quies	TxWk	Quies	Quies	TxWk	.
rs653724	5	0.10054	0.0702389	1.4314	0.32167	0.89089	Ca2+	CAD_loci	Cas9	intron_variant	1	1	1	EnhG2	TssFlnkU	TssFlnkU	TssFlnkU	TssFlnkU	TssFlnkU	EnhG2	.
rs11057396	5	-0.076411	0.0550908	-1.387	0.42148	0.93841	Ca2+	CAD_loci	Cas9	synonymous_variant	0	0	0	TxWk	TxWk	TxWk	TxWk	TxWk	TxWk	ReprPCWk	.
rs11316597	2	0.11713	0.150441	0.77858	0.44891	0.94101	Ca2+	CAD_loci	Cas9	upstream_gene_variant	0	0	0	ReprPC	ReprPC	ReprPC	ReprPC	ReprPC	ReprPC	ReprPC	.
rs4656648	3	0.18583	0.0914518	2.032	0.17124	0.83333	Ca2+	CAD_loci	Cas9	intron_variant	0	0	0	TxWk	TxWk	TxWk	TxWk	TxWk	TxWk	TxWk	.
rs115917428	4	-0.20448	0.117154	-1.7454	0.043992	0.71212	Ca2+	CAD_loci	Cas9	intron_variant	0	0	0	Quies	Quies	Quies	Quies	Quies	TxWk	Quies	.
rs56320023	5	0.16381	0.0894111	1.8321	0.11873	0.7918	Ca2+	CAD_loci	Cas9	non_coding_transcript_exon_variant	0	0	0	ReprPCWk	EnhA2	EnhA2	Quies	EnhA2	EnhA2	Quies	.
rs12924920	1	0.095618	0.113169	0.84491	0.63671	0.9726	Ca2+	CAD_loci	Cas9	intron_variant	0	0	0	TxWk	TxWk	TxWk	TxWk	TxWk	TxWk	Tx	.
rs8027833	5	-0.053105	0.0640715	-0.82884	0.58751	0.96734	Ca2+	CAD_loci	Cas9	intron_variant	0	0	0	Quies	Quies	Quies	Quies	Quies	Quies	ReprPCWk	.
rs72685791	1	-0.34315	0.223463	-1.5356	0.11022	0.78914	Ca2+	CAD_loci	Cas9	intron_variant	0	0	0	Het	Quies	Quies	Quies	Quies	TxWk	ReprPCWk	.
rs34932218	5	-0.10618	0.0621991	-1.7071	0.26064	0.87768	Ca2+	CAD_loci	Cas9	intergenic_variant	0	0	0	Quies	Quies	ReprPCWk	ReprPCWk	ReprPCWk	Quies	Quies	.
rs7182103	5	-0.0087354	0.104989	-0.083203	0.92715	0.992	Ca2+	CAD_loci	Cas9	intron_variant	0	0	0	ReprPC	ReprPC	ReprPC	ReprPCWk	Quies	ReprPC	ReprPC	.
rs2644111	4	0.034114	0.0873665	0.39047	0.75922	0.992	Ca2+	CAD_loci	Cas9	intron_variant	0	0	0	Quies	Quies	Quies	Quies	Quies	Quies	TxWk	.
rs2865528	3	0.13933	0.0969589	1.437	0.29092	0.89089	Ca2+	CAD_loci	Cas9	intron_variant	0	0	0	Quies	Quies	Quies	Quies	Quies	Quies	Quies	.
rs10788809	5	0.20507	0.104345	1.9653	0.054872	0.75962	Ca2+	CAD_loci	Cas9	intron_variant	0	0	0	ReprPCWk	ReprPCWk	Quies	ReprPCWk	ReprPCWk	ReprPCWk	TxWk	.
rs7500448	2	-0.16285	0.101262	-1.6082	0.26064	0.87768	Ca2+	CAD_loci	Cas9	intron_variant	0	0	0	Quies	Quies	Quies	Quies	Quies	Quies	Quies	.
Pos_GECKO_ITPR2	5	0.055057	0.0743551	0.74046	0.58704	0.96734	Ca2+	known_genes	Cas9	NA	NA	NA	NA	NA	NA	NA	NA	NA	NA	NA	NA
rs2678210	4	0.17705	0.0925848	1.9123	0.11353	0.78914	Ca2+	CAD_loci	Cas9	intron_variant	0	0	0	Tx	Tx	Tx	Tx	TxWk	Tx	Tx	.
rs62233978	1	-0.38236	0.257204	-1.4866	0.08562	0.78327	Ca2+	CAD_loci	Cas9	intron_variant	0	0	0	TxWk	Quies	Quies	Quies	Quies	Quies	EnhWk	.
rs4932373	4	0.18652	0.0792623	2.3532	0.099811	0.78914	Ca2+	CAD_loci	Cas9	intron_variant	1	1	1	EnhA1	TssFlnkU	TssFlnkU	EnhA1	EnhA1	TssFlnkU	EnhA1	.
rs6456497	4	0.10721	0.11287	0.94985	0.31031	0.89089	Ca2+	CAD_loci	Cas9	intergenic_variant	0	0	0	Quies	Quies	Quies	Quies	Quies	Quies	Quies	.
rs34518669	2	-0.15564	0.104323	-1.4919	0.27909	0.88855	Ca2+	CAD_loci	Cas9	intron_variant	0	0	0	Quies	Quies	Quies	Quies	Quies	Quies	Quies	.
prom_CAV1_iso2	5	-0.079519	0.112897	-0.70435	0.39877	0.93841	Ca2+	known_genes	Cas9	NA	NA	NA	NA	NA	NA	NA	NA	NA	NA	NA	NA
rs432200	4	-0.14277	0.0981439	-1.4547	0.16746	0.82904	Ca2+	CAD_loci	Cas9	intron_variant	0	0	0	TxWk	TxWk	TxWk	TxWk	TxWk	TxWk	TxWk	.
rs17310467	5	-0.023304	0.121527	-0.19176	0.82167	0.992	Ca2+	CAD_loci	Cas9	upstream_gene_variant	0	0	0	Quies	Quies	Quies	Quies	Quies	Quies	Quies	.
rs12740374	5	-0.035832	0.08703	-0.41172	0.72327	0.99068	Ca2+	CAD_loci	Cas9	3_prime_UTR_variant	0	0	0	EnhWk	EnhA1	EnhA1	EnhWk	EnhA1	EnhA2	Quies	GSTM2,PSRC1
rs60866116	5	-0.18408	0.0779637	-2.3611	0.052034	0.75962	Ca2+	CAD_loci	Cas9	intron_variant	0	0	0	Tx	Tx	Tx	Tx	TxWk	Tx	Tx	.
rs139189391	2	-0.16498	0.156587	-1.0536	0.25544	0.87768	Ca2+	CAD_loci	Cas9	intron_variant	0	0	0	Quies	Quies	Quies	Quies	Quies	Quies	Quies	.
Ess_SAM_PSMB2	12	0.021251	0.0777115	0.27346	0.73746	0.99068	Ca2+	essential_genes	Cas9	NA	NA	NA	NA	NA	NA	NA	NA	NA	NA	NA	NA
rs34016793	1	-0.061673	0.0644535	-0.95686	0.7701	0.992	Ca2+	CAD_loci	Cas9	NA	NA	NA	NA	Quies	Quies	Quies	Quies	Quies	Quies	Quies	.
rs10757277	5	-0.092628	0.0761994	-1.2156	0.32592	0.89089	Ca2+	CAD_loci	Cas9	downstream_gene_variant	0	0	0	Quies	Quies	Quies	EnhWk	Quies	Quies	EnhWk	.
rs365119	3	0.38883	0.217333	1.7891	0.010407	0.55	Ca2+	CAD_loci	Cas9	intron_variant	0	0	0	Quies	Quies	Quies	Quies	Quies	Quies	Quies	.
rs10458729	5	-0.014057	0.0556338	-0.25267	0.89215	0.992	Ca2+	CAD_loci	Cas9	3_prime_UTR_variant	0	0	0	TxWk	TxWk	TxWk	TxWk	TxWk	TxWk	TxWk	.
ess_Addgene	6	0.45222	0.171289	2.6401	0	0	Ca2+	essential_genes	Cas9	NA	NA	NA	NA	NA	NA	NA	NA	NA	NA	NA	NA
rs8124662	2	-0.22036	0.182116	-1.21	0.14049	0.81067	Ca2+	CAD_loci	Cas9	intron_variant	0	0	0	TxWk	TxWk	TxWk	TxWk	TxWk	TxWk	Tx	.
rs4845570	3	-0.045599	0.0721469	-0.63203	0.7053	0.98745	Ca2+	CAD_loci	Cas9	intron_variant	0	0	0	ReprPCWk	ReprPCWk	Quies	ReprPCWk	ReprPCWk	ReprPCWk	ReprPC	.
rs2943656	5	0.10373	0.0781276	1.3277	0.30842	0.89089	Ca2+	CAD_loci	Cas9	regulatory_region_variant	0	0	0	EnhWk	Quies	Quies	Quies	Quies	Quies	Quies	.
rs2695845	1	0.083091	0.109761	0.75702	0.6755	0.98533	Ca2+	CAD_loci	Cas9	intron_variant	0	0	0	Quies	Quies	Quies	Quies	Quies	Quies	Quies	.
rs8119351	5	-0.037605	0.0649157	-0.57929	0.70388	0.98674	Ca2+	CAD_loci	Cas9	intron_variant	1	1	1	EnhWk	EnhA1	EnhWk	EnhA1	EnhA1	EnhA1	EnhA1	.
rs3062379	3	-0.1985	0.10397	-1.9092	0.09508	0.78327	Ca2+	CAD_loci	Cas9	intron_variant	0	0	0	ReprPCWk	Quies	Quies	Quies	Quies	Quies	ReprPCWk	.
rs1250241	5	0.19401	0.155171	1.2503	0.066698	0.75962	Ca2+	CAD_loci	Cas9	intron_variant	0	0	0	EnhG2	TssA	TssA	TssA	TssFlnk	TssA	EnhG1	FN1
rs2288393	5	-0.16015	0.123183	-1.3001	0.086566	0.78327	Ca2+	CAD_loci	Cas9	non_coding_transcript_exon_variant	1	1	1	TssFlnkU	TssFlnkU	TssFlnkU	TssA	TssA	TssFlnkU	TssA	.
rs1441754	5	-0.048906	0.0641071	-0.76288	0.62252	0.96909	Ca2+	CAD_loci	Cas9	regulatory_region_variant	0	0	0	Quies	Quies	Quies	Quies	Quies	Quies	Quies	.
rs17689550	5	0.061054	0.0797195	0.76586	0.54352	0.95616	Ca2+	CAD_loci	Cas9	intron_variant	0	0	0	EnhA1	EnhA1	EnhA1	EnhA1	EnhA1	EnhA1	EnhA1	.
rs9970807	5	0.051463	0.0635982	0.80919	0.61069	0.96863	Ca2+	CAD_loci	Cas9	intron_variant	0	0	0	Tx	TxWk	TxWk	TxWk	TxWk	TxWk	TxWk	.
rs72664354	3	0.0085374	0.145879	0.058524	0.93519	0.992	Ca2+	CAD_loci	Cas9	non_coding_transcript_exon_variant	0	0	0	TxWk	Quies	Quies	Quies	Quies	Quies	TxWk	.
rs79771286	2	-0.089358	0.140352	-0.63667	0.54541	0.95616	Ca2+	CAD_loci	Cas9	intron_variant	0	0	0	Quies	Quies	Quies	Quies	Quies	Quies	Quies	.
rs4066625	5	-0.071716	0.0585246	-1.2254	0.45601	0.94101	Ca2+	CAD_loci	Cas9	intron_variant	0	0	0	Quies	Quies	Quies	Quies	Quies	Quies	Quies	.
rs3811415	5	0.16411	0.0853184	1.9235	0.11873	0.7918	Ca2+	CAD_loci	Cas9	5_prime_UTR_variant	1	1	1	TssFlnkU	TssFlnkU	TssBiv	TssA	TssA	TssFlnkU	TssA	.
rs2240243	5	-0.11864	0.0791831	-1.4983	0.20246	0.8498	Ca2+	CAD_loci	Cas9	synonymous_variant	0	0	0	Tx	Tx	Tx	Tx	Tx	Tx	Tx	.
rs7135314	4	-0.057267	0.0928062	-0.61706	0.58798	0.96734	Ca2+	CAD_loci	Cas9	intron_variant	0	0	0	TxWk	TxWk	TxWk	TxWk	TxWk	TxWk	TxWk	.
rs93138	5	0.056134	0.0528121	1.0629	0.57569	0.96587	Ca2+	CAD_loci	Cas9	intron_variant	0	0	0	Tx	EnhA1	TxWk	TxWk	TxWk	TxWk	EnhG1	.
rs2972137	2	-0.2044	0.0991992	-2.0605	0.16887	0.83295	Ca2+	CAD_loci	Cas9	intergenic_variant	0	0	0	Quies	Quies	Quies	Quies	Quies	Quies	Het	.
rs4496218	5	0.14509	0.117959	1.23	0.15232	0.81592	Ca2+	CAD_loci	Cas9	non_coding_transcript_exon_variant	0	0	0	EnhA1	EnhA1	EnhA1	EnhA1	EnhWk	EnhA1	EnhA2	.
16:75467076	5	-0.04646	0.103029	-0.45094	0.63718	0.9726	Ca2+	CAD_loci	Cas9	NA	NA	NA	NA	TssA	TssA	TssA	TssA	TssA	TssA	TssA	.
rs2819349	5	-0.030417	0.0650659	-0.46748	0.76443	0.992	Ca2+	CAD_loci	Cas9	intron_variant	0	0	0	TxWk	Quies	Quies	Quies	Quies	Quies	Quies	LMOD1
rs34854841	5	-0.083146	0.0563931	-1.4744	0.37748	0.92807	Ca2+	CAD_loci	Cas9	intron_variant	0	0	0	EnhWk	Quies	Quies	Quies	Quies	Quies	TxWk	.
rs10217586	2	-0.2323	0.154147	-1.507	0.12394	0.79762	Ca2+	CAD_loci	Cas9	downstream_gene_variant	0	0	0	Quies	Quies	Quies	TxWk	Quies	Quies	TxWk	.
rs896014	5	-0.055258	0.0939267	-0.58831	0.56812	0.96175	Ca2+	CAD_loci	Cas9	intron_variant	0	0	0	Quies	Quies	Quies	Quies	Quies	Quies	Quies	.
rs4790071	4	0.0025766	0.092547	0.027841	0.98865	0.99619	Ca2+	CAD_loci	Cas9	intron_variant	0	0	0	Tx	TxWk	TxWk	TxWk	Quies	TxWk	TxWk	.
rs8047377	2	-0.085993	0.273419	-0.31451	0.56149	0.96141	Ca2+	CAD_loci	Cas9	intron_variant	0	0	0	TxWk	TxWk	TxWk	TxWk	TxWk	TxWk	TxWk	.
rs1727948	1	-0.084844	0.111552	-0.76058	0.68543	0.98533	Ca2+	CAD_loci	Cas9	intron_variant	0	0	0	Quies	Quies	Quies	Quies	Quies	Quies	Quies	.
rs73905041	5	0.10763	0.101595	1.0594	0.29186	0.89089	Ca2+	CAD_loci	Cas9	intron_variant	0	0	0	Tx	Tx	Tx	Tx	Tx	Tx	Tx	.
rs141521143	1	-0.30097	0.240027	-1.2539	0.15326	0.81592	Ca2+	CAD_loci	Cas9	intron_variant	0	0	0	EnhWk	EnhA1	EnhA1	TxWk	EnhWk	EnhA2	EnhA1	.
rs11057401	4	0.016531	0.103029	0.16045	0.87985	0.992	Ca2+	CAD_loci	Cas9	missense_variant	0	0	0	EnhG2	EnhG1	EnhWk	EnhA1	EnhG1	Tx	EnhA1	ATP6V0A2,FAM101A
rs360153	5	-0.083112	0.0974498	-0.85287	0.37843	0.92807	Ca2+	CAD_loci	Cas9	non_coding_transcript_exon_variant	0	0	0	Tx	Tx	Tx	Tx	EnhG1	Tx	Tx	.
rs2819347	5	0.01768	0.0619286	0.28549	0.86045	0.992	Ca2+	CAD_loci	Cas9	intron_variant	0	0	0	TxWk	Quies	Quies	Quies	Quies	Quies	Quies	.
rs11833002	3	-0.13414	0.126631	-1.0593	0.26868	0.87768	Ca2+	CAD_loci	Cas9	intron_variant	0	0	0	TxWk	Quies	Quies	Quies	Quies	Quies	TxWk	.
rs371144017	1	-0.52967	0.278378	-1.9027	0.028855	0.65591	Ca2+	CAD_loci	Cas9	intron_variant	0	0	0	Quies	Quies	Quies	Quies	Quies	Quies	Quies	.
rs1364079	1	-0.22156	0.247642	-0.89468	0.29612	0.89089	Ca2+	CAD_loci	Cas9	intron_variant	0	0	0	Quies	Quies	Quies	Quies	Quies	Quies	TxWk	.
Ess_SAM_RPS14	7	0.36594	0.142628	2.5657	0.00047304	0.0625	Ca2+	essential_genes	Cas9	NA	NA	NA	NA	NA	NA	NA	NA	NA	NA	NA	NA
rs35552529	1	-0.4423	0.199964	-2.2119	0.053926	0.75962	Ca2+	CAD_loci	Cas9	intron_variant	0	0	0	Quies	Quies	Quies	Quies	Quies	ReprPCWk	TxWk	.
rs4888378	2	0.032514	0.0970017	0.33519	0.80795	0.992	Ca2+	CAD_loci	Cas9	intron_variant	0	0	0	Tx	TxWk	TxWk	TxWk	TxWk	TxWk	TxWk	.
rs6757263	5	-0.047416	0.159307	-0.29764	0.63103	0.9724	Ca2+	CAD_loci	Cas9	intron_variant	0	0	0	ReprPCWk	EnhWk	Quies	EnhWk	Quies	Quies	EnhWk	.
rs2891168	4	-0.082391	0.121677	-0.67713	0.42384	0.93841	Ca2+	CAD_loci	Cas9	intron_variant	0	0	0	EnhWk	Quies	Quies	Quies	Quies	Quies	Quies	.
rs35687633	2	-0.13908	0.0825009	-1.6858	0.34153	0.89814	Ca2+	CAD_loci	Cas9	regulatory_region_variant	0	0	0	EnhWk	Quies	Quies	Quies	Quies	Quies	Quies	.
rs2132363	1	-0.37349	0.185927	-2.0088	0.093188	0.78327	Ca2+	CAD_loci	Cas9	intron_variant	0	0	0	Tx	Tx	Tx	Tx	Tx	Tx	Tx	.
rs1035672	5	-0.11604	0.0939367	-1.2353	0.2157	0.85714	Ca2+	CAD_loci	Cas9	intron_variant	0	0	0	Tx	Tx	Tx	Tx	Tx	Tx	Tx	.
rs2403661	5	0.021106	0.0588026	0.35893	0.83065	0.992	Ca2+	CAD_loci	Cas9	intergenic_variant	0	0	0	Quies	Quies	Quies	Quies	Quies	Quies	EnhWk	.
rs11513729	2	0.20766	0.179033	1.1599	0.2105	0.85333	Ca2+	CAD_loci	Cas9	downstream_gene_variant	0	0	0	Quies	Quies	Quies	Quies	Quies	Quies	Quies	.
rs35125602	1	0.46559	0.289294	1.6094	0.093661	0.78327	Ca2+	CAD_loci	Cas9	intron_variant	0	0	0	Quies	Quies	Quies	Quies	Quies	Quies	Quies	.
rs3764314	3	-0.072197	0.0715814	-1.0086	0.55629	0.96141	Ca2+	CAD_loci	Cas9	intron_variant	1	1	1	TssA	TssA	TssA	TssA	TssA	TssA	TssA	.
rs11646044	3	0.019008	0.0803211	0.23665	0.87465	0.992	Ca2+	CAD_loci	Cas9	intergenic_variant	0	0	0	TxWk	Quies	Quies	Quies	Quies	Quies	TxWk	.
rs11718646	5	0.0068203	0.0693691	0.098319	0.94891	0.99504	Ca2+	CAD_loci	Cas9	non_coding_transcript_exon_variant	0	0	0	Quies	Quies	Quies	Quies	Quies	Quies	ReprPCWk	.
rs1400875	5	-0.11056	0.0985647	-1.1217	0.24125	0.87768	Ca2+	CAD_loci	Cas9	intron_variant	0	0	0	Tx	Tx	Tx	Tx	Tx	Tx	EnhG2	IPO9
rs5794276	3	0.1967	0.0990034	1.9868	0.1509	0.81592	Ca2+	CAD_loci	Cas9	intron_variant	0	0	0	Quies	EnhA2	TxWk	EnhA1	Quies	TxWk	EnhA1	.
rs17766586	5	0.15032	0.113862	1.3202	0.13955	0.81044	Ca2+	CAD_loci	Cas9	intron_variant	0	1	1	Quies	Quies	Quies	Quies	Quies	Quies	Quies	.
rs113282265	1	0.052362	0.128219	0.40838	0.78855	0.992	Ca2+	CAD_loci	Cas9	intron_variant	0	0	0	Quies	Quies	Quies	Quies	Quies	Quies	Quies	.
rs9652858	5	-0.038853	0.069425	-0.55964	0.69395	0.98533	Ca2+	CAD_loci	Cas9	intron_variant	0	0	0	Quies	Quies	Quies	Quies	Quies	Quies	Quies	.
rs357479	2	-0.047202	0.121514	-0.38845	0.76443	0.992	Ca2+	CAD_loci	Cas9	intron_variant	0	0	0	Quies	Quies	Quies	Quies	Quies	Quies	Quies	.
rs441750	2	-0.12598	0.0867332	-1.4525	0.38978	0.93636	Ca2+	CAD_loci	Cas9	intron_variant	0	0	0	TxWk	TxWk	TxWk	TxWk	TxWk	TxWk	Tx	.
rs10485508	4	-0.055646	0.053209	-1.0458	0.59886	0.96791	Ca2+	CAD_loci	Cas9	intron_variant	0	0	0	Tx	TxWk	Tx	TxWk	TxWk	TxWk	Tx	.
rs17677363	5	-0.044807	0.087202	-0.51383	0.64948	0.97724	Ca2+	CAD_loci	Cas9	intron_variant	0	0	0	ReprPC	ReprPC	ReprPC	ReprPC	ReprPCWk	Quies	ReprPC	.
rs77140532	5	-0.020154	0.063835	-0.31572	0.84484	0.992	Ca2+	CAD_loci	Cas9	intergenic_variant	0	0	0	Quies	Quies	Quies	Quies	Quies	Quies	Quies	.
rs17011681	5	-0.064778	0.0810809	-0.79893	0.50331	0.9545	Ca2+	CAD_loci	Cas9	intron_variant	0	0	0	Tx	Tx	Tx	Tx	TxWk	Tx	Tx	.
rs5760308	2	-0.14145	0.0595729	-2.3744	0.32829	0.89089	Ca2+	CAD_loci	Cas9	intron_variant	0	0	0	Quies	Quies	Quies	Quies	Quies	Quies	TxWk	.
rs6475606	5	-0.13468	0.0652077	-2.0654	0.14333	0.81067	Ca2+	CAD_loci	Cas9	intron_variant	0	0	0	Quies	Quies	Quies	Quies	Quies	Quies	Quies	.
rs2119689	4	-0.12428	0.0833311	-1.4914	0.23084	0.86988	Ca2+	CAD_loci	Cas9	intergenic_variant	0	0	0	Quies	Quies	Quies	Quies	Quies	Quies	Quies	.
rs78704804	5	-0.088648	0.0730756	-1.2131	0.34626	0.90259	Ca2+	CAD_loci	Cas9	intron_variant	0	0	0	Tx	Tx	Tx	Tx	Tx	Tx	Tx	.
rs5011520	1	-0.2276	0.126367	-1.8011	0.28004	0.88889	Ca2+	CAD_loci	Cas9	intron_variant	0	0	0	Quies	Quies	Quies	Quies	Quies	Quies	ReprPCWk	.
rs1537374	3	-0.13898	0.0739609	-1.8791	0.25307	0.87768	Ca2+	CAD_loci	Cas9	intron_variant	0	0	0	TxWk	TxWk	TxWk	TxWk	Quies	TxWk	TxWk	.
rs9910365	5	-0.067377	0.0581588	-1.1585	0.48297	0.94101	Ca2+	CAD_loci	Cas9	intron_variant	0	0	0	Quies	Quies	Quies	Quies	Quies	Quies	Quies	.
rs9303429	5	0.086046	0.143024	0.60162	0.40114	0.93841	Ca2+	CAD_loci	Cas9	intron_variant	0	0	0	Quies	Quies	Quies	Quies	Quies	Quies	Quies	.
rs4845625	5	0.068181	0.118832	0.57376	0.50237	0.9545	Ca2+	CAD_loci	Cas9	intron_variant	0	0	0	TxWk	TxWk	TxWk	TxWk	Quies	TxWk	TxWk	.
rs3784935	4	-0.13374	0.0866136	-1.5441	0.19678	0.84818	Ca2+	CAD_loci	Cas9	intron_variant	0	0	0	Tx	Tx	TxWk	TxWk	Tx	TxWk	Tx	.
rs17317888	5	-0.022905	0.203401	-0.11261	0.82261	0.992	Ca2+	CAD_loci	Cas9	intron_variant	0	0	0	Tx	Tx	Tx	Tx	Tx	Tx	Tx	.
rs62233147	5	0.030115	0.0534817	0.56309	0.76443	0.992	Ca2+	CAD_loci	Cas9	intron_variant	0	0	0	TxWk	TxWk	TxWk	TxWk	TxWk	TxWk	EnhWk	.
rs10511701	4	-0.084538	0.357137	-0.23671	0.41202	0.93841	Ca2+	CAD_loci	Cas9	intron_variant	0	0	0	TxWk	TxWk	TxWk	TxWk	Quies	TxWk	TxWk	.
rs1515110	1	-0.40805	0.220615	-1.8496	0.06859	0.75962	Ca2+	CAD_loci	Cas9	intergenic_variant	0	0	0	Quies	Quies	Quies	Quies	Quies	Quies	Quies	.
rs17163345	5	0.049966	0.159356	0.31355	0.62535	0.97063	Ca2+	CAD_loci	Cas9	intron_variant	0	0	0	Tx	TxWk	Tx	TxWk	TxWk	Tx	Tx	.
rs1515100	5	0.066819	0.111719	0.5981	0.51041	0.95451	Ca2+	CAD_loci	Cas9	intergenic_variant	0	0	0	Quies	Quies	Quies	Quies	Quies	Quies	Quies	.
rs12579302	5	-0.036273	0.11607	-0.31251	0.71902	0.99023	Ca2+	CAD_loci	Cas9	intron_variant	0	0	0	Quies	Quies	Quies	Quies	Quies	Quies	Quies	.
rs2854956	5	-0.12619	0.127719	-0.98803	0.1736	0.83333	Ca2+	CAD_loci	Cas9	intron_variant	0	0	0	Quies	Quies	Quies	Quies	Quies	Quies	TxWk	.
rs17696749	2	-0.042637	0.0809082	-0.52698	0.78761	0.992	Ca2+	CAD_loci	Cas9	intron_variant	0	0	0	Quies	Quies	Quies	Quies	Quies	Quies	TxWk	.
rs4414197	5	0.097882	0.110372	0.88684	0.33444	0.89798	Ca2+	CAD_loci	Cas9	intron_variant	0	0	0	ReprPCWk	TxWk	ReprPCWk	ReprPCWk	Quies	Quies	ReprPCWk	.
rs8074850	5	0.074536	0.0939403	0.79344	0.46358	0.94101	Ca2+	CAD_loci	Cas9	intron_variant	0	0	0	TxWk	TxWk	TxWk	TxWk	TxWk	TxWk	Tx	.
rs62233999	5	-0.11086	0.511583	-0.2167	0.24125	0.87768	Ca2+	CAD_loci	Cas9	intron_variant	0	0	0	TxWk	TxWk	TxWk	TxWk	TxWk	TxWk	TxWk	.
rs1713987	4	0.0014179	0.0611982	0.023169	0.99432	0.99763	Ca2+	CAD_loci	Cas9	intron_variant	0	0	0	Tx	TxWk	TxWk	TxWk	TxWk	TxWk	TxWk	.
rs73993553	5	0.029666	0.0727911	0.40755	0.76916	0.992	Ca2+	CAD_loci	Cas9	intron_variant	0	0	0	Quies	Quies	Quies	Quies	Quies	Quies	Quies	.
rs2644107	5	-0.12664	0.0785998	-1.6112	0.17171	0.83333	Ca2+	CAD_loci	Cas9	intron_variant	0	0	0	EnhA1	EnhA1	EnhA1	EnhA1	EnhWk	EnhG2	TssFlnkU	ARL8A,IPO9,SHISA4,TIMM17A
Ess_GECKO_EIF3D	6	0.41166	0.156883	2.624	0.00047304	0.0625	Ca2+	essential_genes	Cas9	NA	NA	NA	NA	NA	NA	NA	NA	NA	NA	NA	NA
rs1713842	3	-0.22005	0.138084	-1.5936	0.06859	0.75962	Ca2+	CAD_loci	Cas9	intron_variant	0	0	0	Quies	Quies	Quies	Quies	Quies	Quies	Quies	.
Ess_SAM_RPS15A	5	0.056321	0.103341	0.545	0.57379	0.96346	Ca2+	essential_genes	Cas9	NA	NA	NA	NA	NA	NA	NA	NA	NA	NA	NA	NA
rs75383229	1	0.19462	0.286454	0.67941	0.37512	0.92807	Ca2+	CAD_loci	Cas9	intron_variant	0	0	0	TxWk	TxWk	TxWk	TxWk	TxWk	TxWk	Tx	.
rs2596629	4	-0.061409	0.117007	-0.52483	0.55913	0.96141	Ca2+	CAD_loci	Cas9	intron_variant	0	0	0	Quies	Quies	Quies	Quies	Quies	Quies	Quies	.
rs1537376	5	0.092279	0.111708	0.82607	0.36424	0.92105	Ca2+	CAD_loci	Cas9	intron_variant	0	0	0	TxWk	TxWk	TxWk	TxWk	Quies	TxWk	TxWk	.
rs7137828	2	-0.07252	0.0755393	-0.96003	0.62157	0.96909	Ca2+	CAD_loci	Cas9	intron_variant	0	0	0	TxWk	TxWk	TxWk	TxWk	TxWk	TxWk	TxWk	.
rs2350632	2	0.33833	0.259655	1.303	0.058184	0.75962	Ca2+	CAD_loci	Cas9	downstream_gene_variant	0	0	0	ReprPCWk	ReprPCWk	ReprPCWk	ReprPCWk	Quies	Quies	ReprPCWk	.
rs2295888	5	0.19065	0.204613	0.93176	0.072848	0.75962	Ca2+	CAD_loci	Cas9	intron_variant	0	0	0	EnhG1	EnhG2	Tx	EnhG1	EnhG1	EnhG1	EnhA1	EDEM2,MMP24,MYH7B,PIGU,PROCR,SPAG4
rs357471	1	-0.098738	0.263147	-0.37522	0.63765	0.9726	Ca2+	CAD_loci	Cas9	intron_variant	0	0	0	Quies	Quies	Quies	Quies	Quies	Quies	Quies	.
rs10738606	2	0.021937	0.115064	0.19065	0.86093	0.992	Ca2+	CAD_loci	Cas9	intron_variant	0	0	0	Quies	Quies	Quies	Quies	Quies	Quies	Quies	.
rs55909363	3	0.0090012	0.102983	0.087405	0.93188	0.992	Ca2+	CAD_loci	Cas9	regulatory_region_variant	0	0	0	ReprPCWk	Quies	Quies	Quies	Quies	Quies	Quies	.
rs62233116	5	0.1176	0.174854	0.67256	0.24645	0.87768	Ca2+	CAD_loci	Cas9	intron_variant	1	1	0	EnhG1	EnhG1	TxWk	EnhA2	EnhWk	EnhG1	EnhA1	.
rs28623525	1	0.030314	0.100102	0.30283	0.87417	0.992	Ca2+	CAD_loci	Cas9	intergenic_variant	0	0	0	EnhWk	Quies	Quies	Quies	Quies	Quies	Quies	.
rs58408429	5	0.064889	0.0787497	0.82399	0.52129	0.95462	Ca2+	CAD_loci	Cas9	upstream_gene_variant	0	0	0	ReprPCWk	Quies	Quies	Quies	Quies	Quies	ReprPCWk	.
rs79138087	5	0.080402	0.0986019	0.81542	0.43472	0.94101	Ca2+	CAD_loci	Cas9	intron_variant	0	0	0	TxWk	TxWk	TxWk	TxWk	TxWk	TxWk	Tx	.
rs4887818	5	-0.083734	0.0930295	-0.90008	0.37512	0.92807	Ca2+	CAD_loci	Cas9	intron_variant	0	0	0	Quies	ReprPCWk	Quies	Quies	Quies	ReprPCWk	TxWk	.
rs60560079	3	-0.21775	0.138845	-1.5683	0.070009	0.75962	Ca2+	CAD_loci	Cas9	intron_variant	0	0	0	Quies	Quies	Quies	Quies	Quies	Quies	Quies	.
rs4311922	1	-0.66393	0.293982	-2.2584	0.015137	0.58065	Ca2+	CAD_loci	Cas9	intron_variant	0	0	0	Quies	Quies	Quies	Quies	Quies	Quies	Quies	.
rs3824755	5	-0.017347	0.0724603	-0.2394	0.86424	0.992	Ca2+	CAD_loci	Cas9	intron_variant	0	0	0	ReprPC	Quies	Quies	ReprPCWk	Quies	Quies	ReprPCWk	.
rs57636940	3	0.047676	0.180728	0.2638	0.69915	0.98533	Ca2+	CAD_loci	Cas9	intron_variant	0	0	0	Quies	Quies	Quies	Quies	Quies	Quies	TxWk	.
rs56186267	4	-0.18345	0.102058	-1.7975	0.073321	0.75962	Ca2+	CAD_loci	Cas9	intron_variant	0	0	0	Tx	TxWk	Tx	TxWk	TxWk	TxWk	TxWk	.
rs629301	3	0.031934	0.0711114	0.44907	0.79376	0.992	Ca2+	CAD_loci	Cas9	3_prime_UTR_variant	0	0	0	EnhWk	EnhA2	EnhA1	EnhWk	EnhA2	EnhA2	Quies	.
rs11022735	5	-0.016957	0.0962973	-0.17609	0.86802	0.992	Ca2+	CAD_loci	Cas9	intergenic_variant	0	0	0	ReprPCWk	Quies	ReprPCWk	ReprPCWk	ReprPCWk	Quies	ReprPC	.
rs77020228	4	0.024351	0.0664293	0.36657	0.82829	0.992	Ca2+	CAD_loci	Cas9	intron_variant	0	0	0	TxWk	TxWk	TxWk	Quies	Quies	Quies	ReprPCWk	.
rs62233125	5	0.19425	0.0961681	2.0199	0.066698	0.75962	Ca2+	CAD_loci	Cas9	intron_variant	0	0	0	TxWk	TxWk	TxWk	TxWk	TxWk	TxWk	Tx	.
rs6502613	5	0.0032043	0.0757571	0.042297	0.97919	0.99619	Ca2+	CAD_loci	Cas9	intron_variant	0	0	0	ReprPCWk	EnhWk	EnhWk	TxWk	Quies	TxWk	EnhWk	.
rs1122645	5	-0.083571	0.0714587	-1.1695	0.37606	0.92807	Ca2+	CAD_loci	Cas9	intron_variant	0	0	0	TxWk	TxWk	TxWk	TxWk	Quies	TxWk	TxWk	.
17:2185684	3	0.025998	0.0687541	0.37813	0.83302	0.992	Ca2+	CAD_loci	Cas9	NA	NA	NA	NA	Tx	Tx	Tx	Tx	Tx	Tx	Tx	SRR
rs73074855	5	0.17993	0.10469	1.7187	0.091296	0.78327	Ca2+	CAD_loci	Cas9	intron_variant	0	0	0	ReprPCWk	ReprPCWk	ReprPCWk	ReprPCWk	Quies	ReprPCWk	ReprPC	.
rs7973683	3	0.00033135	0.0756351	0.0043809	0.98297	0.99619	Ca2+	CAD_loci	Cas9	intron_variant	0	0	0	TxWk	Quies	Quies	Quies	Quies	Quies	TxWk	.
Ess_SAM_RPL27	6	0.0083999	0.0917701	0.091532	0.93425	0.992	Ca2+	essential_genes	Cas9	NA	NA	NA	NA	NA	NA	NA	NA	NA	NA	NA	NA
rs538656	3	-0.17982	0.0894582	-2.0101	0.1315	0.8046	Ca2+	CAD_loci	Cas9	intergenic_variant	0	0	0	Quies	Quies	Quies	Quies	Quies	Quies	Quies	.
rs11105364	4	0.057043	0.138095	0.41307	0.60643	0.96863	Ca2+	CAD_loci	Cas9	intron_variant	0	0	0	Quies	Quies	Quies	Quies	Quies	Quies	Quies	.
rs3789967	4	0.072217	0.0921453	0.78373	0.50378	0.9545	Ca2+	CAD_loci	Cas9	non_coding_transcript_exon_variant	0	0	0	TxWk	Quies	Quies	Quies	Quies	Quies	TxWk	.
rs11641532	5	0.040403	0.0890876	0.45352	0.68921	0.98533	Ca2+	CAD_loci	Cas9	intron_variant	0	0	0	TxWk	TxWk	TxWk	TxWk	TxWk	TxWk	TxWk	.
rs6495335	5	-0.0088704	0.0635188	-0.13965	0.92621	0.992	Ca2+	CAD_loci	Cas9	intron_variant	0	0	0	Quies	Quies	Quies	Quies	Quies	Quies	ReprPCWk	.
rs6810798	5	-0.092533	0.0648263	-1.4274	0.32592	0.89089	Ca2+	CAD_loci	Cas9	regulatory_region_variant	0	0	0	EnhWk	Quies	Quies	Quies	Quies	Quies	Quies	.
rs7687767	4	-0.039601	0.0892678	-0.44362	0.70908	0.98748	Ca2+	CAD_loci	Cas9	downstream_gene_variant	1	1	1	EnhA1	EnhA1	EnhA2	EnhA2	TxWk	EnhA2	EnhA1	.
rs7224617	3	0.053498	0.108425	0.49341	0.65847	0.98097	Ca2+	CAD_loci	Cas9	intron_variant	0	0	0	EnhWk	TxWk	EnhA2	TxWk	EnhWk	EnhWk	TxWk	.
rs66505542	2	-0.08385	0.0603194	-1.3901	0.57285	0.9634	Ca2+	CAD_loci	Cas9	intron_variant	0	0	0	Tx	TxWk	TxWk	TxWk	TxWk	Tx	TxWk	.
rs1332329	5	0.19197	0.117715	1.6308	0.071429	0.75962	Ca2+	CAD_loci	Cas9	intron_variant	0	0	0	TxWk	TxWk	Quies	TxWk	TxWk	TxWk	Quies	.
rs2478835	5	0.14192	0.10156	1.3974	0.16178	0.82742	Ca2+	CAD_loci	Cas9	synonymous_variant	0	0	0	Tx	EnhG2	Tx	EnhG1	EnhG1	EnhG1	EnhG2	KIAA1462,SVIL
rs8066880	4	0.15082	0.0822221	1.8343	0.17171	0.83333	Ca2+	CAD_loci	Cas9	intron_variant	0	0	0	Quies	Quies	Quies	Quies	Quies	Quies	Quies	.
rs2133189	2	0.14553	0.155951	0.93318	0.35572	0.91262	Ca2+	CAD_loci	Cas9	intron_variant	0	0	0	TxWk	TxWk	TxWk	TxWk	TxWk	TxWk	TxWk	.
rs6494486	5	0.029516	0.0701743	0.42061	0.76963	0.992	Ca2+	CAD_loci	Cas9	intron_variant	0	0	0	EnhA1	EnhA1	EnhA1	EnhA1	EnhWk	EnhWk	EnhWk	.
rs11467641	3	0.093755	0.102618	0.91363	0.46121	0.94101	Ca2+	CAD_loci	Cas9	intron_variant	0	0	0	Quies	Quies	Quies	Quies	Quies	Quies	Tx	.
rs56363533	1	0.0066308	0.10384	0.063856	0.96831	0.99619	Ca2+	CAD_loci	Cas9	intron_variant	0	0	0	TxWk	TxWk	TxWk	TxWk	TxWk	TxWk	Tx	.
rs71134705	3	-0.10726	0.143649	-0.74668	0.37559	0.92807	Ca2+	CAD_loci	Cas9	intron_variant	0	0	0	Quies	Quies	Quies	Quies	Quies	Quies	TxWk	.
rs4757140	5	-0.058931	0.184818	-0.31886	0.54257	0.95616	Ca2+	CAD_loci	Cas9	intron_variant	0	0	0	TssBiv	TssBiv	TssBiv	TssBiv	TssBiv	TssBiv	TssBiv	.
rs360137	5	0.15968	0.173467	0.92052	0.12583	0.79762	Ca2+	CAD_loci	Cas9	3_prime_UTR_variant	0	0	0	TxWk	TxWk	TxWk	EnhWk	TxWk	Tx	EnhG1	.
rs4765541	5	-0.071962	0.118089	-0.60939	0.45364	0.94101	Ca2+	CAD_loci	Cas9	intron_variant	0	0	0	TxWk	TxWk	TxWk	TxWk	TxWk	TxWk	TxWk	.
rs10430665	2	-0.14638	0.0883884	-1.6561	0.31079	0.89089	Ca2+	CAD_loci	Cas9	3_prime_UTR_variant	0	0	0	Tx	Tx	Tx	Tx	Tx	Tx	Tx	.
rs998089	5	-0.069581	0.0806372	-0.86289	0.46878	0.94101	Ca2+	CAD_loci	Cas9	regulatory_region_variant	0	0	0	EnhWk	EnhA1	EnhA1	EnhWk	EnhA1	EnhA1	EnhA1	BTBD10
rs4925094	5	-0.089999	0.0913816	-0.98487	0.34153	0.89814	Ca2+	CAD_loci	Cas9	regulatory_region_variant	0	0	0	TxWk	Quies	Quies	Quies	Quies	Quies	ReprPCWk	.
rs3215290	5	-0.039976	0.074811	-0.53436	0.6878	0.98533	Ca2+	CAD_loci	Cas9	intron_variant	0	0	0	TxWk	TxWk	TxWk	TxWk	TxWk	TxWk	TxWk	.
rs117573845	2	-0.15054	0.156021	-0.96487	0.29612	0.89089	Ca2+	CAD_loci	Cas9	intron_variant	0	0	0	TxWk	Quies	Quies	TxWk	Quies	Quies	TxWk	.
rs6933892	5	0.02011	0.0660796	0.30433	0.83822	0.992	Ca2+	CAD_loci	Cas9	intron_variant	0	0	0	Quies	Quies	Quies	Quies	Quies	Quies	TxWk	.
rs4846770	5	-0.036355	0.0763231	-0.47633	0.71854	0.99022	Ca2+	CAD_loci	Cas9	intron_variant	0	0	0	TxWk	TxWk	TxWk	TxWk	TxWk	TxWk	Tx	.
rs2521501	5	0.16612	0.143071	1.1611	0.11589	0.78914	Ca2+	CAD_loci	Cas9	intron_variant	0	0	0	Tx	Tx	Tx	Tx	Tx	Tx	Tx	.
rs9508036	2	-0.23785	0.136656	-1.7405	0.11684	0.78914	Ca2+	CAD_loci	Cas9	intron_variant	0	0	0	Quies	Quies	Quies	Quies	Het	Quies	EnhWk	.
rs8065020	5	0.026012	0.0510991	0.50905	0.79801	0.992	Ca2+	CAD_loci	Cas9	intron_variant	0	0	0	Quies	Quies	Quies	Quies	Quies	Quies	Quies	.
rs67180937	2	-0.090056	0.11825	-0.76157	0.54257	0.95616	Ca2+	CAD_loci	Cas9	intron_variant	0	0	0	Tx	Tx	Tx	TxWk	TxWk	Tx	Tx	.
rs10832012	1	-0.10506	0.156307	-0.67214	0.61826	0.96909	Ca2+	CAD_loci	Cas9	upstream_gene_variant	0	0	0	ReprPCWk	Quies	ReprPCWk	ReprPCWk	ReprPCWk	Quies	ReprPC	.
rs900146	2	-0.0058641	0.0738068	-0.079452	0.99385	0.99763	Ca2+	CAD_loci	Cas9	upstream_gene_variant	0	0	0	ReprPCWk	ReprPCWk	ReprPCWk	ReprPCWk	ReprPCWk	ReprPCWk	ReprPC	.
rs11265611	5	0.042702	0.100322	0.42565	0.6755	0.98533	Ca2+	CAD_loci	Cas9	intron_variant	0	0	0	EnhWk	EnhWk	EnhA1	EnhWk	EnhWk	EnhWk	TxWk	IL6R,KRTCAP2
rs9907147	3	-0.20547	0.111173	-1.8482	0.087039	0.78327	Ca2+	CAD_loci	Cas9	intron_variant	0	0	0	Quies	Quies	Quies	Quies	Quies	Quies	Quies	.
rs72143595	3	-0.0073635	0.0783609	-0.093969	0.96641	0.99619	Ca2+	CAD_loci	Cas9	intron_variant	0	0	0	TxWk	TxWk	TxWk	Quies	Quies	TxWk	TxWk	.
rs1727919	4	0.065889	0.133845	0.49228	0.55203	0.96129	Ca2+	CAD_loci	Cas9	intron_variant	0	0	1	Quies	Quies	Quies	Quies	Quies	Quies	Quies	.
rs10846580	5	0.019185	0.0723171	0.26529	0.84863	0.992	Ca2+	CAD_loci	Cas9	intron_variant	0	0	0	ReprPC	ReprPCWk	ReprPCWk	Quies	Quies	Quies	ReprPCWk	.
rs9515201	4	-0.054862	0.0954952	-0.5745	0.60501	0.96863	Ca2+	CAD_loci	Cas9	intron_variant	0	0	0	TssFlnkU	EnhA1	EnhA1	EnhA1	EnhA2	EnhA1	Tx	COL4A1,COL4A2
rs11437451	3	-0.069219	0.0728951	-0.94957	0.56812	0.96175	Ca2+	CAD_loci	Cas9	intergenic_variant	0	0	0	Quies	Quies	Quies	Quies	Quies	Quies	Het	.
rs4265457	2	0.28401	0.763201	0.37213	0.097919	0.78409	Ca2+	CAD_loci	Cas9	intron_variant	0	0	0	Quies	Quies	Quies	Quies	Quies	Quies	Quies	.
rs6456498	3	-0.20764	0.0944119	-2.1993	0.083254	0.78327	Ca2+	CAD_loci	Cas9	intergenic_variant	0	0	0	Quies	Quies	Quies	Quies	Quies	Quies	Quies	.
rs34273277	5	0.11306	0.0874063	1.2935	0.26585	0.87768	Ca2+	CAD_loci	Cas9	intron_variant	0	0	0	TxWk	Quies	TxWk	Quies	Quies	TxWk	EnhG1	.
rs2894421	1	-0.0056148	0.112229	-0.05003	0.98817	0.99619	Ca2+	CAD_loci	Cas9	intergenic_variant	0	0	0	Het	ReprPCWk	ReprPCWk	Quies	Quies	Quies	Quies	.
rs28451064	5	-0.025506	0.0733437	-0.34776	0.8018	0.992	Ca2+	CAD_loci	Cas9	intron_variant	0	0	0	ReprPCWk	Quies	Quies	Quies	Quies	Quies	ReprPCWk	.
prom_PLN	5	-0.086811	0.0970877	-0.89415	0.35998	0.91807	Ca2+	known_genes	Cas9	NA	NA	NA	NA	NA	NA	NA	NA	NA	NA	NA	NA
rs2103325	1	-0.25838	0.134042	-1.9276	0.21429	0.85633	Ca2+	CAD_loci	Cas9	intergenic_variant	0	0	0	Quies	Quies	Quies	Quies	Quies	Quies	Quies	.
rs12413409	4	-0.091627	0.103828	-0.88249	0.37181	0.92689	Ca2+	CAD_loci	Cas9	intron_variant	0	0	0	Quies	Quies	Quies	Quies	Quies	Quies	Quies	.
rs35988887	4	-0.052676	0.0864037	-0.60965	0.62204	0.96909	Ca2+	CAD_loci	Cas9	downstream_gene_variant	0	0	0	Quies	Quies	TxWk	Quies	Quies	Quies	TxWk	.
rs7109016	5	0.10465	0.0709251	1.4755	0.30464	0.89089	Ca2+	CAD_loci	Cas9	upstream_gene_variant	0	0	0	ReprPCWk	ReprPCWk	ReprPCWk	ReprPCWk	ReprPCWk	ReprPCWk	ReprPC	.
rs17411045	2	-0.16943	2.25222	-0.075228	0.24314	0.87768	Ca2+	CAD_loci	Cas9	regulatory_region_variant	0	0	0	Quies	Quies	Quies	Quies	ReprPCWk	Quies	Quies	.
rs6504010	4	0.0041236	0.184172	0.02239	0.97304	0.99619	Ca2+	CAD_loci	Cas9	intron_variant	1	1	1	EnhA1	EnhA1	EnhA1	EnhA1	Quies	EnhA1	EnhWk	.
Pos_SAM_ATP2A2	5	-0.026005	0.109288	-0.23795	0.79943	0.992	Ca2+	known_genes	Cas9	NA	NA	NA	NA	NA	NA	NA	NA	NA	NA	NA	NA
rs10416269	2	-0.032547	0.0913497	-0.35629	0.84437	0.992	Ca2+	CAD_loci	Cas9	intron_variant	0	0	0	Tx	Tx	Tx	Tx	TxWk	Tx	Tx	.
rs3910516	3	-0.2027	0.120669	-1.6798	0.091296	0.78327	Ca2+	CAD_loci	Cas9	upstream_gene_variant	0	0	0	EnhA1	EnhA2	EnhA2	EnhA2	Quies	EnhA2	EnhA1	FN1
rs7528419	5	0.031898	0.0963249	0.33115	0.74929	0.99068	Ca2+	CAD_loci	Cas9	3_prime_UTR_variant	0	0	0	EnhWk	EnhA1	EnhA1	EnhWk	EnhA1	EnhA1	Quies	PSRC1
rs56137176	5	0.061757	0.0945482	0.65318	0.5369	0.95539	Ca2+	CAD_loci	Cas9	intron_variant	0	0	1	EnhG2	EnhG2	EnhG1	EnhG2	EnhG1	EnhG2	EnhG2	FN1,MARCH4
rs8055974	3	0.10501	0.124449	0.8438	0.41296	0.93841	Ca2+	CAD_loci	Cas9	intron_variant	0	0	0	Quies	Quies	Quies	Quies	Quies	Quies	TxWk	.
rs4888425	5	0.03814	0.094779	0.40241	0.70293	0.98672	Ca2+	CAD_loci	Cas9	intron_variant	0	0	0	Quies	Quies	Quies	Quies	Quies	Quies	TxWk	.
Ess_GECKO_PSMD1	6	0.35458	0.166189	2.1336	0.0014191	0.15	Ca2+	essential_genes	Cas9	NA	NA	NA	NA	NA	NA	NA	NA	NA	NA	NA	NA
rs58068637	2	-0.23928	0.140836	-1.699	0.11447	0.78914	Ca2+	CAD_loci	Cas9	intron_variant	0	0	0	TxWk	TxWk	TxWk	TxWk	TxWk	TxWk	Tx	.
rs9897692	4	-0.11464	0.0759105	-1.5102	0.27058	0.87768	Ca2+	CAD_loci	Cas9	intron_variant	0	0	0	Quies	Quies	Quies	Quies	Quies	Quies	Quies	.
rs4409766	3	-0.033831	0.139538	-0.24245	0.7824	0.992	Ca2+	CAD_loci	Cas9	intron_variant	0	0	0	EnhWk	TxWk	TxWk	TxWk	TxWk	TxWk	TxWk	.
rs62233075	5	-0.15343	0.0910402	-1.6853	0.096973	0.78327	Ca2+	CAD_loci	Cas9	intron_variant	0	0	0	EnhA1	EnhA1	EnhA1	EnhA1	EnhWk	EnhA1	EnhA1	GGT5,SPECC1L
rs11078883	5	-0.052425	0.0983251	-0.53318	0.59366	0.96791	Ca2+	CAD_loci	Cas9	intron_variant	0	0	0	EnhG1	Tx	TxWk	TxWk	TxWk	Tx	Tx	.
rs8035093	5	-0.055745	0.0812728	-0.6859	0.56339	0.96141	Ca2+	CAD_loci	Cas9	intron_variant	0	0	0	ReprPCWk	Quies	ReprPCWk	Quies	Quies	Quies	ReprPCWk	.
rs11057412	3	-0.039797	0.124148	-0.32056	0.74078	0.99068	Ca2+	CAD_loci	Cas9	intron_variant	0	0	0	Tx	TxWk	TxWk	TxWk	TxWk	TxWk	Tx	.
rs4922117	3	-0.15448	0.126127	-1.2248	0.1982	0.84818	Ca2+	CAD_loci	Cas9	regulatory_region_variant	0	0	0	Quies	Quies	Quies	ReprPCWk	ReprPCWk	Quies	Quies	.
rs11191557	4	-0.031623	0.12793	-0.24719	0.76395	0.992	Ca2+	CAD_loci	Cas9	intron_variant	0	0	0	TxWk	TxWk	Tx	TxWk	TxWk	Tx	Tx	.
rs3215742	5	0.065736	0.0971176	0.67687	0.51608	0.95451	Ca2+	CAD_loci	Cas9	non_coding_transcript_exon_variant	1	1	1	TssFlnkU	TssFlnkU	TssFlnkU	TssFlnkU	TssFlnkU	TssFlnkU	EnhA1	SMG6,SRR
rs1727893	5	-0.0068432	0.0530686	-0.12895	0.94465	0.99503	Ca2+	CAD_loci	Cas9	intron_variant	0	0	0	Quies	Quies	Quies	Quies	Quies	Quies	Quies	.
rs4930724	5	0.13639	0.0893833	1.5259	0.17739	0.83705	Ca2+	CAD_loci	Cas9	intron_variant	0	0	0	Tx	TxWk	Tx	Tx	TxWk	TxWk	TxWk	.
rs945961	5	-0.44492	0.11689	-3.8063	0	0	Ca2+	CAD_loci	Cas9	intron_variant	0	0	0	Quies	Quies	Quies	Quies	Quies	Quies	Tx	.
rs11862813	2	0.23884	0.160489	1.4882	0.15516	0.81592	Ca2+	CAD_loci	Cas9	intron_variant	0	0	0	Tx	Tx	Tx	Tx	Tx	Tx	Tx	.
rs2362462	5	0.15161	0.0766249	1.9786	0.13813	0.80992	Ca2+	CAD_loci	Cas9	intron_variant	0	0	0	EnhWk	EnhA1	EnhWk	EnhA1	EnhWk	EnhA1	EnhA1	.
rs34484573	5	0.063761	0.081565	0.78172	0.52507	0.95462	Ca2+	CAD_loci	Cas9	intron_variant	0	0	0	TxWk	TxWk	TxWk	TxWk	TxWk	TxWk	TxWk	.
rs10908838	2	0.044981	0.19001	0.23673	0.75402	0.99068	Ca2+	CAD_loci	Cas9	intron_variant	0	0	0	TxWk	TxWk	TxWk	TxWk	TxWk	TxWk	Quies	.
rs66723169	1	-0.25341	0.172142	-1.4721	0.22564	0.86988	Ca2+	CAD_loci	Cas9	intron_variant	0	0	0	Quies	Quies	Quies	Quies	Quies	Quies	Het	.
rs7208501	4	-0.11108	0.0777817	-1.4281	0.28808	0.89089	Ca2+	CAD_loci	Cas9	intron_variant	0	0	0	Quies	Quies	Quies	Quies	Quies	Quies	Quies	.
rs6800048	5	-0.038011	0.0606139	-0.6271	0.69915	0.98533	Ca2+	CAD_loci	Cas9	intron_variant	0	0	0	Quies	Quies	Quies	Quies	Quies	Quies	ReprPCWk	.
rs9907686	1	-0.15065	0.149677	-1.0065	0.46925	0.94101	Ca2+	CAD_loci	Cas9	intron_variant	0	0	0	Quies	Quies	Quies	Quies	Quies	Quies	Quies	.
rs377565	2	0.028947	0.116379	0.24873	0.82356	0.992	Ca2+	CAD_loci	Cas9	intron_variant	0	0	0	Quies	Quies	Quies	Quies	Quies	Quies	Quies	.
rs766521	5	-0.035925	0.0895528	-0.40116	0.72185	0.99068	Ca2+	CAD_loci	Cas9	intron_variant	0	0	0	TxWk	TxWk	TxWk	TxWk	TxWk	TxWk	TxWk	.
rs2972145	4	-0.072267	0.0807642	-0.89479	0.48912	0.94862	Ca2+	CAD_loci	Cas9	intergenic_variant	0	0	0	Quies	Quies	Quies	Quies	Quies	Quies	Quies	.
rs9624456	2	-0.16788	0.13165	-1.2752	0.24929	0.87768	Ca2+	CAD_loci	Cas9	intron_variant	0	0	0	TxWk	TxWk	TxWk	TxWk	TxWk	TxWk	EnhG1	.
rs9908888	1	0.13856	0.23145	0.59866	0.50189	0.9545	Ca2+	CAD_loci	Cas9	intron_variant	0	0	0	TxWk	TxWk	TxWk	Quies	Quies	Quies	TxWk	.
rs11022733	1	0.53792	0.423159	1.2712	0.065752	0.75962	Ca2+	CAD_loci	Cas9	regulatory_region_variant	0	0	0	Quies	Quies	Quies	Quies	Quies	Quies	ReprPCWk	.
rs2165854	2	-0.34898	0.111552	-3.1284	0.026963	0.64045	Ca2+	CAD_loci	Cas9	intron_variant	0	0	0	Quies	Quies	Het	Het	Quies	Het	Quies	.
Ess_GECKO_PSMB2	6	0.1745	0.111111	1.5705	0.064333	0.75962	Ca2+	essential_genes	Cas9	NA	NA	NA	NA	NA	NA	NA	NA	NA	NA	NA	NA
rs2246828	5	-0.1685	0.156861	-1.0742	0.07474	0.75962	Ca2+	CAD_loci	Cas9	intron_variant	0	0	0	TxWk	TxWk	Quies	Quies	TxWk	TxWk	Quies	.
rs6853156	5	-0.1161	0.250065	-0.46428	0.21429	0.85633	Ca2+	CAD_loci	Cas9	intron_variant	1	1	1	TssA	TssA	TssA	TssA	TssA	TssA	TssA	.
rs472109	5	0.027939	0.0695918	0.40147	0.78288	0.992	Ca2+	CAD_loci	Cas9	intron_variant	1	1	0	TxWk	EnhA2	TxWk	EnhA2	TxWk	TxWk	EnhG1	.
rs55791371	5	0.15589	0.0847459	1.8395	0.13198	0.8046	Ca2+	CAD_loci	Cas9	intergenic_variant	0	0	0	Quies	Quies	Quies	Quies	Quies	Quies	Quies	.
rs2487926	5	-0.14649	0.160377	-0.91341	0.1088	0.78914	Ca2+	CAD_loci	Cas9	downstream_gene_variant	0	0	0	Quies	Quies	Quies	TxWk	Quies	Quies	TxWk	.
rs79032835	5	0.040777	0.108432	0.37606	0.68685	0.98533	Ca2+	CAD_loci	Cas9	intron_variant	0	0	0	Tx	TxWk	TxWk	TxWk	TxWk	TxWk	Tx	.
rs10580742	2	0.056699	0.135462	0.41856	0.69773	0.98533	Ca2+	CAD_loci	Cas9	intron_variant	0	0	0	TxWk	TxWk	TxWk	TxWk	TxWk	TxWk	TxWk	.
rs2235422	5	0.075707	0.092676	0.8169	0.45837	0.94101	Ca2+	CAD_loci	Cas9	intron_variant	0	0	0	Quies	Quies	Quies	Quies	Quies	Quies	TxWk	.
rs62233083	1	-0.0076773	0.225029	-0.034117	0.98344	0.99619	Ca2+	CAD_loci	Cas9	intron_variant	0	0	0	TxWk	Quies	TxWk	Quies	Quies	TxWk	TxWk	.
rs370188930	5	-0.26785	0.0902764	-2.967	0.0061495	0.40625	Ca2+	CAD_loci	Cas9	intergenic_variant	0	0	0	Quies	Quies	Quies	Quies	Quies	Quies	Quies	.
rs55870734	4	-0.054501	0.0647996	-0.84107	0.60691	0.96863	Ca2+	CAD_loci	Cas9	intron_variant	0	0	0	Quies	Quies	Quies	Quies	Quies	Quies	ReprPCWk	.
rs13423742	3	0.10901	0.232163	0.46954	0.40019	0.93841	Ca2+	CAD_loci	Cas9	intron_variant	0	0	0	EnhG2	EnhG1	EnhG1	EnhG2	EnhG1	EnhG1	EnhG2	ATIC,FN1,MARCH4
rs75673425	3	-0.14709	0.094744	-1.5525	0.22327	0.86988	Ca2+	CAD_loci	Cas9	intron_variant	0	0	0	Quies	Quies	Quies	Quies	Quies	Quies	Quies	.
rs896013	2	-0.0080205	0.099463	-0.080638	0.97777	0.99619	Ca2+	CAD_loci	Cas9	intron_variant	0	0	0	Quies	Quies	Quies	Quies	Quies	Quies	Quies	.
rs4888406	5	0.095725	0.0737254	1.2984	0.34863	0.90541	Ca2+	CAD_loci	Cas9	intron_variant	0	0	0	TxWk	TxWk	TxWk	TxWk	TxWk	TxWk	TxWk	.
rs35251820	3	0.0046728	0.106005	0.044081	0.95932	0.99619	Ca2+	CAD_loci	Cas9	intron_variant	0	0	0	TxWk	TxWk	TxWk	EnhA2	TxWk	TxWk	EnhWk	.
rs8051882	5	0.095768	0.0927715	1.0323	0.34863	0.90541	Ca2+	CAD_loci	Cas9	intron_variant	0	0	0	Tx	Tx	Tx	Tx	Tx	Tx	Tx	.
rs1727940	4	-0.029223	0.119899	-0.24373	0.78146	0.992	Ca2+	CAD_loci	Cas9	intron_variant	0	0	0	Quies	Quies	Quies	Quies	Quies	Quies	ReprPCWk	.
rs1713853	2	0.17752	0.266351	0.66649	0.27342	0.87976	Ca2+	CAD_loci	Cas9	intron_variant	0	0	0	Quies	Quies	Quies	Quies	Quies	Quies	ReprPCWk	.
rs1399627	5	0.11544	0.101871	1.1332	0.25686	0.87768	Ca2+	CAD_loci	Cas9	regulatory_region_variant	0	0	0	Quies	Quies	Quies	Quies	Quies	Quies	Quies	.
rs1358405	4	-0.014232	0.102337	-0.13907	0.89167	0.992	Ca2+	CAD_loci	Cas9	intron_variant	0	0	0	Quies	Quies	Quies	Quies	Quies	Quies	ReprPCWk	.
rs8026598	2	0.37258	0.41712	0.89322	0.041627	0.70968	Ca2+	CAD_loci	Cas9	intron_variant	0	0	0	Quies	Quies	Quies	Quies	Quies	Quies	ReprPCWk	.
rs2819351	3	0.092957	0.138562	0.67087	0.46689	0.94101	Ca2+	CAD_loci	Cas9	intron_variant	0	0	0	TxWk	Quies	Quies	Quies	Quies	Quies	Quies	LMOD1
rs61194703	5	0.078697	0.0646966	1.2164	0.44749	0.94101	Ca2+	CAD_loci	Cas9	intergenic_variant	0	0	0	Quies	Quies	Quies	Quies	Quies	Quies	Quies	.
rs10743117	3	-0.016228	0.273061	-0.05943	0.90728	0.992	Ca2+	CAD_loci	Cas9	intron_variant	0	0	0	TxWk	Tx	Tx	TxWk	TxWk	TxWk	Tx	.
rs11149833	1	-0.36483	0.171362	-2.129	0.097446	0.78327	Ca2+	CAD_loci	Cas9	intron_variant	0	0	0	Quies	Quies	Quies	Quies	Quies	Quies	Quies	.
rs34689419	5	-0.041515	0.0695079	-0.59727	0.67644	0.98533	Ca2+	CAD_loci	Cas9	downstream_gene_variant	0	0	0	Tx	Tx	TxWk	TxWk	Tx	Tx	Tx	.
rs3851734	4	0.036369	0.0606575	0.59958	0.74172	0.99068	Ca2+	CAD_loci	Cas9	intron_variant	0	0	0	Quies	ReprPCWk	Quies	Quies	Quies	ReprPCWk	TxWk	.
rs663129	5	-0.26015	0.142618	-1.8241	0.0094607	0.55	Ca2+	CAD_loci	Cas9	intergenic_variant	0	0	0	Quies	Quies	Quies	Quies	Quies	Quies	Het	.
rs62276841	3	-0.015345	0.0941296	-0.16302	0.91343	0.992	Ca2+	CAD_loci	Cas9	intron_variant	0	0	0	Quies	Quies	Quies	Quies	Quies	Quies	Quies	.
rs1882491	2	-0.043726	0.0977489	-0.44733	0.78335	0.992	Ca2+	CAD_loci	Cas9	intron_variant	0	0	0	EnhA1	TxWk	TxWk	TxWk	Quies	TxWk	TxWk	.
rs216191	1	0.099027	0.126491	0.78288	0.62914	0.9724	Ca2+	CAD_loci	Cas9	intron_variant	0	0	0	TxWk	TxWk	TxWk	TxWk	TxWk	TxWk	Tx	.
rs1009	5	0.14094	0.096126	1.4662	0.16414	0.82742	Ca2+	CAD_loci	Cas9	synonymous_variant	0	0	0	TxWk	TxWk	TxWk	TxWk	TxWk	TxWk	TxWk	.
Pos_SAM_SELE	4	0.083492	0.0813049	1.0269	0.42999	0.93905	Ca2+	known_genes	Cas9	NA	NA	NA	NA	NA	NA	NA	NA	NA	NA	NA	NA
rs357480	2	-0.097144	0.101707	-0.95514	0.50946	0.95451	Ca2+	CAD_loci	Cas9	intron_variant	0	0	0	Quies	Quies	Quies	Quies	Quies	Quies	Quies	.
rs3046408	3	0.16388	0.0907973	1.8049	0.21902	0.8622	Ca2+	CAD_loci	Cas9	intron_variant	0	0	0	Quies	Quies	Quies	Quies	Quies	Quies	ReprPCWk	.
rs1527800	5	0.063242	0.0826574	0.76511	0.52933	0.95531	Ca2+	CAD_loci	Cas9	intron_variant	0	0	0	Quies	Quies	Quies	Quies	Quies	Quies	Quies	.
rs4420638	2	0.21318	0.103621	2.0573	0.1982	0.84818	Ca2+	CAD_loci	Cas9	downstream_gene_variant	0	0	0	Quies	Quies	Quies	Quies	Quies	Quies	Quies	.
rs11022738	5	0.04918	0.0649138	0.75762	0.63198	0.9724	Ca2+	CAD_loci	Cas9	regulatory_region_variant	0	0	0	ReprPCWk	Quies	ReprPCWk	ReprPCWk	ReprPCWk	Quies	ReprPC	.
rs11160538	5	0.20989	0.113032	1.8569	0.051088	0.75524	Ca2+	CAD_loci	Cas9	intron_variant	0	0	0	ReprPCWk	ReprPCWk	ReprPCWk	ReprPCWk	ReprPCWk	ReprPCWk	ReprPCWk	.
rs56015348	4	0.12684	0.0924018	1.3727	0.23652	0.87768	Ca2+	CAD_loci	Cas9	intergenic_variant	0	0	0	Quies	Quies	Quies	Quies	Quies	Quies	ReprPCWk	.
rs6504005	4	-0.028863	0.128835	-0.22403	0.78477	0.992	Ca2+	CAD_loci	Cas9	intron_variant	0	0	0	Quies	Quies	Quies	Quies	Quies	Quies	Quies	.
rs11907010	5	0.16566	0.090957	1.8213	0.11637	0.78914	Ca2+	CAD_loci	Cas9	intron_variant	0	0	0	Quies	Quies	Quies	Quies	Quies	Quies	Quies	.
rs7311969	5	0.032519	0.0606777	0.53593	0.74598	0.99068	Ca2+	CAD_loci	Cas9	intron_variant	0	0	0	TxWk	TxWk	TxWk	TxWk	TxWk	TxWk	TxWk	.
SELE	2	-0.092589	0.0930674	-0.99486	0.53406	0.95531	Ca2+	known_genes	Cas9	NA	NA	NA	NA	NA	NA	NA	NA	NA	NA	NA	NA
rs145634520	4	0.015828	0.113106	0.13994	0.88458	0.992	Ca2+	CAD_loci	Cas9	intron_variant	0	0	0	Quies	Quies	Quies	Quies	Quies	Quies	ReprPCWk	.
rs77437249	5	0.16804	0.112741	1.4905	0.11447	0.78914	Ca2+	CAD_loci	Cas9	intron_variant	0	0	0	ReprPC	ReprPCWk	ReprPCWk	ReprPC	Quies	Quies	ReprPCWk	.
prom_ATP2A3	5	-0.15943	0.105033	-1.5179	0.087039	0.78327	Ca2+	known_genes	Cas9	NA	NA	NA	NA	NA	NA	NA	NA	NA	NA	NA	NA
rs1567973	5	-0.039408	0.0874005	-0.45089	0.69016	0.98533	Ca2+	CAD_loci	Cas9	intergenic_variant	0	0	0	Quies	Quies	Quies	Quies	Quies	Quies	Het	.
rs4425772	3	-0.13525	0.0479423	-2.8211	0.26679	0.87768	Ca2+	CAD_loci	Cas9	regulatory_region_variant	0	0	0	Quies	Quies	Quies	ReprPCWk	ReprPCWk	Quies	Quies	.
rs11272653	4	-0.15948	0.08341	-1.912	0.12441	0.79762	Ca2+	CAD_loci	Cas9	intergenic_variant	0	0	0	Quies	Quies	Quies	Quies	Quies	Quies	Quies	.
rs11711982	5	-0.12079	0.0855514	-1.4119	0.19678	0.84818	Ca2+	CAD_loci	Cas9	intron_variant	0	0	0	Quies	Quies	Quies	Quies	Quies	Quies	ReprPCWk	.
rs7214245	2	0.27584	0.141587	1.9482	0.10454	0.78914	Ca2+	CAD_loci	Cas9	intron_variant	0	0	0	TxWk	TxWk	TxWk	TxWk	TxWk	TxWk	TxWk	.
rs2410620	5	-0.061937	0.0966603	-0.64077	0.52412	0.95462	Ca2+	CAD_loci	Cas9	regulatory_region_variant	0	0	0	Quies	Quies	Quies	ReprPCWk	ReprPCWk	Quies	Quies	.
rs216223	2	-0.10236	0.117035	-0.87461	0.48297	0.94101	Ca2+	CAD_loci	Cas9	intron_variant	0	0	0	TxWk	TxWk	Quies	Quies	Quies	Quies	TxWk	.
rs62233966	5	0.21185	0.0828283	2.5577	0.04825	0.73571	Ca2+	CAD_loci	Cas9	intron_variant	0	0	0	Tx	Tx	TxWk	Tx	Tx	Tx	Tx	.
rs60894440	2	-0.42676	0.222317	-1.9196	0.013245	0.57143	Ca2+	CAD_loci	Cas9	intron_variant	0	0	0	Quies	Quies	Quies	Quies	Quies	Quies	Quies	.
rs62233128	2	0.1289	0.152846	0.84333	0.40303	0.93841	Ca2+	CAD_loci	Cas9	intron_variant	0	0	0	Tx	Tx	Tx	Tx	Tx	Tx	Tx	.
rs77602510	1	0.64882	0.454133	1.4287	0.045412	0.7218	Ca2+	CAD_loci	Cas9	intron_variant	0	0	0	Quies	Quies	Quies	Quies	Quies	Quies	ReprPCWk	.
rs1441763	5	0.011271	0.0572743	0.19679	0.91249	0.992	Ca2+	CAD_loci	Cas9	intergenic_variant	0	0	0	Quies	Quies	Quies	Quies	Quies	Quies	Quies	.
rs2820311	5	0.043664	0.0716967	0.60901	0.67029	0.98533	Ca2+	CAD_loci	Cas9	intron_variant	0	0	0	Tx	Tx	Tx	Tx	Tx	Tx	Tx	.
rs9508037	2	0.05491	0.118274	0.46426	0.70293	0.98672	Ca2+	CAD_loci	Cas9	intron_variant	0	0	0	Quies	Quies	Het	Quies	Quies	Quies	TxWk	.
rs357466	5	-0.1411	0.107685	-1.3103	0.12535	0.79762	Ca2+	CAD_loci	Cas9	intron_variant	0	0	0	Quies	Quies	Quies	Quies	Quies	Quies	Quies	.
rs2673134	4	0.15808	0.0975923	1.6198	0.15468	0.81592	Ca2+	CAD_loci	Cas9	intergenic_variant	0	0	0	Quies	Quies	Quies	Quies	Quies	Quies	Quies	.
rs4575092	1	0.039022	0.0593716	0.65725	0.84153	0.992	Ca2+	CAD_loci	Cas9	non_coding_transcript_exon_variant	0	0	0	Tx	Tx	Tx	Tx	Tx	Tx	Tx	.
rs10840295	1	-0.15722	0.127262	-1.2354	0.45412	0.94101	Ca2+	CAD_loci	Cas9	intron_variant	0	0	0	TxWk	Tx	Tx	TxWk	TxWk	TxWk	Tx	.
rs6547620	2	-0.26275	0.173215	-1.5169	0.081362	0.78327	Ca2+	CAD_loci	Cas9	downstream_gene_variant	0	0	0	Quies	Quies	Quies	Quies	Quies	Quies	ReprPC	.
rs17319967	3	-0.11403	0.0806892	-1.4132	0.34437	0.90211	Ca2+	CAD_loci	Cas9	intergenic_variant	0	0	0	Quies	Quies	Quies	Quies	Quies	Quies	Quies	.
rs60173709	5	0.2774	0.207977	1.3338	0.012299	0.57143	Ca2+	CAD_loci	Cas9	intron_variant	0	0	0	EnhG2	TssFlnkU	TssFlnkU	TssFlnkU	TssFlnkU	TssFlnkU	TssFlnkU	.
rs2713539	2	0.083407	0.0799914	1.0427	0.57096	0.96175	Ca2+	CAD_loci	Cas9	intergenic_variant	0	0	0	Quies	Quies	Quies	Quies	Quies	Quies	Het	.
rs7164479	5	0.11439	0.135181	0.8462	0.26064	0.87768	Ca2+	CAD_loci	Cas9	intron_variant	0	0	0	ReprPC	ReprPC	ReprPC	ReprPCWk	Quies	ReprPCWk	ReprPCWk	.
rs12827409	5	0.126	0.0804444	1.5663	0.21097	0.85333	Ca2+	CAD_loci	Cas9	intron_variant	0	0	0	TxWk	TxWk	TxWk	TxWk	TxWk	TxWk	Tx	.
rs11191514	5	-0.10389	0.0783248	-1.3264	0.27152	0.87768	Ca2+	CAD_loci	Cas9	intron_variant	0	0	0	Quies	Quies	Quies	Quies	Quies	Quies	ReprPCWk	.
rs1606791	2	-0.085115	0.0695043	-1.2246	0.56575	0.96141	Ca2+	CAD_loci	Cas9	intergenic_variant	0	0	0	Quies	Quies	Quies	Quies	Quies	Quies	Het	.
Ess_SAM_RPL11	7	0.22724	0.134621	1.688	0.01561	0.58065	Ca2+	essential_genes	Cas9	NA	NA	NA	NA	NA	NA	NA	NA	NA	NA	NA	NA
rs375847002	1	-0.15781	0.142171	-1.11	0.45412	0.94101	Ca2+	CAD_loci	Cas9	intergenic_variant	0	0	0	Quies	Quies	Quies	Quies	Quies	Quies	Quies	.
rs781663	4	0.14459	0.187089	0.77284	0.1859	0.84818	Ca2+	CAD_loci	Cas9	intron_variant	0	0	0	TxWk	TxWk	TxWk	TxWk	TxWk	TxWk	TxWk	.
rs2264750	5	-0.022676	0.0619495	-0.36604	0.82356	0.992	Ca2+	CAD_loci	Cas9	intron_variant	0	0	0	Tx	Tx	TxWk	Tx	Tx	Tx	Tx	.
rs144821365	2	-0.05751	0.0792181	-0.72597	0.70719	0.98745	Ca2+	CAD_loci	Cas9	intron_variant	0	0	0	Quies	Quies	Quies	Quies	Quies	Quies	Quies	.
rs2227901	5	0.10217	0.133327	0.76631	0.31552	0.89089	Ca2+	CAD_loci	Cas9	synonymous_variant	0	0	0	Tx	Tx	Tx	Tx	Tx	Tx	Tx	.
Pos_GECKO_ITPR3	6	0.04263	0.0769314	0.55413	0.64286	0.9728	Ca2+	known_genes	Cas9	NA	NA	NA	NA	NA	NA	NA	NA	NA	NA	NA	NA
rs12295734	1	-0.026715	0.073415	-0.36389	0.90776	0.992	Ca2+	CAD_loci	Cas9	intergenic_variant	0	0	0	ReprPCWk	Quies	Quies	ReprPCWk	ReprPCWk	Quies	ReprPC	.
rs4888422	1	-0.020842	0.0977351	-0.21325	0.93188	0.992	Ca2+	CAD_loci	Cas9	intron_variant	0	0	0	Quies	Quies	Quies	Quies	Quies	Quies	TxWk	.
rs6688581	5	0.080021	0.208752	0.38333	0.43709	0.94101	Ca2+	CAD_loci	Cas9	intron_variant	1	1	1	TssA	TssA	TssA	TssA	TssA	TssA	TssA	.
rs932344	2	0.1922	0.102136	1.8818	0.24172	0.87768	Ca2+	CAD_loci	Cas9	intron_variant	0	0	0	Quies	Quies	Quies	Quies	Quies	Quies	TxWk	.
rs71134706	2	-0.13244	0.203491	-0.65084	0.36708	0.92509	Ca2+	CAD_loci	Cas9	3_prime_UTR_variant	0	0	0	EnhWk	Quies	Quies	Quies	Quies	ReprPCWk	EnhWk	.
rs10871777	2	0.081623	0.103851	0.78596	0.58089	0.96734	Ca2+	CAD_loci	Cas9	intergenic_variant	0	0	0	Quies	Quies	Quies	Quies	Quies	Quies	ZNF/Rpts	.
rs7197453	5	0.060688	0.192611	0.31508	0.54541	0.95616	Ca2+	CAD_loci	Cas9	intron_variant	0	0	0	Quies	Quies	Quies	Quies	Quies	Quies	ReprPCWk	.
rs17114046	5	0.051211	0.0746712	0.68582	0.61211	0.96863	Ca2+	CAD_loci	Cas9	intron_variant	0	0	0	Tx	TxWk	TxWk	TxWk	TxWk	TxWk	TxWk	.
rs72687508	5	-0.11892	0.0992654	-1.198	0.20246	0.8498	Ca2+	CAD_loci	Cas9	intron_variant	0	0	0	Quies	Quies	Quies	Quies	Quies	TxWk	Quies	.
rs55946144	4	0.13963	0.127423	1.0958	0.19584	0.84818	Ca2+	CAD_loci	Cas9	intron_variant	0	0	0	TxWk	TxWk	TxWk	TxWk	TxWk	TxWk	Tx	.
rs7402386	5	-0.023111	0.067072	-0.34457	0.82167	0.992	Ca2+	CAD_loci	Cas9	intron_variant	0	0	0	Quies	Quies	Quies	Quies	Quies	Quies	Quies	.
rs72664335	3	0.14085	0.105387	1.3365	0.28855	0.89089	Ca2+	CAD_loci	Cas9	intron_variant	0	0	0	Tx	TxWk	TxWk	TxWk	TxWk	TxWk	TxWk	.
rs9912699	1	-0.13332	0.162427	-0.8208	0.52223	0.95462	Ca2+	CAD_loci	Cas9	intron_variant	0	0	0	Quies	Quies	Quies	Quies	Quies	Quies	Quies	.
rs59474075	1	-0.20245	0.14523	-1.394	0.34153	0.89814	Ca2+	CAD_loci	Cas9	intron_variant	1	1	0	EnhA1	EnhA1	EnhA1	EnhA1	EnhA1	EnhA1	EnhWk	.
prom_TRPV4	5	0.11877	0.159607	0.74414	0.23983	0.87768	Ca2+	known_genes	Cas9	NA	NA	NA	NA	NA	NA	NA	NA	NA	NA	NA	NA
rs2889993	4	-0.164	0.135079	-1.2141	0.11211	0.78914	Ca2+	CAD_loci	Cas9	intron_variant	0	0	0	Quies	Quies	Quies	Quies	Quies	Quies	Quies	.
rs1527799	5	0.024706	0.0573411	0.43086	0.80605	0.992	Ca2+	CAD_loci	Cas9	intron_variant	0	0	0	Quies	Quies	Quies	Quies	Quies	Quies	ReprPCWk	.
rs7954039	5	0.018966	0.081757	0.23198	0.85052	0.992	Ca2+	CAD_loci	Cas9	regulatory_region_variant	0	0	0	ReprPCWk	Quies	Quies	Quies	Quies	Quies	ReprPCWk	.
rs747895	3	0.1962	0.103859	1.8891	0.15137	0.81592	Ca2+	CAD_loci	Cas9	intron_variant	0	0	0	Quies	Quies	Quies	Quies	Quies	Quies	Quies	.
rs17026396	3	-0.10436	0.112654	-0.92638	0.38505	0.93135	Ca2+	CAD_loci	Cas9	downstream_gene_variant	0	0	0	Quies	Quies	Quies	Quies	Quies	Quies	ReprPCWk	.
rs297	5	0.025926	0.0717139	0.36152	0.79801	0.992	Ca2+	CAD_loci	Cas9	intron_variant	0	0	0	Quies	Quies	Quies	Quies	Quies	Quies	Quies	.
rs2246833	5	-0.0037545	0.105493	-0.03559	0.96736	0.99619	Ca2+	CAD_loci	Cas9	intron_variant	0	0	0	TxWk	TxWk	Quies	Quies	TxWk	TxWk	Quies	.
rs77371917	5	-0.13307	0.0757672	-1.7563	0.14759	0.81592	Ca2+	CAD_loci	Cas9	intron_variant	0	0	0	Quies	Quies	Quies	Quies	Quies	Quies	Quies	.
rs7224756	1	0.1624	0.100732	1.6122	0.44087	0.94101	Ca2+	CAD_loci	Cas9	downstream_gene_variant	0	0	0	EnhWk	ReprPCWk	ReprPCWk	ReprPCWk	Quies	Quies	ReprPCWk	.
rs1727949	3	0.016004	0.0760791	0.21036	0.89167	0.992	Ca2+	CAD_loci	Cas9	intron_variant	0	0	0	Quies	Quies	Quies	Quies	Quies	Quies	Quies	.
rs76191812	1	0.1146	0.136266	0.841	0.58042	0.96734	Ca2+	CAD_loci	Cas9	intron_variant	0	0	0	ReprPC	ReprPCWk	Quies	ReprPCWk	Quies	Quies	ReprPCWk	.
rs62062572	1	0.0019951	0.139781	0.014273	0.98439	0.99619	Ca2+	CAD_loci	Cas9	intron_variant	0	0	0	Quies	Quies	Quies	Quies	Quies	Quies	Quies	.
rs4243111	5	-0.087885	0.0988772	-0.88883	0.35052	0.90587	Ca2+	CAD_loci	Cas9	upstream_gene_variant	0	0	0	Quies	Quies	TxWk	Quies	Quies	Quies	TxWk	.
rs12416331	1	-0.025557	0.0787314	-0.32461	0.91249	0.992	Ca2+	CAD_loci	Cas9	intron_variant	0	0	0	TxWk	EnhWk	EnhWk	TxWk	TxWk	TxWk	EnhWk	.
rs1581675	4	0.085731	0.115873	0.73987	0.41627	0.93841	Ca2+	CAD_loci	Cas9	intergenic_variant	0	0	0	Quies	Quies	Quies	Quies	Quies	Quies	Quies	.
rs7627003	5	0.031502	0.0592477	0.5317	0.75118	0.99068	Ca2+	CAD_loci	Cas9	intron_variant	0	0	0	ReprPC	ReprPCWk	ReprPCWk	ReprPCWk	Quies	Quies	Tx	.
rs10514396	1	0.23346	0.139371	1.6751	0.30274	0.89089	Ca2+	CAD_loci	Cas9	intron_variant	0	0	0	TxWk	TxWk	TxWk	TxWk	TxWk	TxWk	TxWk	.
Ess_GECKO_RPL9	3	1.3003	0.853439	1.5236	0	0	Ca2+	essential_genes	Cas9	NA	NA	NA	NA	NA	NA	NA	NA	NA	NA	NA	NA
rs11065991	2	-0.02607	0.114277	-0.22813	0.88221	0.992	Ca2+	CAD_loci	Cas9	intron_variant	0	0	0	Tx	Tx	Tx	Tx	Tx	Tx	TxWk	.
rs62233992	5	0.047889	0.0769474	0.62236	0.64238	0.9728	Ca2+	CAD_loci	Cas9	intron_variant	1	1	1	EnhWk	EnhA1	EnhA1	EnhA1	EnhA1	EnhA1	EnhA1	GUCD1
rs59358673	1	-0.13766	0.165923	-0.82966	0.50331	0.9545	Ca2+	CAD_loci	Cas9	intron_variant	0	0	0	ReprPC	ReprPCWk	ReprPCWk	ReprPC	Quies	Quies	ReprPCWk	.
prom_ITPR3	5	-0.034468	0.105326	-0.32725	0.73226	0.99068	Ca2+	known_genes	Cas9	NA	NA	NA	NA	NA	NA	NA	NA	NA	NA	NA	NA
rs4243112	5	0.11521	0.110428	1.0433	0.25733	0.87768	Ca2+	CAD_loci	Cas9	upstream_gene_variant	0	0	0	Quies	Quies	TxWk	Quies	Quies	Quies	TxWk	.
rs10841446	2	-0.11796	0.118424	-0.99608	0.41438	0.93841	Ca2+	CAD_loci	Cas9	intron_variant	0	0	0	Quies	Quies	Quies	Quies	Quies	Quies	Quies	.
rs80109502	5	-0.0046126	0.0605718	-0.076151	0.95885	0.99619	Ca2+	CAD_loci	Cas9	splice_region_variant	0	0	0	Tx	Tx	Tx	Tx	Tx	Tx	Tx	.
rs11874	5	0.10201	0.0823658	1.2385	0.31646	0.89089	Ca2+	CAD_loci	Cas9	3_prime_UTR_variant	0	0	0	Tx	Tx	Tx	Tx	Tx	Tx	Tx	.
rs11149825	3	0.07621	0.0700846	1.0874	0.54257	0.95616	Ca2+	CAD_loci	Cas9	intron_variant	0	0	0	TxWk	TxWk	TxWk	TxWk	TxWk	TxWk	TxWk	.
rs11191454	5	0.028937	0.137019	0.21119	0.77531	0.992	Ca2+	CAD_loci	Cas9	intron_variant	0	0	0	Quies	Quies	Quies	Quies	Quies	Quies	Quies	.
rs1364077	5	0.048381	0.112734	0.42916	0.63718	0.9726	Ca2+	CAD_loci	Cas9	intron_variant	0	0	0	Quies	Quies	Quies	Quies	Quies	Quies	TxWk	.
Pos_GECKO_SOD3	6	0.019765	0.0712381	0.27745	0.83396	0.992	Ca2+	known_genes	Cas9	NA	NA	NA	NA	NA	NA	NA	NA	NA	NA	NA	NA
rs9904431	5	0.038527	0.103813	0.37112	0.70104	0.98537	Ca2+	CAD_loci	Cas9	intron_variant	0	0	0	Quies	Quies	Quies	Quies	Quies	Quies	Quies	.
rs17092456	4	0.01023	0.0855423	0.11959	0.92337	0.992	Ca2+	CAD_loci	Cas9	intron_variant	1	1	0	EnhA2	EnhA1	EnhA1	EnhA2	EnhA2	EnhA1	EnhA1	.
rs201384010	1	0.39665	0.254344	1.5595	0.12819	0.80178	Ca2+	CAD_loci	Cas9	intron_variant	0	0	0	Quies	Quies	Quies	Quies	Quies	Quies	TxWk	.
rs62233996	5	-0.017326	0.102146	-0.16962	0.86471	0.992	Ca2+	CAD_loci	Cas9	intron_variant	0	0	0	EnhG1	EnhWk	TxWk	EnhWk	EnhWk	EnhWk	EnhWk	ADORA2A,SPECC1L-ADORA2A
rs360158	5	0.011106	0.0855295	0.12985	0.91391	0.992	Ca2+	CAD_loci	Cas9	intron_variant	0	0	0	TxWk	TxWk	TxWk	TxWk	TxWk	TxWk	Tx	.
rs1250232	4	0.054237	0.0884448	0.61323	0.62299	0.96909	Ca2+	CAD_loci	Cas9	downstream_gene_variant	0	0	0	EnhWk	Quies	EnhA2	Quies	Quies	Quies	Quies	FN1
rs1837121	2	-0.31212	0.125163	-2.4937	0.048723	0.73571	Ca2+	CAD_loci	Cas9	intron_variant	0	0	0	EnhG2	TssFlnk	TssFlnk	TssFlnk	TxWk	TssFlnk	EnhG1	FN1
rs34116220	3	-0.043681	0.219989	-0.19856	0.71807	0.99022	Ca2+	CAD_loci	Cas9	intron_variant	0	0	0	Quies	Quies	Quies	Quies	Quies	Quies	Quies	.
rs7263253	2	0.027287	0.0986907	0.27649	0.83254	0.992	Ca2+	CAD_loci	Cas9	intron_variant	0	0	0	TxWk	Quies	Quies	TxWk	Quies	Quies	TxWk	.
rs9513112	5	0.036522	0.0915981	0.39872	0.71381	0.98822	Ca2+	CAD_loci	Cas9	intron_variant	0	0	0	Quies	EnhWk	Quies	Quies	Quies	Quies	EnhWk	.
rs10757272	5	-0.17434	0.136044	-1.2815	0.065752	0.75962	Ca2+	CAD_loci	Cas9	intron_variant	0	0	0	Quies	Quies	Quies	Quies	Quies	Quies	Quies	.
rs73437358	5	0.097289	0.0792578	1.2275	0.33728	0.89798	Ca2+	CAD_loci	Cas9	intron_variant	0	0	0	Quies	Quies	Quies	Quies	Quies	Quies	Quies	.
rs11057407	3	-0.19839	0.0637541	-3.1118	0.09508	0.78327	Ca2+	CAD_loci	Cas9	intron_variant	0	0	0	TxWk	Quies	Quies	Quies	Quies	Quies	TxWk	.
rs73079003	5	0.037422	0.133927	0.27942	0.70908	0.98748	Ca2+	CAD_loci	Cas9	missense_variant	0	0	0	ReprPCWk	Quies	Quies	Quies	Quies	Quies	Quies	.
rs61409228	3	-0.12083	0.0798243	-1.5137	0.31315	0.89089	Ca2+	CAD_loci	Cas9	intron_variant	0	0	0	Quies	Quies	EnhWk	Quies	Quies	Quies	Quies	.
rs10883815	5	-0.038943	0.111793	-0.34835	0.69395	0.98533	Ca2+	CAD_loci	Cas9	intron_variant	0	0	0	Quies	Quies	Quies	Quies	Quies	Quies	ReprPCWk	.
rs9644637	1	-0.30052	0.244544	-1.2289	0.15374	0.81592	Ca2+	CAD_loci	Cas9	regulatory_region_variant	0	0	0	Quies	Quies	Quies	Quies	Quies	Quies	Quies	.
rs7612886	2	0.11439	0.113538	1.0075	0.45648	0.94101	Ca2+	CAD_loci	Cas9	intron_variant	0	0	0	Quies	Quies	Quies	Quies	Quies	Quies	ReprPCWk	.
rs4888376	5	0.17876	0.0852578	2.0967	0.093188	0.78327	Ca2+	CAD_loci	Cas9	upstream_gene_variant	1	1	1	EnhWk	EnhA1	EnhA1	EnhWk	Quies	Quies	EnhA1	.
rs4353253	5	0.096908	0.0802285	1.2079	0.34106	0.89814	Ca2+	CAD_loci	Cas9	intron_variant	0	1	0	EnhWk	TxWk	EnhWk	EnhWk	Quies	Quies	ReprPCWk	.
rs11645329	5	0.31035	0.10599	2.9281	0.0052034	0.35484	Ca2+	CAD_loci	Cas9	intron_variant	0	0	0	Tx	Tx	TxWk	TxWk	TxWk	TxWk	Tx	.
rs4644277	1	-0.19837	0.167854	-1.1818	0.35241	0.90854	Ca2+	CAD_loci	Cas9	intergenic_variant	0	0	0	Quies	Quies	Quies	Quies	Quies	Quies	Quies	.
rs2285224	3	-0.30665	0.118407	-2.5898	0.017029	0.58065	Ca2+	CAD_loci	Cas9	intron_variant	0	0	0	TxWk	TxWk	TxWk	TxWk	TxWk	TxWk	TxWk	.
rs2009493	4	-0.11776	0.105482	-1.1164	0.25828	0.87768	Ca2+	CAD_loci	Cas9	regulatory_region_variant	0	0	0	Quies	Quies	Quies	Quies	Quies	Quies	Quies	.
rs9899193	3	0.04506	0.06855	0.65733	0.71192	0.98822	Ca2+	CAD_loci	Cas9	intron_variant	0	0	0	TxWk	TxWk	Quies	Quies	Quies	Quies	TxWk	.
prom_SELP	5	0.19314	0.134724	1.4336	0.06859	0.75962	Ca2+	known_genes	Cas9	NA	NA	NA	NA	NA	NA	NA	NA	NA	NA	NA	NA
rs56112030	4	0.023637	0.0828816	0.28519	0.8316	0.992	Ca2+	CAD_loci	Cas9	missense_variant	0	0	0	Tx	Tx	Tx	Tx	Tx	Tx	Tx	.
rs6427658	5	0.0011141	0.0867476	0.012843	0.99243	0.99715	Ca2+	CAD_loci	Cas9	intron_variant	0	0	0	TxWk	TxWk	TxWk	TxWk	TxWk	TxWk	Quies	.
rs16998073	5	0.061422	0.130452	0.47084	0.53974	0.95616	Ca2+	CAD_loci	Cas9	upstream_gene_variant	0	0	0	ReprPC	ReprPC	ReprPC	ReprPCWk	ReprPC	ReprPC	ReprPC	.
rs61791509	3	-0.13802	0.0943082	-1.4635	0.25497	0.87768	Ca2+	CAD_loci	Cas9	intron_variant	0	0	0	Quies	Quies	Quies	Quies	Quies	Quies	ReprPCWk	.
rs71076693	4	0.083814	0.0836634	1.0018	0.4281	0.93905	Ca2+	CAD_loci	Cas9	downstream_gene_variant	0	0	0	ReprPCWk	Quies	Quies	Quies	Quies	Quies	ReprPCWk	.
rs1727945	1	-0.30605	0.287452	-1.0647	0.14759	0.81592	Ca2+	CAD_loci	Cas9	intron_variant	0	0	0	Quies	Quies	Quies	Quies	Quies	Quies	Quies	.
rs7358616	5	-0.18043	0.156054	-1.1562	0.056764	0.75962	Ca2+	CAD_loci	Cas9	intron_variant	0	0	0	Quies	Quies	Quies	Quies	Quies	Quies	Quies	.
rs3215741	5	0.0091896	0.0980444	0.093729	0.93046	0.992	Ca2+	CAD_loci	Cas9	intron_variant	0	0	0	Tx	Tx	Tx	Tx	Tx	Tx	Tx	.
rs144877450	1	-0.024912	0.332972	-0.074817	0.91533	0.992	Ca2+	CAD_loci	Cas9	downstream_gene_variant	0	0	0	Quies	Quies	TxWk	Quies	Quies	Quies	TxWk	.
rs9898343	3	0.098778	0.204624	0.48273	0.43614	0.94101	Ca2+	CAD_loci	Cas9	intron_variant	0	0	0	Quies	Quies	Quies	Quies	Quies	Quies	Quies	.
rs68170813	1	0.31629	0.276598	1.1435	0.19773	0.84818	Ca2+	CAD_loci	Cas9	3_prime_UTR_variant	0	0	0	TxWk	TxWk	TxWk	TxWk	TxWk	TxWk	Tx	.
rs2060622	5	-0.14544	0.124096	-1.172	0.11116	0.78914	Ca2+	CAD_loci	Cas9	intron_variant	0	0	0	ReprPCWk	Quies	Quies	ReprPCWk	Quies	Quies	ReprPCWk	.
rs117249133	1	0.058557	0.149197	0.39248	0.76774	0.992	Ca2+	CAD_loci	Cas9	intron_variant	0	0	0	Quies	Quies	Quies	Quies	Quies	Quies	TxWk	.
rs1109342	1	-0.21713	0.235611	-0.92156	0.30747	0.89089	Ca2+	CAD_loci	Cas9	intron_variant	0	0	0	Tx	Tx	Tx	TxWk	Tx	Tx	TxWk	.
rs10781976	2	0.1646	0.0793368	2.0747	0.30322	0.89089	Ca2+	CAD_loci	Cas9	regulatory_region_variant	0	0	0	Quies	Quies	Quies	Quies	Quies	Quies	TxWk	.
rs7185640	3	-0.1065	0.133077	-0.80029	0.37843	0.92807	Ca2+	CAD_loci	Cas9	intron_variant	0	0	0	Quies	Quies	Quies	Quies	Quies	Quies	TxWk	.
rs9863	5	0.00019978	0.0784928	0.0025452	0.99905	0.99905	Ca2+	CAD_loci	Cas9	3_prime_UTR_variant	0	0	0	Tx	Tx	Tx	Tx	Tx	Tx	Tx	.
rs8057849	3	0.048681	0.144467	0.33697	0.69016	0.98533	Ca2+	CAD_loci	Cas9	intron_variant	0	0	0	TxWk	TxWk	TxWk	TxWk	TxWk	TxWk	TxWk	.
rs4888388	5	0.047804	0.149168	0.32047	0.64238	0.9728	Ca2+	CAD_loci	Cas9	intron_variant	0	0	0	Quies	Quies	Quies	Quies	Quies	Quies	TxWk	.
rs4072552	4	-0.013488	0.144861	-0.09311	0.89735	0.992	Ca2+	CAD_loci	Cas9	intron_variant	0	0	0	Quies	Quies	Quies	Quies	Quies	Quies	Quies	.
rs1913657	2	-0.1644	0.118154	-1.3914	0.25686	0.87768	Ca2+	CAD_loci	Cas9	intergenic_variant	0	0	0	Quies	Quies	Quies	Quies	Quies	Quies	Het	.
rs7955815	5	-0.020462	0.0656865	-0.31151	0.84295	0.992	Ca2+	CAD_loci	Cas9	intron_variant	0	0	0	TxWk	TxWk	Quies	TxWk	Quies	Quies	TxWk	.
rs62233985	2	0.18021	0.107846	1.671	0.26868	0.87768	Ca2+	CAD_loci	Cas9	intron_variant	0	0	0	TxWk	Quies	Quies	Quies	Quies	Quies	TxWk	.
rs34174778	5	0.11637	0.094679	1.2291	0.25213	0.87768	Ca2+	CAD_loci	Cas9	upstream_gene_variant	0	0	0	EnhWk	EnhWk	EnhWk	EnhWk	TssFlnk	EnhWk	Quies	.
rs11105375	3	0.095971	0.111351	0.86188	0.44844	0.94101	Ca2+	CAD_loci	Cas9	intron_variant	0	0	0	Quies	Quies	Quies	Quies	Quies	Quies	Quies	.
rs11906148	3	-0.090828	0.116954	-0.77661	0.44844	0.94101	Ca2+	CAD_loci	Cas9	intron_variant	0	0	0	ZNF/Rpts	Het	ZNF/Rpts	ZNF/Rpts	Het	ZNF/Rpts	Het	.
rs7125487	5	-0.051713	0.0773255	-0.66877	0.59745	0.96791	Ca2+	CAD_loci	Cas9	regulatory_region_variant	0	0	0	EnhWk	EnhWk	EnhA1	EnhWk	EnhWk	EnhWk	EnhWk	ARNTL
rs9912055	4	0.14437	0.0870853	1.6578	0.18685	0.84818	Ca2+	CAD_loci	Cas9	intron_variant	1	1	1	Quies	Quies	EnhA1	Quies	Quies	EnhA2	Quies	.
rs11646852	1	-0.023496	0.145315	-0.16169	0.92384	0.992	Ca2+	CAD_loci	Cas9	intron_variant	0	0	0	Tx	TxWk	TxWk	EnhWk	TxWk	TxWk	EnhA1	.
rs10083696	5	-0.15531	0.10108	-1.5365	0.092242	0.78327	Ca2+	CAD_loci	Cas9	intron_variant	0	0	0	ReprPC	ReprPC	ReprPC	ReprPC	Quies	ReprPC	ReprPC	.
rs10083697	2	-0.021553	0.123019	-0.1752	0.90681	0.992	Ca2+	CAD_loci	Cas9	intron_variant	0	0	0	ReprPC	ReprPC	ReprPC	ReprPC	Quies	ReprPC	ReprPC	.
rs7131882	5	0.071638	0.0826122	0.86716	0.4825	0.94101	Ca2+	CAD_loci	Cas9	intron_variant	0	0	0	EnhG2	EnhG1	Tx	ZNF/Rpts	EnhG1	ZNF/Rpts	EnhA1	FAM101A
rs1078457	5	0.3559	0.172232	2.0664	0.0028382	0.23077	Ca2+	CAD_loci	Cas9	non_coding_transcript_exon_variant	0	0	0	EnhG2	EnhG2	TssFlnkU	TssFlnkU	TssFlnkU	TssFlnkU	TssFlnkU	.
rs7261167	1	0.13415	0.127144	1.0551	0.51703	0.95462	Ca2+	CAD_loci	Cas9	intron_variant	0	0	0	TxWk	TxWk	TxWk	TxWk	Quies	ReprPCWk	TxWk	MYH7B
rs11191548	5	-0.18649	0.0855145	-2.1808	0.04825	0.73571	Ca2+	CAD_loci	Cas9	3_prime_UTR_variant	0	0	0	Tx	Tx	Tx	Tx	Tx	Tx	Tx	.
rs56125973	1	-0.1933	0.176578	-1.0947	0.36045	0.91807	Ca2+	CAD_loci	Cas9	intergenic_variant	0	0	0	Quies	Quies	Quies	Quies	Quies	Quies	Quies	.
rs7341786	5	-0.18277	0.163655	-1.1168	0.053453	0.75962	Ca2+	CAD_loci	Cas9	intron_variant	0	0	0	EnhA1	EnhA2	EnhA2	EnhA1	Quies	EnhA2	EnhWk	.
rs4888380	2	-0.26394	0.164736	-1.6022	0.080889	0.78327	Ca2+	CAD_loci	Cas9	intron_variant	0	0	0	Quies	Quies	TxWk	Quies	TxWk	TxWk	TxWk	.
rs1544935	4	-0.14188	0.0916005	-1.5489	0.16982	0.83295	Ca2+	CAD_loci	Cas9	intergenic_variant	0	0	0	Quies	ReprPCWk	ReprPCWk	Quies	Quies	Quies	ReprPCWk	.
rs1055073	5	0.081214	0.257585	0.31529	0.42904	0.93905	Ca2+	CAD_loci	Cas9	intron_variant	0	0	0	TxWk	Quies	Quies	Quies	Quies	Quies	EnhWk	.
rs72456156	3	0.092	0.0648207	1.4193	0.47067	0.94101	Ca2+	CAD_loci	Cas9	intron_variant	0	0	0	TssFlnkU	TssFlnk	Quies	TssFlnk	TssFlnk	TssFlnk	ReprPCWk	.
Ess_SAM_RPS26	6	0.3667	0.129498	2.8317	0.00094607	0.10526	Ca2+	essential_genes	Cas9	NA	NA	NA	NA	NA	NA	NA	NA	NA	NA	NA	NA
rs216183	3	-0.14431	0.0975397	-1.4795	0.23415	0.87768	Ca2+	CAD_loci	Cas9	intron_variant	0	0	0	TxWk	TxWk	TxWk	TxWk	Quies	TxWk	TxWk	.
rs9914370	2	0.067205	0.111614	0.60212	0.64995	0.97724	Ca2+	CAD_loci	Cas9	intron_variant	0	0	0	Quies	Quies	Quies	Quies	Quies	Quies	Quies	.
rs9893573	2	-0.16853	0.138366	-1.218	0.2474	0.87768	Ca2+	CAD_loci	Cas9	intron_variant	0	0	0	EnhA1	TxWk	EnhA2	Quies	Quies	TxWk	TxWk	.
rs3088214	5	0.13259	0.0958921	1.3827	0.18827	0.84818	Ca2+	CAD_loci	Cas9	3_prime_UTR_variant	0	0	0	Tx	Tx	Tx	Tx	Tx	Tx	Tx	.
22:24812696	1	0.19463	0.183354	1.0615	0.37512	0.92807	Ca2+	CAD_loci	Cas9	NA	NA	NA	NA	Tx	Tx	Tx	TxWk	Tx	Tx	Tx	.
rs9904468	5	-0.016673	0.287882	-0.057916	0.87039	0.992	Ca2+	CAD_loci	Cas9	downstream_gene_variant	0	0	0	ReprPCWk	ReprPCWk	ReprPCWk	ReprPCWk	Quies	Quies	ReprPCWk	.
rs79439610	2	0.097628	0.135324	0.72144	0.51561	0.95451	Ca2+	CAD_loci	Cas9	intron_variant	0	0	0	TxWk	Quies	Quies	TxWk	Quies	Quies	TxWk	.
Ess_SAM_U2AF1	7	0.030726	0.0935428	0.32847	0.6982	0.98533	Ca2+	essential_genes	Cas9	NA	NA	NA	NA	NA	NA	NA	NA	NA	NA	NA	NA
rs6849302	5	-0.099783	0.0946618	-1.0541	0.29328	0.89089	Ca2+	CAD_loci	Cas9	intergenic_variant	0	0	0	Quies	Quies	Quies	Quies	Quies	Quies	Quies	.
rs9915373	2	-0.26489	0.174293	-1.5198	0.080889	0.78327	Ca2+	CAD_loci	Cas9	intron_variant	0	0	0	Quies	Quies	Quies	Quies	Quies	Quies	Quies	.
rs1515104	5	0.024644	0.112054	0.21993	0.80605	0.992	Ca2+	CAD_loci	Cas9	regulatory_region_variant	0	0	0	Quies	Quies	Quies	Quies	Quies	Quies	Het	.
rs10573666	1	0.031366	0.0995367	0.31512	0.8666	0.992	Ca2+	CAD_loci	Cas9	NA	NA	NA	NA	Quies	Quies	Quies	Quies	Quies	Quies	Quies	.
rs2306363	5	0.15968	0.174038	0.9175	0.12583	0.79762	Ca2+	CAD_loci	Cas9	5_prime_UTR_variant	1	1	1	TssA	TssA	TssA	TssA	TssA	TssA	TssA	.
rs1972297	2	0.20508	0.156717	1.3086	0.21476	0.8566	Ca2+	CAD_loci	Cas9	intron_variant	0	0	0	TxWk	TxWk	TxWk	TxWk	TxWk	TxWk	TxWk	.
rs1036902	1	-0.31233	0.125318	-2.4923	0.14002	0.81067	Ca2+	CAD_loci	Cas9	intron_variant	0	0	0	Quies	Quies	Quies	Quies	Quies	Quies	Quies	.
rs652054	5	0.072077	0.106013	0.67989	0.47966	0.94101	Ca2+	CAD_loci	Cas9	intron_variant	0	0	0	EnhG2	TssFlnkU	TssFlnkU	TssFlnkU	TssFlnkU	TssFlnkU	TssFlnkU	.
rs4523270	5	-0.0681	0.11883	-0.57309	0.47777	0.94101	Ca2+	CAD_loci	Cas9	intergenic_variant	0	0	0	Quies	Quies	Quies	ReprPCWk	ReprPCWk	Quies	Quies	.
rs139504533	2	-0.064209	0.0588803	-1.0905	0.67219	0.98533	Ca2+	CAD_loci	Cas9	intron_variant	0	0	0	TxWk	TxWk	Quies	Quies	Quies	Quies	TxWk	.
rs9897596	1	-0.06851	0.122132	-0.56095	0.74219	0.99068	Ca2+	CAD_loci	Cas9	intron_variant	0	0	0	TxWk	EnhWk	EnhWk	TxWk	TxWk	EnhWk	TxWk	.
rs11464468	3	-0.039221	0.163885	-0.23932	0.74787	0.99068	Ca2+	CAD_loci	Cas9	intron_variant	0	0	0	Quies	Quies	Quies	Quies	Quies	Quies	Quies	.
rs74863780	2	0.03577	0.367083	0.097444	0.79376	0.992	Ca2+	CAD_loci	Cas9	intron_variant	0	0	0	Quies	Quies	Quies	Quies	Quies	EnhA2	ReprPCWk	.
rs375245	5	0.13065	0.120393	1.0852	0.19536	0.84818	Ca2+	CAD_loci	Cas9	intron_variant	0	0	0	Tx	Tx	Tx	Tx	Tx	Tx	Tx	.
rs56110201	2	-0.12663	0.148992	-0.84991	0.38694	0.93166	Ca2+	CAD_loci	Cas9	intron_variant	0	0	0	EnhG1	TxWk	TxWk	TxWk	TxWk	TxWk	Tx	ADORA2A,UPB1
rs1250247	3	0.16817	0.097569	1.7236	0.21192	0.85333	Ca2+	CAD_loci	Cas9	intron_variant	0	0	0	TssA	TssA	TssA	TssA	TssA	TssA	TssA	.
rs35346340	5	0.052476	0.0670388	0.78277	0.60123	0.96863	Ca2+	CAD_loci	Cas9	splice_region_variant	1	1	1	TssFlnkU	TssFlnkU	TssFlnkU	TssFlnkU	TssFlnkU	TssFlnkU	TssA	.
rs56062135	5	0.015161	0.237324	0.063883	0.88032	0.992	Ca2+	CAD_loci	Cas9	intron_variant	0	0	0	TxWk	EnhWk	TxWk	EnhA2	TxWk	TxWk	EnhWk	.
rs7859727	5	-0.19246	0.0877931	-2.1922	0.040208	0.70248	Ca2+	CAD_loci	Cas9	intron_variant	0	0	0	TxWk	Quies	Quies	Quies	Quies	Quies	Quies	.
rs12128543	1	-0.025182	0.0851347	-0.29579	0.91438	0.992	Ca2+	CAD_loci	Cas9	intron_variant	0	0	0	TxWk	TxWk	TxWk	TxWk	TxWk	Tx	TxWk	.
rs2820312	5	0.014563	0.0643157	0.22643	0.88505	0.992	Ca2+	CAD_loci	Cas9	missense_variant	0	0	0	TxWk	TxWk	TxWk	TxWk	TxWk	TxWk	ReprPCWk	LMOD1
22:24812694	5	0.14016	0.107411	1.3049	0.16556	0.82742	Ca2+	CAD_loci	Cas9	NA	NA	NA	NA	Tx	Tx	Tx	TxWk	Tx	Tx	Tx	.
rs1183910	3	-0.044387	0.118261	-0.37533	0.71429	0.98822	Ca2+	CAD_loci	Cas9	intron_variant	0	0	0	ReprPCWk	Quies	Quies	Quies	Quies	TxWk	Quies	.
rs2291832	1	-0.89362	0.599664	-1.4902	0.0047304	0.34483	Ca2+	CAD_loci	Cas9	intron_variant	0	0	0	Tx	Tx	Tx	Tx	Tx	Tx	Tx	.
rs6733913	2	-0.086024	0.118022	-0.72888	0.56149	0.96141	Ca2+	CAD_loci	Cas9	downstream_gene_variant	0	0	0	Quies	Quies	Quies	Quies	Quies	Quies	ReprPC	.
rs7182716	4	0.063635	0.0710371	0.8958	0.56481	0.96141	Ca2+	CAD_loci	Cas9	intron_variant	0	0	0	ReprPC	ReprPC	ReprPC	ReprPCWk	Quies	ReprPC	ReprPC	.
10:104749705	1	-0.058354	0.198598	-0.29383	0.78146	0.992	Ca2+	CAD_loci	Cas9	NA	NA	NA	NA	Quies	Quies	Quies	Quies	Quies	Quies	ReprPCWk	.
rs2410619	5	-0.076353	0.0925502	-0.82499	0.42195	0.93841	Ca2+	CAD_loci	Cas9	regulatory_region_variant	0	0	0	Quies	Quies	Quies	ReprPCWk	ReprPCWk	Quies	Quies	.
rs58976791	5	0.024176	0.0905943	0.26686	0.80842	0.992	Ca2+	CAD_loci	Cas9	intron_variant	0	0	0	Quies	Quies	Quies	Quies	Quies	Quies	Quies	.
rs55696836	1	0.12729	0.239092	0.53239	0.53406	0.95531	Ca2+	CAD_loci	Cas9	intergenic_variant	0	0	0	ReprPCWk	Quies	Quies	Quies	Quies	Quies	Quies	.
rs9897259	2	-0.2304	0.188143	-1.2246	0.12535	0.79762	Ca2+	CAD_loci	Cas9	intron_variant	0	0	0	Quies	Quies	Quies	Quies	Quies	Quies	Quies	.
rs2820323	5	-0.009529	0.208695	-0.04566	0.92195	0.992	Ca2+	CAD_loci	Cas9	intron_variant	0	0	0	TxWk	Quies	Quies	Quies	Quies	Quies	Quies	.
rs139937261	5	0.013227	0.0784147	0.16868	0.89499	0.992	Ca2+	CAD_loci	Cas9	intron_variant	1	1	1	TssA	TssA	TssA	TssA	TssA	TssA	TssA	.
rs1867250	2	-0.26855	0.213355	-1.2587	0.076632	0.77512	Ca2+	CAD_loci	Cas9	intron_variant	1	1	0	Quies	Quies	Quies	Quies	Quies	Quies	Quies	.
rs34090306	3	-0.037184	0.121763	-0.30538	0.76254	0.992	Ca2+	CAD_loci	Cas9	intron_variant	0	0	0	Quies	Quies	Quies	Quies	Quies	Quies	Quies	.
rs1429142	5	0.017503	0.088292	0.19824	0.86235	0.992	Ca2+	CAD_loci	Cas9	intergenic_variant	0	0	0	Quies	Quies	Quies	Quies	Quies	Quies	Quies	.
rs2819348	5	-0.052612	0.112172	-0.46903	0.59177	0.96791	Ca2+	CAD_loci	Cas9	intron_variant	0	0	0	TxWk	Quies	Quies	Quies	Quies	Quies	Quies	LMOD1
rs9920968	1	-0.031702	0.184443	-0.17188	0.89167	0.992	Ca2+	CAD_loci	Cas9	intron_variant	0	0	0	ReprPCWk	Quies	Quies	Quies	Quies	Quies	ReprPCWk	.
rs17696736	1	-0.052672	0.255664	-0.20602	0.80369	0.992	Ca2+	CAD_loci	Cas9	intron_variant	0	0	0	Tx	Tx	Tx	Tx	Tx	Tx	EnhG1	.
rs12824567	1	0.17068	0.108977	1.5662	0.41958	0.93841	Ca2+	CAD_loci	Cas9	intron_variant	0	0	0	Tx	Tx	Tx	TxWk	Tx	Tx	Tx	.
rs56921784	2	-0.15081	0.100762	-1.4967	0.29612	0.89089	Ca2+	CAD_loci	Cas9	intergenic_variant	0	0	0	Het	Quies	Quies	Het	Quies	Quies	ZNF/Rpts	.
rs1250242	4	0.072567	0.162834	0.44565	0.50378	0.9545	Ca2+	CAD_loci	Cas9	intron_variant	0	0	0	EnhG2	TssA	TssA	TssA	TssFlnk	TssA	EnhG2	.
rs11149820	3	0.0068495	0.0701901	0.097585	0.94655	0.99503	Ca2+	CAD_loci	Cas9	intron_variant	0	0	0	TxWk	TxWk	TxWk	TxWk	TxWk	TxWk	TxWk	.
rs12906125	5	-0.060322	0.43081	-0.14002	0.53453	0.95531	Ca2+	CAD_loci	Cas9	intron_variant	1	1	1	TssFlnkU	TssA	TssFlnkU	TssA	TssA	TssA	TssA	.
rs11065979	3	0.093279	0.149675	0.62321	0.465	0.94101	Ca2+	CAD_loci	Cas9	intergenic_variant	0	0	0	Quies	Quies	Quies	Quies	Quies	Quies	Quies	.
rs7403593	2	0.00058815	0.166229	0.0035382	0.97304	0.99619	Ca2+	CAD_loci	Cas9	intron_variant	0	0	0	Quies	Quies	Quies	Quies	Quies	Quies	ReprPCWk	.
rs59909520	5	-0.052611	0.0973358	-0.54051	0.59224	0.96791	Ca2+	CAD_loci	Cas9	intron_variant	0	0	0	Tx	Tx	Tx	Tx	Tx	Tx	Tx	.
rs10626437	4	0.17249	0.157224	1.0971	0.12204	0.7963	Ca2+	CAD_loci	Cas9	intron_variant	0	0	0	TssFlnkU	TssFlnkD	TssA	TssFlnkD	TssFlnk	TssFlnkD	EnhWk	.
rs2178463	2	0.083332	0.106448	0.78284	0.57096	0.96175	Ca2+	CAD_loci	Cas9	intergenic_variant	0	0	0	ReprPCWk	Quies	Quies	Quies	Quies	Quies	ReprPCWk	.
rs2166529	5	0.069755	0.121879	0.57233	0.4929	0.9516	Ca2+	CAD_loci	Cas9	intergenic_variant	0	0	0	Quies	TxWk	Quies	TxWk	Quies	TxWk	TxWk	.
rs66922415	2	0.15837	0.120178	1.3178	0.3193	0.89089	Ca2+	CAD_loci	Cas9	intergenic_variant	0	0	0	Quies	Quies	Quies	Quies	Quies	Quies	Quies	.
rs34345068	2	0.057943	0.11814	0.49046	0.69111	0.98533	Ca2+	CAD_loci	Cas9	regulatory_region_variant	0	0	0	Quies	Quies	Quies	Quies	Quies	Quies	Quies	.
rs360136	5	0.20113	0.143337	1.4032	0.05913	0.75962	Ca2+	CAD_loci	Cas9	3_prime_UTR_variant	0	0	0	TxWk	TxWk	TxWk	EnhWk	TxWk	Tx	EnhG1	.
rs12898292	2	-0.24579	0.113069	-2.1738	0.10028	0.78914	Ca2+	CAD_loci	Cas9	intron_variant	0	0	0	Quies	Quies	Quies	Quies	Quies	Quies	ReprPCWk	.
rs8121957	3	0.086117	0.247079	0.34854	0.49338	0.95164	Ca2+	CAD_loci	Cas9	intron_variant	0	0	0	TxWk	TxWk	TxWk	TxWk	Quies	TxWk	EnhWk	.
rs73903019	2	-0.082477	0.122569	-0.6729	0.58089	0.96734	Ca2+	CAD_loci	Cas9	intron_variant	0	0	0	TxWk	TxWk	TxWk	TxWk	TxWk	TxWk	Tx	.
rs10253126	2	-0.034756	0.1153	-0.30144	0.83113	0.992	Ca2+	CAD_loci	Cas9	intron_variant	0	0	0	Quies	Quies	Quies	Quies	Quies	Quies	TxWk	.
rs1894400	5	-0.013454	0.145328	-0.092577	0.89357	0.992	Ca2+	CAD_loci	Cas9	intron_variant	1	1	1	TssFlnkU	TssFlnkU	TssFlnkU	TssFlnkU	EnhA1	TssFlnkU	TssFlnkU	.
rs12899452	2	-0.1007	0.164124	-0.61356	0.49054	0.9505	Ca2+	CAD_loci	Cas9	intron_variant	0	0	0	Quies	Quies	Quies	Quies	Quies	Quies	ReprPCWk	.
prom_ATP2A2	5	-0.13415	0.164508	-0.81546	0.14428	0.81117	Ca2+	known_genes	Cas9	NA	NA	NA	NA	NA	NA	NA	NA	NA	NA	NA	NA
rs17489373	1	-0.34817	0.183993	-1.8923	0.10785	0.78914	Ca2+	CAD_loci	Cas9	intergenic_variant	0	0	0	Quies	Quies	ReprPCWk	ReprPCWk	ReprPCWk	Quies	Quies	.
Ess_GECKO_RPL23	3	0.74997	0.510948	1.4678	0	0	Ca2+	essential_genes	Cas9	NA	NA	NA	NA	NA	NA	NA	NA	NA	NA	NA	NA
rs7178051	5	0.063605	0.0798586	0.79647	0.52744	0.95462	Ca2+	CAD_loci	Cas9	intron_variant	0	0	0	EnhWk	Quies	Quies	Quies	Quies	Quies	ReprPCWk	ADAMTS7,MORF4L1
rs12920883	2	0.12521	0.152844	0.8192	0.41958	0.93841	Ca2+	CAD_loci	Cas9	intron_variant	0	0	0	TxWk	TxWk	TxWk	TxWk	TxWk	TxWk	TxWk	.
rs12448315	5	0.28512	0.359764	0.79252	0.0099338	0.55	Ca2+	CAD_loci	Cas9	intron_variant	1	0	0	Tx	Tx	Tx	TxWk	Tx	Tx	Tx	.
rs2464196	5	-0.064568	0.0840565	-0.76815	0.50473	0.9545	Ca2+	CAD_loci	Cas9	missense_variant	0	0	0	ReprPCWk	Quies	TxWk	ReprPCWk	Quies	Quies	ReprPCWk	.
rs2552520	5	-0.011394	0.0801773	-0.14211	0.90728	0.992	Ca2+	CAD_loci	Cas9	intron_variant	0	0	0	Tx	TxWk	TxWk	TxWk	Tx	TxWk	TxWk	.
2:85807079	5	0.057066	0.0776937	0.7345	0.57048	0.96175	Ca2+	CAD_loci	Cas9	NA	NA	NA	NA	EnhWk	TxWk	TxWk	TxWk	EnhWk	TxWk	TxWk	.
rs216198	2	0.18585	3.01925	0.061555	0.25497	0.87768	Ca2+	CAD_loci	Cas9	intron_variant	0	0	0	Tx	Tx	TxWk	TxWk	Tx	Tx	Tx	.
rs11191593	1	-0.14145	0.154003	-0.91849	0.49243	0.95155	Ca2+	CAD_loci	Cas9	intron_variant	0	0	0	TxWk	TxWk	TxWk	TxWk	TxWk	TxWk	Tx	.
rs62233987	3	0.071936	0.0810336	0.88773	0.5596	0.96141	Ca2+	CAD_loci	Cas9	intron_variant	0	0	0	TxWk	TxWk	TxWk	TxWk	TxWk	TxWk	Tx	.
Ess_SAM_RPS13	6	0.24781	0.102762	2.4115	0.013718	0.58	Ca2+	essential_genes	Cas9	NA	NA	NA	NA	NA	NA	NA	NA	NA	NA	NA	NA
rs11022751	1	0.029854	0.0961729	0.31042	0.87606	0.992	Ca2+	CAD_loci	Cas9	intron_variant	0	0	0	ReprPCWk	TxWk	ReprPCWk	Quies	Quies	Quies	ReprPCWk	.
rs10832018	5	-0.086706	0.0617476	-1.4042	0.36045	0.91807	Ca2+	CAD_loci	Cas9	intron_variant	0	0	0	Quies	Quies	Quies	Quies	Quies	Quies	ReprPCWk	.
rs4930706	1	-0.46387	0.185318	-2.5031	0.044465	0.71212	Ca2+	CAD_loci	Cas9	intron_variant	0	0	0	TxWk	ReprPCWk	TxWk	Quies	Quies	Quies	ReprPCWk	.
rs17740744	3	0.0025614	0.241801	0.010593	0.96973	0.99619	Ca2+	CAD_loci	Cas9	intergenic_variant	0	0	0	Quies	Quies	Quies	Quies	Quies	Quies	Quies	.
rs12150267	1	0.032283	0.108638	0.29716	0.8614	0.992	Ca2+	CAD_loci	Cas9	intron_variant	0	0	0	Quies	Quies	Quies	Quies	Quies	Quies	Quies	.
rs9900379	1	0.0032178	0.0518056	0.062113	0.98013	0.99619	Ca2+	CAD_loci	Cas9	intron_variant	0	0	0	TxWk	TxWk	TxWk	Quies	Quies	Quies	TxWk	.
rs35061190	5	0.099119	0.117974	0.84018	0.32687	0.89089	Ca2+	CAD_loci	Cas9	intron_variant	0	0	0	TxWk	Quies	TxWk	Quies	Quies	TxWk	EnhG1	DUS4L
rs10494821	2	0.037888	0.109544	0.34587	0.78335	0.992	Ca2+	CAD_loci	Cas9	intron_variant	0	0	0	Quies	Quies	Quies	Quies	Quies	Quies	Quies	.
rs151337818	3	-0.11428	0.10448	-1.0938	0.3439	0.90199	Ca2+	CAD_loci	Cas9	downstream_gene_variant	0	0	0	TxWk	Quies	Quies	Quies	Quies	Quies	TxWk	.
rs6673002	4	0.12084	0.162417	0.74401	0.25733	0.87768	Ca2+	CAD_loci	Cas9	intron_variant	0	0	0	Quies	Quies	Quies	Quies	Quies	Quies	TxWk	.
rs56400038	5	-0.02789	0.0964385	-0.2892	0.78146	0.992	Ca2+	CAD_loci	Cas9	intron_variant	0	0	0	TxWk	TxWk	TxWk	TxWk	TxWk	TxWk	Tx	.
rs11643410	3	0.092932	0.196482	0.47298	0.46689	0.94101	Ca2+	CAD_loci	Cas9	intron_variant	0	0	0	Tx	TxWk	TxWk	TxWk	TxWk	Tx	Tx	.
rs2306556	1	0.055463	0.142392	0.38951	0.7772	0.992	Ca2+	CAD_loci	Cas9	intron_variant	0	0	0	Quies	Quies	Quies	Quies	TxWk	TxWk	Quies	.
rs1727954	2	0.016448	0.457703	0.035936	0.88931	0.992	Ca2+	CAD_loci	Cas9	intron_variant	0	0	0	Quies	Quies	Quies	Quies	Quies	Quies	Quies	.
rs1727947	1	-0.018642	0.0972609	-0.19167	0.94276	0.99501	Ca2+	CAD_loci	Cas9	intron_variant	0	0	0	Quies	Quies	Quies	Quies	Quies	Quies	Quies	.
Ess_GECKO_RPS14	3	0.23171	0.190582	1.2158	0.096026	0.78327	Ca2+	essential_genes	Cas9	NA	NA	NA	NA	NA	NA	NA	NA	NA	NA	NA	NA
rs4765148	4	0.020312	0.12341	0.16459	0.85336	0.992	Ca2+	CAD_loci	Cas9	intron_variant	0	0	0	TxWk	TxWk	TxWk	TxWk	TxWk	TxWk	TxWk	.
rs4548938	1	-0.61055	0.461454	-1.3231	0.020341	0.58442	Ca2+	CAD_loci	Cas9	intron_variant	0	0	0	Quies	Quies	Quies	Quies	Quies	Quies	Quies	.
rs34114498	2	0.12373	0.115917	1.0674	0.42479	0.93841	Ca2+	CAD_loci	Cas9	intron_variant	0	0	0	EnhWk	TxWk	TxWk	TxWk	TxWk	TxWk	EnhWk	.
rs17489282	2	0.072751	0.118734	0.61272	0.62299	0.96909	Ca2+	CAD_loci	Cas9	regulatory_region_variant	0	0	0	Quies	Quies	Quies	ReprPCWk	ReprPCWk	Quies	Quies	.
rs55990776	3	0.31802	0.36602	0.86886	0.025544	0.62791	Ca2+	CAD_loci	Cas9	intron_variant	0	0	0	TxWk	Quies	Quies	Quies	Quies	Quies	TxWk	.
rs216206	5	0.12183	0.0921349	1.3223	0.22942	0.86988	Ca2+	CAD_loci	Cas9	intron_variant	0	0	0	Tx	Tx	Tx	Tx	Tx	Tx	Tx	.
rs11191575	1	0.074815	0.260099	0.28764	0.70861	0.98748	Ca2+	CAD_loci	Cas9	intron_variant	0	0	0	TxWk	TxWk	TxWk	TxWk	Quies	TxWk	Tx	.
rs113597080	2	-0.10866	0.115606	-0.93992	0.4579	0.94101	Ca2+	CAD_loci	Cas9	intron_variant	0	0	0	TxWk	TxWk	TxWk	TxWk	TxWk	Tx	TxWk	.
rs11837287	4	0.30951	0.193795	1.5971	0.012772	0.57143	Ca2+	CAD_loci	Cas9	intron_variant	0	0	0	TxWk	TxWk	TxWk	TxWk	TxWk	TxWk	TxWk	.
rs72749206	5	0.1936	0.120286	1.6095	0.068117	0.75962	Ca2+	CAD_loci	Cas9	intron_variant	0	0	0	ReprPC	ReprPCWk	ReprPC	ReprPCWk	Quies	ReprPCWk	ReprPCWk	.
rs3740390	1	-0.0018336	0.0810216	-0.022631	0.99622	0.99763	Ca2+	CAD_loci	Cas9	intron_variant	0	0	0	Quies	Quies	Quies	Quies	Quies	Quies	ReprPCWk	.
rs77261456	2	0.21791	0.198587	1.0973	0.19158	0.84818	Ca2+	CAD_loci	Cas9	intron_variant	0	0	0	Quies	Quies	Quies	Quies	Quies	Quies	TxWk	.
rs12149063	2	0.10464	0.152334	0.68691	0.4877	0.94674	Ca2+	CAD_loci	Cas9	intron_variant	0	0	0	TxWk	TxWk	TxWk	TxWk	TxWk	TxWk	Quies	.
rs11149824	2	-0.0077178	0.108494	-0.071136	0.97871	0.99619	Ca2+	CAD_loci	Cas9	intron_variant	0	0	0	TxWk	TxWk	TxWk	TxWk	TxWk	TxWk	TxWk	.
rs2066339	2	-0.1607	0.113281	-1.4186	0.26774	0.87768	Ca2+	CAD_loci	Cas9	intergenic_variant	0	0	0	Quies	Quies	Quies	Quies	Quies	Quies	Quies	.
rs10459859	5	-0.097511	0.0919915	-1.06	0.3018	0.89089	Ca2+	CAD_loci	Cas9	intron_variant	0	0	0	Quies	TxWk	Quies	TxWk	Quies	Quies	TxWk	.
rs7358622	2	0.11585	0.125648	0.92202	0.45222	0.94101	Ca2+	CAD_loci	Cas9	intron_variant	0	0	0	Quies	Quies	Quies	Quies	Quies	Quies	Quies	.
rs6504000	3	0.00061038	0.154781	0.0039435	0.98061	0.99619	Ca2+	CAD_loci	Cas9	intron_variant	0	0	0	Quies	Quies	Quies	Quies	Quies	Quies	Quies	.
rs1988961	1	0.26409	0.147908	1.7855	0.2597	0.87768	Ca2+	CAD_loci	Cas9	intron_variant	0	0	0	Quies	Quies	Quies	Quies	Quies	Quies	Quies	.
rs9890322	1	0.22301	0.279531	0.7978	0.32214	0.89089	Ca2+	CAD_loci	Cas9	intron_variant	0	0	0	Quies	Quies	Quies	Quies	Quies	Quies	Quies	.
rs66864335	5	-0.053831	0.0969544	-0.55522	0.58089	0.96734	Ca2+	CAD_loci	Cas9	intron_variant	0	0	0	Tx	Tx	Tx	Tx	Tx	Tx	Tx	.
rs216213	1	-0.074686	0.145732	-0.51249	0.72138	0.99068	Ca2+	CAD_loci	Cas9	intron_variant	0	0	0	EnhWk	Quies	Quies	Quies	Quies	Quies	EnhG1	.
rs1054479	4	0.01306	0.126416	0.10331	0.90161	0.992	Ca2+	CAD_loci	Cas9	3_prime_UTR_variant	0	0	0	Quies	Quies	Quies	Quies	Quies	Quies	TxWk	.
rs1250240	4	0.084036	0.100349	0.83744	0.42621	0.93854	Ca2+	CAD_loci	Cas9	intron_variant	0	0	0	EnhG2	TssFlnk	TssA	TssA	TssFlnk	TssFlnk	EnhG1	.
rs2972136	1	-0.25996	0.20166	-1.2891	0.20766	0.85135	Ca2+	CAD_loci	Cas9	intergenic_variant	0	0	0	Quies	Quies	Quies	Quies	Quies	Quies	Het	.
rs9915606	2	0.047015	0.22683	0.20727	0.74267	0.99068	Ca2+	CAD_loci	Cas9	intron_variant	0	0	0	Quies	Quies	Quies	Quies	Quies	Quies	Quies	.
rs1713810	1	0.12194	0.130076	0.93745	0.55061	0.96119	Ca2+	CAD_loci	Cas9	intron_variant	0	0	0	Quies	Quies	Quies	Quies	Quies	Quies	Quies	.
rs2246942	1	-0.040345	0.150496	-0.26808	0.85856	0.992	Ca2+	CAD_loci	Cas9	intron_variant	0	0	0	TxWk	TxWk	Quies	TxWk	TxWk	TxWk	Quies	.
rs7210893	3	-0.026489	0.0736542	-0.35964	0.83254	0.992	Ca2+	CAD_loci	Cas9	intron_variant	0	0	0	Quies	Quies	Quies	Quies	Quies	Quies	Quies	.
rs2059256	2	-0.19957	0.098064	-2.0351	0.17597	0.83408	Ca2+	CAD_loci	Cas9	intron_variant	0	0	0	Quies	Quies	Quies	Quies	Quies	Quies	TxWk	.
rs173396	3	0.1843	0.12263	1.5029	0.17502	0.83333	Ca2+	CAD_loci	Cas9	intron_variant	0	0	0	Tx	EnhG2	Tx	EnhG1	EnhWk	EnhWk	EnhG1	SWAP70
rs10611244	5	0.038756	0.103198	0.37555	0.6982	0.98533	Ca2+	CAD_loci	Cas9	intron_variant	1	1	1	Tx	Tx	Tx	Tx	Tx	Tx	Tx	.
rs12317176	2	-0.085931	0.458568	-0.18739	0.56149	0.96141	Ca2+	CAD_loci	Cas9	intron_variant	0	0	0	ReprPCWk	ReprPCWk	ReprPCWk	Quies	Quies	Quies	ReprPCWk	.
rs6687726	5	-0.052949	0.263022	-0.20131	0.58798	0.96734	Ca2+	CAD_loci	Cas9	intron_variant	0	0	0	EnhWk	EnhA1	EnhA1	EnhWk	EnhWk	EnhA1	Quies	IL6R
rs2168711	5	0.032908	0.154883	0.21247	0.74267	0.99068	Ca2+	CAD_loci	Cas9	intergenic_variant	0	0	0	Quies	Quies	Quies	Quies	Quies	Quies	Quies	.
rs77420391	2	0.31755	0.19753	1.6076	0.072848	0.75962	Ca2+	CAD_loci	Cas9	intron_variant	0	0	0	TxWk	TxWk	TxWk	EnhA1	TxWk	EnhWk	EnhWk	RPEL1
rs1992443	1	0.24914	0.14511	1.7169	0.28004	0.88889	Ca2+	CAD_loci	Cas9	intergenic_variant	0	0	0	Quies	Quies	Quies	ReprPCWk	ReprPCWk	Quies	Quies	.
rs216200	2	0.06012	0.118049	0.50928	0.68401	0.98533	Ca2+	CAD_loci	Cas9	intron_variant	0	0	0	Tx	Tx	Tx	Tx	Tx	Tx	Tx	.
rs73160504	3	-0.11299	0.222421	-0.508	0.34816	0.90541	Ca2+	CAD_loci	Cas9	intron_variant	0	0	0	Quies	Quies	Quies	Quies	Quies	Quies	ReprPCWk	.
rs12708926	1	0.065248	0.221105	0.2951	0.74503	0.99068	Ca2+	CAD_loci	Cas9	intron_variant	0	0	0	TxWk	TxWk	EnhWk	TxWk	TxWk	TxWk	TxWk	.
rs4888411	2	-0.27118	0.109634	-2.4735	0.07474	0.75962	Ca2+	CAD_loci	Cas9	intron_variant	0	0	0	TxWk	TxWk	TxWk	TxWk	TxWk	TxWk	TxWk	.
rs216212	5	-0.20042	0.0954563	-2.0996	0.034059	0.70248	Ca2+	CAD_loci	Cas9	intron_variant	0	0	0	EnhWk	Quies	Quies	Quies	Quies	Quies	EnhG1	.
rs523288	1	0.26123	0.288984	0.90396	0.26395	0.87768	Ca2+	CAD_loci	Cas9	intergenic_variant	0	0	0	Quies	Quies	Quies	Quies	Quies	Quies	Quies	.
rs8056080	1	-0.25742	0.188545	-1.3653	0.21712	0.85794	Ca2+	CAD_loci	Cas9	intron_variant	0	0	0	TxWk	Quies	Quies	Quies	Quies	ReprPCWk	TxWk	.
rs74233296	2	0.12145	0.129776	0.93584	0.42999	0.93905	Ca2+	CAD_loci	Cas9	intron_variant	0	0	0	Quies	Quies	Quies	Quies	Quies	Quies	Quies	.
rs17678683	2	0.1566	0.135725	1.1538	0.32498	0.89089	Ca2+	CAD_loci	Cas9	upstream_gene_variant	0	0	0	Quies	Quies	Quies	Quies	Quies	Quies	Quies	.
Ess_GECKO_RPL32	1	1.0772	0.90834	1.1859	0.013245	0.57143	Ca2+	essential_genes	Cas9	NA	NA	NA	NA	NA	NA	NA	NA	NA	NA	NA	NA
rs2979862	1	-0.088966	0.0973956	-0.91345	0.66887	0.98533	Ca2+	CAD_loci	Cas9	intron_variant	0	0	0	TssA	TssA	TssFlnk	TssA	TssFlnk	TssFlnk	TssFlnkD	.
rs72664341	5	0.07292	0.0900314	0.80994	0.47209	0.94101	Ca2+	CAD_loci	Cas9	intron_variant	0	0	0	Tx	TxWk	Tx	Tx	TxWk	TxWk	TxWk	.
rs56135049	3	-0.023858	0.102615	-0.2325	0.85005	0.992	Ca2+	CAD_loci	Cas9	intron_variant	0	0	0	TxWk	EnhWk	TxWk	EnhWk	TxWk	EnhWk	TxWk	.
rs35700460	2	0.21344	0.260731	0.81862	0.19726	0.84818	Ca2+	CAD_loci	Cas9	intron_variant	0	0	0	TxWk	TxWk	TxWk	TxWk	TxWk	TxWk	Tx	.
rs7665147	1	-0.066212	0.223531	-0.29621	0.75071	0.99068	Ca2+	CAD_loci	Cas9	intergenic_variant	0	0	0	Quies	Quies	Quies	Quies	Quies	Quies	ReprPCWk	.
rs6060222	3	0.18716	0.132644	1.411	0.16935	0.83295	Ca2+	CAD_loci	Cas9	upstream_gene_variant	0	0	0	Quies	Quies	Quies	Quies	Quies	Quies	TxWk	.
rs6681093	5	0.19081	0.220373	0.86585	0.072848	0.75962	Ca2+	CAD_loci	Cas9	non_coding_transcript_exon_variant	0	0	0	ReprPCWk	Quies	Quies	ReprPCWk	Quies	Quies	TxWk	.
rs322	1	-0.23881	0.158952	-1.5024	0.25071	0.87768	Ca2+	CAD_loci	Cas9	intron_variant	0	0	0	Quies	ReprPCWk	ReprPCWk	ReprPCWk	ReprPCWk	Quies	Quies	.
rs7406247	5	0.021979	0.138068	0.15919	0.82545	0.992	Ca2+	CAD_loci	Cas9	intron_variant	0	0	0	TxWk	TxWk	Quies	Quies	Quies	Quies	TxWk	.
rs403553	1	-0.12597	0.229604	-0.54864	0.54683	0.95616	Ca2+	CAD_loci	Cas9	intron_variant	0	0	0	TxWk	TxWk	TxWk	TxWk	TxWk	TxWk	Tx	.
19:11192876	3	0.2413	0.124761	1.9341	0.083254	0.78327	Ca2+	CAD_loci	Cas9	NA	NA	NA	NA	Quies	Quies	Quies	Quies	Quies	Quies	Quies	.
rs10687766	2	0.079151	0.216325	0.36589	0.59319	0.96791	Ca2+	CAD_loci	Cas9	intron_variant	0	0	0	TxWk	TxWk	TxWk	TxWk	TxWk	TxWk	TxWk	.
rs35942401	2	-0.2763	0.284023	-0.97281	0.071902	0.75962	Ca2+	CAD_loci	Cas9	intron_variant	0	0	0	Quies	Quies	Quies	Quies	Quies	Quies	TxWk	.
rs10565646	1	-0.22386	0.106575	-2.1005	0.2895	0.89089	Ca2+	CAD_loci	Cas9	intergenic_variant	0	0	0	TxWk	Quies	Quies	Quies	Quies	Quies	ReprPCWk	.
rs7188231	1	-0.29125	0.144183	-2.02	0.16509	0.82742	Ca2+	CAD_loci	Cas9	intron_variant	1	1	1	EnhA1	EnhA1	EnhA1	EnhA1	EnhA2	EnhA1	EnhA1	.
rs62233131	1	0.12944	0.147001	0.88054	0.53027	0.95531	Ca2+	CAD_loci	Cas9	intron_variant	0	0	0	TxWk	TxWk	TxWk	TxWk	TxWk	TxWk	TxWk	.
rs17884001	3	-0.14892	0.417178	-0.35697	0.21902	0.8622	Ca2+	CAD_loci	Cas9	3_prime_UTR_variant	0	0	0	Quies	Quies	Quies	Quies	Quies	Quies	Quies	.
rs141091409	2	0.065424	0.123532	0.52961	0.65705	0.98097	Ca2+	CAD_loci	Cas9	intron_variant	0	0	0	Quies	Quies	Quies	Quies	Quies	Quies	Quies	.
rs77119371	2	0.14972	0.105451	1.4198	0.34201	0.89814	Ca2+	CAD_loci	Cas9	upstream_gene_variant	0	0	0	TxWk	TxWk	TxWk	TxWk	TxWk	TxWk	TxWk	.
rs4600522	1	-0.23807	0.124306	-1.9152	0.25591	0.87768	Ca2+	CAD_loci	Cas9	intron_variant	0	0	0	Quies	Quies	Quies	Quies	Quies	Quies	Quies	.
rs62276840	5	0.062127	0.125942	0.4933	0.53595	0.95531	Ca2+	CAD_loci	Cas9	intron_variant	0	0	0	Quies	Quies	Quies	Quies	Quies	Quies	Quies	.
rs7757111	2	0.04999	0.227021	0.2202	0.73037	0.99068	Ca2+	CAD_loci	Cas9	intron_variant	0	0	0	Quies	Quies	Quies	Quies	Quies	Quies	Quies	.
rs11149832	2	0.41576	0.195138	2.1306	0.028382	0.65217	Ca2+	CAD_loci	Cas9	intron_variant	0	0	0	Quies	Quies	Quies	Quies	Quies	Quies	Quies	.
rs34148132	3	-0.12017	0.123264	-0.9749	0.31646	0.89089	Ca2+	CAD_loci	Cas9	intron_variant	0	0	0	Quies	Quies	Quies	Quies	Quies	Quies	ReprPCWk	.
rs8032315	1	0.042879	0.270564	0.15848	0.82923	0.992	Ca2+	CAD_loci	Cas9	intron_variant	0	0	0	TxWk	TxWk	TxWk	TxWk	TxWk	TxWk	TxWk	.
prom_SOD2	5	0.11555	0.12168	0.94962	0.25544	0.87768	Ca2+	known_genes	Cas9	NA	NA	NA	NA	NA	NA	NA	NA	NA	NA	NA	NA
rs6502154	1	0.074646	0.129817	0.57501	0.71003	0.98815	Ca2+	CAD_loci	Cas9	intron_variant	0	0	0	TxWk	TxWk	TxWk	TxWk	Quies	TxWk	TxWk	.
rs10883808	2	-0.022204	0.144079	-0.15411	0.90208	0.992	Ca2+	CAD_loci	Cas9	intron_variant	0	0	0	Quies	Quies	Quies	Quies	Quies	Quies	Quies	.
rs11810571	5	-0.24054	0.167916	-1.4325	0.012772	0.57143	Ca2+	CAD_loci	Cas9	intron_variant	0	0	0	ReprPCWk	ReprPCWk	Quies	ReprPCWk	ReprPCWk	ReprPCWk	TxWk	.
rs2673142	1	-0.281	0.285511	-0.9842	0.1755	0.83371	Ca2+	CAD_loci	Cas9	intergenic_variant	0	0	0	Het	Quies	Quies	Het	Quies	Quies	Het	.
rs4968720	3	-0.065711	0.139092	-0.47243	0.58846	0.96734	Ca2+	CAD_loci	Cas9	downstream_gene_variant	0	0	0	ReprPCWk	Quies	Quies	ReprPCWk	Quies	Quies	TxWk	.
rs11191479	5	-0.058787	0.0973601	-0.60381	0.54352	0.95616	Ca2+	CAD_loci	Cas9	intron_variant	0	0	0	Quies	Quies	Quies	Quies	Quies	Quies	ReprPCWk	.
rs2145558	2	0.019196	0.145182	0.13222	0.87465	0.992	Ca2+	CAD_loci	Cas9	intron_variant	0	0	0	TxWk	Quies	Quies	TxWk	Quies	Quies	TxWk	.
rs2713544	1	0.071825	0.542567	0.13238	0.72469	0.99068	Ca2+	CAD_loci	Cas9	intergenic_variant	0	0	0	Quies	Quies	Quies	Quies	Quies	Quies	Quies	.
rs62059845	2	-0.041387	0.18436	-0.22449	0.79423	0.992	Ca2+	CAD_loci	Cas9	intron_variant	0	0	0	TxWk	TxWk	TxWk	TxWk	TxWk	TxWk	TxWk	.
rs143848080	1	0.19723	0.192363	1.0253	0.37228	0.92697	Ca2+	CAD_loci	Cas9	intron_variant	0	0	0	Tx	TxWk	TxWk	TxWk	TxWk	TxWk	Tx	.
rs2889873	1	-0.062313	0.116597	-0.53443	0.76632	0.992	Ca2+	CAD_loci	Cas9	intron_variant	0	0	0	TxWk	Quies	Quies	TxWk	Quies	Quies	TxWk	.
rs4887823	2	0.16656	0.142847	1.166	0.29849	0.89089	Ca2+	CAD_loci	Cas9	intron_variant	0	0	0	TxWk	TxWk	TxWk	TxWk	TxWk	TxWk	TxWk	.
rs10274187	4	0.034771	0.119115	0.29191	0.75307	0.99068	Ca2+	CAD_loci	Cas9	intron_variant	0	0	0	Quies	TxWk	Quies	TxWk	TxWk	TxWk	TxWk	.
rs10628863	3	0.029769	0.09496	0.31349	0.80653	0.992	Ca2+	CAD_loci	Cas9	intergenic_variant	0	0	0	Quies	Quies	Quies	Quies	Quies	Quies	EnhWk	.
rs4456565	5	0.16419	0.109394	1.5009	0.11873	0.7918	Ca2+	CAD_loci	Cas9	intron_variant	0	0	0	Quies	Quies	Quies	Quies	Quies	Quies	Quies	.
Ess_GECKO_TUBA1C	1	-0.28304	0.16623	-1.7027	0.1736	0.83333	Ca2+	essential_genes	Cas9	NA	NA	NA	NA	NA	NA	NA	NA	NA	NA	NA	NA
rs4766578	3	-0.086045	0.171312	-0.50227	0.47729	0.94101	Ca2+	CAD_loci	Cas9	intron_variant	0	0	0	TxWk	TxWk	TxWk	TxWk	TxWk	TxWk	TxWk	.
rs77943168	1	-0.21846	0.142719	-1.5307	0.30369	0.89089	Ca2+	CAD_loci	Cas9	intron_variant	0	0	0	Quies	Quies	Quies	Quies	Quies	Quies	TxWk	.
rs3796529	5	0.25099	0.130323	1.9259	0.021287	0.58442	Ca2+	CAD_loci	Cas9	missense_variant	0	0	0	Tx	Tx	Tx	Tx	Tx	Tx	Tx	.
rs78202808	2	-0.092205	0.19576	-0.47101	0.53595	0.95531	Ca2+	CAD_loci	Cas9	intron_variant	0	0	0	TxWk	TxWk	TxWk	TxWk	TxWk	TxWk	TxWk	.
rs1549934	1	0.31403	0.187581	1.6741	0.20057	0.8498	Ca2+	CAD_loci	Cas9	intron_variant	0	0	0	Tx	Tx	Tx	Tx	Tx	Tx	Tx	.
rs2035380	2	-0.017633	0.0975816	-0.1807	0.92715	0.992	Ca2+	CAD_loci	Cas9	regulatory_region_variant	0	0	0	Quies	Quies	EnhA1	Quies	EnhWk	Quies	EnhWk	.
Pos_SAM_VWF	5	0.23079	0.124041	1.8606	0.035005	0.70248	Ca2+	known_genes	Cas9	NA	NA	NA	NA	NA	NA	NA	NA	NA	NA	NA	NA
rs35531458	1	-0.090479	0.226418	-0.39961	0.66414	0.98457	Ca2+	CAD_loci	Cas9	intron_variant	0	0	0	TxWk	Quies	TxWk	Quies	Quies	TxWk	EnhG1	DUS4L
rs59632925	3	0.082322	0.112229	0.73352	0.51135	0.95451	Ca2+	CAD_loci	Cas9	intron_variant	0	0	0	TxWk	TxWk	EnhA2	TxWk	TxWk	TxWk	Quies	.
Ess_SAM_RPS17	2	-0.15024	0.562402	-0.26714	0.29659	0.89089	Ca2+	essential_genes	Cas9	NA	NA	NA	NA	NA	NA	NA	NA	NA	NA	NA	NA
rs3916027	2	0.12475	0.298338	0.41815	0.421	0.93841	Ca2+	CAD_loci	Cas9	downstream_gene_variant	0	0	0	Quies	Quies	Quies	Quies	Quies	Quies	Quies	.
rs72627508	5	-0.049177	0.13917	-0.35336	0.61873	0.96909	Ca2+	CAD_loci	Cas9	intron_variant	0	0	0	Tx	Tx	Tx	TxWk	Tx	Tx	Tx	.
rs9926927	5	0.052819	0.0841925	0.62736	0.59934	0.96791	Ca2+	CAD_loci	Cas9	intron_variant	0	0	0	Tx	Tx	Tx	Tx	Tx	Tx	Tx	.
rs112314091	1	-0.27171	0.295617	-0.91913	0.18496	0.84818	Ca2+	CAD_loci	Cas9	intron_variant	0	0	0	Quies	Quies	Quies	Quies	Quies	Quies	ReprPCWk	.
rs76774446	5	0.010777	0.13257	0.081293	0.91675	0.992	Ca2+	CAD_loci	Cas9	intron_variant	0	0	0	ReprPC	ReprPCWk	ReprPC	ReprPCWk	ReprPCWk	ReprPCWk	ReprPCWk	.
rs71380726	1	-0.48778	0.298592	-1.6336	0.039735	0.70248	Ca2+	CAD_loci	Cas9	intron_variant	0	0	0	TxWk	TxWk	EnhA2	EnhA2	TxWk	EnhA2	EnhWk	BCAR1
rs2001846	1	0.60788	0.439505	1.3831	0.051088	0.75524	Ca2+	CAD_loci	Cas9	upstream_gene_variant	0	0	0	EnhWk	EnhA1	EnhWk	EnhA1	EnhWk	EnhA1	EnhA1	.
rs79680647	2	-0.054293	0.155269	-0.34967	0.72233	0.99068	Ca2+	CAD_loci	Cas9	intron_variant	0	0	0	TxWk	Quies	TxWk	Quies	Quies	Quies	Tx	.
rs11191511	2	-0.099176	0.0931492	-1.0647	0.49905	0.9545	Ca2+	CAD_loci	Cas9	intron_variant	0	0	0	Quies	Quies	Quies	Quies	Quies	Quies	ReprPCWk	.
rs11640473	1	0.32463	0.208618	1.5561	0.1878	0.84818	Ca2+	CAD_loci	Cas9	intron_variant	0	0	0	Quies	Quies	Quies	Quies	Quies	Quies	TxWk	.
rs62233072	1	0.042824	0.218903	0.19563	0.83018	0.992	Ca2+	CAD_loci	Cas9	intron_variant	0	0	0	TxWk	TxWk	TxWk	TxWk	TxWk	TxWk	TxWk	.
rs12935787	5	-0.00046598	0.107253	-0.0043447	0.99574	0.99763	Ca2+	CAD_loci	Cas9	intron_variant	0	0	0	Tx	Tx	Tx	TxWk	Tx	Tx	TxWk	.
rs150284594	2	0.31696	0.177947	1.7812	0.073321	0.75962	Ca2+	CAD_loci	Cas9	intron_variant	0	0	0	TxWk	TxWk	TxWk	TxWk	TxWk	EnhA2	EnhWk	.
rs11351939	1	-0.3197	0.258051	-1.2389	0.13434	0.80992	Ca2+	CAD_loci	Cas9	intron_variant	0	0	0	Tx	Tx	TxWk	TxWk	TxWk	TxWk	Tx	.
rs62233112	1	-0.32706	0.175725	-1.8612	0.12819	0.80178	Ca2+	CAD_loci	Cas9	intron_variant	0	0	0	TxWk	TxWk	TxWk	TxWk	TxWk	TxWk	TxWk	.
rs8051407	2	0.056593	0.0807514	0.70083	0.69773	0.98533	Ca2+	CAD_loci	Cas9	intron_variant	0	0	0	TxWk	TxWk	TxWk	TxWk	TxWk	TxWk	Quies	.
rs3762103	2	-0.093565	0.1127	-0.83021	0.53075	0.95531	Ca2+	CAD_loci	Cas9	intron_variant	0	0	0	TxWk	Quies	Quies	Quies	Quies	Quies	TxWk	.
rs1624917	3	0.29041	0.290756	0.99881	0.040681	0.70492	Ca2+	CAD_loci	Cas9	intron_variant	0	0	0	Quies	Quies	Quies	Quies	Quies	Quies	ReprPCWk	.
rs62233130	4	0.17047	0.131475	1.2966	0.12677	0.79762	Ca2+	CAD_loci	Cas9	intron_variant	0	0	0	Tx	Tx	Tx	Tx	Tx	Tx	Tx	.
rs17163358	3	0.090312	0.19127	0.47217	0.47966	0.94101	Ca2+	CAD_loci	Cas9	intron_variant	0	0	0	TxWk	TxWk	TxWk	TxWk	TxWk	TxWk	TxWk	.
rs17282078	5	0.094356	0.117729	0.80147	0.3543	0.91119	Ca2+	CAD_loci	Cas9	3_prime_UTR_variant	0	0	0	Tx	TxWk	TxWk	TxWk	TxWk	TxWk	TxWk	.
rs216190	1	-0.050664	0.214134	-0.2366	0.81173	0.992	Ca2+	CAD_loci	Cas9	intron_variant	0	0	0	TxWk	TxWk	TxWk	TxWk	TxWk	TxWk	Tx	.
rs12230074	2	-0.15612	0.173134	-0.90173	0.27815	0.88855	Ca2+	CAD_loci	Cas9	intron_variant	0	0	0	Quies	Quies	Quies	Quies	Quies	Quies	Quies	.
rs2678207	1	0.27294	0.206507	1.3217	0.24929	0.87768	Ca2+	CAD_loci	Cas9	intron_variant	0	0	0	Tx	Tx	Tx	Tx	Tx	Tx	Tx	.
rs10846744	5	-0.006632	0.106682	-0.062166	0.9456	0.99503	Ca2+	CAD_loci	Cas9	intron_variant	0	0	0	TxWk	EnhA2	EnhA1	EnhWk	EnhA1	EnhA1	Quies	BRI3BP,SCARB1
rs11191582	5	0.2095	0.132027	1.5868	0.052507	0.75962	Ca2+	CAD_loci	Cas9	intron_variant	0	0	0	EnhA1	TssA	TssFlnkU	TssFlnkU	TssA	TssFlnkU	TssFlnkU	.
rs1277930	1	-0.38043	0.170566	-2.2304	0.086566	0.78327	Ca2+	CAD_loci	Cas9	downstream_gene_variant	0	0	0	Tx	TxWk	TxWk	TxWk	TxWk	TxWk	TxWk	.
rs1727923	1	-0.1057	0.24492	-0.43157	0.61637	0.96877	Ca2+	CAD_loci	Cas9	intron_variant	0	0	0	Quies	Quies	Quies	Quies	Quies	Quies	Quies	.
rs35769636	1	0.1242	0.196715	0.63137	0.54163	0.95616	Ca2+	CAD_loci	Cas9	intron_variant	0	0	0	Quies	Quies	Quies	Quies	Quies	Quies	TxWk	.
rs7265317	5	-0.017883	0.0885385	-0.20198	0.86093	0.992	Ca2+	CAD_loci	Cas9	intron_variant	0	0	0	Quies	Quies	Quies	Quies	Quies	Quies	Tx	.
rs17175518	3	-0.19161	0.110324	-1.7368	0.10785	0.78914	Ca2+	CAD_loci	Cas9	intergenic_variant	0	0	0	Quies	Quies	Quies	Quies	Quies	Quies	Quies	.
Ess_GECKO_RPL4	3	0.84659	0.487414	1.7369	0	0	Ca2+	essential_genes	Cas9	NA	NA	NA	NA	NA	NA	NA	NA	NA	NA	NA	NA
rs12443834	3	0.073287	0.103919	0.70523	0.5544	0.96141	Ca2+	CAD_loci	Cas9	intron_variant	0	0	0	TxWk	TxWk	TxWk	TxWk	TxWk	TxWk	TxWk	.
rs3971829	2	0.017385	0.118024	0.1473	0.886	0.992	Ca2+	CAD_loci	Cas9	intron_variant	0	0	0	Quies	Quies	Quies	Quies	Quies	Quies	ReprPCWk	.
rs145329186	2	0.0049476	0.111237	0.044478	0.95222	0.99555	Ca2+	CAD_loci	Cas9	intergenic_variant	0	0	0	Quies	Quies	Quies	Quies	Quies	Quies	Quies	.
rs58880931	1	0.017163	0.172216	0.09966	0.93188	0.992	Ca2+	CAD_loci	Cas9	intergenic_variant	0	0	0	Quies	Quies	Quies	Quies	Quies	Quies	Quies	.
rs62233140	5	-0.018142	0.0949346	-0.1911	0.85904	0.992	Ca2+	CAD_loci	Cas9	intron_variant	0	0	0	Tx	Tx	Tx	Tx	Tx	Tx	Tx	.
rs7958691	2	-0.030983	0.12687	-0.24421	0.8543	0.992	Ca2+	CAD_loci	Cas9	intron_variant	0	0	0	TxWk	Quies	Quies	Quies	Quies	Quies	TxWk	.
rs447429	2	-0.070733	0.0906624	-0.78018	0.63245	0.9724	Ca2+	CAD_loci	Cas9	intron_variant	0	0	0	Quies	Quies	Quies	Quies	Quies	Quies	Quies	.
rs5760350	2	0.18026	0.532196	0.33871	0.26868	0.87768	Ca2+	CAD_loci	Cas9	intron_variant	0	0	0	TxWk	TxWk	TxWk	TxWk	TxWk	TxWk	TxWk	.
rs4790072	1	0.49889	0.377347	1.3221	0.080416	0.78327	Ca2+	CAD_loci	Cas9	intron_variant	0	0	0	TxWk	TxWk	TxWk	TxWk	Quies	TxWk	TxWk	.
rs12602764	1	0.2279	0.183539	1.2417	0.3122	0.89089	Ca2+	CAD_loci	Cas9	intron_variant	0	0	0	TxWk	TxWk	TxWk	Quies	Quies	TxWk	TxWk	.
rs1481880	3	-0.057646	0.0898557	-0.64154	0.63387	0.97242	Ca2+	CAD_loci	Cas9	regulatory_region_variant	0	0	0	Quies	Quies	Quies	Quies	Quies	Quies	ReprPCWk	.
rs1713822	3	0.077531	0.143223	0.54133	0.53737	0.95542	Ca2+	CAD_loci	Cas9	intron_variant	0	0	0	Quies	Quies	Quies	Quies	Quies	Quies	Quies	.
rs7857118	1	-0.13364	0.126541	-1.0561	0.52129	0.95462	Ca2+	CAD_loci	Cas9	downstream_gene_variant	0	0	0	Quies	Quies	Quies	TxWk	Quies	Quies	TxWk	.
rs9905011	1	-0.088542	0.083224	-1.0639	0.6755	0.98533	Ca2+	CAD_loci	Cas9	intron_variant	0	0	0	Quies	Quies	Het	Het	Quies	Het	Quies	.
rs2713557	2	0.034698	0.199609	0.17383	0.79943	0.992	Ca2+	CAD_loci	Cas9	regulatory_region_variant	0	0	0	Quies	Quies	Quies	Quies	Quies	Quies	Het	.
rs61791507	5	0.075785	0.0842121	0.89993	0.45837	0.94101	Ca2+	CAD_loci	Cas9	intron_variant	0	0	0	Quies	Quies	Quies	Quies	Quies	Quies	ReprPCWk	.
rs2681492	1	-0.2024	0.129553	-1.5623	0.34201	0.89814	Ca2+	CAD_loci	Cas9	intron_variant	0	0	0	TxWk	TxWk	TxWk	TxWk	TxWk	TxWk	TxWk	.
rs1713804	3	0.19189	0.168413	1.1394	0.15894	0.82555	Ca2+	CAD_loci	Cas9	intron_variant	0	0	0	Quies	Quies	Quies	Quies	Quies	Quies	ReprPCWk	.
rs93139	1	0.22952	0.11341	2.0238	0.30747	0.89089	Ca2+	CAD_loci	Cas9	intron_variant	0	0	0	Tx	EnhA1	TxWk	TxWk	TxWk	TxWk	EnhG1	.
rs28361287	1	-0.15155	0.431816	-0.35096	0.46689	0.94101	Ca2+	CAD_loci	Cas9	intron_variant	0	0	0	Quies	Quies	Quies	Quies	Quies	Quies	TxWk	.
rs4888407	1	-0.078505	0.156812	-0.50063	0.70672	0.98745	Ca2+	CAD_loci	Cas9	intron_variant	0	0	0	TxWk	TxWk	TxWk	TxWk	TxWk	TxWk	TxWk	.
Ess_GECKO_RPL11	5	-0.031981	0.175162	-0.18258	0.75497	0.9913	Ca2+	essential_genes	Cas9	NA	NA	NA	NA	NA	NA	NA	NA	NA	NA	NA	NA
rs7975918	2	-0.13893	0.10354	-1.3418	0.34201	0.89814	Ca2+	CAD_loci	Cas9	intron_variant	0	0	0	Quies	Quies	Quies	Quies	Quies	Quies	Quies	.
rs59155720	1	-0.076404	0.156162	-0.48926	0.71523	0.98888	Ca2+	CAD_loci	Cas9	intron_variant	0	0	0	TxWk	TxWk	TxWk	Quies	TxWk	TxWk	Tx	.
rs10846579	1	0.034354	0.166468	0.20637	0.85525	0.992	Ca2+	CAD_loci	Cas9	intron_variant	0	0	0	ReprPCWk	ReprPCWk	ReprPCWk	Quies	Quies	Quies	ReprPC	.
rs1521324	1	0.069438	0.113881	0.60974	0.73179	0.99068	Ca2+	CAD_loci	Cas9	intron_variant	0	0	0	Quies	Quies	Quies	Quies	Quies	Quies	ReprPCWk	.
rs34749771	2	0.0047817	0.083147	0.057509	0.9527	0.99555	Ca2+	CAD_loci	Cas9	intron_variant	0	0	0	Tx	Tx	Tx	Tx	Tx	Tx	Tx	.
rs1713855	1	0.0010086	0.16826	0.0059943	0.98534	0.99619	Ca2+	CAD_loci	Cas9	intron_variant	0	0	0	Quies	Quies	Quies	Quies	Quies	Quies	Quies	.
rs78248733	1	0.11194	0.156023	0.71746	0.5894	0.96739	Ca2+	CAD_loci	Cas9	intron_variant	1	1	1	Quies	Quies	Quies	Quies	Quies	Quies	Quies	.
rs17843797	1	-0.43553	0.285893	-1.5234	0.056764	0.75962	Ca2+	CAD_loci	Cas9	intron_variant	0	0	0	TxWk	TxWk	TxWk	TxWk	TxWk	TxWk	TxWk	.
rs4705855	1	0.22682	0.320925	0.70677	0.31599	0.89089	Ca2+	CAD_loci	Cas9	downstream_gene_variant	0	0	0	Quies	Quies	Quies	Quies	Quies	Quies	ReprPCWk	.
rs2713541	3	0.19364	0.192543	1.0057	0.15563	0.81638	Ca2+	CAD_loci	Cas9	intergenic_variant	0	0	0	Quies	Quies	Quies	Quies	Quies	Quies	Het	.
rs11860231	1	0.17924	0.151462	1.1834	0.40303	0.93841	Ca2+	CAD_loci	Cas9	intron_variant	1	1	1	EnhA1	EnhA1	EnhA1	EnhA1	Quies	EnhA2	EnhA1	.
rs4790887	2	0.043746	0.230109	0.19011	0.75686	0.992	Ca2+	CAD_loci	Cas9	intron_variant	0	0	0	TxWk	Quies	Quies	Quies	Quies	Quies	TxWk	.
rs6705839	2	0.15559	0.175263	0.88775	0.32829	0.89089	Ca2+	CAD_loci	Cas9	upstream_gene_variant	0	0	0	Quies	Quies	Quies	Quies	Quies	Quies	ReprPCWk	.
rs2972144	4	-0.022207	0.10659	-0.20834	0.83349	0.992	Ca2+	CAD_loci	Cas9	intergenic_variant	0	0	0	Quies	Quies	Quies	Quies	Quies	Quies	Quies	.
rs143311135	4	0.07203	0.126295	0.57033	0.5052	0.9545	Ca2+	CAD_loci	Cas9	intron_variant	0	0	0	TxWk	TxWk	Quies	EnhA2	Quies	Quies	EnhA1	GGT5
rs56336142	4	0.29656	0.145095	2.0439	0.016083	0.58065	Ca2+	CAD_loci	Cas9	regulatory_region_variant	1	1	1	ReprPCWk	ReprPCWk	ReprPCWk	Quies	Quies	Quies	Quies	.
rs944797	5	-0.18174	0.137985	-1.3171	0.054399	0.75962	Ca2+	CAD_loci	Cas9	intron_variant	0	0	0	TxWk	TxWk	TxWk	TxWk	Quies	TxWk	TxWk	.
rs1470663	2	0.11755	0.457073	0.25718	0.44749	0.94101	Ca2+	CAD_loci	Cas9	intron_variant	0	0	0	Quies	Quies	Quies	Quies	Quies	Quies	Quies	.
rs2285225	1	0.079542	0.140476	0.56623	0.69158	0.98533	Ca2+	CAD_loci	Cas9	intron_variant	0	0	0	TxWk	TxWk	TxWk	TxWk	TxWk	TxWk	TxWk	.
Ess_GECKO_RPL10A	2	0.89055	0.48832	1.8237	0.00094607	0.10526	Ca2+	essential_genes	Cas9	NA	NA	NA	NA	NA	NA	NA	NA	NA	NA	NA	NA
rs144755252	2	0.11879	0.0862485	1.3773	0.44371	0.94101	Ca2+	CAD_loci	Cas9	intron_variant	0	0	0	Tx	TxWk	TxWk	TxWk	TxWk	TxWk	TxWk	.
rs357468	2	-0.10861	0.181887	-0.59713	0.45837	0.94101	Ca2+	CAD_loci	Cas9	intron_variant	0	0	0	Quies	Quies	Quies	Quies	Quies	Quies	Quies	.
rs5874334	2	0.1148	0.146253	0.78494	0.45601	0.94101	Ca2+	CAD_loci	Cas9	3_prime_UTR_variant	0	0	0	Quies	Quies	Quies	Quies	Quies	Quies	TxWk	.
rs72664318	2	0.27461	0.186164	1.4751	0.10549	0.78914	Ca2+	CAD_loci	Cas9	intron_variant	0	0	1	TxWk	TxWk	TxWk	TxWk	TxWk	TxWk	TxWk	.
[truncated: 36,054 more rows]
