# Supplementary material for: Multimodal CRISPR perturbations of GWAS loci associated with coronary artery disease in vascular endothelial cells
Source: PLoS Genet. 2023 Mar 16;19(3):e1010680. doi: 10.1371/journal.pgen.1010680 (PMC10047545; doi:10.1371/journal.pgen.1010680)
Supplement: S6 Table — For each SNP, we characterized the sgRNA with the best overall performance in the CRISPR screens. For each sgRNA, we combined results from 3–4 biological replicates. Within each replicate, we compared the overall distributions of the endothelial cell readouts (between SNP sgRNA and negative control sgRNA) using the Kolmogorov-Smirnov test (Fig 3B). To combine results across replicates and assess significance, we used a simple one-tailed Student’s t-test. MFI, mean fluorescence intensity from the flow cytometer. (XLSX) [file pgen.1010680.s017.xlsx]

## Sheet: S6 Table
Table S6. Validation results for sgRNAs that were highlighted in the pooled CRISPR screens and selected for further characterization. For each SNP, we characterized the sgRNA with the best overall performance in the CRISPR screens. For each sgRNA, we combined results from 3-4 biological replicates. Within each replicate, we compared the overall distributions of the endothelial cell readouts (betw…
SNP	Closest gene	sgRNA	Cas9 variant	Flow cytometry readout	mean MFI	SD MFI	1-tailed t-test P-value (SNP sgRNA vs negative control (safe or scramble sgRNA)
		Safe-001	Cas9	E-selectin	1.03723	0.48341
		Safe-002	Cas9	E-selectin	1.11546	0.401484
rs2074626	DHX38	sgRNA_10966	Cas9	E-selectin	0.717304	0.357552	0.0773975
rs2240243	DHX38	sgRNA_11664	Cas9	E-selectin	0.692027	0.407557	0.0680703
		Safe-001	Cas9	VCAM1	0.730185	0.186815
		Safe-002	Cas9	VCAM1	0.644822	0.221436
rs2074626	DHX38	sgRNA_10966	Cas9	VCAM1	0.246323	0.105203	0.00158028
rs2240243	DHX38	sgRNA_11664	Cas9	VCAM1	0.253914	0.0673465	0.000848503
		Safe-001	Cas9	ROS	1.76427	0.109027
		Safe-002	Cas9	ROS	1.65206	0.258415
rs1078004	MAT2A	sgRNA_02249	Cas9	ROS	2.14787	0.143946	0.00512638
		MS2 Safe-002	CRISPRa	ICAM1	2.10609	0.371013
		MS2 Scr-002	CRISPRa	ICAM1	2.31052	0.94581
rs78260931	CNNM2	MS2 sgRNA_25344	CRISPRa	ICAM1	5.84475	1.90645	0.036556
rs12311848	ZNF664	MS2 sgRNA_06147	CRISPRa	ICAM1	18.1194	3.51835	0.00733698
		MS2 Safe-002	CRISPRa	E-selectin	1.26844	0.460359
		MS2 Scr-002	CRISPRa	E-selectin	1.40044	0.42489
rs12906125	FES	MS2 sgRNA_06939	CRISPRa	E-selectin	3.56536	0.635666	0.00668031
		Safe-001	CRISPRi	ICAM1	0.930436	0.282215
		Safe-002	CRISPRi	ICAM1	0.938509	0.13523
rs1078457	MAP3K11	sgRNA_02274	CRISPRi	ICAM1	1.08024	0.239055	0.297778
rs7182103	ADAMTS7	sgRNA_22747	CRISPRi	ICAM1	0.930436	0.282215	0.97649
