# Supplementary material for: Multimodal CRISPR perturbations of GWAS loci associated with coronary artery disease in vascular endothelial cells
Source: PLoS Genet. 2023 Mar 16;19(3):e1010680. doi: 10.1371/journal.pgen.1010680 (PMC10047545; doi:10.1371/journal.pgen.1010680)
Supplement: S7 Table — Enrichment results represent enrichment of differentially expressed genes of candidate sgRNA against safe harbor controls for the specificed Cas9 variant (Cas9, CRISPRa). ES, enrichment score; NES, enrichment score normalized to mean enrichment of random samples of the same size; nMoreExtreme, a number of times a random gene set had a more extreme enrichment score value; size of the pathway after removing genes not present in the dataset; leadingEdge, vector with indexes of leading edge genes that drive the enrichment. (XLSX) [file pgen.1010680.s018.xlsx]

## Sheet: S7 Table
S7 Table. Gene-set enrichment analysis results from fgsea (https://www.bioconductor.org/packages/release/bioc/html/fgsea.html) for all RNA-seq experiments against the Hallmark gene sets from MigSigDB after 100000 permutations per experiment. Enrichment results represent enrichment of differentially expressed genes of candidate sgRNA against safe harbor controls for the specificed Cas9 variant (Ca…
Experiment	Cas9_variant	Pathway	P-value	Benjamini-HochbergP-value	ES	NES	nMoreExtreme	size	leadingEdge
exp1_sgRNA_06939_FES_FURIN	CRISPRa	HALLMARK_INTERFERON_ALPHA_RESPONSE	1.82702e-05	6.91212e-05	0.78916	2.68312	0	96	HLA-C, IFI30, LGALS3BP, CASP1, PSMB9, TRAFD1, IRF1, SAMD9L, TAP1, B2M, UBE2L6, TXNIP, PSME1, RTP4, ISG20, IFIT3, TRIM26, PSME2, CCRL2, CMPK2, IFI35, CD47, IFI27, TMEM140, CSF1, PARP12, USP18, GBP2, RSAD2, IFIH1, SAMD9, HELZ2, PARP14, TENT5A, IL7, GBP4, PSMB8, DDX60, MOV10, IFITM3, TDRD7, TRIM21, BST2, OASL, STAT2, EPSTI1, IFIT2, UBA7, HERC6, NUB1, CNP, OGFR, TRIM14, TRIM25, SP110, PARP9, ADAR, SL…
exp1_sgRNA_06939_FES_FURIN	CRISPRa	HALLMARK_INTERFERON_GAMMA_RESPONSE	1.74061e-05	6.91212e-05	0.681214	2.54454	0	196	MVP, HLA-B, TAPBP, HLA-A, IFI30, PSMB10, LGALS3BP, FAS, CASP1, ZNFX1, PSMB9, TRAFD1, IL15RA, CASP4, CDKN1A, IRF1, SAMD9L, TAP1, B2M, CD274, UBE2L6, TXNIP, PSME1, RTP4, ISG20, IFIT3, APOL6, TRIM26, PSME2, CMPK2, CASP7, TNFAIP3, RBCK1, IFI35, PTGS2, IFI27, FGL2, PARP12, USP18, RSAD2, DDX58, IFIH1, GCH1, HELZ2, NFKBIA, PTPN1, RIPK1, PARP14, SECTM1, IL18BP, IL7, GBP4, PSMB8, DDX60, PNP, IFITM3, XAF1,…
exp1_sgRNA_06939_FES_FURIN	CRISPRa	HALLMARK_P53_PATHWAY	1.74274e-05	6.91212e-05	0.589553	2.19676	0	192	HBEGF, IFI30, BMP2, FAS, CTSD, CASP1, TRAFD1, CDKN1A, DRAM1, TSC22D1, NDRG1, GM2A, KIF13B, TAP1, OSGIN1, TXNIP, ZMAT3, MXD4, PERP, CDKN2B, AK1, GADD45A, FUCA1, ISCU, RRAD, RPS27L, CDH13, DGKA, TM4SF1, ABHD4, SLC7A11, CD81, ATF3, PHLDA3, BLCAP, MDM2, TM7SF3, CYFIP2, SPHK1, TSPYL2, LIF, CTSF, SDC1, MAPKAPK3, PPP1R15A, S100A10, FOXO3, PLK3, TAX1BP3, CCND3, BAX, BAK1, PTPN14, POLH, VWA5A, AEN, PRMT2,…
exp1_sgRNA_06939_FES_FURIN	CRISPRa	HALLMARK_EPITHELIAL_MESENCHYMAL_TRANSITION	1.74061e-05	6.91212e-05	0.583194	2.17841	0	196	EMP3, ACTA2, DPYSL3, ECM1, LRP1, MYL9, FAS, SERPINE1, FSTL3, BMP1, CD44, TAGLN, IL32, TIMP1, SNAI2, PDLIM4, COL6A2, SPARC, PTHLH, TNFRSF12A, COL5A1, LAMC2, TPM2, MMP2, GPC1, DST, FSTL1, DAB2, ABI3BP, GLIPR1, ITGAV, GADD45A, FUCA1, NT5E, TNFAIP3, SGCB, FERMT2, SLC6A8, CALD1, PVR, COL7A1, ADAM12, SDC1, SDC4, GJA1, FBN1, FLNA, PLOD1, COPA, NTM, LGALS1, CDH2, CD59, ENO2, CALU, PMP22, CCN1, MMP1, EFEM…
exp1_sgRNA_06939_FES_FURIN	CRISPRa	HALLMARK_TNFA_SIGNALING_VIA_NFKB	1.74098e-05	6.91212e-05	0.558975	2.09148	0	199	HBEGF, DUSP1, BMP2, SERPINE1, TUBB2A, CD44, IL15RA, CDKN1A, IRF1, DRAM1, SQSTM1, TSC22D1, RELB, TAP1, RELA, CCND1, FOSL1, NFKB2, TRAF1, CCRL2, GADD45A, TNFAIP3, CFLAR, PLAU, PANX1, PTGS2, ATF3, FOSL2, SLC2A6, CSF1, KLF2, SPHK1, LIF, NFKBIE, DENND5A, SDC4, DDX58, IFIH1, GCH1, PPP1R15A, SLC2A3, NFKBIA, BCL6, KLF6, DUSP5, TRIP10, EHD1, RCAN1, IFIT2, SNN, PDLIM5, CCN1, JAG1, BIRC2, SERPINB2, PTGER4, …
exp1_sgRNA_06939_FES_FURIN	CRISPRa	HALLMARK_APOPTOSIS	1.77516e-05	6.91212e-05	0.574726	2.08676	0	155	TIMP2, BMP2, FAS, CASP1, CD44, CASP4, CDKN1A, IRF1, PPP2R5B, SQSTM1, TIMP1, GPX3, TAP1, RELA, CCND1, TXNIP, BCL2L1, ADD1, TNFRSF12A, CYLD, MMP2, ISG20, PLAT, BCL2L2, IGFBP6, SPTAN1, GSN, GADD45A, CASP7, CFLAR, PMAIP1, LMNA, ATF3, SOD1, NEDD9, BNIP3L, GCH1, HSPB1, EMP1, GPX1, IFITM3, LGALS3, BAX, ANXA1, ENO2, DPYD, CLU, DDIT3, HMOX1, APP, PEA15, IFNGR1, BTG2, CTNNB1, RHOB, BCAP31, CCNA1, ERBB2, BI…
exp1_sgRNA_06939_FES_FURIN	CRISPRa	HALLMARK_MYOGENESIS	1.74557e-05	6.91212e-05	0.561954	2.0857	0	185	HBEGF, ATP6AP1, MYH9, PRNP, TAGLN, CDKN1A, GPX3, COL6A2, SPARC, PPP1R3C, FKBP1B, TPM2, SPTAN1, GSN, MRAS, SYNGR2, AK1, CDH13, SLC6A8, GAA, MEF2D, SPHK1, ADAM12, MEF2A, SIRT2, COX7A1, CHRNB1, CRAT, ACTN2, PDLIM7, EIF4A2, ABLIM1, MAPRE3, PDE4DIP, SSPN, HDAC5, SGCG, MYL2, MYOM2, CLU, CAMK2B, RIT1, CFD, APP, KCNH1, CRYAB, KIFC3, MYO1C, NAV2, ITGB5, FHL1, ITGB1, AGRN, IGFBP3, DTNA, ACTC1, COL15A1, ENO…
exp1_sgRNA_06939_FES_FURIN	CRISPRa	HALLMARK_COMPLEMENT	1.74274e-05	6.91212e-05	0.54769	2.04077	0	192	ERAP2, LRP1, TIMP2, SERPINE1, ATOX1, PRSS3, CTSD, CPQ, CASP1, PSMB9, CASP4, IRF1, CDA, TIMP1, GNAI2, CTSS, CTSB, CTSO, SRC, ZEB1, PLAT, CDH13, CASP7, TNFAIP3, PRKCD, MMP15, LAMP2, FYN, PPP4C, MT3, ACTN2, LGALS3, LGMN, DUSP5, EHD1, ANG, CD59, SIRT6, DPP4, ANXA5, CLU, S100A13, SERPINB2, C9, CASP3, APOBEC3G, PSEN1, FN1, LIPA, STX4, LAP3, CALM3, APOBEC3F, CFB, MAFF, JAK2, WAS, CR2, IRF7, CTSH, CTSL
exp1_sgRNA_06939_FES_FURIN	CRISPRa	HALLMARK_COAGULATION	1.79698e-05	6.91212e-05	0.556942	1.96629	0	125	LRP1, FURIN, SERPINE1, BMP1, CPQ, TIMP1, CRIP2, CTSB, CTSO, SPARC, THBD, DUSP14, CAPN2, MMP2, PLAT, GSN, ISCU, PLAU, MMP15, WDR1, LAMP2, CD9, MSRB2, FYN, SIRT2, FBN1, LGMN, ANXA1, ANG, MMP1, DPP4, CLU, CFD, S100A13, SERPINB2, KLF7, C9, F12, FN1, RAC1, MMP10, CFB, MAFF, MMP11, CTSH
exp1_sgRNA_06939_FES_FURIN	CRISPRa	HALLMARK_APICAL_JUNCTION	1.74283e-05	6.91212e-05	0.523172	1.95053	0	193	RRAS, MYH9, NECTIN2, MYL9, BMP1, DLG1, ITGA3, GNAI2, CD274, RAC2, VCL, SRC, NECTIN4, LAMC2, MMP2, CD276, SDC3, ICAM2, ACTN1, TRAF1, FLNC, ZYX, CAP1, PARVA, MDK, MSN, NF2, FBN1, RHOF, CRAT, ACTN2, ADAM15, NF1, NEXN, CTNNA1, ACTN4, EGFR, TMEM8B, RSU1, LIMA1, TSPAN4, CD99, ADRA1B, MPP5, ARPC2, NEGR1, NLGN2, MYL12B, CDH11, MAPK11, ITGB1, STX4, TAOK2, VASP, B4GALT1, CALB2, AKT3, CERCAM, ACTC1, BAIAP2,…
exp1_sgRNA_06939_FES_FURIN	CRISPRa	HALLMARK_REACTIVE_OXYGEN_SPECIES_PATHWAY	0.000188786	0.000429059	0.628878	1.90129	9	48	FES, PRNP, ATOX1, GPX3, HMOX2, SOD1, SRXN1, TXNRD2, FTL, CAT, G6PD, CDKN2D, TXNRD1, STK25, SBNO2
exp1_sgRNA_06939_FES_FURIN	CRISPRa	HALLMARK_IL2_STAT5_SIGNALING	1.74061e-05	6.91212e-05	0.505962	1.88992	0	196	ECM1, FURIN, BMP2, COL6A1, PRNP, CD44, ANXA4, MAP6, NDRG1, GSTO1, BCL2L1, AHNAK, PLEC, GLIPR2, TRAF1, MYO1E, SYNGR2, ITGAV, NT5E, SYT11, NCS1, CD81, PLPP1, CKAP4, FGL2, CSF1, CYFIP1, FLT3LG, LIF, ALCAM, DENND5A, BMPR2, PLIN2, IL1RL1, IKZF2, P2RX4, SLC2A3, EMP1, WLS, GBP4, KLF6, PNP, IFITM3, CCND3, SERPINB6, IL10RA, GABARAPL1, CAPG, ADAM19, TWSG1, ABCB1, NCOA3, HOPX, FAH, SNX9, HIPK2, RNH1, IFNGR1…
exp1_sgRNA_06939_FES_FURIN	CRISPRa	HALLMARK_PROTEIN_SECRETION	5.48105e-05	0.000152251	0.547812	1.86255	2	96	CD63, PAM, STX12, VPS4B, DST, NAPA, AP2M1, SOD1, SCRN1, LAMP2, RPS6KA3, GNAS, SEC31A, SGMS1, GOSR2, EGFR, STX7, VAMP3, SCAMP3, COPE, MAPK1, RAB22A, SSPN, M6PR, ARFGAP3, SEC22B, CLTC, OCRL, ATP6V1H, COPB1, TPD52, ERGIC3, CAV2, CLTA, TOM1L1, VAMP7, DOP1A, YIPF6, GOLGA4, ARF1, CLN5, SEC24D, SCAMP1, KIF1B, AP2B1, TMED10, GBF1
exp1_sgRNA_06939_FES_FURIN	CRISPRa	HALLMARK_IL6_JAK_STAT3_SIGNALING	0.00038729	0.000806853	0.541005	1.79473	20	82	FAS, CD44, IL15RA, IRF1, TNFRSF12A, IL13RA1, CSF1, CD9, STAM2, PTPN11, PTPN1, IL7, IL10RB, CSF2RB, STAT2, BAK1, HMOX1, PDGFC, IFNGR1, STAT1, JUN, EBI3, MYD88, TNF, IFNGR2, CXCL11, TNFRSF21, IL12RB1, IL17RA, ACVRL1, ITGB3, ITGA4, CD38, GRB2, CSF2
exp1_sgRNA_06939_FES_FURIN	CRISPRa	HALLMARK_HEME_METABOLISM	0.000157046	0.000373919	0.446877	1.66139	8	188	OPTN, P4HA2, LRP10, RIOK3, TRAK2, CAST, PPP2R5B, CTSB, ADD1, MGST3, SLC10A3, PICALM, FN3K, SLC7A11, TMEM9B, YPEL5, SLC6A8, BSG, LAMP2, GDE1, BNIP3L, UROS, ACP5, ANK1, FOXO3, TNS1, NFE2L1, BLVRB, SEC14L1, CCND3, SYNJ1, NEK7, PDZK1IP1, NNT, HTATIP2, ENDOD1, MOSPD1, TNRC6B, BTG2, ATP6V0A1, VEZF1, NCOA4, CAT, SIDT2, IGSF3, HAGH, MXI1, ARL2BP, ADIPOR1, RANBP10, ALAD, FECH, CTNS, TMCC2, EPOR, RNF19A, E…
exp1_sgRNA_06939_FES_FURIN	CRISPRa	HALLMARK_HYPOXIA	0.000121958	0.000320941	0.438825	1.64077	6	198	ANGPTL4, AKAP12, DUSP1, P4HA2, MYH9, SERPINE1, IDS, PAM, CDKN1A, NDRG1, GBE1, ERRFI1, KDELR3, HEXA, PPP1R3C, COL5A1, PRDX5, ISG20, GPC1, SDC3, ANXA2, TNFAIP3, ATF3, FOSL2, GAA, CAVIN1, SDC4, BNIP3L, PLIN2, PPP1R15A, SLC2A3, FOXO3, KLF6, HDLBP, ETS1, EGFR, ENO2, NAGK, CCN1, CAVIN3, NEDD4L, NDST2, DDIT3, HMOX1, NOCT, KLF7, TPD52, DPYSL4, S100A4, HS3ST1, JUN, P4HA1, ERO1A, NDST1, MXI1
exp1_sgRNA_06939_FES_FURIN	CRISPRa	HALLMARK_KRAS_SIGNALING_UP	0.000278853	0.000606201	0.43329	1.61543	15	193	ANGPTL4, HBEGF, PDCD1LG2, AKAP12, ADAM8, BMP2, SCN1B, CTSS, HDAC9, DCBLD2, PLAT, KCNN4, TRAF1, FUCA1, TNFAIP3, PLAU, PTGS2, LIF, PTPRR, PPP1R15A, ANO1, EMP1, PSMB8, BTC, ITGBL1, ETS1, CCSER2, VWA5A, TSPAN7, IL10RA, MTMR10, ABCB1, LAPTM5, SPRY2, BIRC3, CCND2, IL1RL2, TFPI, ERO1A, IGFBP3, GPNMB, GFPT2, MMP10, CFB, TOR1AIP2, LY96, STRN, MMP11, USP12
exp1_sgRNA_06939_FES_FURIN	CRISPRa	HALLMARK_UV_RESPONSE_DN	0.00143054	0.00264915	0.442189	1.58742	79	142	KCNMA1, DUSP1, SERPINE1, ANXA4, SYNE1, MAP1B, DLG1, SNAI2, DDAH1, ATP2B4, DAB2, PIK3CD, ANXA2, PTGFR, TGFBR2, GJA1, FYN, RND3, TOGARAM1, KALRN, IGFBP5, PTPRM, PMP22, PDLIM5, ATXN1, CCN1, PRKCE, MET, NEK7, LAMC1, ATP2C1, ERBB2, ATRX, NOTCH2, TFPI, PLPP3, WDR37
exp1_sgRNA_06939_FES_FURIN	CRISPRa	HALLMARK_INFLAMMATORY_RESPONSE	0.000540635	0.00108127	0.425538	1.58472	30	191	EMP3, HBEGF, TAPBP, SERPINE1, IRAK2, IL15RA, CDKN1A, IRF1, TIMP1, SCN1B, ABI1, RELA, DCBLD2, RTP4, TLR3, CCRL2, CSF1, PVR, SPHK1, LIF, GCH1, P2RX4, NFKBIA, KLF6, BST2, MET, IL10RA, PTGIR, ATP2C1, PTGER4, BTG2, TNFAIP6, MXD1, CD40, ITGA5, TNFRSF9, EBI3, IL2RB, PSEN1, AXL, IFNGR2, CXCL11, HRH1, NMI
exp1_sgRNA_06939_FES_FURIN	CRISPRa	HALLMARK_ALLOGRAFT_REJECTION	0.00112169	0.00215709	0.421873	1.55913	63	179	TAPBP, HLA-A, PSMB10, FAS, TIMP1, CTSS, TAP1, B2M, HDAC9, ABI1, ELF4, TLR3, IL11, HLA-E, CD47, CSF1, LIF, GBP2, TAP2, FLNA, IL7, SRGN, CD79A, ETS1, CCND3, EGFR, DYRK3, RPS19, IKBKB, CAPG, NCF4, IFNGR1, TPD52, CD40, STAT1, HLA-DMA, BCL3, CCND2, IL2RB, DEGS1, TNF, IFNGR2, IFNAR2, HCLS1, IL12RB1, BCAT1, JAK2, WAS, IRF7, FYB1, AKT1, IL18
exp1_sgRNA_06939_FES_FURIN	CRISPRa	HALLMARK_TGF_BETA_SIGNALING	0.0169209	0.0282014	0.502349	1.54357	901	52	FURIN, BMP2, SERPINE1, ACVR1, LTBP2, TGFBR1, BMPR2, SMURF1, PPP1R15A, SPTBN1, HIPK2, CTNNB1, APC, NCOR2, IFNGR2, RAB31, PPM1A, ARID4B
exp1_sgRNA_06939_FES_FURIN	CRISPRa	HALLMARK_HEDGEHOG_SIGNALING	0.0613116	0.0851549	0.499664	1.41459	3204	34	MYH9, CRMP1, CDK6, L1CAM, NF1, PML, CELSR1, NRCAM
exp1_sgRNA_06939_FES_FURIN	CRISPRa	HALLMARK_MITOTIC_SPINDLE	0.0120041	0.0206967	0.370504	1.38532	688	198	MAP3K11, MYH9, SYNPO, SORBS2, DLG1, KIF3C, PREX1, ARL8A, PXN, ABI1, VCL, CLIP1, DST, PALLD, DYNC1H1, SPTAN1, GSN, KLC1, MYO1E, NET1, MYO9B, TRIO, RAB3GAP1, NEDD9, STK38L, ARF6, KIF3B, ARHGAP10, RHOF, FLNA, NF1, ACTN4, BCR, ARHGAP4, PDLIM5, ABR, SPTBN1, CAPZB, ARHGEF7, CEP250, APC, KIF5B, CLIP2, NOTCH2, AKAP13, ARHGEF11, PAFAH1B1, ARHGDIA, ARHGAP5, FGD4, CDC42EP4, TAOK2, EZR, DYNLL2, CTTN, ITSN1, …
exp1_sgRNA_06939_FES_FURIN	CRISPRa	HALLMARK_ANDROGEN_RESPONSE	0.0578068	0.0850101	0.388434	1.32067	3163	96	AKAP12, TSC22D1, NDRG1, KRT19, ABHD2, B2M, CCND1, HSD17B14, PTK2B, CAMKK2, CDK6, ACTN1, ITGAV, HPGD, PLPP1, UAP1, RPS6KA3, CCND3, PDLIM5, RRP12, LIFR, TPD52, NCOA4, MYL12A, SORD, HERC3
exp1_sgRNA_06939_FES_FURIN	CRISPRa	HALLMARK_ANGIOGENESIS	0.128312	0.164502	0.451774	1.2866	6707	35	TIMP1, THBD, FSTL1, ITGAV, LRPAP1, JAG1, APP, CCND2, S100A4, PGLYRP1, TNFRSF21
exp1_sgRNA_06939_FES_FURIN	CRISPRa	HALLMARK_ADIPOGENESIS	0.0431853	0.067477	0.34195	1.27779	2479	197	ANGPTL4, CD151, RIOK3, REEP6, VEGFB, REEP5, GPX3, GBE1, SNCG, ETFB, MGST3, NKIRAS1, ESYT1, GADD45A, SOD1, PHYH, UBC, CAVIN1, AGPAT3, PLIN2, APLP2, CMBL, BCL6, RNF11, CRAT, NDUFB7, ACADS, ALDH2, SSPN, FAH, IDH3G, IFNGR1, RMDN3, LIFR, CAT, PHLDB1, ANGPT1, NMT1, ACOX1, ECHS1, PPM1B, UQCR11, DHRS7, RETSAT
exp1_sgRNA_06939_FES_FURIN	CRISPRa	HALLMARK_UV_RESPONSE_UP	0.0603195	0.0851549	0.351345	1.27335	3393	153	ARRB2, FURIN, BMP2, CYB5R1, TMBIM6, HLA-F, IRF1, SQSTM1, GPX3, TAP1, CDKN2B, RRAD, ALAS1, PRKCD, ATF3, SLC6A8, BSG, ATP6V1F, GCH1, NFKBIA, CCND3, GRINA, CLTB, BAK1, ENO2, PPP1R2, CNP, HMOX1, ABCB1, NPTXR, BTG2, RHOB, STK25, MGAT1, CASP3, SLC25A4, CREG1
exp1_sgRNA_06939_FES_FURIN	CRISPRa	HALLMARK_XENOBIOTIC_METABOLISM	0.0877294	0.118553	0.325296	1.2121	5033	192	PSMB10, FAS, SERPINE1, AOX1, TMBIM6, DDAH2, CDA, SLC12A4, DHRS1, GSTO1, PTGR1, PINK1, COMT, SLC46A3, CYP27A1, ALAS1, ALDH3A1, AKR1C3, CYFIP2, GCKR, GSS, GCH1, PAPSS2, BLVRB, PDLIM5, ALDH2, GABARAPL1, HMOX1, FAH, SPINT2, UPP1, PMM1, SLC22A1, CAT, CYB5A, NMT1, ACOX1, ESR1, DHRS7, RETSAT, CRP, DDC, CFB, ATOH8, ACO2
exp1_sgRNA_06939_FES_FURIN	CRISPRa	HALLMARK_PI3K_AKT_MTOR_SIGNALING	0.134669	0.168336	0.35074	1.20644	7395	104	DUSP3, CDKN1A, SQSTM1, AP2M1, RPS6KA3, PTPN11, ACTR3, RIPK1, AKT1S1, EGFR, STAT2, MAPK1, MAPKAP1, CLTC, DDIT3, RIT1, GSK3B, PLA2G12A, IRAK4, ARHGDIA, RALB, MYD88, RAC1, ARF1, E2F1, EIF4E, AKT1, ARPC3, MKNK2, MAPK9, PIN1, MAP2K3, GRB2, YWHAB, CFL1
exp1_sgRNA_06939_FES_FURIN	CRISPRa	HALLMARK_ESTROGEN_RESPONSE_EARLY	0.118646	0.156113	0.316756	1.18028	6807	192	TMEM164, CD44, KRT15, KRT19, MINDY1, ABHD2, CCND1, DYNLT3, SEC14L2, ZNF185, SYBU, NBL1, MYOF, PMAIP1, AMFR, GJA1, TUBB2B, PAPSS2, CLIC3, INPP5F, BLVRB, MAST4, ABLIM1, SLC1A1, CELSR1, RETREG1, MED13L, ANXA9, PODXL, SLC39A6, ENDOD1, CANT1, RRP12, ELF1, CELSR2, NCOR2, NAV2, ABCA3, TOB1, HR, B4GALT1, AREG, RAB31, MYB, CALB2, SYNGR1, SLC37A1, GREB1, JAK2
exp1_sgRNA_06939_FES_FURIN	CRISPRa	HALLMARK_KRAS_SIGNALING_DN	0.154876	0.188874	0.31328	1.15459	8822	175	SYNPO, RGS11, KRT15, PTGFR, AKR1B10, PDK2, IDUA, MFSD6, RSAD2, CAMK1D, ZNF112, SNN, SPHK2, PDE6B, SERPINB2, BTG2, IFI44L, FGGY, CELSR2, CCNA1, COPZ2, PTPRJ, PLAG1, DTNB, STAG3, MX1, SLC29A3, CCDC106, ACTC1, ZBTB16, ARHGDIG, CPB1, FGFR3, NR4A2, CPEB3, YPEL1, TGFB2, GAMT, CD40LG
exp1_sgRNA_06939_FES_FURIN	CRISPRa	HALLMARK_PEROXISOME	0.275468	0.306075	0.318767	1.09332	15123	102	MVP, VPS4B, PRDX5, GSTK1, ACSL5, SLC35B2, HSD3B7, HMGCL, SOD1, STS, CRAT, ITGB1BP1, ATXN1, ABCB1, ABCD1, ABCB4, CAT, SEMA3C, ACOX1, RETSAT, SLC25A4, TSPO, ACOT8, NUDT19, ACSL1, YWHAH, CEL, ACSL4
exp1_sgRNA_06939_FES_FURIN	CRISPRa	HALLMARK_APICAL_SURFACE	0.338929	0.368401	0.362808	1.07112	17887	42	DCBLD2, ATP6V0A4, HSPB1, MDGA1, TMEM8B, FLOT2, APP, ATP8B1, IL2RB, B4GALT1
exp1_sgRNA_06939_FES_FURIN	CRISPRa	HALLMARK_NOTCH_SIGNALING	0.464576	0.49423	0.355927	0.988742	24150	31	CCND1, JAG1, ST3GAL6, PSENEN, NOTCH2, APH1A, MAML2, WNT5A, DTX4, ARRB1, PRKCA
exp1_sgRNA_06939_FES_FURIN	CRISPRa	HALLMARK_BILE_ACID_METABOLISM	0.544505	0.567193	0.275153	0.955224	30041	111	OPTN, PRDX5, GSTK1, ACSL5, SLC35B2, HSD3B7, CYP27A1, SOD1, PHYH, ATXN1, ABCD1, ABCA2, CAT, NR3C2, ABCA3, SOAT2, RETSAT
exp1_sgRNA_06939_FES_FURIN	CRISPRa	HALLMARK_PANCREAS_BETA_CELLS	0.888314	0.888314	0.259952	0.722131	46178	31	DPP4, PCSK1, AKT3, PAX6, GCK, LMO2, SRP14, SLC2A2, GCG, PCSK2, SRPRB, HNF1A, STXBP1
exp1_sgRNA_06939_FES_FURIN	CRISPRa	HALLMARK_WNT_BETA_CATENIN_SIGNALING	0.630942	0.643819	-0.299143	-0.901858	29941	40	HDAC2, CUL1, SKP2, DVL2, MYC, NKD1, TP53, LEF1, MAML1, KAT2A, NOTCH1, WNT5B, FRAT1, RBPJ
exp1_sgRNA_06939_FES_FURIN	CRISPRa	HALLMARK_ESTROGEN_RESPONSE_LATE	0.219656	0.255414	-0.28354	-1.09411	9359	190	SLC7A5, FDFT1, FKBP4, SLC9A3R1, SCARB1, TFPI2, DHCR7, ADD3, TSTA3, DNAJC12, ELOVL5, CDC6, PPIF, KIF20A, DCXR, SIAH2, CDC20, RPS6KA2, GINS2, SLC16A1, TPBG, CYP26B1, NRIP1, RAPGEFL1, FARP1, NXT1, IGFBP4, TFF3, SLC1A4, ITPK1, PLK4, TST, ASS1, STIL, UGDH, MAPK13, METTL3, MEST
exp1_sgRNA_06939_FES_FURIN	CRISPRa	HALLMARK_FATTY_ACID_METABOLISM	0.226775	0.257699	-0.292094	-1.09792	9917	153	GLUL, ADSL, FH, LDHA, HMGCS1, G0S2, IDI1, METAP1, ERP29, ELOVL5, APEX1, RDH11, HSPH1, FASN, UROD, GAPDHS, ALDH9A1, BCKDHB, SMS, CCDC58, HSD17B7, NSDHL, MCEE, BPHL, NTHL1, ACAT2, ACADM, NBN, ADIPOR2, HSD17B10, UGDH, GPD2, DHCR24, PDHB, HADH
exp1_sgRNA_06939_FES_FURIN	CRISPRa	HALLMARK_GLYCOLYSIS	0.181343	0.215884	-0.288834	-1.11624	7728	192	FKBP4, PAXIP1, ANKZF1, NASP, COG2, PHKA2, ENO1, RPE, CHST1, MERTK, LDHA, PYGL, TSTA3, GOT2, CHST2, GLCE, ALDH7A1, KIF20A, SAP30, ME2, POLR3K, PRPS1, GAPDHS, ALDH9A1, TPBG, GOT1, NSDHL, CLN6, TFF3, STMN1, PDK3, DDIT4, HMMR, STC2, SLC25A13, HK2, IER3, NANP, FAM162A, KIF2A, GCLC, B4GALT4, VLDLR, GNE, PPIA, MIF, SLC37A4, ABCB6, EFNA3, SLC25A10, CTH, HSPA5, AKR1A1
exp1_sgRNA_06939_FES_FURIN	CRISPRa	HALLMARK_OXIDATIVE_PHOSPHORYLATION	0.0462591	0.0700895	-0.320583	-1.24499	1967	200	OXA1L, DLAT, SLC25A5, PHB2, FXN, TIMM10, VDAC3, LRPPRC, LDHB, FH, LDHA, CYCS, IMMT, GOT2, IDH3A, MRPS15, TOMM22, VDAC1, TOMM70, MRPL11, MRPL15, POR, MRPL35, BCKDHA, MRPS12, PRDX3, ATP5MC1, CS, SLC25A3, TIMM13, NDUFS1, ATP5MC3, COX15, SUPV3L1, ACADM, NDUFAB1, SLC25A11, ATP5F1A, NDUFS3, ISCA1, ATP5MC2, HSD17B10, ATP5F1B, HSPA9, TIMM9, AFG3L2, NDUFV2, SDHB, NDUFA7, SLC25A6, PDHB, IDH2, ATP5PB, CYC1,…
exp1_sgRNA_06939_FES_FURIN	CRISPRa	HALLMARK_CHOLESTEROL_HOMEOSTASIS	0.019371	0.0312435	-0.43156	-1.45067	889	72	FDFT1, EBP, SCD, DHCR7, TMEM97, MVK, FADS2, HMGCS1, MVD, IDI1, CYP51A1, SQLE, FASN, HMGCR, LDLR, GLDC, HSD17B7, NSDHL, CBS, ACAT2, SREBF2, PDK3
exp1_sgRNA_06939_FES_FURIN	CRISPRa	HALLMARK_SPERMATOGENESIS	0.0082359	0.014707	-0.400956	-1.45259	366	117	RFC4, VDAC3, PSMG1, CLPB, TOPBP1, PRKAR2A, TSN, DBF4, GAPDHS, RPL39L, TTK, HSPA2, ARL4A, BUB1, EZH2, CCNB2, NCAPH, CDKN3, ACE, CAMK4, NEFH, COIL, KIF2C, IDE, NEK2, GFI1, PHKG2, PIAS2, CCT6B, GMCL1, CDK1, GSG1, DCC, ACRV1, PACRG, IL12RB2, IFT88, MLF1, CFTR, MLLT10, CLVS1, CSNK2A2, SHE, NOS1, JAM3, TLE4
exp1_sgRNA_06939_FES_FURIN	CRISPRa	HALLMARK_DNA_REPAIR	0.000136584	0.00034146	-0.446555	-1.67359	5	149	SSRP1, IMPDH2, POLR1D, RFC4, NUDT21, POLR1C, DUT, PDE4B, NELFCD, ALYREF, RFC3, PCNA, SF3A3, POLD1, NME1, PRIM1, RAD51, FEN1, RFC5, TYMS, DDB1, RPA3, POLA1, TARBP2, ZNRD1, POLD3, RFC2, SRSF6, AAAS, ZNF707, APRT, TAF12, GTF2H3, TAF1C, ZWINT, BRF2, POLR2K, TAF6, CLP1, POLA2, LIG1, ADA, SAC3D1, CSTF3, GTF3C5, ITPA, POLR2I, ERCC4, HPRT1, TAF10, TP53, POLB, RAD52, RPA2
exp1_sgRNA_06939_FES_FURIN	CRISPRa	HALLMARK_UNFOLDED_PROTEIN_RESPONSE	2.22941e-05	6.91212e-05	-0.535488	-1.92378	0	110	NOLC1, DKC1, MTHFD2, SLC7A5, PSAT1, EXOSC2, EIF4EBP1, NOP56, NPM1, ATF4, EIF4A3, CKS1B, XPOT, ASNS, FUS, NHP2, EXOSC5, IGFBP1, HYOU1, DDX10, MTREX, EIF4A1, RPS14, KHSRP, CXXC1, BANF1, EXOSC9, ALDH18A1, EXOSC10, EXOSC4, NFYB, EIF2S1, IMP3, DDIT4, SLC1A4, STC2, GEMIN4, EDEM1, SLC30A5, HSPA9, ZBTB17, EEF2, HSP90B1, NOP14, NFYA, SPCS3, RRP9
exp1_sgRNA_06939_FES_FURIN	CRISPRa	HALLMARK_MTORC1_SIGNALING	2.35012e-05	6.91212e-05	-0.553995	-2.14626	0	196	CCT6A, MTHFD2, SLC7A5, EEF1E1, PSAT1, FADS1, HSPD1, UCHL5, PSPH, MCM4, SLC9A3R1, EBP, SCD, DHCR7, CYB5B, TMEM97, CACYBP, PSMG1, UNG, ENO1, MCM2, HSPE1, SHMT2, ADD3, ASNS, GMPS, FADS2, CDC25A, LDHA, STIP1, INSIG1, PHGDH, TCEA1, HMGCS1, IMMT, ACSL3, IDI1, CYP51A1, SQLE, ELOVL5, DDX39A, RDH11, ABCF2, HSPA4, HMGCR, PNO1, SLC1A5, PSMD14, ATP5MC1, SLC2A1, DHFR, MTHFD2L, TFRC, BUB1, HMBS, POLR3G, GOT1, …
exp1_sgRNA_06939_FES_FURIN	CRISPRa	HALLMARK_MYC_TARGETS_V2	2.1485e-05	6.91212e-05	-0.82913	-2.68208	0	58	NOLC1, PA2G4, HSPD1, GNL3, CBX3, UTP20, MCM4, PRMT3, PES1, NOP56, NPM1, IMP4, WDR74, DCTPP1, TMEM97, TFB2M, UNG, HSPE1, SLC19A1, CDK4, EXOSC5, MRTO4, MCM5, BYSL, NOP2, NOP16, TCOF1, SRM, LAS1L, PUS1, PPAN, MYBBP1A, DDX18, AIMP2, SUPV3L1, NDUFAF4, WDR43, PLK1, HK2, PLK4, RABEPK, GRWD1, RCL1, MYC, MPHOSPH10, TBRG4, PPRC1, NIP7, SLC29A2, RRP9
exp1_sgRNA_06939_FES_FURIN	CRISPRa	HALLMARK_G2M_CHECKPOINT	2.34665e-05	6.91212e-05	-0.725818	-2.80899	0	194	NOLC1, KPNB1, MCM6, DKC1, TMPO, ILF3, SLC7A5, HNRNPD, SMARCC1, MCM3, HNRNPU, UCK2, NSD2, NASP, NCL, RAD21, LIG3, SRSF1, SMC2, HMGB3, XPO1, TRA2B, CKS1B, KPNA2, MCM2, HMGN2, CDC7, ODF2, CDC25A, SLC38A1, CDK4, LMNB1, SYNCRIP, CDC45, MCM5, CUL5, PTTG1, BARD1, CUL1, SQLE, POLE, SRSF2, CUL3, CDC6, RBM14, WRN, DDX39A, SMC1A, SNRPD1, NUP50, SAP30, AMD1, E2F4, DTYMK, CDC20, KIF22, E2F2, SLC7A1, EWSR1, DB…
exp1_sgRNA_06939_FES_FURIN	CRISPRa	HALLMARK_E2F_TARGETS	2.3488e-05	6.91212e-05	-0.790485	-3.06488	0	197	SSRP1, NOLC1, PAICS, CSE1L, MCM6, MTHFD2, TMPO, PA2G4, ILF3, HNRNPD, MCM3, ANP32E, MCM4, POLD2, NUDT21, NASP, MSH2, NOP56, RAN, RAD21, MCM7, SRSF1, RANBP1, RBBP7, XRCC6, DCTPP1, HMGB3, DUT, XPO1, UNG, TRA2B, CKS1B, KPNA2, MCM2, CNOT9, EXOSC8, DSCC1, CDC25A, DEK, CDK4, LMNB1, PHF5A, BRCA1, PRKDC, NAA38, RFC3, PCNA, SNRPB, SYNCRIP, NCAPD2, MCM5, POLD1, ATAD2, PTTG1, BARD1, TRIP13, POLE, SRSF2, NME1…
exp1_sgRNA_06939_FES_FURIN	CRISPRa	HALLMARK_MYC_TARGETS_V1	2.35012e-05	6.91212e-05	-0.824966	-3.19604	0	196	NOLC1, IMPDH2, FBL, CCT2, KPNB1, CCT4, MCM6, PA2G4, HNRNPD, DHX15, PCBP1, SMARCC1, TCP1, TRIM28, HSPD1, GNL3, CBX3, HNRNPU, MCM4, POLD2, RACK1, RFC4, C1QBP, ABCE1, NOP56, HSP90AB1, RAN, NPM1, MCM7, CCT5, HNRNPA1, SRSF1, RANBP1, PHB2, TXNL4A, XRCC6, SF3B3, VDAC3, CCT7, DUT, XPO1, TRA2B, KPNA2, HNRNPR, MCM2, SERBP1, DDX21, XPOT, HNRNPC, LSM2, HSPE1, HDAC2, RPS2, NHP2, DEK, LDHA, CDK4, POLE3, PTGES3…
exp2_sgRNA_06147_ZNF664	CRISPRa	HALLMARK_INTERFERON_ALPHA_RESPONSE	1.84447e-05	6.07615e-05	0.908251	3.09832	0	96	TRAFD1, HLA-C, PSME2, PSMB9, TAP1, TXNIP, IFI30, CASP1, IFI35, CXCL11, IFITM3, TRIM26, ISG20, TRIM5, CNP, IRF2, USP18, SAMD9L, LAP3, PNPT1, TDRD7, TRIM21, GBP4, BST2, BATF2, STAT2, UBE2L6, LY6E, PSME1, IFIT3, IFITM1, CMPK2, TENT5A, GMPR, UBA7, RTP4, NMI, CD47, IFIT2, CMTR1, RSAD2, TMEM140, OASL, IFIH1, LGALS3BP, B2M, SP110, PARP12, GBP2, IL7, SAMD9, TRIM25, IRF9, DHX58, PSMB8, HERC6, ISG15, MOV10…
exp2_sgRNA_06147_ZNF664	CRISPRa	HALLMARK_INTERFERON_GAMMA_RESPONSE	1.76569e-05	6.07615e-05	0.792941	2.97091	0	196	ICAM1, HLA-B, TRAFD1, PSME2, CDKN1A, ZNFX1, PSMB9, TAP1, HLA-A, TXNIP, SECTM1, IFI30, CASP1, IFI35, TAPBP, FGL2, CXCL11, IFITM3, TRIM26, ISG20, RBCK1, IRF2, DDX58, TNFSF10, USP18, SAMD9L, LAP3, PNPT1, TDRD7, MYD88, TRIM21, GBP4, CASP7, BST2, BATF2, STAT2, IL15RA, CD274, UBE2L6, LY6E, PSME1, CASP4, JAK2, IFIT3, CMPK2, IL18BP, RTP4, NMI, APOL6, IFIT2, PSMB10, CMTR1, C1R, RSAD2, OASL, STAT4, IFIH1, …
exp2_sgRNA_06147_ZNF664	CRISPRa	HALLMARK_COMPLEMENT	1.76685e-05	6.07615e-05	0.575824	2.15277	0	192	CLU, GNGT2, PSMB9, ATOX1, LGMN, CASP1, APOBEC3G, IRF2, LAP3, CPQ, CASP7, MAFF, PLAT, CASP4, JAK2, CTSS, C1R, HSPA5, CFH, APOBEC3F, SERPINE1, CTSO, DUSP5, CTSH, CFB, IRF7, CASP10, CTSD, CCL5, ERAP2, TIMP2, C1S, PLSCR1, SERPINB2, GCA, SRC, TNFAIP3, TIMP1, C2, PSEN1, USP15, S100A13, IRF1, ZFPM2, DPP4, SIRT6, WAS, LIPA, PRCP, CD59, GNB4, C3, CTSB, GNAI2, ANG, SPOCK2, VCPIP1
exp2_sgRNA_06147_ZNF664	CRISPRa	HALLMARK_APOPTOSIS	1.79769e-05	6.07615e-05	0.583433	2.12496	0	155	SPTAN1, CLU, CDKN1A, TAP1, TXNIP, BMP2, CASP1, LMNA, BIRC3, IFITM3, ISG20, ENO2, EREG, TNFSF10, CASP7, PLAT, CASP4, IGFBP6, CD14, SQSTM1, DPYD, GSN, CDC25B, ATF3, PMAIP1, TNFRSF12A, CD44, FAS, TIMP2, GPX1, BCAP31, GCH1, CD38, CFLAR, ERBB3, DDIT3, CYLD, SMAD7, CCND2, SAT1, GADD45A, DNAJC3, RNASEL, TIMP1, XIAP, PSEN1, CCND1, IRF1, SOD1, LEF1, CAV1, HMOX1, HSPB1, BCL2L2, ANXA1, IL18, RELA, IFNGR1, T…
exp2_sgRNA_06147_ZNF664	CRISPRa	HALLMARK_TNFA_SIGNALING_VIA_NFKB	1.76429e-05	6.07615e-05	0.565403	2.12176	0	199	ICAM1, NFKBIE, DUSP1, CDKN1A, TAP1, BMP2, BIRC3, CXCL11, TUBB2A, SLC2A3, FOSL1, TSC22D1, DDX58, RELB, B4GALT1, MAFF, IL15RA, SQSTM1, LIF, HBEGF, IFIT2, IFIH1, PPP1R15A, ATF3, KLF9, PTX3, SERPINE1, CD44, CCN1, DUSP5, CLCF1, NFKB2, CCL5, PTGS2, ID2, CXCL10, RIPK2, GCH1, CFLAR, SERPINB2, INHBA, TIPARP, TNFAIP3, BCL3, MXD1, TRAF1, RCAN1, SAT1, NR4A3, GADD45A, CXCL3, DENND5A, PTGER4, PDLIM5, BIRC2, CC…
exp2_sgRNA_06147_ZNF664	CRISPRa	HALLMARK_COAGULATION	1.82033e-05	6.07615e-05	0.595383	2.10884	0	125	CLU, WDR1, PRSS23, LGMN, THBD, ARF4, USP11, CRIP2, BMP1, CPQ, MAFF, PLAT, SPARC, SIRT2, GSN, C1R, CFH, DUSP14, SERPINE1, CTSO, CTSH, CFB, FBN1, THBS1, HTRA1, C1S, SERPINB2, MMP1, TIMP1, C2, S100A13, DPP4, GNG12, C3, PECAM1, CTSB, MMP10, ANG, PROC, ANXA1, ISCU, CD9, PEF1, LAMP2, F10, MMP2, MMP3
exp2_sgRNA_06147_ZNF664	CRISPRa	HALLMARK_IL2_STAT5_SIGNALING	1.76569e-05	6.07615e-05	0.540542	2.02525	0	196	CKAP4, COL6A1, ECM1, WLS, BMP2, FGL2, IFITM3, SLC2A3, PRNP, ALCAM, TNFSF10, PLPP1, IL1RL1, GBP4, P4HA1, MAFF, LIF, CCND3, FLT3LG, PLEC, SYT11, SWAP70, ANXA4, CD44, NDRG1, IKZF2, RABGAP1L, ABCB1, PLIN2, NT5E, CXCL10, PLSCR1, AHR, IL3RA, CCND2, MXD1, TRAF1, GLIPR2, IRF6, CCR4, DENND5A, NCS1, MYO1E, IL2RB, CSF1, SPRY4, PRAF2, TNFRSF1B, RNH1, GABARAPL1, TIAM1, MAP6, IGF1R, SCN9A, HK2, IL18R1, XBP1, F…
exp2_sgRNA_06147_ZNF664	CRISPRa	HALLMARK_EPITHELIAL_MESENCHYMAL_TRANSITION	1.76569e-05	6.07615e-05	0.535372	2.00587	0	196	COL8A2, SERPINH1, EMP3, ECM1, ENO2, BMP1, MGP, COL6A2, TAGLN, MYL9, SPARC, GLIPR1, TNFRSF12A, IGFBP4, PTX3, SERPINE1, CD44, CCN1, FAS, GPC1, FBN1, THBS1, FLNA, ID2, NT5E, HTRA1, PLOD3, INHBA, PVR, SLC6A8, TNFAIP3, DST, ACTA2, MMP1, SAT1, GADD45A, LRRC15, ECM2, TIMP1, IGFBP3, VCAN, FERMT2, PPIB, CAP2, PLOD1, SPOCK1, TPM1, COL16A1, ITGA5, FUCA1, IL32, CD59, CCN2, SNAI2, MSX1, TPM2, SLIT2, COL12A1, …
exp2_sgRNA_06147_ZNF664	CRISPRa	HALLMARK_INFLAMMATORY_RESPONSE	1.76744e-05	6.07615e-05	0.533369	1.99259	0	191	ICAM1, EMP3, CDKN1A, PTGIR, ICAM4, TAPBP, CXCL11, TLR3, SELENOS, SCN1B, EREG, TNFSF10, BST2, IL15RA, LY6E, IFITM1, CD14, LIF, RTP4, NMI, HBEGF, AXL, ABI1, SERPINE1, IRF7, PCDH7, CCL5, IRAK2, IL1R1, CXCL10, RIPK2, GCH1, AHR, INHBA, PVR, MXD1, TIMP1, PTGER4, PSEN1, EIF2AK2, IL2RB, IRF1, ADRM1, CSF1, TNFRSF1B, C3AR1, P2RX7, ITGA5, CX3CL1, ATP2C1, HRH1, IL18R1, GPR183, LAMP3, ADGRE1, CCRL2, IL18, REL…
exp2_sgRNA_06147_ZNF664	CRISPRa	HALLMARK_PROTEIN_SECRETION	1.84447e-05	6.07615e-05	0.581895	1.98502	0	96	CD63, NAPA, SCAMP3, GNAS, ARF1, COPE, COPB1, TMED10, YIPF6, USO1, PAM, SEC31A, SSPN, SEC24D, CLN5, DST, RAB9A, COPB2, DOP1A, ERGIC3, TMX1, CAV2, EGFR, SGMS1, ARFGAP3, ATP6V1H, SOD1, ATP7A, SNX2, SCAMP1, AP2M1, SEC22B, GBF1, BET1, AP3S1, CLTA, ARCN1, VPS45, SH3GL2, STX12, LAMP2, VPS4B, TMED2, LMAN1, OCRL, RER1
exp2_sgRNA_06147_ZNF664	CRISPRa	HALLMARK_IL6_JAK_STAT3_SIGNALING	3.72356e-05	9.30891e-05	0.582297	1.93921	1	82	CXCL11, MYD88, STAT2, IL15RA, CD14, LTBR, TNFRSF12A, STAT1, BAK1, CD44, IL7, FAS, IRF9, IL1R1, CXCL10, CD38, STAM2, IL3RA, STAT3, CXCL3, CSF2RB, IRF1, CSF1, TNFRSF1B, PTPN1, HMOX1, IL18R1, TNFRSF21, IFNGR1, CD9, CXCL9, IL6, TNF, GRB2, A2M, TLR2
exp2_sgRNA_06147_ZNF664	CRISPRa	HALLMARK_MYOGENESIS	1.77007e-05	6.07615e-05	0.520816	1.93877	0	185	ATP6AP1, FHL1, SPTAN1, CLU, VIPR1, CDKN1A, PRNP, COL6A2, MEF2D, RIT1, TAGLN, HBEGF, SPARC, NQO1, SIRT2, GSN, PPP1R3C, FKBP1B, CRYAB, SSPN, ERBB3, GAA, AEBP1, COX7A1, MYLPF, SLC6A8, MEF2A, CACNA1H, IGFBP3, STC2, HDAC5, DAPK2, CAMK2B, MYH9, TPM2, AK1, CKM, EIF4A2, ACTC1, HSPB8, ACHE, IFRD1, FGF2, GNAO1, PSEN2, CHRNB1, ABLIM1, MAPRE3
exp2_sgRNA_06147_ZNF664	CRISPRa	HALLMARK_P53_PATHWAY	1.76685e-05	6.07615e-05	0.516342	1.93039	0	192	TRAFD1, CDKN1A, NUPR1, TAP1, OSGIN1, TXNIP, BMP2, IFI30, CASP1, S100A4, PTPN14, TSC22D1, RRAD, JAG2, MDM2, LIF, SFN, CCND3, HBEGF, ZBTB16, PPP1R15A, ATF3, BAK1, NDRG1, FBXW7, XPC, FAS, UPP1, CTSD, KIF13B, TSPYL2, DDIT3, PRMT2, CCND2, MXD1, SERTAD3, SLC3A2, SAT1, GADD45A, EPHX1, BLCAP, SLC7A11, PLK3, DDIT4, PROCR, ABHD4, CDKN2B, TGFA, PMM1, MXD4, TM4SF1, FUCA1, INHBB, HMOX1, STOM, AK1, PPM1D, ISCU…
exp2_sgRNA_06147_ZNF664	CRISPRa	HALLMARK_ALLOGRAFT_REJECTION	1.77762e-05	6.07615e-05	0.501711	1.85993	0	179	ICAM1, HLA-E, TAP1, HLA-A, TAPBP, TLR3, HDAC9, IL11, EREG, JAK2, LIF, CCND3, CD47, CTSS, PSMB10, STAT4, TAP2, B2M, ABI1, STAT1, GBP2, IL7, FAS, SRGN, IRF7, CCL5, IL12A, FLNA, RIPK2, INHBA, BCL3, CCND2, TIMP1, C2, SOCS5, EGFR, IL2RB, CSF1, WAS, HLA-DMA, INHBB, ETS1, IKBKB, DEGS1, IFNAR2, ACHE, CD7, CD4, IL18, IFNGR1, TGFB2
exp2_sgRNA_06147_ZNF664	CRISPRa	HALLMARK_HYPOXIA	1.76395e-05	6.07615e-05	0.491827	1.84468	0	198	DUSP1, ANGPTL4, CDKN1A, SDC2, ALDOA, S100A4, ISG20, SLC2A3, ENO2, P4HA2, P4HA1, MAFF, TGFB3, NAGK, EDN2, HEXA, CCN5, PPP1R3C, HSPA5, PPP1R15A, ATF3, KDELR3, TMEM45A, SERPINE1, NDRG1, CCN1, GPC1, PAM, PLIN2, NEDD4L, GBE1, GAA, TIPARP, DDIT3, TNFAIP3, IGFBP3, STC2, CHST3, EGFR, DDIT4, ZNF292, NOCT, ATP7A, ANXA2, AMPD3, PGM1, CAV1, HAS1, AKAP12, HMOX1, NR3C1, CCN2, ETS1, MYH9, HK2, CITED2, HS3ST1, S…
exp2_sgRNA_06147_ZNF664	CRISPRa	HALLMARK_KRAS_SIGNALING_UP	0.000265083	0.000576268	0.439782	1.64502	14	193	ANGPTL4, IGF2, PDCD1LG2, BMP2, BIRC3, HDAC9, SCN1B, EREG, PLAT, LIF, HBEGF, CTSS, PPP1R15A, CFH, PSMB8, CFB, GPNMB, PTGS2, RABGAP1L, ABCB1, ID2, CXCL10, BTC, INHBA, TNFAIP3, KCNN4, CROT, CCND2, RELN, TRAF1, PTPRR, IGFBP3, TSPAN7, DNMBP, CCSER2, TNFRSF1B, C3AR1, FUCA1, AKAP12, LAPTM5, MTMR10, ETS1, PECAM1, MMP10
exp2_sgRNA_06147_ZNF664	CRISPRa	HALLMARK_UV_RESPONSE_UP	0.00353973	0.00680717	0.416413	1.51454	196	153	ICAM1, HLA-F, TAP1, CLTB, DLG4, BMP2, ALDOA, ENO2, CNP, RRAD, SQSTM1, CCND3, GRINA, CYB5R1, ATF3, BAK1, TMBIM6, ABCB1, GCH1, SLC6A8, RPN1, ATP6V1F, EPHX1, PPP1R2, CREG1, DGAT1, IRF1, CDKN2B, BSG, CXCL2, TST, SLC25A4, HMOX1, MSX1, ACAA1, FOSB, MAOA, HSPA13, NPTXR, RET, NFKBIA, OLFM1, HSPA2, CDKN1C, ALAS1, IL6, MARK2, CLCN2, STARD3, FGF18, FOS, JUNB, MGAT1, TUBA4A, WIZ
exp2_sgRNA_06147_ZNF664	CRISPRa	HALLMARK_ANGIOGENESIS	0.0328469	0.0529789	0.523935	1.4974	1703	35	S100A4, THBD, JAG2, LRPAP1, SLCO2A1, CCND2, TIMP1, VCAN, JAG1, MSX1, TNFRSF21, CXCL6, COL5A2, PDGFA
exp2_sgRNA_06147_ZNF664	CRISPRa	HALLMARK_XENOBIOTIC_METABOLISM	0.00309198	0.00618396	0.396558	1.48257	174	192	PTGR1, COMT, CYP2J2, CYP27A1, NQO1, PSMB10, ACOX1, ACP2, IGFBP4, SERPINE1, FAS, UPP1, TMBIM6, CFB, CNDP2, IL1R1, ID2, AKR1C3, GCH1, PINK1, CROT, DHRS7, SPINT2, POR, GSS, BLVRB, EPHX1, PDLIM5, CBR1, SERTAD1, CAT, SAR1B, PMM1, GABARAPL1, SLC12A4, TPST1, HMOX1, AKR1C2, ATOH8, DDAH2, MAOA, SLC35B1, ACO2, GSTT2, NMT1, ENPEP, MT2A, PAPSS2, TGFB2, FAH, AOX1, F10, ESR1, GAD1, CYP2E1, ALAS1
exp2_sgRNA_06147_ZNF664	CRISPRa	HALLMARK_ESTROGEN_RESPONSE_EARLY	0.00494717	0.00916143	0.388436	1.4522	279	192	TMEM164, PRSS23, SEC14L2, MED13L, ENDOD1, B4GALT1, JAK2, SFN, KCNK15, CCN5, PMAIP1, IGFBP4, CD44, MAST4, ABCA3, TIPARP, SLC39A6, ZNF185, MINDY1, BLVRB, STC2, NBL1, CCND1, ELF1, ABHD2, TUBB2B, WFS1, TIAM1, AMFR, DYNLT3, INHBB, SLC1A1, IGF1R, MYOF, SYBU, XBP1, FCMR, HSPB8, SIAH2, OLFML3, RET, GREB1, PAPSS2, SCNN1A, SLC1A4, ALDH3B1, TMPRSS3, ABLIM1, ELF3, OLFM1, EGR3
exp2_sgRNA_06147_ZNF664	CRISPRa	HALLMARK_APICAL_JUNCTION	0.0172481	0.0308001	0.363558	1.3599	975	193	ICAM1, RRAS, NECTIN2, ICAM4, ICAM2, BMP1, B4GALT1, CD274, MYL9, CLDN14, ITGA10, FBN1, MSN, RSU1, CDH15, FLNC, MDK, SRC, NECTIN4, TRAF1, SHC1, VCAN, CERCAM, EGFR, GTF2F1, ADAM15, PARVA, COL16A1, CX3CL1, NEXN, PECAM1, MYH9, SLIT2, GNAI2, MAPK11, CDH11, ACTC1, LIMA1, SGCE, ICAM5, CTNNA1, TMEM8B, ACTN1, MMP2, NFASC, VCL, TAOK2, CRB3, NLGN3, LAMA3
exp2_sgRNA_06147_ZNF664	CRISPRa	HALLMARK_HEME_METABOLISM	0.0183183	0.0315832	0.363768	1.3565	1034	188	OPTN, ICAM4, BCAM, P4HA2, LRP10, SIDT2, ENDOD1, CCND3, CAST, RIOK3, PICALM, TMEM9B, BTRC, HEBP1, KAT2B, SLC6A8, ADIPOR1, SLC10A3, NEK7, BLVRB, PDZK1IP1, GDE1, SLC7A11, SNCA, TAL1, USP15, LMO2, NCOA4, CAT, BSG, HAGH, SLC25A38, ABCG2, DCAF11, NR3C1, C3, CTSB, ATP6V0A1, HTATIP2, MGST3, BACH1, SLC22A4, TNRC6B, SELENBP1, SYNJ1, RHCE, CIR1, ERMAP, LAMP2, TRIM10, ARL2BP, BNIP3L, CLIC2
exp2_sgRNA_06147_ZNF664	CRISPRa	HALLMARK_UV_RESPONSE_DN	0.0308261	0.0513769	0.373686	1.3462	1708	142	KALRN, DUSP1, SDC2, CDC42BPA, EFEMP1, PTGFR, ANXA4, SERPINE1, CCN1, SYNE1, MAGI2, ATXN1, DDAH1, SMAD7, TGFBR2, NEK7, PDLIM5, CAP2, PEX14, ANXA2, CAV1, ATP2C1, IGF1R, NR3C1, SNAI2, CITED2, PLPP3, INPP4B, PMP22
exp2_sgRNA_06147_ZNF664	CRISPRa	HALLMARK_BILE_ACID_METABOLISM	0.0586869	0.0838384	0.375208	1.30666	3207	111	SOAT2, OPTN, CYP27A1, ABCD1, ABCA3, ATXN1, CROT, ACSL5, PEX12, NR3C2, ABCA4, CAT, FADS1, SOD1, GSTK1, PEX19, BMP6, LONP2, DIO2, ALDH1A1, PEX16, PEX11G, SLC35B2, PEX7, HSD3B7, GCLM, CYP7A1, ABCA5, MLYCD, DIO1, RETSAT, PEX26, FADS2
exp2_sgRNA_06147_ZNF664	CRISPRa	HALLMARK_ADIPOGENESIS	0.0419283	0.065513	0.342311	1.28321	2376	197	ANGPTL4, CMBL, ALDOA, SNCG, DNAJB9, BCL2L13, RIOK3, REEP5, UBC, SQOR, RMDN3, ACOX1, ESYT1, PLIN2, SSPN, ARAF, GBE1, DHRS7, ADCY6, POR, GADD45A, COX6A1, DGAT1, CAT, PEX14, RAB34, NDUFB7, SOD1, ECHS1, PGM1, TST, DHRS7B, SOWAHC, NKIRAS1, STOM, IDH3G, C3, ANGPT1, MDH2, CD151, BCL6, HSPB8, MGST3, ACO2, NMT1, IFNGR1, SPARCL1, RNF11, FAH, PFKL, UBQLN1, DECR1, LIFR, DLD, CMPK1
exp2_sgRNA_06147_ZNF664	CRISPRa	HALLMARK_ANDROGEN_RESPONSE	0.119485	0.161466	0.359823	1.22747	6477	96	DNAJB9, CDK6, TSC22D1, PTK2B, PLPP1, B4GALT1, CCND3, B2M, NDRG1, NKX3-1, MYL12A, TMEM50A, SEC24D, SAT1, IQGAP2, PDLIM5, CCND1, ABHD2, NCOA4, ADRM1, FADS1, AKAP12, PGM3, SRP19, INPP4B, ARID5B, ADAMTS1
exp2_sgRNA_06147_ZNF664	CRISPRa	HALLMARK_REACTIVE_OXYGEN_SPECIES_PATHWAY	0.177567	0.227649	0.397282	1.20646	9282	48	ATOX1, PRNP, SELENOS, NQO1, TXNRD1, MBP, FTL, CAT, SOD1, IPCEF1, PRDX4, G6PD, FES, CDKN2D, GCLM, JUNB
exp2_sgRNA_06147_ZNF664	CRISPRa	HALLMARK_HEDGEHOG_SIGNALING	0.220941	0.26944	0.41467	1.17836	11457	34	LDB1, CDK6, CRMP1, PML, NRCAM, MYH9, ACHE, RTN1, NRP2, L1CAM, DPYSL2, OPHN1, AMOT
exp2_sgRNA_06147_ZNF664	CRISPRa	HALLMARK_PI3K_AKT_MTOR_SIGNALING	0.198598	0.248248	0.332417	1.14665	10793	104	CDKN1A, RALB, ARF1, MYD88, STAT2, RIT1, SQSTM1, SFN, DDIT3, PIN1, EGFR, TIAM1, HSP90B1, ADCY2, AP2M1, PLCB1, ARHGDIA, IRAK4, PITX2, RIPK1, MAPK10, CAMK4, CALR
exp2_sgRNA_06147_ZNF664	CRISPRa	HALLMARK_GLYCOLYSIS	0.173133	0.227649	0.303921	1.13624	9798	192	ANGPTL4, SDC2, ALDOA, ISG20, ENO2, HS2ST1, RBCK1, P4HA2, P4HA1, B4GALT1, HSPA5, KDELR3, CD44, GPC1, PAM, NT5E, PSMC4, CHPF2, COPB2, CACNA1H, IGFBP3, VCAN, STC2, EGFR, DDIT4, ZNF292, PLOD1, TGFA, GMPPA, SOD1, B4GALT7, SLC35A3, GFPT1, TPST1, HK2, MDH2, CITED2, ANG, PKM, B4GALT4, IDUA, G6PD, ELF3, HOMER1, CHPF, DLD, B3GAT3, AGRN, DPYSL4, GMPPB, PYGB, EXT2, CYB5A, RRAGD
exp2_sgRNA_06147_ZNF664	CRISPRa	HALLMARK_TGF_BETA_SIGNALING	0.319825	0.363437	0.350667	1.08081	16801	52	BMP2, ACVR1, PPP1R15A, SERPINE1, SPTBN1, SMURF1, THBS1, ID2, SMAD7, XIAP, APC, PPM1A, ARID4B, CDKN1C
exp2_sgRNA_06147_ZNF664	CRISPRa	HALLMARK_ESTROGEN_RESPONSE_LATE	0.297659	0.347384	0.284885	1.06368	16837	190	PRSS23, ISG20, GPER1, JAK2, SFN, JAK1, CCN5, IGFBP4, CD44, UNC13B, ABCA3, ID2, MDK, DNAJC1, BLVRB, NBL1, CCND1, NAB2, ABHD2, TST, WFS1, TIAM1, CAV1, AMFR, DYNLT3, MYOF, XBP1, HSPB8, SIAH2, RET, PAPSS2, CD9, SCNN1A, SLC1A4, ALDH3B1, TMPRSS3, ZFP36, OLFM1, EGR3, ST14
exp2_sgRNA_06147_ZNF664	CRISPRa	HALLMARK_KRAS_SIGNALING_DN	0.333078	0.370086	0.283313	1.04723	18681	175	CAMK1D, SYNPO, EDN2, ZBTB16, RSAD2, PTGFR, PTPRJ, SERPINB2, MX1, CPEB3, KLK7, IFI44L, ASB7, COPZ2, SIDT1, SLC38A3, ZNF112, CKM, FGGY, ACTC1, NR4A2, ZC2HC1C, IDUA, TGFB2
exp2_sgRNA_06147_ZNF664	CRISPRa	HALLMARK_FATTY_ACID_METABOLISM	0.423456	0.450485	0.277276	1.00849	23566	153	IL4I1, ALDOA, ENO2, ACOT2, UBE2L6, PSME1, ACOX1, SERINC1, HMGCL, ERP29, EPHX1, ACSL5, CBR1, GSTZ1, ACADVL, OSTC, GABARAPL1, ECHS1, ACOT8, IDH3G, ACAA1, MDH2, MAOA, ALDH1A1, HSD17B10, ACO2
exp2_sgRNA_06147_ZNF664	CRISPRa	HALLMARK_APICAL_SURFACE	0.436148	0.454321	0.33976	1.00636	22738	42	B4GALT1, EPHB4, IL2RB, ATP8B1, CX3CL1, HSPB1, RHCG, TMEM8B, LYPD3, MDGA1, ADAM10, APP
exp2_sgRNA_06147_ZNF664	CRISPRa	HALLMARK_PANCREAS_BETA_CELLS	0.517659	0.528224	0.343252	0.956632	26689	31	SRPRB, LMO2, DPP4, PCSK1, MAFB, SRP14, SPCS1, HNF1A, STXBP1, GCK, VDR
exp2_sgRNA_06147_ZNF664	CRISPRa	HALLMARK_NOTCH_SIGNALING	0.693225	0.693225	0.305189	0.850553	35741	31	DLL1, CCND1, JAG1, PSENEN, MAML2, TCF7L2, PSEN2, FZD7, APH1A
exp2_sgRNA_06147_ZNF664	CRISPRa	HALLMARK_WNT_BETA_CATENIN_SIGNALING	0.387353	0.421036	-0.344032	-1.03881	18590	40	CSNK1E, HDAC2, CUL1, TP53, NCOR2, SKP2, MYC, PTCH1, HEY1, HDAC11
exp2_sgRNA_06147_ZNF664	CRISPRa	HALLMARK_PEROXISOME	0.29875	0.347384	-0.300755	-1.07022	13648	102	SMARCC1, BCL10, FDPS, GNPAT, ELOVL5, IDH2, MSH2, CTPS1, IDE, DHCR24, ALDH9A1, PEX6, ECI2, ISOC1, CNBP, PRDX1, PEX5, RDH11, IDI1, TOP2A, HRAS, CLN6, PABPC1, ACSL1
exp2_sgRNA_06147_ZNF664	CRISPRa	HALLMARK_OXIDATIVE_PHOSPHORYLATION	0.0456111	0.0691077	-0.320998	-1.24732	1972	200	OXA1L, CS, LDHB, SLC25A5, VDAC1, GOT2, LRPPRC, PHB2, HSPA9, VDAC3, MRPS15, IDH2, PMPCA, NDUFS2, TIMM10, TIMM13, FXN, DLAT, BCKDHA, OPA1, ACAA2, SLC25A3, MRPL11, IMMT, HTRA2, SUCLG1, ATP5F1A, ATP5MC2, AFG3L2, TOMM22, GPX4, ATP5MC1, ATP5PB, LDHA, FH, NDUFAB1, AIFM1, UQCRH, PRDX3, RHOT2, HADHA, COX5A, MRPS11, UQCRFS1, ATP5PO, ACAT1, MRPL15, ATP5MG, NDUFS1, NDUFA6, SDHC, FDX1, PDP1, NDUFB6, NDUFS3, M…
exp2_sgRNA_06147_ZNF664	CRISPRa	HALLMARK_CHOLESTEROL_HOMEOSTASIS	0.0955722	0.132739	-0.374895	-1.26069	4467	72	SCD, FDFT1, FDPS, DHCR7, EBP, LDLR, CBS, MVK, SREBF2, FASN, PDK3, TMEM97, ETHE1, PPARG, MVD, NSDHL, ACAT2, PCYT2, CHKA, FABP5, SQLE, HMGCR, IDI1, GUSB, HMGCS1
exp2_sgRNA_06147_ZNF664	CRISPRa	HALLMARK_UNFOLDED_PROTEIN_RESPONSE	0.0484319	0.0712233	-0.362299	-1.30365	2198	110	XPOT, EXOSC2, DKC1, NOP56, EIF4EBP1, KHSRP, NPM1, PSAT1, HSPA9, EIF4A3, NHP2, MTREX, NOLC1, RPS14, MTHFD2, DDX10, CKS1B, ASNS, EXOSC5, ATF4, FUS, EXOSC9, EDEM1, IMP3, NFYA, NFYB, CCL2, PDIA5, NOP14, CXXC1, DCTN1, EEF2, TATDN2
exp2_sgRNA_06147_ZNF664	CRISPRa	HALLMARK_DNA_REPAIR	0.000923548	0.00192406	-0.417587	-1.56554	40	149	SSRP1, PDE4B, POLR1D, IMPDH2, RALA, ADA, NME4, TP53, POLR2J, TARBP2, DDB1, POLR1C, DUT, POLR2E, RFC4, AAAS, FEN1, POLD1, RFC3, POLA1, RFC5, NUDT21, SF3A3, NME1, GPX4, PCNA, UMPS, ALYREF, NELFCD, PRIM1, ZWINT, CSTF3, TAF6, SNAPC4, POLR2H, SRSF6, DDB2, TYMS, TAF9, POM121, GTF3C5, CLP1, NELFB, POLD3, LIG1, RFC2, GSDME, RPA3, APRT, TAF1C, POLR2I, SMAD5, ZNRD1, SDCBP, GTF2H3, EIF1B, ARL6IP1, GTF2A2, E…
exp2_sgRNA_06147_ZNF664	CRISPRa	HALLMARK_MTORC1_SIGNALING	0.000138354	0.000329414	-0.412286	-1.59868	5	196	SCD, CCT6A, HSPD1, BCAT1, GMPS, HSPE1, MCM4, SLC9A3R1, NUP205, DHCR7, ENO1, ACACA, PSPH, EBP, CACYBP, BUB1, LDLR, EEF1E1, VLDLR, ELOVL5, UCHL5, PSAT1, PSMG1, HSPA9, HSPA4, ADD3, ME1, PLK1, CYB5B, CCNG1, DHFR, SHMT2, TFRC, ADIPOR2, MTHFD2, PSMD12, ASNS, CDC25A, ACSL3, UNG, IMMT, ACLY, DHCR24, MCM2, STIP1, GGA2, ETF1, TMEM97, SYTL2, SLC1A5, MAP2K3, EDEM1, GSR, ATP5MC1, CTSC, PRDX1, RPA1, ABCF2, DDX…
exp2_sgRNA_06147_ZNF664	CRISPRa	HALLMARK_SPERMATOGENESIS	0.00019886	0.000451954	-0.482595	-1.752	8	117	NF2, TSN, PRKAR2A, TOPBP1, BUB1, DBF4, STRBP, PSMG1, VDAC3, CCNB2, NEK2, RFC4, TTK, IDE, RPL39L, CSNK2A2, NCAPH, CCNA1, SCG5, JAM3, LPIN1, EZH2, AURKA, SPATA6, KIF2C, MTOR, PIAS2, PCSK4, PHKG2, PGS1, COIL, CLPB, CDKN3, GAPDHS, DMC1, PACRG, CDK1, NPHP1, ARL4A
exp2_sgRNA_06147_ZNF664	CRISPRa	HALLMARK_MITOTIC_SPINDLE	2.30888e-05	6.07615e-05	-0.460271	-1.78646	0	198	ARAP3, CDC27, FARP1, MARCKS, ARHGEF3, SMC3, ECT2, SMC4, PLEKHG2, BUB1, LRPPRC, NUMA1, PXN, LMNB1, CCNB2, DLGAP5, CNTRL, PLK1, SSH2, EPB41, CENPF, FLNB, NEK2, KNTC1, KIF15, NIN, CLIP2, CEP57, SASS6, TUBGCP2, CENPJ, BIN1, SUN2, KIF20B, TTK, ANLN, KIF11, WASF2, KIF22, NDC80, SMC1A, TPX2, ARFGEF1, NUSAP1, CEP192, TUBGCP3, KIF4A, PRC1, TSC1, INCENP, MID1IP1, CKAP5, CENPE, RALBP1, HOOK3, PIF1, SHROOM2,…
exp2_sgRNA_06147_ZNF664	CRISPRa	HALLMARK_MYC_TARGETS_V2	2.11748e-05	6.07615e-05	-0.747016	-2.41878	0	58	UTP20, CBX3, HSPD1, DCTPP1, HSPE1, MCM4, MRTO4, NOP56, PA2G4, TCOF1, WDR74, NPM1, PRMT3, NOP16, PLK1, NOLC1, RABEPK, SLC19A1, RCL1, BYSL, UNG, EXOSC5, IMP4, LAS1L, CDK4, WDR43, TMEM97, TFB2M, GNL3, PUS1, MCM5, MYBBP1A, TBRG4, NIP7, MYC
exp2_sgRNA_06147_ZNF664	CRISPRa	HALLMARK_G2M_CHECKPOINT	2.30468e-05	6.07615e-05	-0.727768	-2.81804	0	194	KPNB1, SMARCC1, HNRNPD, ILF3, LBR, GSPT1, TMPO, HMGB3, NSD2, UCK2, HNRNPU, NCL, SFPQ, NUP50, DKC1, MCM3, CDC27, MCM6, SMC2, KPNA2, PTTG1, NASP, CKS2, XPO1, SYNCRIP, SRSF1, MARCKS, PRPF4B, JPT1, RAD21, CUL1, SMC4, SLC7A1, MAP3K20, BUB1, DBF4, TRA2B, NUMA1, STMN1, TROAP, LMNB1, CCNB2, TOP1, PLK1, HMMR, CENPF, CDC20, NOLC1, NEK2, SRSF2, CUL3, MAD2L1, RBL1, KIF15, DTYMK, ODF2, RBM14, CKS1B, KIF20B, P…
exp2_sgRNA_06147_ZNF664	CRISPRa	HALLMARK_E2F_TARGETS	2.30894e-05	6.07615e-05	-0.756761	-2.93545	0	197	SSRP1, CSE1L, HNRNPD, ILF3, LBR, PAICS, GSPT1, TMPO, RAN, HMGB3, PRKDC, RANBP1, ANP32E, EXOSC8, NCAPD2, DCTPP1, MCM3, MCM6, NUP153, MCM4, KPNA2, IPO7, PTTG1, NASP, NUP205, NOP56, CKS2, XPO1, DEK, RBBP7, SYNCRIP, SRSF1, JPT1, RAD21, TUBB, PA2G4, SMC3, TRIP13, SMC4, XRCC6, TP53, MCM7, TRA2B, DUT, STMN1, CNOT9, LMNB1, CCNB2, POLD2, CIT, DLGAP5, PLK1, SHMT1, NUP107, HMMR, WDR90, CDC20, NOLC1, MSH2, S…
exp2_sgRNA_06147_ZNF664	CRISPRa	HALLMARK_MYC_TARGETS_V1	2.3059e-05	6.07615e-05	-0.813539	-3.15459	0	196	SRPK1, FBL, KPNB1, SMARCC1, HNRNPD, CCT4, GSPT1, RAN, XPOT, PTGES3, HNRNPA2B1, PCBP1, PPM1G, HDGF, CBX3, HNRNPU, HNRNPA3, RANBP1, ABCE1, HSPD1, DHX15, RACK1, HNRNPA1, TCP1, HSPE1, MCM6, HNRNPR, MCM4, KPNA2, IMPDH2, SERBP1, NOP56, XPO1, TARDBP, DEK, LSM2, EIF4H, SYNCRIP, HDAC2, SRSF1, SF3B3, VDAC1, PA2G4, CUL1, HSP90AB1, CCT5, CLNS1A, XRCC6, SET, TRIM28, RPL18, RPS2, NCBP1, GOT2, NPM1, MCM7, CCT7,…
exp3_sgRNA_25344_CNNM2	CRISPRa	HALLMARK_EPITHELIAL_MESENCHYMAL_TRANSITION	1.73316e-05	9.0917e-05	0.66994	2.62229	0	196	FN1, SDC1, TPM2, TAGLN, MYL9, MMP2, SERPINE1, ITGA5, ACTA2, EMP3, HTRA1, ECM1, IL32, SLC6A8, THBS1, CALD1, BGN, TPM1, SPARC, FAS, GPC1, PVR, FSTL3, DAB2, GLIPR1, FUCA1, BMP1, ECM2, ITGB5, FLNA, CCN1, CCN2, NNMT, PLOD3, COL4A1, APLP1, TIMP1, LGALS1, DST, LRP1, COL4A2, RHOB, PLOD1, CD44, COL8A2, COL5A1, GADD45A, ID2, CDH2, CAP2, COL6A2, TNFRSF12A, TNFAIP3, MGP, INHBA, VCAN, CD59, ADAM12, TGM2, PTX3…
exp3_sgRNA_25344_CNNM2	CRISPRa	HALLMARK_P53_PATHWAY	1.73575e-05	9.0917e-05	0.658777	2.57245	0	192	IFI30, SDC1, STEAP3, RRAD, PTPN14, CDKN1A, TSC22D1, CTSD, MXD4, PLK3, AK1, MDM2, FAS, ISCU, FDXR, BLCAP, JAG2, HBEGF, PRMT2, PHLDA3, ZBTB16, BMP2, CTSF, OSGIN1, BTG2, FUCA1, PRKAB1, ZMAT3, NDRG1, ABHD4, CYFIP2, LIF, CDH13, CASP1, ATF3, GM2A, TAX1BP3, XPC, TSPYL2, FOXO3, PLK2, CD81, UPP1, CDKN2B, RPS27L, GADD45A, TRAFD1, ZNF365, TGFA, HRAS, KIF13B, DCXR, RALGDS, EPHX1, RXRA, PPP1R15A, SFN, SPHK1, …
exp3_sgRNA_25344_CNNM2	CRISPRa	HALLMARK_COAGULATION	1.78904e-05	9.0917e-05	0.672808	2.48405	0	125	FN1, CTSB, MMP2, SERPINE1, CPQ, HTRA1, LGMN, CLU, THBS1, CRIP2, SIRT2, WDR1, SPARC, ISCU, PRSS23, GSN, BMP1, PECAM1, CTSO, TIMP1, LRP1, F10, A2M, F8, DUSP14, PROC, SERPINB2, GNG12, ARF4, USP11, MMP15, FBN1, KLF7, MMP11, CSRP1, PEF1, MSRB2, LAMP2, MMP10, PLAU, MMP1, CTSH, RGN, C1S
exp3_sgRNA_25344_CNNM2	CRISPRa	HALLMARK_MYOGENESIS	1.74077e-05	9.0917e-05	0.603767	2.34743	0	185	MEF2D, SPTAN1, TPM2, TAGLN, ATP6AP1, CDKN1A, CLU, SLC6A8, SIRT2, AK1, SYNGR2, SPARC, IGFBP7, CRYAB, HBEGF, GSN, MYH9, HDAC5, FKBP1B, MYLPF, ITGB5, GAA, CDH13, RIT1, CRAT, MRAS, COL4A2, VIPR1, IGF1, PPP1R3C, SSPN, ACHE, NAV2, ABLIM1, COL6A2, PSEN2, EIF4A2, SCHIP1, CAMK2B, COX7A1, ADAM12, MAPK12, SPHK1, ACTC1, GNAO1, CKM, DAPK2, FOXO4
exp3_sgRNA_25344_CNNM2	CRISPRa	HALLMARK_APICAL_JUNCTION	1.73455e-05	9.0917e-05	0.553097	2.16129	0	193	RRAS, ZYX, MYL9, MMP2, EPB41L2, CERCAM, FLNC, VASP, NECTIN4, GAMT, NEXN, NECTIN2, MYH9, EGFR, ITGA10, RSU1, ICAM1, BMP1, SHC1, ACTN1, ADRA1B, PECAM1, DLG1, TRAF1, VCL, ADAM15, CRAT, NEGR1, GNAI2, ICAM2, PCDH1, NLGN2, MAPK11, MDK, TSPAN4, TAOK2, PARVA, THBS3, HRAS, CX3CL1, VCAN, CTNNA1, CLDN11, PARD6G, ACTC1, TMEM8B, FBN1, TGFBI, AMIGO2, SDC3, JUP, CD276, LDLRAP1, ACTB
exp3_sgRNA_25344_CNNM2	CRISPRa	HALLMARK_TNFA_SIGNALING_VIA_NFKB	1.73208e-05	9.0917e-05	0.537518	2.10738	0	199	SERPINE1, CDKN1A, TSC22D1, TUBB2A, DUSP1, RELB, DUSP4, HBEGF, SNN, BMP2, PDLIM5, ICAM1, BTG2, RCAN1, BIRC3, CCND1, SQSTM1, CCN1, LIF, TRAF1, ATF3, NFKB2, ZFP36, NR4A3, PLK2, RHOB, CD44, JAG1, GADD45A, ID2, NR4A2, SLC2A6, PTGS2, TNFAIP3, NFKBIE, SERPINB2, FOSB, BCL6, PNRC1, INHBA, PTGER4, PPP1R15A, KLF9, TRIP10, EHD1, PTX3, CCL2, SPHK1, RELA, NFKBIA, NR4A1, ZC3H12A, CXCL2, MXD1, CSF2, PLAU, CFLAR,…
exp3_sgRNA_25344_CNNM2	CRISPRa	HALLMARK_APOPTOSIS	1.76345e-05	9.0917e-05	0.543396	2.06569	0	155	SPTAN1, MMP2, CDKN1A, CLU, LMNA, BGN, FAS, FDXR, GPX4, NEDD9, HSPB1, IGFBP6, GPX1, BMP2, GSN, BTG2, BIRC3, CCND1, SQSTM1, CASP1, TIMP2, ATF3, FEZ1, PDCD4, TIMP1, SOD1, BMF, BNIP3L, RHOB, BCAP31, CD44, CAV1, TGFB2, BCL2L1, TSPO, GADD45A, LEF1, TNFRSF12A, PSEN2, CCNA1, LGALS3, PPP2R5B, RELA, RETSAT, ADD1, ERBB2, RARA, ENO2, PMAIP1, VDAC2, PEA15, CFLAR, HMOX1
exp3_sgRNA_25344_CNNM2	CRISPRa	HALLMARK_HYPOXIA	1.7316e-05	9.0917e-05	0.500372	1.96082	0	198	SERPINE1, CDKN1A, BGN, ANGPTL4, P4HA2, GPC1, DUSP1, P4HA1, HEXA, CDKN1C, PAM, MYH9, EGFR, PRDX5, NEDD4L, NDRG1, GAA, CCN1, CAVIN1, CCN2, NAGK, GRHPR, PLIN2, ATF3, CXCR4, DPYSL4, ZFP36, GBE1, PFKL, FOXO3, BNIP3L, CHST3, PPP1R3C, CAV1, AKAP12, COL5A1, KDELR3, ALDOA, TNFAIP3, IDS, PNRC1, TGM2, PPP1R15A, CITED2, CA12, HDLBP, ILVBL, KLF7, TGFBI, SDC3, EXT1, ENO2, PGF, SDC4, GALK1, HMOX1, EFNA3, NR3C1,…
exp3_sgRNA_25344_CNNM2	CRISPRa	HALLMARK_PROTEIN_SECRETION	0.000236372	0.000622032	0.505256	1.79333	12	96	SCAMP3, GNAS, ARF1, COPE, PAM, EGFR, CD63, NAPA, DST, SOD1, SSPN, CLTA, AP2M1, STX12, CLN5, AP2B1, YKT6, AP1G1, SGMS1, ERGIC3, SH3GL2, VPS45, ATP6V1H, LAMP2, KRT18, TMED10, STAM, DOP1A, NAPG, SCRN1, USO1, TPD52, SNX2, CAV2, VAMP3, ICA1, ATP6V1B1, ARFGAP3
exp3_sgRNA_25344_CNNM2	CRISPRa	HALLMARK_COMPLEMENT	3.4715e-05	0.000123982	0.441582	1.72433	1	192	FN1, CTSB, SERPINE1, CPQ, CTSD, LGMN, CLU, PDP1, ATOX1, IRF2, CTSO, CDH13, CASP1, TIMP2, TIMP1, LRP1, COL4A2, GNAI2, RHOG, F10, F8, TNFAIP3, SERPINB2, PRCP, WAS, CD59, LGALS3, EHD1, MMP15, SIRT6, ZFPM2, ANXA5, APOBEC3F, CSRP1, MMP12, LAMP2, VCPIP1, CTSH, CASP4, C1S, CPM, GNGT2, DOCK9
exp3_sgRNA_25344_CNNM2	CRISPRa	HALLMARK_IL6_JAK_STAT3_SIGNALING	0.00162971	0.00388026	0.486632	1.68607	88	82	OSMR, FAS, TNFRSF21, IL3RA, PTPN1, PDGFC, CD44, A2M, TNFRSF12A, CSF2RB, ACVRL1, LTBR, CSF2, HMOX1, STAT2, MAP3K8, IL4R, IL12RB1, IL7, CD14, IL17RA, CSF1, ITGA4, BAK1, STAM2, JUN, IL6, IFNGR1, MYD88
exp3_sgRNA_25344_CNNM2	CRISPRa	HALLMARK_HEME_METABOLISM	0.000139118	0.000434745	0.428505	1.66921	7	188	CTSB, OPTN, SLC6A8, P4HA2, LRP10, BSG, RIOK3, DCAF11, BTG2, ADIPOR1, BLVRA, ATP6V0A1, HDGF, HAGH, RBM38, BLVRB, SLC10A3, SEC14L1, FOXO3, BNIP3L, PICALM, YPEL5, ARL2BP, LMO2, TMEM9B, BCAM, CTNS, BTRC, ACP5, PPP2R5B, ANK1, PRDX2, UROD, HBQ1, ADD1, DMTN, RHCE, MGST3, LAMP2, FN3K, KDM7A, KAT2B, BACH1, NR3C1, RAD23A, SIDT2, CAST, SLC25A38, NCOA4, EPOR, GYPC, MBOAT2, SYNJ1, MOSPD1, ICAM4, RNF123, DAAM1…
exp3_sgRNA_25344_CNNM2	CRISPRa	HALLMARK_IL2_STAT5_SIGNALING	0.00010399	0.000346632	0.426205	1.66826	5	196	ECM1, COL6A1, SYNGR2, SWAP70, TNFRSF21, GPX4, P4HA1, SPRY4, CDKN1C, ANXA4, BMP2, IL3RA, NDRG1, LIF, TRAF1, PLIN2, APLP1, PLPP1, MAPKAPK2, CTSZ, RHOB, CD81, WLS, CD44, AHNAK, BCL2L1, IRF6, SYT11, IGF1R, ABCB1, PNP, RNH1, TGM2, NCS1, GABARAPL1, RABGAP1L, IKZF2, ALCAM, MYO1C, MXD1, TIAM1, CSF2, FGL2, IL1RL1, AHCY, SLC29A2
exp3_sgRNA_25344_CNNM2	CRISPRa	HALLMARK_OXIDATIVE_PHOSPHORYLATION	0.000207645	0.00061072	0.41607	1.63219	11	200	ATP6AP1, PDP1, ISCU, GPX4, ATP6V1F, ATP6V0E1, POR, ECHS1, ATP6V1E1, ATP6V0C, ATP6V1G1, NDUFB7, PHYH, NDUFA7, MDH2, ATP6V1D, COX5B, COX4I1, ATP6V0B, SLC25A4, NDUFB2, ACO2, ETFB, COX6A1, CYB5R3, CPT1A, HSD17B10, MPC1, UQCR11, SLC25A20, NDUFA8, ATP5ME, NDUFS7, ATP1B1, ALAS1, UQCR10, NDUFC1, RETSAT, NDUFS8, IDH3B, SURF1, MGST3, POLR2F, ATP6V1H, NDUFB8, VDAC2, NDUFC2, NDUFV1, CYB5A, ATP5F1D, IDH3G, BD…
exp3_sgRNA_25344_CNNM2	CRISPRa	HALLMARK_ADIPOGENESIS	0.000225389	0.000622032	0.415339	1.62643	12	197	ANGPTL4, GPX4, CD151, POR, RIOK3, ECHS1, NDUFB7, PHYH, TST, MDH2, CAVIN1, CMBL, PLIN2, COL4A1, PDCD4, CRAT, ACO2, ESYT1, ETFB, SOD1, GBE1, ACOX1, PFKL, COX6A1, VEGFB, ACADS, SSPN, REEP6, GADD45A, ALDOA, DHRS7, UQCR11, PEX14, RMDN3, REEP5, BCL6, UQCR10, ARAF, MIGA2, UBC, RETSAT, STOM, DGAT1, MGST3, APLP2, SNCG, DNAJB9, ITSN1, PHLDB1, IDH3G, RNF11, DHRS7B, TOB1, PTGER3, APOE, DDT, ANGPT1, ALDH2, MG…
exp3_sgRNA_25344_CNNM2	CRISPRa	HALLMARK_REACTIVE_OXYGEN_SPECIES_PATHWAY	0.00981352	0.0181732	0.509962	1.60521	520	48	GPX4, ATOX1, TXNRD1, TXNRD2, FTL, SELENOS, SOD1, ERCC2, SRXN1, HMOX2, PRDX2, IPCEF1, PRDX1, STK25, OXSR1, G6PD, EGLN2, PRNP, MBP, PFKP, NQO1
exp3_sgRNA_25344_CNNM2	CRISPRa	HALLMARK_INFLAMMATORY_RESPONSE	0.00250148	0.00568517	0.385788	1.50542	143	191	OSMR, SERPINE1, CDKN1A, ITGA5, EMP3, ABI1, PVR, HBEGF, ICAM1, BTG2, IRAK2, LIF, TIMP1, SELENOS, TAPBP, SLC31A2, NLRP3, RHOG, AXL, ADRM1, SCN1B, ADGRE1, INHBA, CX3CL1, PTGER4, CCL2, SPHK1, RELA, NFKBIA, MXD1, SELE, TNFAIP6
exp3_sgRNA_25344_CNNM2	CRISPRa	HALLMARK_KRAS_SIGNALING_UP	0.00310484	0.00674964	0.380668	1.4875	178	193	ACE, HDAC9, ANGPTL4, ADGRA2, PDCD1LG2, HBEGF, PTPRR, BMP2, FUCA1, BIRC3, LIF, PECAM1, ALDH1A3, TRAF1, CXCR4, PLVAP, RELN, AKAP12, ID2, ABCB1, SCN1B, CLEC4A, PTGS2, TNFAIP3, INHBA, PPP1R15A, RABGAP1L, MMP11, JUP, MMP10, CSF2, PLAU, LY96, ITGBL1, GPRC5B, GALNT3, IGF2, MTMR10, MAP7, CCND2, FLT4, TSPAN1, ENG, GYPC, CMKLR1, DOCK2, WNT7A
exp3_sgRNA_25344_CNNM2	CRISPRa	HALLMARK_KRAS_SIGNALING_DN	0.00486805	0.00984569	0.382188	1.47535	277	175	SYNPO, SLC16A7, GAMT, NUDT11, SNN, ZBTB16, PDK2, BTG2, AKR1B10, ABCB11, TGFB2, NR4A2, CCNA1, SERPINB2, RGS11, COPZ2, IDUA, SKIL, ARHGDIG, ACTC1, CKM, SLC25A23, LYPD3, SPHK2, FGFR3, FGGY, CPB1, CELSR2, PTGFR, YPEL1, GPRC5C, ARPP21, KLK7, SLC38A3, SGK1, CCDC106, MAGIX, CD80, ATP6V1B1, SOX10, EGF, SPTBN2, COQ8A, FGF22, HTR1D, SCN10A
exp3_sgRNA_25344_CNNM2	CRISPRa	HALLMARK_XENOBIOTIC_METABOLISM	0.00732486	0.0140863	0.365932	1.42893	421	192	SERPINE1, COMT, FAS, SLC12A4, CYP27A1, PINK1, POR, GSS, PDLIM5, MAOA, CYFIP2, ATOH8, VTN, PAPSS2, BLVRB, ACO2, IGF1, ACOX1, TGFB2, UPP1, F10, ID2, DHRS7, DCXR, EPHX1, ESR1, DHRS1, ALAS1, CYP2E1, GABARAPL1, RETSAT, DDAH2, AOX1, PTGR1, JUP, FMO3, FMO1, ANGPTL3, HMOX1, AHCY, AKR1C3, CYB5A, ENPEP, PTS, APOE, TKFC, DDT, ACP2, NINJ1, ALDH2, TMBIM6
exp3_sgRNA_25344_CNNM2	CRISPRa	HALLMARK_ANGIOGENESIS	0.0551749	0.0733118	0.482554	1.42562	2882	35	TNFRSF21, JAG2, LRPAP1, VTN, TIMP1, JAG1, VCAN, MSX1, POSTN, CCND2, THBD, ITGAV
exp3_sgRNA_25344_CNNM2	CRISPRa	HALLMARK_PI3K_AKT_MTOR_SIGNALING	0.0208413	0.0325645	0.395106	1.41984	1150	104	CDKN1A, ARF1, ACTR3, DUSP3, EGFR, PLA2G12A, PIN1, SQSTM1, RIT1, CXCR4, MAPKAP1, AP2M1, HRAS, ARHGDIA, SFN, AKT1S1, ITPR2, CSNK2B, TIAM1, STAT2, GNGT1, DAPP1, CFL1, DDIT3, ADCY2, AKT1
exp3_sgRNA_25344_CNNM2	CRISPRa	HALLMARK_TGF_BETA_SIGNALING	0.0468243	0.0650338	0.441663	1.41113	2496	52	SERPINE1, THBS1, CDKN1C, BMP2, NOG, ACVR1, APC, ID2, SPTBN1, PPP1R15A, SKIL, SMAD6, LTBP2, CTNNB1, SMURF1, ID3, ENG
exp3_sgRNA_25344_CNNM2	CRISPRa	HALLMARK_UV_RESPONSE_UP	0.0144473	0.0233021	0.369963	1.40448	819	153	RRAD, CYB5R1, SLC6A8, CDKN1C, BSG, ATP6V1F, BMP2, ICAM1, BTG2, MAOA, TST, SQSTM1, CLTB, ATF3, SLC25A4, RHOB, GRINA, CDKN2B, ALDOA, ABCB1, FOSB, YKT6, EPHX1, CREG1, ALAS1, MSX1, UROD, DGAT1, NFKBIA, ENO2, STK25, FMO1, NR4A1, OLFM1, CXCL2, WIZ, HMOX1
exp3_sgRNA_25344_CNNM2	CRISPRa	HALLMARK_ALLOGRAFT_REJECTION	0.0137548	0.0229246	0.358544	1.38872	788	179	HDAC9, FAS, RPS19, ABI1, EGFR, ICAM1, FLNA, SRGN, LIF, TIMP1, TAPBP, NLRP3, ACHE, TGFB2, IL12A, GBP2, WAS, INHBA, HLA-E, IL11, CCL2, INHBB, APBB1, HLA-A, ST8SIA4, HCLS1, DYRK3, CD4, CD40, ICOSLG, CCND2, ELF4, IL4R, IL12RB1, CD79A, IL7, C2, CAPG, BCL3, AKT1, TAP1, TPD52, CCND3, CSF1, PRKCB, ETS1, STAT4, CD80
exp3_sgRNA_25344_CNNM2	CRISPRa	HALLMARK_INTERFERON_GAMMA_RESPONSE	0.0255641	0.0387336	0.339341	1.32826	1474	196	IFI30, CDKN1A, MVP, FAS, IRF2, PTPN1, ICAM1, CASP1, HLA-B, TAPBP, SSPN, UPP1, ZNFX1, TOR1B, TRAFD1, PNP, PTGS2, TNFAIP3, CCL2, CSF2RB, SECTM1, HLA-A, ST8SIA4, NFKBIA, TRIM26, FGL2, TNFAIP6, STAT2, EIF4E3, ARID5B, CASP4, CD40, C1S, TXNIP, IL4R, IL7, CMKLR1, C1R, RTP4
exp3_sgRNA_25344_CNNM2	CRISPRa	HALLMARK_BILE_ACID_METABOLISM	0.0557169	0.0733118	0.361638	1.31214	3087	111	OPTN, BMP6, FDXR, CYP27A1, PRDX5, PHYH, ABCD1, SOAT2, HSD3B7, SOD1, GSTK1, PEX19, PEX16, RXRA, DIO2, RETSAT, ALDH1A1, ABCA4, ATXN1, AR, NR3C2, ABCA2, DIO1
exp3_sgRNA_25344_CNNM2	CRISPRa	HALLMARK_UV_RESPONSE_DN	0.0465983	0.0650338	0.347873	1.30664	2625	142	SERPINE1, DUSP1, ANXA4, DAB2, PDLIM5, ATP2B4, CCN1, DDAH1, PRKCE, DLG1, SYNE1, KCNMA1, FHL2, MAGI2, CAV1, IGF1R, CAP2, PEX14, SCHIP1, RXRA, CITED2, RND3, PMP22, GJA1, ERBB2, KALRN, ATRN, PIK3CD, ATXN1, NR3C1, PTGFR, BDNF, TGFBR2, RUNX1, WDR37, MGLL
exp3_sgRNA_25344_CNNM2	CRISPRa	HALLMARK_GLYCOLYSIS	0.0452683	0.0650338	0.327838	1.28017	2607	192	SDC1, ANGPTL4, P4HA2, GPC1, P4HA1, PAM, EGFR, MDH2, GALE, CXCR4, DPYSL4, PSMC4, SOD1, PLOD1, CD44, CHPF2, COL5A1, GMPPA, KDELR3, ALDOA, PYGB, B4GALT7, TGFA, VCAN, IDUA, XYLT2, CITED2, NDUFV3, HDLBP, TGFBI, SDC3, EXT1, ENO2, GALK1, LHX9, CYB5A, SRD5A3, EFNA3, AGRN, CHPF, ELF3, SLC37A4, G6PD
exp3_sgRNA_25344_CNNM2	CRISPRa	HALLMARK_NOTCH_SIGNALING	0.154555	0.175631	0.43878	1.26159	8013	31	CCND1, ARRB1, MAML2, JAG1, PSENEN, PSEN2, ST3GAL6, WNT5A, FZD7, DLL1, FZD1
exp3_sgRNA_25344_CNNM2	CRISPRa	HALLMARK_PEROXISOME	0.0997643	0.124705	0.349068	1.25073	5502	102	MVP, PRDX5, SEMA3C, SLC25A4, CRABP2, ABCD1, CRAT, HSD3B7, SOD1, ACOX1, ACOT8, GSTK1, HMGCL, TSPO, ABCB1, PEX14, HRAS, ABCB4, FIS1, ECI2, RETSAT, PRDX1, ALDH1A1, CLN8, ATXN1, CEL
exp3_sgRNA_25344_CNNM2	CRISPRa	HALLMARK_FATTY_ACID_METABOLISM	0.0794249	0.101827	0.327922	1.24488	4507	153	GLUL, CBR3, ECHS1, BLVRA, MAOA, MDH2, GRHPR, IL4I1, LGALS1, CRAT, ACO2, ACOX1, ACOT2, ACOT8, ACADS, HMGCL, CPT1A, HSD17B10, REEP6, ALDOA, PTPRG, EPHX1, GSTZ1, GABARAPL1, SERINC1, UROD, ECI2, RETSAT, IDH3B, ALDH1A1, ENO2, HSDL2, FMO1, CEL, IDH3G, PTS, HADHB, INMT, AUH, MGLL, TP53INP2, ACAA1
exp3_sgRNA_25344_CNNM2	CRISPRa	HALLMARK_APICAL_SURFACE	0.152861	0.175631	0.40576	1.24342	8028	42	ATP8B1, HSPB1, SULF2, FLOT2, SCUBE1, CX3CL1, TMEM8B, LYPD3, ATP6V0A4, MDGA1, RHCG, CD160, SLC34A3
exp3_sgRNA_25344_CNNM2	CRISPRa	HALLMARK_ESTROGEN_RESPONSE_EARLY	0.135319	0.161094	0.299033	1.16769	7795	192	MAST4, PRSS23, OLFML3, CCND1, PAPSS2, BLVRB, KRT8, GREB1, FHL2, ZNF185, TUBB2B, AMFR, CD44, MINDY1, DYNLT3, NAV2, ABLIM1, IGF1R, TGM2, SFN, TMEM164, CA12, INHBB, GJA1, ABHD2, RARA, FLNB, PMAIP1, OLFM1, TIAM1, KLK10, TMPRSS3, AREG, FCMR, CELSR2, WFS1, SYNGR1, AR, ELF3, TOB1, CLIC3, KRT18, UGCG, DEPTOR, THSD4, RHOD, KDM4B, MYBL1, RHOBTB3, WWC1, ESRP2, SVIL, SULT2B1, PDLIM3, RAB17, ABCA3, HSPB8
exp3_sgRNA_25344_CNNM2	CRISPRa	HALLMARK_HEDGEHOG_SIGNALING	0.253027	0.273342	0.392072	1.15066	13208	34	CDK6, DPYSL2, MYH9, ACHE, CRMP1, NRP2
exp3_sgRNA_25344_CNNM2	CRISPRa	HALLMARK_WNT_BETA_CATENIN_SIGNALING	0.256941	0.273342	0.376157	1.14172	13482	40	JAG2, HDAC5, JAG1, AXIN1, LEF1, PSEN2, TCF7, HDAC11, NCSTN, CTNNB1, CCND2
exp3_sgRNA_25344_CNNM2	CRISPRa	HALLMARK_ESTROGEN_RESPONSE_LATE	0.371079	0.38654	0.26452	1.03168	21362	190	PRSS23, NAB2, JAK1, UNC13B, TST, CCND1, ATP2B4, GALE, PAPSS2, BLVRB, PDCD4, ETFB, ZFP36, AMFR, CD44, MDK, CAV1, DYNLT3, ID2, CCNA1, DCXR, SFN, CA12, ABHD2, FLNB, OLFM1, FGFR3, TIAM1, KLK10, CHST8, TMPRSS3, AREG, CELSR2, SLC2A8, WFS1, TOB1, CLIC3, PTGER3, GPER1, PLXNB1, COX6C, DNAJC1, IGSF1, HSPA4L, SGK1, PERP, SULT2B1, PDLIM3, ABCA3, HSPB8, PRLR, CPE
exp3_sgRNA_25344_CNNM2	CRISPRa	HALLMARK_INTERFERON_ALPHA_RESPONSE	0.40856	0.416898	0.287336	1.01985	22469	96	IFI30, IRF2, CASP1, TRAFD1, GBP2, GMPR, TRIM26, STAT2, C1S, TXNIP, IL4R, IL7, RTP4, IFI35, CNP, TAP1, CSF1, HLA-C, GBP4, PROCR, TENT5A, CMPK2
exp3_sgRNA_25344_CNNM2	CRISPRa	HALLMARK_PANCREAS_BETA_CELLS	0.693628	0.693628	0.296006	0.851086	35965	31	LMO2, PCSK1, SRP14, VDR, SRPRB, GCG, PAK3, SCGN, PCSK2, FOXO1, G6PC2, PAX6, SLC2A2, IAPP, DPP4, HNF1A, PKLR
exp3_sgRNA_25344_CNNM2	CRISPRa	HALLMARK_SPERMATOGENESIS	0.247051	0.273342	-0.288584	-1.09712	10975	117	RFC4, DBF4, PSMG1, BUB1, TSN, TOPBP1, JAM3, CCNB2, LPIN1, NCAPH, DMC1, RPL39L, EZH2, CSNK2A2, TTK, CDKN3, VDAC3, NEK2, SIRT1, STRBP, ARL4A, KIF2C, IFT88, CDK1, IDE, PCSK4, SPATA6, PARP2, GAPDHS
exp3_sgRNA_25344_CNNM2	CRISPRa	HALLMARK_DNA_REPAIR	0.130932	0.159673	-0.296856	-1.16795	5691	149	SSRP1, NUDT21, RFC5, CDA, RFC4, FEN1, SF3A3, POLA2, GTF2H3, POLR2H, REV3L, HPRT1, PRIM1, RFC3, IMPDH2, DUT, POLD3, POLR1D, UMPS, RPA3, AAAS, RFC2, RPA2, NT5C, PCNA, ZWINT, PDE4B, POLA1, SMAD5, NCBP2, NME1, POLD1, SRSF6, SDCBP, POLR1C, ERCC3, TAF6, TYMS, CSTF3, RAD51, SNAPC4, TAF1C, POLR2D, POLR2K
exp3_sgRNA_25344_CNNM2	CRISPRa	HALLMARK_MITOTIC_SPINDLE	0.00492284	0.00984569	-0.346291	-1.41186	207	198	SMC3, SMC4, BIN1, ECT2, CNTRL, ARHGEF3, SASS6, CEP57, CENPJ, LMNB1, KNTC1, CDC27, KIF15, TUBGCP5, FARP1, BUB1, TUBGCP3, CCDC88A, MID1IP1, SMC1A, FBXO5, NET1, RFC1, ROCK1, PCNT, KIF11, CENPF, CCNB2, CEP192, NUSAP1, MARCKS, SSH2, DLGAP5, PLEKHG2, PRC1, TUBD1, STK38L, NF1, LRPPRC, CD2AP, KIF20B, PIF1, NDC80, PXN, PLK1, KIF22, TOP2A, TTK, YWHAE, DOCK4, INCENP, SHROOM2, ARAP3, NEK2, TSC1, NIN, TPX2, G…
exp3_sgRNA_25344_CNNM2	CRISPRa	HALLMARK_ANDROGEN_RESPONSE	0.0115323	0.0205934	-0.394869	-1.45647	518	96	FADS1, SCD, INSIG1, HMGCS1, IDI1, XRCC6, XRCC5, CENPN, GSR, DHCR24, PA2G4, ACSL3, UBE2I, SLC38A2, DBI, HMGCR, STK39, HOMER2, SMS, ELOVL5, VAPA
exp3_sgRNA_25344_CNNM2	CRISPRa	HALLMARK_CHOLESTEROL_HOMEOSTASIS	0.0128431	0.0221433	-0.426629	-1.50022	589	72	FDFT1, SCD, FADS2, CYP51A1, EBP, HMGCS1, SQLE, DHCR7, SREBF2, IDI1, LDLR, MVK, FDPS, ACAT2, FASN, HSD17B7, TMEM97, NSDHL, HMGCR
exp3_sgRNA_25344_CNNM2	CRISPRa	HALLMARK_UNFOLDED_PROTEIN_RESPONSE	0.000313718	0.000784296	-0.456732	-1.72111	13	110	EXOSC2, MTHFD2, NOP56, DKC1, XPOT, SLC7A5, NOLC1, ATF4, CKS1B, EXOSC9, PSAT1, ERO1A, ASNS, EDEM1, EIF4A3, KHSRP, YWHAZ, NFYB, MTREX, NPM1, EXOSC10, XBP1, NOP14, PDIA5, HSP90B1, NFYA, DDX10, CNOT6, FUS, ALDH18A1, EIF4EBP1, NHP2, PDIA6, HSPA9, EXOSC5, GEMIN4, EIF4A1, SPCS3, BANF1, IMP3, DCP2
exp3_sgRNA_25344_CNNM2	CRISPRa	HALLMARK_MTORC1_SIGNALING	2.36384e-05	9.0917e-05	-0.525954	-2.14175	0	196	FADS1, SCD, UCHL5, MCM4, FADS2, MTHFD2, INSIG1, RDH11, CCT6A, CYP51A1, EBP, HMGCS1, SQLE, DHCR7, CACYBP, IDI1, GMPS, PSPH, HSPD1, NUP205, SLC7A5, HSPE1, VLDLR, HSPA4, TES, LDLR, GSR, PSMD12, DHCR24, PSMG1, ACSL3, LDHA, TCEA1, ADIPOR2, CYB5B, EEF1E1, PSAT1, ERO1A, ACACA, TMEM97, PSME3, ASNS, EDEM1, BUB1, MCM2, ENO1, IDH1, PNO1, SHMT2, ADD3, HPRT1, UNG, HMGCR, HK2, IMMT, DHFR, PSMA4, ELOVL5, PSMD14…
exp3_sgRNA_25344_CNNM2	CRISPRa	HALLMARK_MYC_TARGETS_V2	2.1541e-05	9.0917e-05	-0.714452	-2.41555	0	58	MCM4, CBX3, NOP56, WDR74, UTP20, HSPD1, GNL3, HSPE1, PRMT3, NOLC1, DCTPP1, PA2G4, MRTO4, TMEM97, UNG, HK2, RCL1, TCOF1, NPM1, DDX18, WDR43, RABEPK, PUS1, PLK1, MCM5, NIP7, CDK4, PLK4, LAS1L, SLC19A1, EXOSC5, MPHOSPH10, MYBBP1A, PPRC1, TFB2M, PPAN
exp3_sgRNA_25344_CNNM2	CRISPRa	HALLMARK_G2M_CHECKPOINT	2.36356e-05	9.0917e-05	-0.758802	-3.08584	0	194	TMPO, KPNB1, NSD2, HNRNPU, LBR, NCL, XPO1, NUP50, RAD21, ILF3, SMARCC1, NASP, HIRA, SMC2, DKC1, MCM3, SQLE, SMC4, HNRNPD, MCM6, SYNCRIP, NUP98, GSPT1, SLC7A5, SFPQ, RBL1, NOLC1, MAP3K20, SLC38A1, CKS1B, BARD1, HMGN2, PTTG1, SRSF1, DBF4, LMNB1, UCK2, TRA2B, PRPF4B, HMGB3, CDC7, MAD2L1, TOP1, CDC25B, G3BP1, CDC27, KIF15, POLA2, BUB1, SRSF10, MCM2, SMC1A, CHAF1A, FBXO5, ORC6, KMT5A, CUL1, EWSR1, TRO…
exp3_sgRNA_25344_CNNM2	CRISPRa	HALLMARK_MYC_TARGETS_V1	2.36384e-05	9.0917e-05	-0.760154	-3.09544	0	196	KPNB1, DEK, HNRNPU, MCM4, HNRNPA2B1, XPO1, DHX15, CCT4, HNRNPA3, SMARCC1, FBL, CBX3, SF3B3, NOP56, HNRNPR, USP1, HSP90AB1, CCT2, PPM1G, HNRNPD, MCM6, SYNCRIP, PTGES3, XPOT, RAN, HSPD1, GSPT1, GNL3, RANBP1, HSPE1, RFC4, HDAC2, XRCC6, NOLC1, SET, SRPK1, HNRNPA1, ABCE1, PCBP1, LSM2, HNRNPC, C1QBP, DDX21, SRSF1, SERBP1, TRA2B, PA2G4, MCM7, CLNS1A, MAD2L1, UBA2, LDHA, TARDBP, G3BP1, CCT5, ORC2, HDDC2,…
exp3_sgRNA_25344_CNNM2	CRISPRa	HALLMARK_E2F_TARGETS	2.36273e-05	9.0917e-05	-0.769306	-3.13538	0	197	SSRP1, TMPO, PAICS, DEK, ANP32E, LBR, MCM4, XPO1, SMC3, CSE1L, RBBP7, EXOSC8, LYAR, RAD21, ILF3, MSH2, NUDT21, MTHFD2, NASP, NOP56, NCAPD2, MCM3, USP1, SMC4, HNRNPD, CNOT9, MCM6, SYNCRIP, RAN, NUP205, GSPT1, RANBP1, XRCC6, NOLC1, IPO7, CKS1B, BARD1, DCTPP1, PTTG1, SRSF1, NUP153, BRCA1, LMNB1, NUP107, TRA2B, PA2G4, MCM7, HMGB3, MAD2L1, PNN, CDC25B, CCP110, MELK, POLA2, CBX5, ORC2, DONSON, TRIP13, …
exp4_sgRNA_10966_DHX38	Cas9	HALLMARK_P53_PATHWAY	1.78997e-05	0.000126031	0.51962	2.02473	0	192	CDKN1A, IER3, KIF13B, DDIT4, ZBTB16, GADD45A, TSC22D1, HMOX1, JUN, HSPA4L, AEN, PDGFA, PHLDA3, TXNIP, PPP1R15A, SERTAD3, OSGIN1, ISCU, PPM1D, ABHD4, ZFP36L1, MKNK2, SLC3A2, ATF3, EPHA2, RXRA, IER5, POM121, HBEGF, RAP2B, IRAK1, TRIAP1, CTSD, NDRG1, UPP1, FOXO3, CDK5R1, BAIAP2, MAPKAPK3, PLK3, RGS16, RPS27L, PTPN14, INHBB, DNTTIP2, BTG2, MXD1, HRAS, PRKAB1, ZMAT3, SDC1, BAX, DDB2, SP1, CCND2, DDIT3…
exp4_sgRNA_10966_DHX38	Cas9	HALLMARK_TGF_BETA_SIGNALING	5.61956e-05	0.000255434	0.613621	1.97383	2	52	KLF10, NOG, JUNB, SKIL, TGIF1, SMAD7, PPP1R15A, XIAP, ID2, ACVR1, ID1, APC, SKI, SMURF1, SMAD6, SERPINE1, NCOR2, ID3, ARID4B, PPM1A, SMURF2, BMPR2, FKBP1A, CTNNB1, UBE2D3, PMEPA1
exp4_sgRNA_10966_DHX38	Cas9	HALLMARK_TNFA_SIGNALING_VIA_NFKB	1.78555e-05	0.000126031	0.495999	1.9406	0	199	HES1, CDKN1A, IER3, DUSP4, KLF10, IER2, CEBPB, FOSL1, MAFF, CLCF1, DUSP1, YRDC, ZFP36, PHLDA1, GADD45B, GADD45A, TSC22D1, JUN, JUNB, TGIF1, SOCS3, NR4A1, IRS2, PPP1R15A, EFNA1, GEM, VEGFA, ATF3, KDM6B, IRF1, NFKBIA, BHLHE40, SGK1, FOSL2, NFKBIE, IER5, CSF2, FOSB, EDN1, SQSTM1, MCL1, HBEGF, SPSB1, RHOB, SLC2A3, ID2, NR4A2, SIK1, PFKFB3, BIRC3, EGR1, MYC, KLF6, ZBTB10, SERPINE1, BTG2, MXD1, REL, TR…
exp4_sgRNA_10966_DHX38	Cas9	HALLMARK_HYPOXIA	1.78856e-05	0.000126031	0.445809	1.74288	0	198	CDKN1A, IER3, CHST3, MAFF, DUSP1, DDIT4, ANGPTL4, ZFP36, PGF, CXCR4, HMOX1, JUN, JMJD6, ENO2, IRS2, PPP1R15A, EFNA1, NOCT, EDN2, GPC1, CCN2, VEGFA, ATF3, BHLHE40, HOXB9, FOSL2, HK1, PLIN2, SLC2A3, KLF7, RBPJ, PFKFB3, MXI1, VHL, IDS, PDGFB, ANKZF1, NR3C1, GBE1, NDRG1, RRAGD, FOXO3, P4HA2, KLF6, SERPINE1, KDM3A, KLHL24, DPYSL4, RORA, DDIT3
exp4_sgRNA_10966_DHX38	Cas9	HALLMARK_UV_RESPONSE_UP	3.62201e-05	0.0001811	0.446649	1.69388	1	153	TMBIM6, TFRC, FKBP4, TGFBRAP1, ATP6V1C1, HMOX1, JUNB, NR4A1, CEBPG, ENO2, ATP6V1F, CHKA, YKT6, ATF3, IRF1, NFKBIA, STIP1, FOSB, CDC34, SQSTM1, CYP1A1, RHOB, PPP1R2, AGO2, CLTB, PRPF3, UROD, SLC6A8, SPR, BTG2, BSG, NUP58, DNAJB1, STARD3, CDC5L, AQP3, LYN, ALAS1, GRINA, GLS
exp4_sgRNA_10966_DHX38	Cas9	HALLMARK_HEME_METABOLISM	7.16807e-05	0.00029867	0.423434	1.64567	3	188	TFRC, GAPVD1, SLC25A38, RIOK3, BLVRB, PSMD9, ICAM4, ADIPOR1, TNRC6B, GCLM, RBM38, SEC14L1, DCAF10, GYPE, BTRC, FOXJ2, LRP10, BMP2K, MXI1, SYNJ1, NR3C1, SLC30A1, HTATIP2, FOXO3, P4HA2, OSBP2, CPOX, BACH1, PICALM, UROD, SLC6A8, VEZF1, GDE1, DCUN1D1, CTNS, BTG2, BSG, FN3K, AQP3, NFE2L1, TMEM9B, ADD1, LPIN2, NEK7, MARK3, SLC7A11, GCLC, FBXO7, LAMP2, SLC10A3, NARF, HDGF, MKRN1, ATP6V0A1, KHNYN, RNF19A…
exp4_sgRNA_10966_DHX38	Cas9	HALLMARK_APOPTOSIS	0.000724047	0.00267365	0.41223	1.56574	39	155	CDKN1A, IER3, GADD45B, GADD45A, HMOX1, TNFRSF12A, JUN, BCL2L1, MADD, RARA, SMAD7, TXNIP, WEE1, ENO2, HSPB1, TIMP2, DIABLO, XIAP, ATF3, IRF1, CCNA1, SQSTM1, MCL1, RHOB, CASP9, SC5D, BIRC3, GSR, BMF, BTG2, GPX4, BAX, CCND2, DDIT3, ADD1, TIMP1, CCND1, SOD1, DFFA, IGF2R, RELA, PMAIP1, CTNNB1, BCAP31, NEDD9, EGR3, IL18, PTK2, PEA15, PPP3R1
exp4_sgRNA_10966_DHX38	Cas9	HALLMARK_WNT_BETA_CATENIN_SIGNALING	0.0184176	0.0400384	0.498129	1.51952	966	40	HEY1, CUL1, FZD8, RBPJ, AXIN1, MYC, NCOR2, CCND2, FZD1, MAML1, HEY2, CTNNB1, CSNK1E, NOTCH1, NKD1, HDAC5, LEF1, HDAC2, JAG2, KAT2A, JAG1, TP53, WNT5B
exp4_sgRNA_10966_DHX38	Cas9	HALLMARK_NOTCH_SIGNALING	0.0303152	0.0582984	0.514811	1.48959	1585	31	HES1, CUL1, FBXW11, FZD5, LFNG, FZD7, CCND1, FZD1, ST3GAL6, NOTCH1, TCF7L2, WNT2, SKP1, KAT2A
exp4_sgRNA_10966_DHX38	Cas9	HALLMARK_PROTEIN_SECRETION	0.017032	0.0387092	0.399349	1.42139	922	96	ATP6V1H, RAB2A, RAB9A, CLTC, SCAMP3, SCRN1, SNX2, RAB5A, BNIP3, YKT6, CLTA, STX7, RAB14, YIPF6, M6PR, MAPK1, ARF1, DST, STAM, CD63, AP1G1, AP2M1, LAMP2, NAPA, SOD1, IGF2R, ARCN1, ARFGEF2, OCRL, RPS6KA3, VPS45, RER1, TSG101, GOLGA4, CLCN3
exp4_sgRNA_10966_DHX38	Cas9	HALLMARK_OXIDATIVE_PHOSPHORYLATION	0.0081758	0.0227105	0.351674	1.37681	457	200	ATP6V0B, ATP6V1H, ATP6V1C1, NDUFA8, ATP6AP1, ATP6V0C, PDHA1, COX6A1, IDH3B, ATP6V1E1, ISCU, ATP6V1F, ATP6V1G1, ATP6V0E1, UQCRFS1, AFG3L2, UQCR10, ATP6V1D, NDUFC1, HSD17B10, HSPA9, IDH3A, GPX4, BAX, MRPS15, ECHS1, ACO2, AIFM1, ETFA, SUPV3L1, MFN2, ALAS1, MRPS30, COX5B, ATP5F1B, UQCRC1, OGDH, UQCRH, TIMM50, ETFDH, RHOT1, CPT1A, MRPS12, UQCR11, NDUFB4, COX7A2L, MRPL34, SDHB, MRPL15, NDUFS7, PMPCA, P…
exp4_sgRNA_10966_DHX38	Cas9	HALLMARK_UNFOLDED_PROTEIN_RESPONSE	0.0273308	0.0546617	0.373918	1.35762	1487	110	CEBPB, DDIT4, CNOT4, CEBPG, SLC7A5, NOP14, ATP6V0D1, VEGFA, ATF3, IMP3, ERN1, BAG3, EXOC2, SHC1, HSPA9, EDEM1, DNAJA4, PAIP1, EIF2S1, EDC4, ATF4, LSM1, GEMIN4, YWHAZ, KHSRP, EIF4G1, TATDN2, MTREX, DDX10, DCP1A, EIF4A3, ARFGAP1, EIF4A2, EXOSC4, ZBTB17, CXXC1, NOLC1, HSPA5
exp4_sgRNA_10966_DHX38	Cas9	HALLMARK_PI3K_AKT_MTOR_SIGNALING	0.0603699	0.107803	0.357173	1.286	3276	104	CDKN1A, CXCR4, DUSP3, CLTC, MKNK2, PLA2G12A, SQSTM1, AKT1S1, GSK3B, MAPK1, IRAK4, ARF1, PRKAA2, HRAS, RIT1, PRKAR2A, DDIT3, TBK1, PPP2R1B, NFKBIB, PLCG1, AP2M1, SMAD2, ARHGDIA, SFN, ATF1, UBE2D3, TNFRSF1A, RPS6KA3, VAV3, GRB2, TRIB3, ECSIT, SLC2A1, GNGT1, RAC1, PITX2, PAK4, RPTOR, MAP2K3, DAPP1
exp4_sgRNA_10966_DHX38	Cas9	HALLMARK_HEDGEHOG_SIGNALING	0.139857	0.211904	0.424828	1.2543	7324	34	HEY1, TLE1, VEGFA, NRP2, CDK5R1, LDB1, RASA1, ETS2, OPHN1, HEY2, VLDLR, TLE3
exp4_sgRNA_10966_DHX38	Cas9	HALLMARK_REACTIVE_OXYGEN_SPECIES_PATHWAY	0.138683	0.211904	0.389497	1.23304	7360	48	SRXN1, FTL, PRNP, JUNB, GCLM, NQO1, SCAF4, GSR, GPX4, PTPA, GCLC, SOD1, GLRX2, OXSR1, NDUFB4
exp4_sgRNA_10966_DHX38	Cas9	HALLMARK_ESTROGEN_RESPONSE_EARLY	0.0688958	0.118786	0.313008	1.21965	3848	192	HES1, KLF10, SLC22A5, FKBP4, BLVRB, AMFR, RARA, NBL1, FOXC1, SLC7A5, GAB2, BHLHE40, FHL2, SYBU, NXT1, ABHD2, AKAP1, CYP26B1, TSKU, ANXA9, MYC, MAST4, INHBB, UNC119, ADCY9, NCOR2, CHPT1, AQP3, CCND1, MED13L, ITPK1, NRIP1, TPBG, RAB17, SLC9A3R1, MICB, KLF4, SLC19A2, SLC39A6, SFN, PMAIP1, CXCL12, INPP5F, FOS, MINDY1, EGR3, CISH, IL17RB, TBC1D30, REEP1, KDM4B, RRP12, PPIF, CCN5, ELF1, SLC2A1, RASGRP1…
exp4_sgRNA_10966_DHX38	Cas9	HALLMARK_DNA_REPAIR	0.15682	0.224029	0.303891	1.14891	8650	149	STX3, RAE1, VPS37B, RALA, BRF2, CCNO, RRM2B, ELL, POM121, ADRM1, POLR2C, NELFB, POLR1D, PNP, SUPT5H, VPS37D, GPX4, NFX1, POLR3C, NELFCD, GTF2H1, DDB2, POLR2E, GTF3C5, RNMT, GTF2F1, NUDT9, DAD1, SMAD5, AK1, TAF13, SAC3D1, POLB, ERCC3, GSDME, TAF12, CLP1, TAF9, ERCC5, BCAP31, SNAPC5, POLR2D, ZNF707, SUPT4H1, REV3L, POLR2A, UPF3B, TSG101
exp4_sgRNA_10966_DHX38	Cas9	HALLMARK_ADIPOGENESIS	0.186786	0.245772	0.285553	1.11579	10437	197	RIOK3, ANGPTL4, ESYT1, GADD45A, UBQLN1, PIM3, COX6A1, UBC, NKIRAS1, PLIN2, BAZ2A, UQCR10, QDPR, PFKFB3, RREB1, GBE1, GHITM, MAP4K3, IDH3A, ITGA7, GPX4, SOWAHC, ACOX1, SLC19A1, ECHS1, ACO2, AIFM1, VEGFB, FZD4, PPP1R15B, CRAT, SOD1, UQCRC1, YWHAG, DRAM2, CAVIN2, COL15A1, UQCR11, PEX14, SDHB, MRPL15, LAMA4, ATL2, REEP5, MTCH2
exp4_sgRNA_10966_DHX38	Cas9	HALLMARK_UV_RESPONSE_DN	0.264337	0.330422	0.288484	1.08389	14555	142	YTHDC1, DUSP1, SNAI2, MET, NIPBL, NR1D2, PRDM2, SMAD7, DYRK1A, CDK13, BHLHE40, FHL2, RXRA, PRKCE, PHF3, ID1, NR3C1, SCAF8, MYC, SPOP, RND3, SERPINE1, TENT4A, ACVR2A, NEK7, SYNE1
exp4_sgRNA_10966_DHX38	Cas9	HALLMARK_IL2_STAT5_SIGNALING	0.432896	0.500066	0.257316	1.005	24207	196	MAFF, PHLDA1, GADD45B, PRNP, BCL2L1, SPRY4, BHLHE40, PLIN2, PTRH2, PTH1R, CSF2, RHOB, SLC2A3, NDRG1, SHE, RRAGD, MYC, RGS16, PNP, KLF6, GPX4, MXD1, ODC1, FAM126B, CCND2, RORA, PLEC, CSF1, SPRED2, SYNGR2, SELP, AHNAK, CD83, IGF2R, LTB, BMPR2, NOP2, MYO1C, CD79B, GSTO1, TNFRSF21, CISH, MAPKAPK2, HUWE1, POU2F1, CDKN1C, GABARAPL1, UCK2, IFITM3
exp4_sgRNA_10966_DHX38	Cas9	HALLMARK_XENOBIOTIC_METABOLISM	0.442354	0.500066	0.257092	1.00177	24712	192	PTGR1, TMBIM6, BLVRB, HMOX1, VTN, ATOH8, PINK1, NQO1, COMT, EPHA2, CYP1A1, SERTAD1, ID2, GSS, UPP1, GSR, ACOX2, SLC12A4, NPC1, SERPINE1, GNMT, BCAR1, ACOX1, GAD1, ACO2, SAR1B, LPIN2, ALAS1, GCLC, PTGES3, FBP1, ETS2, ETFDH, ITIH4, CYFIP2, ARPP19, GSTO1, TNFRSF1A, HACL1, SLC6A12, DDAH2, GABARAPL1, ATP2A2, CBR1
exp4_sgRNA_10966_DHX38	Cas9	HALLMARK_ANGIOGENESIS	0.450059	0.500066	0.336954	1.00046	23574	35	PDGFA, THBD, VTN, VEGFA, CCND2, TIMP1, MSX1, STC1, TNFRSF21, PTK2
exp4_sgRNA_10966_DHX38	Cas9	HALLMARK_APICAL_SURFACE	0.518998	0.564128	0.312016	0.961266	27304	42	SULF2, HSPB1, SHROOM2, NCOA6, DCBLD2, LYN, TMEM8B, GATA3, PCSK9, PLAUR, GAS1, GHRL, ADIPOR2, FLOT2
exp4_sgRNA_10966_DHX38	Cas9	HALLMARK_KRAS_SIGNALING_UP	0.686121	0.729916	0.2364	0.921781	38382	193	YRDC, ANGPTL4, CXCR4, LY96, PPP1R15A, HDAC9, DNMBP, PTPRR, CSF2, AVL9, HBEGF, CBL, ZNF639, ID2, WDR33, DCBLD2, BIRC3, PLVAP, RGS16, RBM4, CLEC4A, TRIB1, PLAU, CCND2, MAFB, ANXA10, AMMECR1, IKZF1, KLF4, ITGB2, ADAM8, USP12, TOR1AIP2
exp4_sgRNA_10966_DHX38	Cas9	HALLMARK_MYC_TARGETS_V2	0.743476	0.758649	0.261813	0.857863	39656	58	PES1, HSPD1, MYC, BYSL, NOC4L, PHB, SLC19A1, PPRC1, NDUFAF4, SUPV3L1, PPAN, DUSP2, NOP2, RRP12, TFB2M, WDR43, PRMT3, NOLC1
exp4_sgRNA_10966_DHX38	Cas9	HALLMARK_KRAS_SIGNALING_DN	0.895791	0.895791	0.217969	0.84019	49710	175	ZBTB16, SKIL, EDN2, SGK1, CCNA1, EDN1, MTHFR, NR4A2, MFSD6, SLC29A3, LFNG, ZC2HC1C, SPHK2, BTG2, CPB1, GTF3C5, CPEB3
exp4_sgRNA_10966_DHX38	Cas9	HALLMARK_PANCREAS_BETA_CELLS	0.740218	0.758649	0.288554	0.834923	38725	31	SRP14, ELP4, MAFB, STXBP1, FOXO1, PCSK1, PAX4, VDR, NEUROD1, AKT3, IAPP
exp4_sgRNA_10966_DHX38	Cas9	HALLMARK_PEROXISOME	0.281353	0.334944	-0.294356	-1.07774	12865	102	TOP2A, FDPS, IDH2, DHCR24, PEX11B, GSTK1, ECI2, CTPS1, HSD17B4, SOD2, ELOVL5, ALDH9A1, SEMA3C, ACSL4, HSD3B7, FADS1, IDE, RDH11, ACSL5, ERCC1, EHHADH, ESR2, SMARCC1, SLC25A17, IDH1, CAT, PABPC1, ABCB4
exp4_sgRNA_10966_DHX38	Cas9	HALLMARK_MYOGENESIS	0.237003	0.30385	-0.272928	-1.08303	10498	185	TPM2, FDPS, TAGLN, PDE4DIP, CDH13, PDLIM7, PICK1, AGRN, COL4A2, IGFBP7, CHRNB1, CASQ2, IGFBP3, MYH9, GPX3, DAPK2, PC, ADAM12, CASQ1, MAPK12, COL6A2, CD36, BAG1, PKIA, TSC2, HSPB8, IGF1, FXYD1, CNN3, ENO3, SCHIP1, SPARC, AEBP1, CAV3, TPM3, ITGB1, FGF2, FST, WWTR1, NCAM1, SCD, SH3BGR
exp4_sgRNA_10966_DHX38	Cas9	HALLMARK_IL6_JAK_STAT3_SIGNALING	0.271918	0.331608	-0.307795	-1.08931	12560	82	CXCL10, IL15RA, CD44, ITGB3, IL3RA, IL1B, CXCL11, CSF2RB, IL6ST, STAT2, ITGA4, CD36, CXCL9, TYK2, IL4R, IL6, IL7
exp4_sgRNA_10966_DHX38	Cas9	HALLMARK_MTORC1_SIGNALING	0.169914	0.235992	-0.279709	-1.11747	7489	196	BUB1, PLK1, DHFR, ADD3, MCM4, FADS2, PLOD2, AURKA, PSAT1, RRM2, EGLN3, CYP51A1, DHCR24, ATP5MC1, CTSC, SSR1, CCNF, SERP1, CORO1A, RPN1, IFI30, ASNS, TMEM97, CYB5B, MLLT11, DHCR7, ELOVL5, LGMN, ACLY, ACTR3, LDHA, STARD4, EBP, DDX39A, FADS1, MTHFD2, PDK1, CTH, IMMT, XBP1, RDH11, POLR3G, MCM2, PSMA4, ME1, UNG, PSMA3, SHMT2, GAPDH, PPA1, ENO1, CDC25A, GPI, IDH1, GLRX, SLC37A4, FGL2, SLC1A4, IGFBP5, P…
exp4_sgRNA_10966_DHX38	Cas9	HALLMARK_BILE_ACID_METABOLISM	0.175939	0.237755	-0.307729	-1.14129	8013	111	SULT1B1, FADS2, IDH2, DHCR24, PEX11G, PEX26, ABCA5, GSTK1, AMACR, HSD17B4, RBP1, ALDH9A1, HSD3B7, FADS1, PXMP2, ABCA4, SLC22A18, PECR, ACSL5, ABCA8, PEX1, ABCA9, ABCA6, SLC29A1, IDH1, SLC27A5, SLCO1A2, CAT, EFHC1, LCK
exp4_sgRNA_10966_DHX38	Cas9	HALLMARK_INFLAMMATORY_RESPONSE	0.125762	0.202842	-0.288704	-1.14989	5550	191	CXCL10, SLC7A2, CD40, IL15RA, ITGB3, STAB1, CX3CL1, CXCL6, RTP4, IL1B, SLC11A2, CXCL11, P2RX4, OLR1, INHBA, SLC7A1, F3, NDP, CXCL9, GCH1, RIPK2, IL4R, PTGIR, SELENOS, NMI, NFKB1, TNFRSF9, RNF144B, IL6, ITGB8, TLR2, TAPBP, CD69, P2RX7, IL18R1, IL1R1, TLR3, KCNJ2, SCN1B, LAMP3, IL1A, CCL7, TLR1, PTAFR, MSR1, LCK, CMKLR1, GPR132, SLC1A2, EMP3, ITGA5, PTGER4, IFITM1, IFNGR2, FFAR2, EBI3, NOD2, CXCR6,…
exp4_sgRNA_10966_DHX38	Cas9	HALLMARK_CHOLESTEROL_HOMEOSTASIS	0.155948	0.224029	-0.341909	-1.18338	7203	72	FDPS, FADS2, ACAT2, CYP51A1, FABP5, TMEM97, CBS, DHCR7, FDFT1, ACTG1, LGMN, MVD, ATF5, STARD4, EBP, ALDOC, GPX8, PDK3, S100A11, GUSB, GSTM2, PLSCR1, ANTXR2, SCD, ALCAM, PCYT2, ABCA2, HSD17B7, HMGCS1, ADH4
exp4_sgRNA_10966_DHX38	Cas9	HALLMARK_ANDROGEN_RESPONSE	0.0744379	0.124063	-0.34807	-1.2625	3409	96	KRT19, SEC24D, FKBP5, PDLIM5, ACTN1, LMAN1, CENPN, STK39, ITGAV, DHCR24, SPCS3, ALDH1A3, CAMKK2, KRT8, DBI, PGM3, INPP4B, ELOVL5, TNFAIP8, FADS1, ARID5B, ELL2, SAT1, AKT1, KLK2, MAK, ABCC4, MYL12A
exp4_sgRNA_10966_DHX38	Cas9	HALLMARK_COAGULATION	0.0524016	0.0970399	-0.337546	-1.27395	2373	125	FBN1, CSRP1, SERPINB2, APOC1, FN1, ITGB3, P2RY1, MSRB2, DUSP6, PRSS23, OLR1, S100A1, F2RL2, C1R, PLAT, F3, ADAM9, FYN, LGMN, USP11, VWF, ANG, F8, TFPI2, CPQ, CTSK, MMP8, SPARC, ITIH1, CRIP2, S100A13, MMP10, WDR1, CTSV, F2, SERPINC1
exp4_sgRNA_10966_DHX38	Cas9	HALLMARK_GLYCOLYSIS	0.0229976	0.0479117	-0.324724	-1.29404	1014	192	CDK1, KIF20A, DEPDC1, ALDH7A1, HMMR, CENPA, STMN1, CD44, COL5A1, PLOD2, AURKA, B4GALT7, PFKP, AGRN, EGLN3, IGFBP3, MPI, PC, RPE, PYGL, TKTL1, ISG20, SLC35A3, PGM2, IDUA, CYB5A, NASP, SDC3, TALDO1, PKM, VCAN, ALDH9A1, KDELR3, GPR87, GALK1, GMPPB, LDHA, EXT1, GAPDHS, GYS1, ANG, ABCB6, CTH, GFPT1, ME1, COPB2, HDLBP, PDK3, RBCK1, ENO1, UGP2, GNE, GUSB, IDH1, GLRX, IL13RA1, SLC37A4, SPAG4, PGK1, B4GAL…
exp4_sgRNA_10966_DHX38	Cas9	HALLMARK_ESTROGEN_RESPONSE_LATE	0.0108799	0.0286313	-0.339563	-1.35182	480	190	SIAH2, TOP2A, KIF20A, KRT19, CDC6, ADD3, STIL, CDC20, CD44, FKBP5, NMU, IDH2, RNASEH2A, UGDH, PAPSS2, PLK4, MYOF, LAMC2, ATP2B4, IL6ST, PRSS23, PRKAR2B, GINS2, ISG20, FABP5, DNAJC12, EMP2, DHCR7, ETFB, SCARB1, BAG1, FDFT1, ELOVL5, CAV1, MOCS2, PDLIM3, FLNB, LTF, HSPB8, CLIC3, RPS6KA2, TFPI2, TSPAN13, XBP1, IGSF1, MAPK13, CYP4F11, JAK2, METTL3, PDCD4, HR, TMPRSS3, SLC29A1, FGFR3, SLC16A1, SLC1A4, …
exp4_sgRNA_10966_DHX38	Cas9	HALLMARK_ALLOGRAFT_REJECTION	0.0115462	0.0288655	-0.342854	-1.35445	510	179	NME1, CD40, MRPL3, CD47, STAB1, GBP2, PSMB10, IL1B, CD96, GCNT1, FLNA, SRGN, LY75, INHBA, GLMN, CXCL9, RIPK2, IL4R, IL6, IL7, ST8SIA4, RPS9, MAP3K7, NCF4, CXCR3, CTSS, TLR2, TGFB2, TAPBP, JAK2, AKT1, TLR3, PTPRC, THY1, IFNAR2, CCL7, EIF5A, RPS3A, TLR1, TAP2, LCK, F2, HCLS1, BCAT1, IFNGR2, ZAP70, CD80, CD3G, IL27RA, IGSF6, SOCS1, EIF4G3, UBE2N, RPL39, NCR1, KLRD1, CCL4, MMP9, TRAF2, RPL9, IL2RG, E…
exp4_sgRNA_10966_DHX38	Cas9	HALLMARK_FATTY_ACID_METABOLISM	0.0152733	0.036365	-0.350073	-1.35703	683	153	UROS, BPHL, ALAD, NBN, CBR3, HADH, OSTC, PSME1, ACAT2, UGDH, SUCLG2, GSTZ1, DHCR24, LGALS1, ECI2, CIDEA, HSD17B4, CD36, APEX1, HIBCH, FABP2, NTHL1, ELOVL5, ALDH9A1, LDHA, FH, ACSL4, GAPDHS, GRHPR, ADSL, ACADS, IL4I1, S100A10, RDH11, PDHB, PRDX6, ENO3, ACSL5, ME1, EHHADH, REEP6, DECR1, SDHD, GCDH, ACAA2, IDH1, BCKDHB, G0S2, SMS, ACADVL, CPT2
exp4_sgRNA_10966_DHX38	Cas9	HALLMARK_SPERMATOGENESIS	0.00647777	0.0190523	-0.390857	-1.46071	293	117	BUB1, NCAPH, CDK1, CCNB2, TTK, KIF2C, CDKN3, NEK2, RPL39L, DBF4, AURKA, SCG5, GMCL1, ACRV1, CAMK4, TKTL1, ARL4A, TALDO1, GAPDHS, IDE, GRM8, EZH2, CHFR, TOPBP1
exp4_sgRNA_10966_DHX38	Cas9	HALLMARK_COMPLEMENT	0.00165402	0.0051688	-0.369744	-1.47344	72	192	ZFPM2, CSRP1, SERPINB2, APOBEC3G, CDH13, APOC1, FN1, PDP1, CASP1, ERAP2, COL4A2, PSMB9, CTSC, DUSP6, PLA2G4A, CR1, CASP10, OLR1, MT3, C1R, CD46, STX4, APOBEC3F, PLAT, PRSS3, F3, CDA, IRF2, CD36, PFN1, ADAM9, FYN, LAP3, MSRB1, LGMN, CBLB, LTF, IL6, PRSS36, NOTCH4, ANG, XPNPEP1, F8, TFPI2, DOCK10, CPQ, CTSS, RNF4, ME1, MMP8, GNGT2, ATOX1, JAK2, LIPA, CASP7, ITIH1, MMP13, CP, S100A13, RBSN, PLSCR1, …
exp4_sgRNA_10966_DHX38	Cas9	HALLMARK_APICAL_JUNCTION	0.00102133	0.00340445	-0.37604	-1.49932	44	193	FBN1, MYL9, VCL, EVL, MPZL2, RSU1, ADAM23, HADH, ACTN1, CX3CL1, LAMA3, LAMC2, THBS3, TNFRSF11B, MYH9, MSN, CLDN7, COL17A1, ACTB, SLC30A3, SLIT2, ITGA10, MAPK14, STX4, ITGA3, LIMA1, ACTN4, PARVA, PFN1, ADAM9, EPB41L2, ACTG1, SDC3, VCAN, MVD, VCAM1, VWF, CLDN11, LAMB3, CDSN, MPZL1, CD274, MAPK13, GAMT, VASP, TIAL1, PTPRC, ITGB1, PTEN, WNK4, RHOF, THY1, NF2, RAC2, SGCE, CDH8, DLG1, CNN2, ARPC2, TUBG1
exp4_sgRNA_10966_DHX38	Cas9	HALLMARK_MYC_TARGETS_V1	0.000748622	0.00267365	-0.38073	-1.52106	32	196	CCNA2, NME1, SNRPA, MAD2L1, CDC20, MCM6, CDC45, MCM4, RRM1, STARD7, KPNA2, DUT, SRPK1, RANBP1, KPNB1, CDK2, LSM2, TRA2B, SRSF3, G3BP1, GLO1, MCM7, PSMD1, CTPS1, TOMM70, HNRNPA1, RPS5, TFDP1, RPL18, POLD2, SRSF2, MCM5, RPS3, APEX1, SRSF7, PRDX3, SRSF1, PHB2, PRPS2, NAP1L1, EEF1B2, LDHA, USP1, ILF2, SLC25A3, RPLP0, EIF4G2, PWP1, FBL, RPL34, MCM2, SRM, RAN, TYMS, PSMA4, CLNS1A, PSMA6, BUB3
exp4_sgRNA_10966_DHX38	Cas9	HALLMARK_EPITHELIAL_MESENCHYMAL_TRANSITION	2.26855e-05	0.000126031	-0.442475	-1.76773	0	196	TPM2, CALD1, FBN1, MYL9, TAGLN, TPM4, COL5A2, CTHRC1, CD44, GLIPR1, FN1, ITGB3, COL5A1, PLOD2, LOXL2, COPA, CXCL6, COL4A1, LAMA3, FSTL1, COL4A2, CALU, FLNA, ITGAV, LAMC2, ABI3BP, VEGFC, LGALS1, TNFRSF11B, IGFBP3, TNC, DPYSL3, PDGFRB, MCM7, CDH2, SLIT2, INHBA, TGM2, ADAM12, GJA1, LAMC1, PCOLCE2, COL6A2, IGFBP2, EDIL3, GPX7, P3H1, VCAN, DKK1, VCAM1, TPM1, PRRX1, IL6, POSTN, COL12A1, PPIB, EFEMP2, T…
exp4_sgRNA_10966_DHX38	Cas9	HALLMARK_MITOTIC_SPINDLE	2.26804e-05	0.000126031	-0.496505	-1.98617	0	198	BUB1, PRC1, NDC80, ANLN, PLK1, FBXO5, CDK1, KNTC1, KIF11, KIF4A, CCNB2, TTK, TPX2, KIF22, TOP2A, NUSAP1, DLGAP5, KIF23, RACGAP1, VCL, KIF2C, LMNB1, KIF20B, CENPF, NEK2, CENPE, BIRC5, SSH2, CLIP2, PDLIM5, AURKA, ECT2, TUBGCP6, KIF15, RAPGEF5, FLNA, CENPJ, SMC4, TUBGCP3, MYH9, BRCA2, SUN2, CTTN, ESPL1, SMC1A, CEP192, KATNB1, CCDC88A, PIF1, ACTN4, CNTRL, ITSN1, EPB41L2, FLNB, RHOT2, CNTROB, TRIO, UX…
exp4_sgRNA_10966_DHX38	Cas9	HALLMARK_INTERFERON_GAMMA_RESPONSE	2.26855e-05	0.000126031	-0.499534	-1.99569	0	196	CXCL10, CD40, IL15RA, GBP4, PSME1, BATF2, CASP1, PSMB10, SAMD9L, PFKP, RTP4, APOL6, XAF1, IFIT3, NLRC5, CXCL11, IL18BP, PSMB9, CSF2RB, PLA2G4A, OASL, IFI35, IFIT2, C1R, SLC25A28, STAT2, ISG20, IFI30, PARP12, SOD2, IRF2, ARL4A, EPSTI1, CXCL9, IFI44L, GCH1, PSME2, RIPK2, CMPK2, IL4R, LAP3, IFI44, NMI, NFKB1, TRIM21, VCAM1, IL6, NOD1, PARP14, IL7, USP18, TRIM14, ST8SIA4, OAS3, ARID5B, SAMHD1, MTHFD2…
exp4_sgRNA_10966_DHX38	Cas9	HALLMARK_INTERFERON_ALPHA_RESPONSE	2.18293e-05	0.000126031	-0.613896	-2.2267	0	96	CXCL10, NCOA7, CD47, GBP4, PSME1, GBP2, BATF2, CASP1, SAMD9L, LPAR6, RTP4, IFIT3, CXCL11, PSMB9, UBA7, OASL, IFI35, IFIT2, SLC25A28, STAT2, ISG20, TENT5A, IFI30, PARP12, NUB1, IRF2, EPSTI1, MOV10, IFI44L, PSME2, RIPK2, CMPK2, IL4R, LAP3, IFI44, NMI, TRIM21, PARP14, IL7, USP18, TRIM14, RSAD2, PSMA3, RNF31, HLA-C, TRIM25, LAMP3, PLSCR1, CASP8, OAS1, DHX58, PSMB8, IFITM1, PROCR
exp4_sgRNA_10966_DHX38	Cas9	HALLMARK_G2M_CHECKPOINT	2.26773e-05	0.000126031	-0.657068	-2.62188	0	194	BUB1, PRC1, NDC80, TMPO, PLK1, FBXO5, CCNA2, AURKB, CDK1, KIF11, KIF4A, CCNB2, TTK, TPX2, KIF22, TOP2A, NUSAP1, CKS1B, PTTG1, MYBL2, UBE2C, KIF23, TROAP, SMC2, EXO1, MKI67, RACGAP1, CDC6, STIL, HMMR, KIF2C, LMNB1, KIF20B, CHEK1, TACC3, CDKN3, CENPF, NEK2, CENPA, MAD2L1, CDC7, CDC20, KNL1, STMN1, MCM6, CENPE, CDC45, BIRC5, DTYMK, PBK, DBF4, E2F1, RAD54L, CKS2, AURKA, KPNA2, NSD2, PRIM2, KIF15, POL…
exp4_sgRNA_10966_DHX38	Cas9	HALLMARK_E2F_TARGETS	2.26655e-05	0.000126031	-0.700823	-2.80192	0	197	TMPO, MELK, PLK1, AURKB, CDK1, KIF4A, CDCA3, CCNB2, SPC25, KIF22, TOP2A, SPAG5, CKS1B, PTTG1, MYBL2, DLGAP5, RAD51AP1, DEPDC1, CHEK2, NME1, MKI67, RACGAP1, HMMR, HMGB2, KIF2C, CDCA8, HELLS, GINS3, LMNB1, CHEK1, TACC3, CDKN3, TUBB, MAD2L1, CDC20, STMN1, MCM6, RFC3, CENPE, BIRC5, MCM4, CIT, NBN, TCF19, CSE1L, DIAPH3, CKS2, AURKA, DCLRE1B, KPNA2, DUT, RNASEH2A, BUB1B, TK1, UBE2T, PRIM2, SPC24, RRM2,…
exp5_sgRNA_02249_MAT2A	Cas9	HALLMARK_INTERFERON_ALPHA_RESPONSE	2.21122e-05	0.000146538	0.634657	2.42425	0	96	CASP1, IRF9, IFIH1, SELL, IFI44, GBP4, TRAFD1, CXCL11, SAMD9L, IFI30, TRIM26, LGALS3BP, IFI44L, TDRD7, PARP9, ELF1, CNP, SAMD9, BST2, CSF1, SP110, PARP14, CASP8, IFIT2, TRIM5, TAP1, PARP12, IFI27, EIF2AK2, OGFR, NUB1, HELZ2, TXNIP, IFIT3, CMTR1, EPSTI1, RSAD2, IFITM1, MX1, TRIM21, RIPK2, OASL, RTP4, OAS1, IL15, NCOA7, IRF7, CXCL10, LAMP3, GMPR, DDX60, LAP3, PLSCR1, USP18, B2M, PSME2, PSMB9, ISG15…
exp5_sgRNA_02249_MAT2A	Cas9	HALLMARK_INTERFERON_GAMMA_RESPONSE	2.34406e-05	0.000146538	0.483501	2.04334	0	196	TNFAIP2, NFKB1, ICAM1, CASP1, IRF9, CASP7, IFIH1, PTGS2, CDKN1A, TNFAIP3, CD69, ZNFX1, CCL2, CASP4, IFI44, GBP4, FAS, SECTM1, NCOA3, TNFSF10, TRAFD1, CXCL11, SAMD9L, IFI30, FGL2, TRIM26, LGALS3BP, IFI44L, TDRD7, BST2, DDX58, STAT3, SP110, PARP14, CASP8, IFIT2, PTPN2, ZBP1, XAF1, TAP1, SELP, PARP12, IFI27, EIF2AK2, OGFR, GPR18, IL6, HELZ2, TXNIP, IFIT1, IFIT3, VCAM1, CMTR1, HIF1A, OAS3, EPSTI1, RS…
exp5_sgRNA_02249_MAT2A	Cas9	HALLMARK_PROTEIN_SECRETION	4.42243e-05	0.000245691	0.499154	1.90665	1	96	ATP6V1H, YKT6, RAB5A, RAB9A, CLTC, COPB1, GOLGA4, SOD1, RAB14, DOP1A, BET1, STX12, RAB2A, SNAP23, OCRL, DST, SCRN1, SNX2, VAMP7, RAB22A, STAM, ARCN1, VAMP4, DNM1L, VPS4B, USO1, CD63, RPS6KA3, EGFR, IGF2R, ABCA1, KIF1B, TSG101, ARFGAP3, ARFGEF1, M6PR, AP2M1, ZW10, PAM, AP3S1, AP3B1, NAPA, TMX1, LAMP2, VAMP3, NAPG, ATP6V1B1, SH3GL2, YIPF6, MON2, SEC31A, SCAMP1
exp5_sgRNA_02249_MAT2A	Cas9	HALLMARK_TNFA_SIGNALING_VIA_NFKB	2.34461e-05	0.000146538	0.442971	1.87611	0	199	NFKBIE, BIRC3, ATF3, RELB, TNFAIP2, BIRC2, SGK1, NFKB1, ICAM1, TRAF1, F2RL1, CXCL3, ID2, IFIH1, PTGS2, CD83, IFNGR2, CDKN1A, FOSB, TNFAIP3, CD69, CCL2, SQSTM1, FOSL2, TRIP10, BCL6, JAG1, CXCL11, RCAN1, MSC, YRDC, PTGER4, MCL1, TANK, SAT1, NFE2L2, DDX58, CSF1, ZBTB10, HES1, IFIT2, PLK2, SLC2A3, TAP1, RNF19B, NFKB2, GEM, IL6, NINJ1, REL, SNN, TNIP1, SDC4, PANX1, NR4A1, TNIP2, NR4A3, RIPK2, INHBA, A…
exp5_sgRNA_02249_MAT2A	Cas9	HALLMARK_TGF_BETA_SIGNALING	0.00491793	0.0153685	0.475912	1.63084	230	52	SMURF1, TGFBR1, ID2, ARID4B, IFNGR2, ACVR1, SMAD6, SKIL, BMPR2, PPM1A, SMURF2, BMPR1A, NOG, SMAD7, APC, CDK9, TJP1, THBS1
exp5_sgRNA_02249_MAT2A	Cas9	HALLMARK_P53_PATHWAY	0.000326889	0.00148586	0.376399	1.58705	13	192	ATF3, RRAD, ABHD4, HSPA4L, CASP1, DNTTIP2, RPS27L, CDKN1A, KIF13B, HMOX1, FAS, FOXO3, RB1, PRKAB1, TRAFD1, OSGIN1, TRIAP1, CGRRF1, MDM2, IFI30, SLC7A11, NUPR1, TPRKB, DDB2, SP1, SAT1, GLS2, WRAP73, XPC, ZMAT3, CCNG1, RRP8, CSRNP2, PLK2, TAP1, RNF19B, RAD51C, ISCU, STOM, POLH, CCND2, TXNIP, NINJ1, ANKRA2, FBXW7, SLC3A2, CYFIP2, DDIT3, TSPYL2, CEBPA
exp5_sgRNA_02249_MAT2A	Cas9	HALLMARK_HEME_METABOLISM	0.0015404	0.00592462	0.354657	1.49138	65	188	NR3C1, TFRC, P4HA2, EPB41, USP15, OPTN, RNF19A, KDM7A, NFE2L1, MARK3, CA1, BACH1, FOXO3, BMP2K, UROD, GYPB, SLC7A11, ABCG2, SEC14L1, MXI1, XPO7, TMEM9B, CTSE, RIOK3, MFHAS1, PICALM, YPEL5, NCOA4, ERMAP, MKRN1, HDGF, UCP2, ADIPOR1, SDCBP, SLC11A2, FBXO34, RCL1, ARHGEF12, LMO2, SLC30A1, ADD2, SLC4A1, DCUN1D1, CIR1, HTRA2, CCDC28A, TFDP2, KHNYN, ATP6V0A1, GYPE, HTATIP2, TOP1, TNRC6B, BLVRB, BTRC, CT…
exp5_sgRNA_02249_MAT2A	Cas9	HALLMARK_APOPTOSIS	0.00873882	0.0257024	0.343384	1.40873	381	155	BIRC3, ATF3, CASP1, CASP7, CYLD, CDKN1A, DNAJA1, CD69, NEDD9, HMOX1, ROCK1, SQSTM1, MADD, CCNA1, CASP4, FAS, TNFSF10, IFNB1, DIABLO, SOD1, TNFRSF12A, MCL1, PMAIP1, SAT1, IFNGR1, PSEN1, SMAD7, CASP8, TAP1, IL6, CCND2, TXNIP, DNM1L, GNA15, MMP2, DDIT3, DNAJC3, IGF2R, BMF, BCL2L2, TGFBR3, HGF, CD38, RARA, PEA15, DAP3, PLCB2, TNF, BAX, CREBBP, PDCD4, BTG3, FDXR, RELA, PSEN2, CASP9, IL1A, ADD1, IFITM3…
exp5_sgRNA_02249_MAT2A	Cas9	HALLMARK_IL6_JAK_STAT3_SIGNALING	0.0247501	0.0687502	0.377249	1.40301	1128	82	CXCL3, IRF9, LTBR, CSF3R, IFNGR2, HMOX1, FAS, CXCL11, TNFRSF12A, STAM2, IL18R1, IFNGR1, CSF1, STAT3, PTPN2, IL6, TNFRSF1A, IFNAR1, LEPR, CD38, CXCL1, CD36, TNF, IL9R, PTPN1, CXCL10, IL12RB1, STAT1, IL2RG, ACVR1B
exp5_sgRNA_02249_MAT2A	Cas9	HALLMARK_NOTCH_SIGNALING	0.0611462	0.138969	0.456953	1.39944	2932	31	LFNG, CUL1, JAG1, FBXW11, HES1, FZD7, SKP1, PSEN2, FZD5, NOTCH3, ST3GAL6, ARRB1, WNT5A, KAT2A, FZD1
exp5_sgRNA_02249_MAT2A	Cas9	HALLMARK_UV_RESPONSE_DN	0.0300257	0.0790151	0.32575	1.32008	1318	142	NR3C1, YTHDC1, CDK13, NFKB1, DYRK1A, VAV2, SNAI2, RND3, MET, COL1A1, FBLN5, AKT3, BMPR1A, IRS1, NIPBL, DAB2, NR1D2, DLC1, TENT4A, KIT, ACVR2A, SMAD7, MIOS, SCAF8, PTGFR, SFMBT1, TOGARAM1, TJP1, TGFBR3, VLDLR, PPARG, GRK5, PHF3, FYN, FHL2, PEX14
exp5_sgRNA_02249_MAT2A	Cas9	HALLMARK_WNT_BETA_CATENIN_SIGNALING	0.13729	0.213186	0.384568	1.24755	6516	40	HEY2, HEY1, CUL1, JAG1, RBPJ, AXIN1, WNT5B, CCND2, DKK1, HDAC11, PSEN2, ADAM17, CTNNB1, DVL2, NKD1, CSNK1E, NUMB, KAT2A, FZD1, MAML1, AXIN2, HDAC2, NCSTN, LEF1
exp5_sgRNA_02249_MAT2A	Cas9	HALLMARK_KRAS_SIGNALING_UP	0.0712162	0.142432	0.286661	1.20905	3041	193	BIRC3, TRAF1, F2RL1, PTPRR, ID2, ANGPTL4, LY96, PTGS2, TNFAIP3, TOR1AIP2, ZNF277, PRELID3B, AMMECR1, HDAC9, CD37, YRDC, SPARCL1, SPON1, USP12, IKZF1, CAB39L, MAP3K1, CLEC4A, C3AR1, RELN, RABGAP1L, CCND2, AVL9, WDR33, DCBLD2, ETS1, SNAP25, CTSS, FLT4, INHBA, BPGM, CXCR4, CXCL10, CDADC1, CROT, IL2RG, ZNF639, IGF2, STRN, TMEM100, TNNT2, MAP7, PRKG2, KLF4, ADAM17, CMKLR1, ITGB2, RBM4, GYPC, ABCB1, SE…
exp5_sgRNA_02249_MAT2A	Cas9	HALLMARK_UV_RESPONSE_UP	0.0891364	0.158738	0.294998	1.20743	3889	153	ATF3, ATP6V1C1, TFRC, RRAD, PRKCD, ICAM1, YKT6, FOSB, DNAJA1, HMOX1, HLA-F, SQSTM1, CYB5R1, CDC5L, UROD, NXF1, CEBPG, CNP, FKBP4, ATP6V1F, CHKA, SLC6A12, TAP1, ALAS1, IL6, RXRB, OLFM1, RAB27A, NR4A1, TGFBRAP1, STIP1
exp5_sgRNA_02249_MAT2A	Cas9	HALLMARK_INFLAMMATORY_RESPONSE	0.0753708	0.144944	0.286295	1.20603	3226	191	IRAK2, NFKB1, ICAM1, CSF3R, IFNGR2, CXCL8, CDKN1A, SELL, CD69, CCL2, TLR1, HRH1, MET, TNFSF10, CXCL11, IL18RAP, PTGER4, IL18R1, SLC31A2, PSEN1, SELE, BST2, CSF1, ACVR2A, NLRP3, C3AR1, LTA, KCNJ2, GNAI3, EIF2AK2, SLC11A2, IL6, DCBLD2, BDKRB1, GNA15, HIF1A, IFNAR1, IFITM1, RIPK2, INHBA, ABCA1, BEST1, KIF1B, CXCL6, RTP4, IL15, IRF7, CXCL10, LAMP3
exp5_sgRNA_02249_MAT2A	Cas9	HALLMARK_ALLOGRAFT_REJECTION	0.393597	0.546662	0.243611	1.01791	16939	179	ICAM1, NCK1, CD40LG, IFNGR2, PRKCG, KLRD1, CCL2, TLR1, FAS, ELF4, EIF3A, HDAC9, IL18RAP, DYRK3, IFNGR1, RPS19, CSF1, ACVR2A, UBE2D1, NLRP3, TAP1, TAP2, MTIF2, IL6, CCND2, HIF1A, ETS1, PTPRC, EGFR, CTSS, RIPK2, INHBA, HLA-DMA, ITK, IL15, IRF7, TNF, IL12RB1, STAT1, CRTAM, ABCE1, B2M, IL2RG, CD79A, ABI1
exp5_sgRNA_02249_MAT2A	Cas9	HALLMARK_PANCREAS_BETA_CELLS	0.491213	0.646333	0.317743	0.973103	23561	31	PAX6, AKT3, PCSK1, LMO2, FOXO1, SRP14, VDR, DPP4, SYT13, PKLR, SRP9, ELP4
exp5_sgRNA_02249_MAT2A	Cas9	HALLMARK_OXIDATIVE_PHOSPHORYLATION	0.580786	0.691412	0.226002	0.957377	24701	200	ATP6V1C1, ATP6V1H, CASP7, ATP6V1D, ETFDH, ATP6V1G1, ATP6V0E1, HCCS, AFG3L2, ETFA, SUPV3L1, HSD17B10, FXN, OPA1, COX10, ATP6V1E1, DLD, MTX2, IDH3A, NDUFA6, NDUFA8, ATP6V1F, UQCRB, SUCLA2, NDUFA1, ISCU, NDUFB3, ALAS1, TIMM17A, COX17, HTRA2, UQCRC2, UQCRFS1, ATP6V0B, NDUFS4, COX6C, MAOB, NDUFA5, UQCRH, PDP1, NDUFB4, RHOT1, BAX, COX15, SLC25A20, ATP5ME, COX7B, PDHX, NDUFC1, COX6A1, AIFM1, SUCLG1, IDH…
exp5_sgRNA_02249_MAT2A	Cas9	HALLMARK_PI3K_AKT_MTOR_SIGNALING	0.553853	0.691412	0.247181	0.956085	24867	104	DUSP3, CLTC, NCK1, TBK1, CDKN1A, SQSTM1, CAB39L, PRKAA2, RIT1, GSK3B, CALR, PLA2G12A, TSC2, MKNK1, EIF4E, CSNK2B, PIKFYVE, TNFRSF1A, RPS6KA3, DDIT3, EGFR, ADCY2, RIPK1, ATF1, SMAD2, CXCR4, FGF17, AP2M1, NFKBIB, IL2RG
exp5_sgRNA_02249_MAT2A	Cas9	HALLMARK_UNFOLDED_PROTEIN_RESPONSE	0.597554	0.694831	0.240761	0.939763	26779	110	ATF3, EXOC2, SDAD1, ATF4, CCL2, CNOT2, SHC1, ATP6V0D1, DDX10, ERN1, CEBPG, PAIP1, CALR, TATDN2, NOP14, EIF4E, IFIT1, LSM1, TSPYL2, POP4, EIF2S1, DNAJC3, EIF4A2, KIF5B, CEBPB, YWHAZ, EIF4G1, MTREX, DCP1A, ARFGAP1, DNAJB9, VEGFA, CXXC1, DNAJA4, SEC31A, EXOSC9, ATF6
exp5_sgRNA_02249_MAT2A	Cas9	HALLMARK_COMPLEMENT	0.846596	0.875746	0.206927	0.872489	36257	192	PRKCD, CASP1, USP15, CASP7, CD40LG, TNFAIP3, CASP4, PREP, VCPIP1, PSEN1, USP14, GNAI3, STX4, AKAP10, DGKH, PPP2CB, IL6, ANXA5, CP, APOBEC3F, CTSS, BRPF3, CXCL1, PLA2G7, CEBPB, ATOX1, PDP1, ACTN2, CD36, IRF7, GATA3, FYN, LAP3, ME1, PLSCR1, GNB4, SPOCK2, PSMB9, ZFPM2, APOBEC3G, TFPI2, LAMP2, SIRT6, CASP9, ITIH1, SERPINE1, CTSL, CR2, MMP15, LRP1, TIMP2, KLKB1, CTSH, LGALS3, DPP4, ERAP2, CTSB, MAFF, …
exp5_sgRNA_02249_MAT2A	Cas9	HALLMARK_EPITHELIAL_MESENCHYMAL_TRANSITION	0.858231	0.875746	0.205524	0.868569	36612	196	PTHLH, ACTA2, IL32, ID2, CXCL8, TNFAIP3, SNAI2, SFRP4, FAS, FOXC2, COL7A1, FSTL3, COL1A1, TNFRSF12A, FBLN5, TNFRSF11B, DAB2, SAT1, DST, ITGAV, GEM, COLGALT1, IL6, CCN2, DKK1, VCAM1, APLP1, SDC4, MMP2, INHBA, TGFBR3, THBS1, CXCL1, CXCL6, IL15, ECM2
exp5_sgRNA_02249_MAT2A	Cas9	HALLMARK_ANGIOGENESIS	0.969844	0.969844	0.207124	0.652363	46246	35	VAV2, JAG1, ITGAV, APOH, CCND2, CXCL6, VEGFA, COL3A1, PRG2, MSX1
exp5_sgRNA_02249_MAT2A	Cas9	HALLMARK_ANDROGEN_RESPONSE	0.799226	0.857208	-0.228539	-0.84525	43779	96	KRT19, DHCR24, KRT8, CENPN, PDLIM5, SEC24D, ACTN1, SORD, SCD, FADS1, CCND1, HPGD, CCND3, SMS, HMGCR, PTK2B, AKT1, SPCS3, LMAN1, TPD52, ALDH1A3, GPD1L, HMGCS1, CAMKK2, PIAS1, INPP4B, DBI
exp5_sgRNA_02249_MAT2A	Cas9	HALLMARK_REACTIVE_OXYGEN_SPECIES_PATHWAY	0.721381	0.801535	-0.261147	-0.853514	38212	48	PFKP, LSP1, TXNRD2, ERCC2, PDLIM1, GPX3, G6PD, FES, STK25
exp5_sgRNA_02249_MAT2A	Cas9	HALLMARK_IL2_STAT5_SIGNALING	0.805776	0.857208	-0.214445	-0.875995	46203	196	CDC6, ENPP1, CD44, IL2RB, RGS16, ETV4, SLC39A8, PLEC, CDCP1, COL6A1, IKZF4, SPRY4, IL10RA, PUS1, CD79B, RNH1, CCND3, FAH, HIPK2, TTC39B, HK2, IL10, TGM2, WLS, ITGAE, PRAF2, SLC1A5, ADAM19, RRAGD, AGER, MUC1, ETFBKMT, AHCY, ITGA6, SOCS1, XBP1, CKAP4, CYFIP1, SH3BGRL2, PIM1, EMP1, PHTF2, HOPX, DCPS, BHLHE40, FURIN, CAPG, F2RL2, IL2RA, PLAGL1, SOCS2, ENO3
exp5_sgRNA_02249_MAT2A	Cas9	HALLMARK_XENOBIOTIC_METABOLISM	0.676112	0.768309	-0.225935	-0.920324	38655	192	GART, DCXR, PC, TMEM97, GSTM4, ETS2, DDT, PDLIM5, CBR1, GCKR, DHPS, GCNT2, PYCR1, CYB5A, PGD, MTHFD1, DHRS1, PEMT, HES6, SPINT2, ATP2A2, FAH, CDA, CYP2J2, MPP2, SLC1A5, CYP4F2, IDH1, BCAR1, ADH7, NDRG2, ASL, ALDH2, AHCY, RAP1GAP, IGFBP1, ENTPD5, CYP1A1, CYP2E1, HPRT1, LONP1, UPB1, ACP2, BCAT1, ALDH9A1, AP4B1, PAPSS2, ACOX2, SHMT2, UPP1, IL1R1, PSMB10, PLG, CAT, TYR
exp5_sgRNA_02249_MAT2A	Cas9	HALLMARK_BILE_ACID_METABOLISM	0.571548	0.691412	-0.250228	-0.94646	31545	111	ABCA2, DHCR24, PXMP2, FADS2, SULT1B1, IDH2, APOA1, SLC35B2, PEX26, LCK, ACSL5, HAO1, FADS1, RBP1, SLC27A5, ALDH8A1, IDH1, KLF1, GSTK1, MLYCD, ABCA3, ALDH9A1, SLC22A18, CAT, PEX7, SLC29A1, PRDX5, PEX11G, PECR, PFKM, HSD3B7, AR, PAOX, SULT2B1, LIPE
exp5_sgRNA_02249_MAT2A	Cas9	HALLMARK_ADIPOGENESIS	0.538643	0.690567	-0.236668	-0.96747	30895	197	SLC25A10, CS, SCARB1, HADH, CDKN2C, ABCB8, MDH2, DDT, CAVIN1, SLC19A1, CIDEA, OMD, DHCR7, CHCHD10, ACLY, TKT, SLC25A1, PEMT, COX8A, PFKL, IMMT, ETFB, PGM1, GPX3, ATL2, FAH, IDH3G, CD302, TST, SLC1A5, NDUFB7, DGAT1, IDH1, CD151, RTN3, COQ3, ALDH2, ACADL, FZD4, UCK1, MTCH2, RAB34, PREB
exp5_sgRNA_02249_MAT2A	Cas9	HALLMARK_HEDGEHOG_SIGNALING	0.404822	0.547056	-0.337856	-1.02935	21140	34	MYH9, ETS2, SCG2, CELSR1, DPYSL2, ADGRG1, THY1, SLIT1
exp5_sgRNA_02249_MAT2A	Cas9	HALLMARK_KRAS_SIGNALING_DN	0.25087	0.366034	-0.270432	-1.08949	14266	175	GPR19, RIBC2, CACNA1F, GAMT, BARD1, HTR1B, SYNPO, SOX10, KCND1, IGFBP2, GP1BA, TAS2R4, GPR3, MSH5, KRT15, SNCB, TGM1, ALOX12B, FGF22, IDUA, HSD11B2, MAGIX, RGS11, PDK2, LYPD3, ZBTB16, SLC25A23, ABCB11, FGFR3, CHST2, SERPINA10, ITGB1BP2, HNF1A, FGGY, TG, CELSR2, MFSD6, NR4A2, CCDC106, KLHDC8A, ITIH3, FGF16
exp5_sgRNA_02249_MAT2A	Cas9	HALLMARK_APICAL_SURFACE	0.256224	0.366034	-0.356356	-1.1349	13512	42	BRCA1, TMEM8B, IL2RB, SCUBE1, THY1, PLAUR, LYPD3, GSTM3, PCSK9, SRPX
exp5_sgRNA_02249_MAT2A	Cas9	HALLMARK_DNA_REPAIR	0.140703	0.213186	-0.296642	-1.17083	7912	149	ZWINT, FEN1, DUT, NME4, RFC3, RFC4, NME1, RFC2, PRIM1, MPG, POLA2, POLD1, APRT, RAD51, NME3, POLA1, ERCC2, USP11, RPA3, TAF10, ARL6IP1, IMPDH2, VPS28, POLR2I, NT5C, TYMS, POLR2A, SEC61A1, GTF2H3, PCNA, CDA, BCAM
exp5_sgRNA_02249_MAT2A	Cas9	HALLMARK_MYOGENESIS	0.106865	0.172363	-0.293509	-1.1905	6095	185	TPM2, CASQ2, PC, MYH9, PDLIM7, FDPS, LSP1, OCEL1, CHRNB1, LARGE1, HBEGF, KCNH1, ERBB3, TAGLN, SCD, NCAM1, SORBS3, SGCA, ATP2A1, CAMK2B, MYBPC3, GPX3, MYH11, CKB, EPHB3, AEBP1, GAA, SGCG, TPM3, PPFIA4, MYH3, CKMT2, COL6A2, CAV3, CLU, FKBP1B, MAPK12, BIN1, COL6A3, SH3BGR
exp5_sgRNA_02249_MAT2A	Cas9	HALLMARK_APICAL_JUNCTION	0.0954841	0.15914	-0.29388	-1.19827	5469	193	ACTG2, ACTN4, ADAM23, WNK4, HADH, GAMT, PFN1, MYL9, MYH9, CNTN1, TMEM8B, MPZL2, VCL, VASP, EPB41L2, ACTN1, ITGA10, COL17A1, FSCN1, MAP4K2, ZYX, JAM3, MSN, TUBG1, RSU1, ACTB, SORBS3, THY1, SDC3, YWHAH, CERCAM, EVL, NF2, SKAP2, LAMA3, MVD, PLCG1, CAP1, ACTG1, PPP2R2C
exp5_sgRNA_02249_MAT2A	Cas9	HALLMARK_HYPOXIA	0.0920679	0.158738	-0.293664	-1.20094	5279	198	CAVIN3, PFKP, SCARB1, SIAH2, GALK1, DUSP1, BCAN, IER3, MYH9, DDIT4, ADM, ENO1, MIF, GAPDH, ALDOC, CA12, ADORA2B, CAVIN1, GPI, GCNT2, S100A4, LARGE1, CCN5, SLC2A1, ALDOB, PDK3, TIPARP, SLC25A1, GRHPR, PFKL, LDHA, PDK1, PGM1, PLAUR, NDST1, SDC3, HK2, TGM2, KDELR3, HS3ST1, RRAGD, GAA, NDST2, CHST2, PPFIA4, COL5A1, SRPX, TPI1, CDKN1B, ENO2, ZFP36, IGFBP1
exp5_sgRNA_02249_MAT2A	Cas9	HALLMARK_ESTROGEN_RESPONSE_EARLY	0.0900934	0.158738	-0.295593	-1.20407	5150	192	KRT19, SCARB1, SIAH2, KRT8, TMEM164, CD44, CLIC3, FDFT1, CA12, RAB17, CELSR1, MYBL1, KRT18, SEC14L2, CCN5, SLC2A1, DHCR7, TIPARP, SLC1A1, RBBP8, KRT15, CCND1, WWC1, OPN3, ALDH3B1, TGM2, TUBB2B, SLC1A4, NCOR2, MYOF, WFS1, SLC7A5, MUC1, FARP1, RAPGEFL1, ADD3, TFF3, ZNF185, XBP1, OVOL2, CELSR2, SYBU, ABCA3, PODXL, PRSS23, ENDOD1, SLC7A2, PAPSS2, FASN, KLF10, FOS, SVIL, BHLHE40, SLC9A3R1, PDLIM3, KCN…
exp5_sgRNA_02249_MAT2A	Cas9	HALLMARK_FATTY_ACID_METABOLISM	0.0672273	0.142432	-0.316215	-1.25232	3788	153	HADH, DHCR24, NCAPH2, MDH2, ACAT2, UROS, MIF, ECI1, NTHL1, LGALS1, CBR1, ALAD, CIDEA, ADSL, ACSL5, GRHPR, LDHA, HPGD, YWHAH, IDH3G, APEX1, SMS, IDH1, GLUL, ADH7, ACADL, FH, ENO2, CYP1A1, SUCLG2, MLYCD, S100A10, ACSM3, NBN, ECI2, CBR3, GCDH, ALDH9A1, ACOT2, HSD17B7, HMGCS1, HIBCH, MGLL, FASN, RDH11, SDHD, ALDOA
exp5_sgRNA_02249_MAT2A	Cas9	HALLMARK_PEROXISOME	0.0688482	0.142432	-0.344633	-1.28682	3784	102	TOP2A, DHCR24, MSH2, FDPS, TSPO, IDH2, SLC35B2, IDE, CTPS1, ACSL5, ITGB1BP1, DLG4, FADS1, YWHAH, HSD11B2, ABCB9, PEX11B, CTBP1, IDH1, PABPC1, GSTK1, MLYCD, ECI2, PEX5, CLN6, ERCC1, ALDH9A1, SMARCC1
exp5_sgRNA_02249_MAT2A	Cas9	HALLMARK_COAGULATION	0.0549032	0.130722	-0.335832	-1.29312	3052	125	CRIP2, CSRP1, THBD, C9, RGN, APOA1, HPN, USP11, GP1BA, PLAT, CAPN5, C1R, ITGB3, C8G, MMP14, GDA, CFI, ANG, CTSV, MMP9, CFH, CLU, DUSP6, PF4, S100A13, FBN1, PRSS23, PLEK, ACOX2, SERPINB2, WDR1, FURIN, F2RL2, PLG, LGMN, MMP8, OLR1, CAPN2, SPARC
exp5_sgRNA_02249_MAT2A	Cas9	HALLMARK_CHOLESTEROL_HOMEOSTASIS	0.0330268	0.082567	-0.399759	-1.40907	1784	72	ABCA2, FADS2, TMEM97, ACAT2, EBP, FDPS, FDFT1, ETHE1, ALDOC, CYP51A1, MVK, DHCR7, PDK3, PCYT2, SCD, PLAUR, GUSB, ATF5, MVD, ACTG1, HMGCR, PMVK, LSS, ACSS2, CLU, GPX8
exp5_sgRNA_02249_MAT2A	Cas9	HALLMARK_MTORC1_SIGNALING	0.00221482	0.00738273	-0.364496	-1.48895	126	196	PLK1, BUB1, MCM4, RRM2, AURKA, DHFR, MCM2, CCNF, PSAT1, HMBS, DHCR24, FADS2, TMEM97, DDIT4, EBP, ENO1, RPN1, SSR1, GAPDH, CYP51A1, GPI, NUP205, SORD, UNG, ATP5MC1, SLC2A1, DHCR7, ACLY, ASNS, ACACA, PFKL, IMMT, TUBG1, SCD, POLR3G, LDHA, FADS1, PDK1, PGM1, G6PD, CACYBP, ATP2A2, SDF2L1, CTH, SKAP2, HK2, HMGCR, SLC1A5, SLC1A4, IDH1, RPA1, SLC7A5, CDC25A, CTSC, ADD3, TPI1
exp5_sgRNA_02249_MAT2A	Cas9	HALLMARK_ESTROGEN_RESPONSE_LATE	0.000594156	0.00247565	-0.389675	-1.58586	33	190	KIF20A, CDC20, CDC6, TOP2A, KRT19, PLK4, RNASEH2A, STIL, SCARB1, SIAH2, GINS2, DCXR, PKP3, EMP2, CD44, CLIC3, FDFT1, IDH2, CA12, LARGE1, SORD, CCN5, GALE, DHCR7, XRCC3, ETFB, CPE, RBBP8, CCND1, CKB, PLAC1, PRKAR2B, OPN3, ALDH3B1, TST, PLXNB1, SLC1A4, FGFR3, NCOR2, MYOF, WFS1, SLC7A5, FARP1, RAPGEFL1, ADD3, TFF3, ZFP36, XBP1, OVOL2, CELSR2, PTPN6, ABCA3, MEST, HPRT1
exp5_sgRNA_02249_MAT2A	Cas9	HALLMARK_MYC_TARGETS_V2	0.001701	0.00607499	-0.504967	-1.71078	90	58	PLK1, MCM4, PLK4, MCM5, TMEM97, MAP3K6, SLC19A1, CDK4, SORD, SRM, UNG, IMP4, PUS1, TCOF1, DCTPP1
exp5_sgRNA_02249_MAT2A	Cas9	HALLMARK_SPERMATOGENESIS	9.00787e-05	0.000450394	-0.457257	-1.74455	4	117	BUB1, NCAPH, TTK, CCNB2, NEK2, KIF2C, RPL39L, CDKN3, AURKA, CDK1, RFC4, CHFR, DBF4, CLPB, ACRV1, CAMK4, IDE, MEP1B, JAM3
exp5_sgRNA_02249_MAT2A	Cas9	HALLMARK_GLYCOLYSIS	1.74905e-05	0.000146538	-0.45282	-1.84451	0	192	KIF20A, HMMR, DEPDC1, CENPA, AURKA, CDK1, SLC25A10, PFKP, GALK1, IER3, PC, MDH2, DDIT4, RPE, POLR3K, GAL3ST1, CD44, ENO1, MIF, ADORA2B, STMN1, PYGB, GOT2, CYB5A, B4GALT7, GALE, ALDOB, PDK3, PKM, PYGL, PGAM1, CAPN5, LDHA, NASP, MPI, G6PD, SDC3, AKR1A1, ARTN, IDUA, GMPPB, LHPP, CTH, GUSB, PFKFB1, HK2, KDELR3, ANG, RRAGD, IDH1, CHST2, CHST6, PPFIA4, COL5A1, B4GALT2, TPI1, TFF3, ENO2, CHST12
exp5_sgRNA_02249_MAT2A	Cas9	HALLMARK_MYC_TARGETS_V1	1.74395e-05	0.000146538	-0.485548	-1.98344	0	196	CDC20, CCNA2, CDC45, MCM4, MCM6, MAD2L1, MCM7, KPNB1, DUT, MCM5, MCM2, RFC4, KPNA2, NME1, RPS2, BUB3, RPS5, RRM1, USP1, RANBP1, SNRPA, CDK2, TFDP1, RACK1, SF3B3, PRPS2, FBL, RUVBL2, SRSF2, RPL18, CDK4, GOT2, NCBP1, SRM, POLD2, CTPS1, DEK, SRSF3, IMPDH2, TRA2B, PHB2, LDHA, SLC25A3, TYMS, STARD7, LSM2, SF3A1, GLO1, PCNA, RPS3, FAM120A, COX5A, APEX1, HNRNPA1, TRIM28, HNRNPR, XPOT, RPLP0, RAN, PABPC1…
exp5_sgRNA_02249_MAT2A	Cas9	HALLMARK_MITOTIC_SPINDLE	1.74371e-05	0.000146538	-0.547259	-2.23802	0	198	ANLN, PLK1, BUB1, NDC80, PRC1, TTK, TPX2, NUSAP1, CCNB2, NEK2, KIF2C, TOP2A, FBXO5, RACGAP1, KIF11, KIF4A, DLGAP5, KIF22, KIF15, CENPF, ESPL1, KIF20B, AURKA, CDK1, BIRC5, KIF23, ECT2, CNTRL, ACTN4, INCENP, SMC4, ARHGEF2, CENPE, KNTC1, PIF1, MID1IP1, MYH9, SUN2, LMNB1, VCL, PDLIM5, ARHGEF3, EPB41L2, SYNPO, BRCA2, PLEKHG2, TUBGCP3, FSCN1, CCDC88A
exp5_sgRNA_02249_MAT2A	Cas9	HALLMARK_E2F_TARGETS	1.74341e-05	0.000146538	-0.767769	-3.13854	0	197	PLK1, CDC20, AURKB, TMPO, CCNB2, ORC6, KIF2C, HMMR, SPAG5, TOP2A, MYBL2, TCF19, DEPDC1, DIAPH3, MCM4, SPC24, PTTG1, TRIP13, RRM2, RACGAP1, BUB1B, NCAPD2, KIF4A, DLGAP5, MXD3, TK1, KIF22, MELK, CKS1B, BRCA1, MCM6, ESPL1, RAD51AP1, CDKN3, PSMC3IP, CDCA8, MAD2L1, MCM7, TACC3, AURKA, CDK1, MKI67, ASF1B, CENPM, KIF18B, UBE2S, SPC25, BIRC5, HMGB2, PLK4, CNOT9, UBE2T, GINS1, CDCA3, ATAD2, CIT, RNASEH2A,…
exp5_sgRNA_02249_MAT2A	Cas9	HALLMARK_G2M_CHECKPOINT	1.74392e-05	0.000146538	-0.771154	-3.1466	0	194	PLK1, BUB1, CDC20, UBE2C, NDC80, AURKB, PRC1, TROAP, TMPO, CDC6, TTK, E2F1, TPX2, NUSAP1, CCNA2, CCNB2, ORC6, NEK2, KIF2C, HMMR, TOP2A, FBXO5, CDC45, EXO1, MYBL2, PTTG1, CENPA, RACGAP1, KIF11, PBK, KIF4A, KIF22, KIF15, CKS1B, CENPF, MCM6, ESPL1, CDKN3, KNL1, POLQ, KIF20B, MAD2L1, TACC3, AURKA, CDK1, MKI67, UBE2S, BIRC5, NSD2, PLK4, KIF23, RBL1, DTYMK, KPNB1, RAD54L, SMC2, INCENP, SMC4, STIL, CENP…
