# Supplementary material for: Multimodal CRISPR perturbations of GWAS loci associated with coronary artery disease in vascular endothelial cells
Source: PLoS Genet. 2023 Mar 16;19(3):e1010680. doi: 10.1371/journal.pgen.1010680 (PMC10047545; doi:10.1371/journal.pgen.1010680)
Supplement: S8 Table — Indels were only detected in CRIMSON+ cells. We never observed DHX38 indels in teloHAEC infected with safe harbor sgRNA. Data from three replicates at days 2, 4 and 7 post-infection are summarized. TIDE captures the size of the indels as well as their frequency in the cell population. NA, not available. None, no indels were detected. (XLSX) [file pgen.1010680.s019.xlsx]

## Sheet: S8 Table
S8 Table. Quantification by Tracking of Indel by Decomposition (TIDE) of insertion-deletions (indels) due to DHX38 sg10966 or sg11664 in teloHAEC stably over-expressing Cas9. Indels were only detected in CRIMSON+ cells. We never observed DHX38 indels in teloHAEC infected with safe harbor sgRNA. Data from three replicates at days 2, 4 and 7 post-infection are summarized. TIDE captures the size of …
	Replicate 1			Replicate 2			Replicate 3
DHX38 sg10966	indels (bp)	%	Total (%)	indels	%	Total (%)	indels	%	Total (%)
CRIMSON+ (day 2)	NA	NA	NA	-18, -3	12.8, 3.9	16.7	-18, -3	17.9, 4.9	22.8
CRIMSON+ (day 4)	-18, -17, -3	35, 2.5, 12.9	50.4	-18, -3	35, 10.2	45.2	-18, -17, -3	25.8, 4.8, 7.5	38.1
CRIMSON+ (day 7)	-18, -3	31.7, 18.6	50.3	-18, -3	33.6, 12.9	46.5	-18, -17, -3	23.1, 4.6, 8.2	35.9
CRIMSON- (day 2)	NA		0	none		0	none		0
CRIMSON- (day 4)	none		0	none		0	none		0
CRIMSON- (day 7)	none		0	none		0	none		0
	Replicate 1			Replicate 2			Replicate 3
DHX38 sg11664	indels (bp)	%	Total (%)	indels	%	Total (%)	indels	%	Total (%)
CRIMSON+ (day 2)	-9, -3	8.8, 2.5	11.3	-9, -3	9.7, 2	11.7	-9, -3	8.2, 3.1	11.3
CRIMSON+ (day 4)	-9, -6, -3	26.4, 2.9, 5.7	35	-9, -3	34.6, 6.1	40.7	-9, -6, -3	35.3, 2.1, 7.5	44.8
CRIMSON+ (day 7)	-9, -6, -3	24.6, 3.4, 6.3	34.3	-9, -6, -3	26.4, 1.5, 5.9	33.8	-9, -6, -3	30.7, 1.9, 6.9	39.5
CRIMSON- (day 2)	none		0	none		0	none		0
CRIMSON- (day 4)	none		0	none		0	none		0
CRIMSON- (day 7)	none		0	none		0	none		0
