# Supplementary material for: Multimodal CRISPR perturbations of GWAS loci associated with coronary artery disease in vascular endothelial cells
Source: PLoS Genet. 2023 Mar 16;19(3):e1010680. doi: 10.1371/journal.pgen.1010680 (PMC10047545; doi:10.1371/journal.pgen.1010680)
Supplement: S9 Table — (XLSX) [file pgen.1010680.s020.xlsx]

## Sheet: S9 Table
S9 Table. Oligonucleotide sequences used throughout this project.
Name	Sequence	Used for
Oligo sgRNA for Krab (ex.)	GTGGAAAGGACGAAACACCGNNNNNNNNNNNNNNNNNNNNGTTTTAGAGCTAGAAATAGGTTCTAAGTTTATACATGC	Screen
Oligo sgRNA for VP64 (ex.)	GTGGAAAGGACGAAACACCGNNNNNNNNNNNNNNNNNNNNGTTTTAGAGCTAGGCCAAGCTATTACGAGTATGTTGTG	Screen
U6_subpool_fwd	GTGGAAAGGACGAAACACCG	Screen
Guide_CM_barcode1_rev	AGACCTCGCTTAGAATAGAA	Screen
Guide_MS2_barcode2_Rev	GATCAAGCACTTACTGTACC	Screen
U6_screen_fwd	GGCTTTATATATCTTGTGGAAAGGACGAAACACCG	Screen
Tracr_MS2_rev	GGGTGATCCTCATGTTGGCCTAGCTCTAAAAC	Screen
Tracr_rev	CTAGCCTTATTTTAACTTGCTATTTCTAGCTCTAAAAC	Screen/qPCR
BsiWI-Neo-Fwd	tgacgtacggccaccATGATTGAACAAGATGGATT	Cloning
MluI-Neo_rev	gacttaacgcgtTCAGAAGAACTCGTCAAGAA	Cloning
hum_p21_001-fwd	GGACCTGTCACTGTCTTGTA	qPCR
hum_p21_001-rev	CCTCTTGGAGAAGATCAGCCG	qPCR
Cas9_qPCR_F_001	CCACTATGAGAAGCTGAAGGG	qPCR
Cas9_qPCR_R_001	TTTGTCCAGATTAGCGTCGG	qPCR
hum_TBP_sens	CGAATATAATCCCAAGCGGTTT	qPCR
hum_TBP_anti	GTGGTTCGTGGCTCTCTTATCC	qPCR
hum-G3PDH-01-sens	gacagtcagccgcatcttc	qPCR
hum-G3PDH-01-anti	gcaacaatatccactttaccagag	qPCR
hum-HPRT-01-sens	tggcgtcgtgattagtgatg	qPCR
hum-HPRT-01-anti	cagagggctacaatgtgatgg	qPCR
hum_DHX38_003_F	CTGCCATGGAGGAGGAGAT	qPCR
hum_DHX38_003_R	TCCGGCCTGGAGTGTAGAT	qPCR
hum_CCDC92_002_fwd	TGGCAGCCACAAACCTGG	qPCR
hum_CCDC92_002_rev	TCCGAACTTTTGACTGTCAGC	qPCR
hum_CCDC92_003_fwd	GCTGACAGTCAAAAGTTCGGA	qPCR
hum_CCDC92_003_rev	GCTTGTGACTCTTGGCCTTC	qPCR
mCherry_002_F	CCCCGTAATGCAGAAGAAGA	qPCR
mCherry_002_R	TTGACCTCAGCGTCGTAGTG	qPCR
hum-FURIN-003-fwd	CGGCTCACCCTGTCCTATAA	qPCR
hum-FURIN-003-rev	GTCATGAAGGCCCAGTCATT	qPCR
hum-FES-001-fwd	TGAGATCACCAGCCAAACTG	qPCR
hum-FES-001-rev	TTCTCAATGTCCTGGCTGTG	qPCR
sgRNA_10966	caccGAAGGCAGCTGAGAGTAGAT	qPCR / single guide validation
sgRNA_11664	caccgACACGGACTATGGGATGATT	qPCR / single guide validation
sgRNA_02249	caccGTGGACACTTATGGCGGTTG	single guide validation
sgRNA_06939	caccgTGCGGCCCAGCGCGGAGCAG	single guide validation
sgRNA_06147	caccgGACTAGAAAGGAGATGAGGG	single guide validation
sgRNA_25344	caccgGGGCCTGTCCCGGGGGGTGG	single guide validation
sgRNA_22747	caccgTTCGCCACGGCAGCTAGGGT	single guide validation
sgRNA_02274	caccgGTCCTCCCCTCCCGTCGTCA	single guide validation
safe_001	caccAAAATGTCAGGAGACATTTT	single guide validation
safe_002	caccATCTGTCTTATGACAGTTTC	qPCR / single guide validation
sgRNA_10966_TIDE_fwd	TCTGCTCTGGGTGAGGTTTT	Indels detection
sgRNA_11664_TIDE_fwd	GGCCCAGGAATCTAGTGTCA	Indels detection
sgRNA_10966_TIDE_rev	TGGAGCCTAGAGCAGGACAT	Indels detection
sgRNA_11664_TIDE_rev	CCTGGAGGTCAGAGAGATGG	Indels detection
rs12906125_BE_+5_top	caccgCGGGACGGTCGGGCCGGTCC	Base editing FES
rs12906125_TIDE_fwd	CTCCTCCCTTCCGTTTCC	To measure base editing efficiency
rs12906125_TIDE_rev	CTGATTCCGCGCTTCCTC	To measure base editing efficiency
