# Supplementary material for: Multimodal CRISPR perturbations of GWAS loci associated with coronary artery disease in vascular endothelial cells
Source: PLoS Genet. 2023 Mar 16;19(3):e1010680. doi: 10.1371/journal.pgen.1010680 (PMC10047545; doi:10.1371/journal.pgen.1010680)
Supplement: S10 Table — baseMean: mean of normalized counts across all samples, log2FoldChange: log2 fold-change of candidate sgRNA over safe-harbor sgRNA read counts, lfcSE: standard error estimate of log2 fold-change, pvalue: nominal p-value, padj: Benjamini-Hochberg adjusted p-value, gene: human gene symbol (Ensemble 94), experiment: RNA-seq validation experiment identifier. Differential expression results were calculated for each experiment separately. (TSV) [file pgen.1010680.s021.tsv]

#Supplementary Table 10. Results for DESeq2 differential expression analysis for 5 validation RNA-seq experiments of candidate sgRNA against safe-harbor controls. baseMean: mean of normalized counts across all samples, log2FoldChange: log2 fold-change of candidate sgRNA over safe-harbor sgRNA read counts, lfcSE: standard error estimate of log2 fold-change, pvalue: nominal p-value, padj: Benjamini…
#
baseMean	log2FoldChange	lfcSE	pvalue	padj	gene	experiment
2471.590496	2.200157531	0.074444034	3.33E-193	4.57E-189	FBH1	exp1_sgRNA_06939_FES_FURIN
2776.25157	3.753390925	0.133068393	1.24E-176	8.47E-173	FES	exp1_sgRNA_06939_FES_FURIN
4908.354786	1.034963399	0.057385775	5.58E-74	2.55E-70	RRAS	exp1_sgRNA_06939_FES_FURIN
1703.857822	1.700772147	0.094792694	1.01E-72	3.47E-69	TMEM164	exp1_sgRNA_06939_FES_FURIN
5958.690507	3.322924838	0.193431606	1.96E-67	5.39E-64	ANGPTL4	exp1_sgRNA_06939_FES_FURIN
5691.927156	1.486671211	0.091549313	1.40E-60	3.20E-57	MAP1LC3B	exp1_sgRNA_06939_FES_FURIN
294.804397	3.273634884	0.221513554	1.31E-50	2.57E-47	ANKRD16	exp1_sgRNA_06939_FES_FURIN
14799.26853	0.616134404	0.041776151	3.09E-50	5.30E-47	MVP	exp1_sgRNA_06939_FES_FURIN
278.7420381	2.348749532	0.161361242	3.98E-49	6.07E-46	SLC22A23	exp1_sgRNA_06939_FES_FURIN
3803.971936	1.199474332	0.084981193	3.96E-46	5.43E-43	AHNAK2	exp1_sgRNA_06939_FES_FURIN
9903.827815	1.100185777	0.082763943	3.36E-41	4.19E-38	MFAP2	exp1_sgRNA_06939_FES_FURIN
4458.231411	1.047419516	0.079505556	6.76E-41	7.72E-38	MAP3K11	exp1_sgRNA_06939_FES_FURIN
1870.952192	1.464113937	0.113486359	2.21E-39	2.33E-36	KCNMA1	exp1_sgRNA_06939_FES_FURIN
1013.762905	1.056106238	0.089881518	6.94E-33	6.80E-30	ARRB2	exp1_sgRNA_06939_FES_FURIN
42492.12764	1.507403913	0.13066406	4.74E-32	4.34E-29	HLA-B	exp1_sgRNA_06939_FES_FURIN
6278.869302	1.287951885	0.119770519	4.47E-28	3.83E-25	DKK3	exp1_sgRNA_06939_FES_FURIN
5804.012621	1.038567666	0.097803574	1.57E-27	1.27E-24	ERAP2	exp1_sgRNA_06939_FES_FURIN
18145.23941	0.702867762	0.066140067	1.90E-27	1.44E-24	EMP3	exp1_sgRNA_06939_FES_FURIN
8070.616057	0.739169541	0.071422221	1.75E-26	1.26E-23	OPTN	exp1_sgRNA_06939_FES_FURIN
4763.813344	-0.637033876	0.061268087	2.51E-26	1.72E-23	SSRP1	exp1_sgRNA_06939_FES_FURIN
1033.878315	1.083128755	0.105279213	4.73E-26	3.09E-23	TP53I13	exp1_sgRNA_06939_FES_FURIN
2443.642858	1.444947301	0.140839636	5.88E-26	3.66E-23	HBEGF	exp1_sgRNA_06939_FES_FURIN
2219.886331	0.96630741	0.094941532	1.69E-25	1.01E-22	ACTA2	exp1_sgRNA_06939_FES_FURIN
2350.501013	1.083561107	0.107926904	5.81E-25	3.32E-22	PDCD1LG2	exp1_sgRNA_06939_FES_FURIN
254.6305783	3.598299643	0.359348937	8.28E-25	4.54E-22	DGAT2	exp1_sgRNA_06939_FES_FURIN
361.5132027	0.051666061	0.191402914	9.21E-24	4.86E-21	RNA5SP155	exp1_sgRNA_06939_FES_FURIN
35465.05373	0.941739984	0.096419904	1.04E-23	5.29E-21	PSAP	exp1_sgRNA_06939_FES_FURIN
958.0362789	2.869714949	0.295247335	1.48E-23	7.25E-21	MELTF	exp1_sgRNA_06939_FES_FURIN
11331.94896	2.254245111	0.233431054	2.28E-23	1.08E-20	AKAP12	exp1_sgRNA_06939_FES_FURIN
11921.16186	1.009626096	0.104471168	3.36E-23	1.54E-20	TMBIM1	exp1_sgRNA_06939_FES_FURIN
13589.81985	1.273766647	0.135629732	3.45E-22	1.53E-19	DPYSL3	exp1_sgRNA_06939_FES_FURIN
6529.452037	0.484836279	0.051520033	7.18E-22	3.08E-19	ATP6AP1	exp1_sgRNA_06939_FES_FURIN
4535.15581	-0.542773307	0.058143001	1.36E-21	5.66E-19	GART	exp1_sgRNA_06939_FES_FURIN
2014.5821	1.857716572	0.203095212	2.97E-21	1.20E-18	FGF5	exp1_sgRNA_06939_FES_FURIN
4581.635347	1.218137509	0.13334195	6.03E-21	2.36E-18	DUSP1	exp1_sgRNA_06939_FES_FURIN
3581.964277	-0.843498596	0.095132496	7.51E-20	2.86E-17	SLC35F2	exp1_sgRNA_06939_FES_FURIN
3064.231474	-0.504714379	0.057163988	1.40E-19	5.19E-17	NOLC1	exp1_sgRNA_06939_FES_FURIN
50.40635675	5.624847655	0.644871669	2.75E-19	9.91E-17	ADAM8	exp1_sgRNA_06939_FES_FURIN
785.7485982	1.386175447	0.16004996	2.83E-19	9.94E-17	ECM1	exp1_sgRNA_06939_FES_FURIN
4612.917933	-0.643504805	0.074736991	4.64E-19	1.59E-16	PAICS	exp1_sgRNA_06939_FES_FURIN
29147.59508	1.043383052	0.121823142	6.74E-19	2.25E-16	HLA-C	exp1_sgRNA_06939_FES_FURIN
8006.689938	0.693776481	0.081490819	1.15E-18	3.75E-16	KIF1C	exp1_sgRNA_06939_FES_FURIN
23260.74518	-0.425835494	0.050402326	2.13E-18	6.79E-16	HNRNPH1	exp1_sgRNA_06939_FES_FURIN
8294.500789	0.690851616	0.082022209	4.89E-18	1.52E-15	CTSA	exp1_sgRNA_06939_FES_FURIN
683.9156922	0.947548515	0.114820908	1.08E-17	3.30E-15	DNER	exp1_sgRNA_06939_FES_FURIN
9250.806231	0.481124584	0.057947392	1.33E-17	3.97E-15	ACOT7	exp1_sgRNA_06939_FES_FURIN
265.8025829	2.834168531	0.348661645	2.53E-17	7.37E-15	LYPD5	exp1_sgRNA_06939_FES_FURIN
5578.769731	0.73264545	0.090087231	3.31E-17	9.46E-15	TRPV2	exp1_sgRNA_06939_FES_FURIN
12292.14374	1.108083396	0.138413608	7.07E-17	1.98E-14	ADIRF	exp1_sgRNA_06939_FES_FURIN
236.1553797	-2.180113899	0.273720836	7.45E-17	2.04E-14	FOXA1	exp1_sgRNA_06939_FES_FURIN
180.5071608	4.344487206	0.547322048	1.15E-16	3.08E-14	LRP1	exp1_sgRNA_06939_FES_FURIN
5304.603787	0.585599132	0.073136658	1.70E-16	4.47E-14	CYSTM1	exp1_sgRNA_06939_FES_FURIN
1063.676309	0.828118304	0.104834402	2.58E-16	6.67E-14	ASAH1	exp1_sgRNA_06939_FES_FURIN
589.632263	0.018641632	0.18153185	3.55E-16	9.02E-14	IGKV1OR9-2	exp1_sgRNA_06939_FES_FURIN
146.1112606	1.538121144	0.197391744	4.35E-16	1.08E-13	LZTS3	exp1_sgRNA_06939_FES_FURIN
1794.004586	0.740591934	0.095644687	7.96E-16	1.95E-13	LTBP3	exp1_sgRNA_06939_FES_FURIN
6789.760915	0.682345362	0.088558182	9.36E-16	2.25E-13	TAPBP	exp1_sgRNA_06939_FES_FURIN
1147.478389	0.802277182	0.104469233	1.35E-15	3.20E-13	SHISA4	exp1_sgRNA_06939_FES_FURIN
419.023695	-3.950335433	0.52641037	2.32E-15	5.38E-13	TRBC2	exp1_sgRNA_06939_FES_FURIN
698.3279158	0.770494729	0.102426253	4.11E-15	9.38E-13	SH3PXD2A	exp1_sgRNA_06939_FES_FURIN
4485.653886	0.422987796	0.05626046	7.40E-15	1.66E-12	CSTB	exp1_sgRNA_06939_FES_FURIN
6263.869386	-0.53110333	0.071479469	1.22E-14	2.70E-12	MFNG	exp1_sgRNA_06939_FES_FURIN
42592.88345	0.731135147	0.10070615	3.01E-14	6.54E-12	HLA-A	exp1_sgRNA_06939_FES_FURIN
8863.897464	-0.446814205	0.060801206	3.65E-14	7.82E-12	IMPDH2	exp1_sgRNA_06939_FES_FURIN
1997.889409	2.218990055	0.309653344	4.96E-14	1.05E-11	IFI30	exp1_sgRNA_06939_FES_FURIN
840.5940301	0.022428064	0.182164371	5.04E-14	1.05E-11	H3F3AP4	exp1_sgRNA_06939_FES_FURIN
5953.835834	0.870121328	0.12147553	5.42E-14	1.11E-11	TIMP2	exp1_sgRNA_06939_FES_FURIN
3572.685334	-0.56759888	0.077795163	5.73E-14	1.14E-11	IFRD2	exp1_sgRNA_06939_FES_FURIN
2093.738156	1.006695667	0.141459484	5.74E-14	1.14E-11	TM6SF1	exp1_sgRNA_06939_FES_FURIN
6319.838883	-0.37599592	0.051810299	8.11E-14	1.59E-11	CSE1L	exp1_sgRNA_06939_FES_FURIN
2957.50886	0.638284524	0.089541032	9.00E-14	1.74E-11	P4HA2	exp1_sgRNA_06939_FES_FURIN
4196.620239	-0.61529542	0.087074999	1.10E-13	2.09E-11	FBL	exp1_sgRNA_06939_FES_FURIN
1582.325385	1.489014642	0.215043027	2.14E-13	4.03E-11	TNFSF4	exp1_sgRNA_06939_FES_FURIN
11785.13901	-0.4621861	0.065420757	2.46E-13	4.55E-11	CCT2	exp1_sgRNA_06939_FES_FURIN
40636.48024	0.615116749	0.088926434	2.89E-13	5.29E-11	MYH9	exp1_sgRNA_06939_FES_FURIN
6259.087888	-0.630262164	0.09083504	3.60E-13	6.49E-11	HHIP	exp1_sgRNA_06939_FES_FURIN
13228.92632	-0.337205031	0.048056267	5.09E-13	9.04E-11	KPNB1	exp1_sgRNA_06939_FES_FURIN
2368.115207	0.989302625	0.145777913	5.14E-13	9.04E-11	TMEM132A	exp1_sgRNA_06939_FES_FURIN
14157.54867	0.646954699	0.094446437	6.45E-13	1.12E-10	GRN	exp1_sgRNA_06939_FES_FURIN
4585.173317	0.77619887	0.114506686	8.53E-13	1.46E-10	FURIN	exp1_sgRNA_06939_FES_FURIN
20703.42887	0.655932028	0.09936353	1.18E-12	1.99E-10	CD151	exp1_sgRNA_06939_FES_FURIN
7484.691593	0.584052841	0.086547753	1.47E-12	2.45E-10	PHPT1	exp1_sgRNA_06939_FES_FURIN
4436.279192	1.396461854	0.210147019	1.50E-12	2.48E-10	BMP2	exp1_sgRNA_06939_FES_FURIN
544.1302029	-0.790834927	0.116736598	1.76E-12	2.87E-10	NARS2	exp1_sgRNA_06939_FES_FURIN
141.7740572	-0.003030358	0.180098525	2.10E-12	3.39E-10	AC270277.1	exp1_sgRNA_06939_FES_FURIN
2886.507578	0.471213222	0.070472364	2.35E-12	3.75E-10	ABLIM3	exp1_sgRNA_06939_FES_FURIN
11536.77684	-0.311975184	0.046122454	2.59E-12	4.08E-10	CCT8	exp1_sgRNA_06939_FES_FURIN
1770.453956	0.505778374	0.076136798	2.87E-12	4.48E-10	HEG1	exp1_sgRNA_06939_FES_FURIN
3859.111211	0.87433019	0.132869053	2.99E-12	4.61E-10	COL6A1	exp1_sgRNA_06939_FES_FURIN
2482.983192	1.06399914	0.163173795	4.09E-12	6.23E-10	PSMB10	exp1_sgRNA_06939_FES_FURIN
7421.410456	0.452674972	0.068214429	4.63E-12	6.97E-10	NRBP1	exp1_sgRNA_06939_FES_FURIN
1723.957262	-0.749848149	0.11494814	5.20E-12	7.75E-10	PHF10	exp1_sgRNA_06939_FES_FURIN
83.94032883	2.356516018	0.363746313	5.28E-12	7.78E-10	SIGLEC16	exp1_sgRNA_06939_FES_FURIN
8384.865193	0.443530894	0.067228553	5.77E-12	8.42E-10	PRNP	exp1_sgRNA_06939_FES_FURIN
7106.590861	0.387232778	0.058273446	5.99E-12	8.65E-10	NECTIN2	exp1_sgRNA_06939_FES_FURIN
2267.513592	1.179652049	0.18504264	7.27E-12	1.04E-09	MYL9	exp1_sgRNA_06939_FES_FURIN
357.6276405	3.196795509	0.499280945	7.73E-12	1.09E-09	LGALS3BP	exp1_sgRNA_06939_FES_FURIN
1707.033172	0.954451374	0.148591406	8.07E-12	1.13E-09	LPCAT4	exp1_sgRNA_06939_FES_FURIN
1332.619808	0.681758559	0.10557971	8.30E-12	1.15E-09	CYB5R1	exp1_sgRNA_06939_FES_FURIN
14186.42563	0.507353724	0.077066011	1.13E-11	1.55E-09	DRAP1	exp1_sgRNA_06939_FES_FURIN
1516.087763	-0.663976393	0.103588018	1.18E-11	1.61E-09	SEH1L	exp1_sgRNA_06939_FES_FURIN
2446.767001	0.793820465	0.124726615	1.46E-11	1.96E-09	FAS	exp1_sgRNA_06939_FES_FURIN
5911.210283	-0.427172959	0.066210421	1.52E-11	2.03E-09	PTDSS1	exp1_sgRNA_06939_FES_FURIN
8297.798942	0.320473377	0.049036045	1.74E-11	2.29E-09	LASP1	exp1_sgRNA_06939_FES_FURIN
780.2088899	-0.875038989	0.13858096	1.78E-11	2.32E-09	DUSP4	exp1_sgRNA_06939_FES_FURIN
205.7311341	2.29657526	0.366327459	1.79E-11	2.32E-09	LCN6	exp1_sgRNA_06939_FES_FURIN
686.2460516	-0.824110322	0.129603739	1.86E-11	2.39E-09	LONRF1	exp1_sgRNA_06939_FES_FURIN
230014.6439	0.449372469	0.070016424	1.93E-11	2.45E-09	SERPINE1	exp1_sgRNA_06939_FES_FURIN
3031.809572	0.583145781	0.092104853	2.47E-11	3.11E-09	DUSP3	exp1_sgRNA_06939_FES_FURIN
7525.024313	0.407162692	0.064088406	2.93E-11	3.65E-09	SYNPO	exp1_sgRNA_06939_FES_FURIN
8318.424562	0.288031158	0.044899947	2.99E-11	3.69E-09	MAP4	exp1_sgRNA_06939_FES_FURIN
19637.1887	0.411665151	0.064853392	4.16E-11	5.09E-09	RNASEK	exp1_sgRNA_06939_FES_FURIN
6249.604768	0.63202012	0.101664218	4.46E-11	5.41E-09	TUBB2A	exp1_sgRNA_06939_FES_FURIN
4822.842717	1.167167716	0.189999856	4.60E-11	5.53E-09	FSTL3	exp1_sgRNA_06939_FES_FURIN
3524.834149	0.40065364	0.064149874	5.19E-11	6.19E-09	CPPED1	exp1_sgRNA_06939_FES_FURIN
9448.538286	0.474271354	0.076117731	6.02E-11	7.12E-09	MGAT4B	exp1_sgRNA_06939_FES_FURIN
981.468793	0.709195811	0.115377356	6.38E-11	7.48E-09	C22orf23	exp1_sgRNA_06939_FES_FURIN
12370.79323	0.360680749	0.056403946	6.85E-11	7.83E-09	ATOX1	exp1_sgRNA_06939_FES_FURIN
48630.67465	0.562094335	0.0911295	6.96E-11	7.83E-09	CD63	exp1_sgRNA_06939_FES_FURIN
945.7503319	-0.603955196	0.098105378	6.92E-11	7.83E-09	FAM216A	exp1_sgRNA_06939_FES_FURIN
717.5141912	-0.825985505	0.134815549	6.85E-11	7.83E-09	NR2F1	exp1_sgRNA_06939_FES_FURIN
3553.724687	1.02639374	0.168526733	6.80E-11	7.83E-09	SORBS2	exp1_sgRNA_06939_FES_FURIN
517.1576747	1.131244047	0.186323707	7.26E-11	8.09E-09	TAPBPL	exp1_sgRNA_06939_FES_FURIN
789.3495237	0.639256527	0.104282964	7.53E-11	8.33E-09	CTBS	exp1_sgRNA_06939_FES_FURIN
2139.102832	0.381135237	0.061072	8.46E-11	9.28E-09	TPRG1L	exp1_sgRNA_06939_FES_FURIN
1804.271246	0.794651761	0.131120679	9.01E-11	9.73E-09	BMP1	exp1_sgRNA_06939_FES_FURIN
9676.611282	-0.338303302	0.054480023	8.99E-11	9.73E-09	CCT4	exp1_sgRNA_06939_FES_FURIN
9846.004436	0.740740771	0.122197724	1.02E-10	1.09E-08	PRSS3	exp1_sgRNA_06939_FES_FURIN
2436.951262	0.759490006	0.125110856	1.13E-10	1.20E-08	IRAK2	exp1_sgRNA_06939_FES_FURIN
1757.91019	0.600420675	0.099106927	1.17E-10	1.23E-08	ARMCX3	exp1_sgRNA_06939_FES_FURIN
14784.18344	0.349992661	0.056776324	1.34E-10	1.40E-08	CDC37	exp1_sgRNA_06939_FES_FURIN
5037.045662	-0.393732355	0.063927626	1.43E-10	1.48E-08	STOML2	exp1_sgRNA_06939_FES_FURIN
667.9396268	0.93898531	0.160346206	1.94E-10	2.00E-08	SYNC	exp1_sgRNA_06939_FES_FURIN
2048.069539	1.053594121	0.17830997	2.00E-10	2.05E-08	FRMD8	exp1_sgRNA_06939_FES_FURIN
23016.11112	0.365085233	0.060094311	2.33E-10	2.36E-08	Cas9	exp1_sgRNA_06939_FES_FURIN
73427.89755	0.628390946	0.106089983	2.83E-10	2.85E-08	SH3BGRL3	exp1_sgRNA_06939_FES_FURIN
766.5684609	1.567892684	0.269488048	2.98E-10	2.99E-08	SULT1A4	exp1_sgRNA_06939_FES_FURIN
5907.649092	0.574533946	0.09639014	3.30E-10	3.26E-08	ERGIC1	exp1_sgRNA_06939_FES_FURIN
1060.870138	0.757836814	0.128662713	3.29E-10	3.26E-08	MAN2B2	exp1_sgRNA_06939_FES_FURIN
2692.868089	-0.003984651	0.180106582	3.34E-10	3.27E-08	AC270285.3	exp1_sgRNA_06939_FES_FURIN
1663.763412	0.509401986	0.086269981	3.46E-10	3.36E-08	DNASE2	exp1_sgRNA_06939_FES_FURIN
4112.597266	-0.780939885	0.135108002	3.89E-10	3.75E-08	PIR	exp1_sgRNA_06939_FES_FURIN
1385.097935	0.966456848	0.167088099	4.01E-10	3.84E-08	LIMS2	exp1_sgRNA_06939_FES_FURIN
10531.76152	0.341369952	0.056979684	4.55E-10	4.33E-08	MTCH1	exp1_sgRNA_06939_FES_FURIN
6692.784757	-0.360954677	0.061065838	4.90E-10	4.63E-08	DHX9	exp1_sgRNA_06939_FES_FURIN
1527.483177	-0.443873911	0.075555434	5.26E-10	4.94E-08	MTFR1	exp1_sgRNA_06939_FES_FURIN
4080.247838	0.40645859	0.068521831	5.62E-10	5.23E-08	FAM114A1	exp1_sgRNA_06939_FES_FURIN
680.1532537	-0.841229919	0.146019994	5.65E-10	5.23E-08	MCM6	exp1_sgRNA_06939_FES_FURIN
3383.213043	-0.639389066	0.110291231	5.71E-10	5.25E-08	SLC43A3	exp1_sgRNA_06939_FES_FURIN
4729.805906	0.511648384	0.088085133	6.22E-10	5.68E-08	STAT6	exp1_sgRNA_06939_FES_FURIN
7341.899878	0.709819621	0.123210725	6.46E-10	5.87E-08	CTSD	exp1_sgRNA_06939_FES_FURIN
2267.751565	0.529368119	0.088588557	6.76E-10	6.10E-08	DPP3	exp1_sgRNA_06939_FES_FURIN
1719.285475	0.504886774	0.086811075	7.19E-10	6.44E-08	NOL10	exp1_sgRNA_06939_FES_FURIN
2601.729308	-0.579289618	0.100526962	7.91E-10	7.04E-08	DKC1	exp1_sgRNA_06939_FES_FURIN
132.1717797	1.587195672	0.280617238	8.25E-10	7.30E-08	MAP1LC3B2	exp1_sgRNA_06939_FES_FURIN
8932.346442	-0.32867052	0.055663423	8.97E-10	7.83E-08	HNRNPF	exp1_sgRNA_06939_FES_FURIN
5568.132109	1.145656626	0.202857009	8.93E-10	7.83E-08	TRNP1	exp1_sgRNA_06939_FES_FURIN
3912.952868	0.479324804	0.083113931	1.00E-09	8.67E-08	ANO6	exp1_sgRNA_06939_FES_FURIN
1592.040759	0.801757453	0.142860682	1.01E-09	8.67E-08	ATP11A	exp1_sgRNA_06939_FES_FURIN
9223.943545	-0.391769433	0.067318988	1.01E-09	8.67E-08	CCT6A	exp1_sgRNA_06939_FES_FURIN
605.1567308	-0.003498403	0.180105048	1.08E-09	9.17E-08	AC000041.1	exp1_sgRNA_06939_FES_FURIN
3367.058183	-0.724721927	0.128772554	1.08E-09	9.17E-08	MTHFD2	exp1_sgRNA_06939_FES_FURIN
1700.238471	-0.678872342	0.119435473	1.12E-09	9.45E-08	AGPAT5	exp1_sgRNA_06939_FES_FURIN
843.1872666	0.825776739	0.146530653	1.20E-09	1.00E-07	CPEB4	exp1_sgRNA_06939_FES_FURIN
3754.882908	-0.565233283	0.100083509	1.28E-09	1.06E-07	TMPO	exp1_sgRNA_06939_FES_FURIN
4948.051977	0.758549189	0.135097249	1.41E-09	1.17E-07	SAMD4A	exp1_sgRNA_06939_FES_FURIN
946.7878033	-0.754997905	0.134617004	1.54E-09	1.27E-07	CBSL	exp1_sgRNA_06939_FES_FURIN
631.7347401	0.651587484	0.115851514	1.59E-09	1.30E-07	CPQ	exp1_sgRNA_06939_FES_FURIN
557.7253502	0.950308562	0.170787292	1.69E-09	1.37E-07	MOB3C	exp1_sgRNA_06939_FES_FURIN
4547.854124	-0.455056246	0.080018066	1.72E-09	1.39E-07	POLR1D	exp1_sgRNA_06939_FES_FURIN
9461.817457	-0.402185184	0.070048124	1.79E-09	1.43E-07	PA2G4	exp1_sgRNA_06939_FES_FURIN
9524.052189	0.311074005	0.053834732	1.93E-09	1.53E-07	BRI3	exp1_sgRNA_06939_FES_FURIN
7624.417372	-0.35895558	0.062894276	1.97E-09	1.56E-07	ILF3	exp1_sgRNA_06939_FES_FURIN
8854.52385	0.525230713	0.09302153	2.06E-09	1.62E-07	CYB5R3	exp1_sgRNA_06939_FES_FURIN
116.9797752	8.330190269	1.979291011	2.12E-09	1.66E-07	AL021937.2	exp1_sgRNA_06939_FES_FURIN
1065.62395	-0.858871978	0.15584213	2.16E-09	1.69E-07	SLC7A5	exp1_sgRNA_06939_FES_FURIN
356.2906085	1.935894072	0.353623785	2.21E-09	1.71E-07	CASP1	exp1_sgRNA_06939_FES_FURIN
25010.95348	0.513426838	0.091428435	2.28E-09	1.75E-07	CD44	exp1_sgRNA_06939_FES_FURIN
1603.263127	-0.941839727	0.17139087	2.36E-09	1.81E-07	HIST1H2BF	exp1_sgRNA_06939_FES_FURIN
357.4526689	-0.006686162	0.180329437	2.38E-09	1.82E-07	TRBJ2-3	exp1_sgRNA_06939_FES_FURIN
4821.552631	-1.369480779	0.251369359	2.48E-09	1.87E-07	HIST2H3D	exp1_sgRNA_06939_FES_FURIN
2898.042154	-0.532752482	0.094574739	2.74E-09	2.07E-07	PARP1	exp1_sgRNA_06939_FES_FURIN
862.6758633	0.960040153	0.175453062	2.76E-09	2.07E-07	CTIF	exp1_sgRNA_06939_FES_FURIN
2757.171387	0.342048145	0.060455694	2.79E-09	2.08E-07	OSBPL8	exp1_sgRNA_06939_FES_FURIN
1395.414471	0.786050978	0.143013347	2.84E-09	2.11E-07	HSPA12B	exp1_sgRNA_06939_FES_FURIN
4292.24719	-0.492451402	0.087031844	2.89E-09	2.13E-07	HNRNPD	exp1_sgRNA_06939_FES_FURIN
2273.583462	0.394619949	0.070486682	2.95E-09	2.16E-07	FAM89B	exp1_sgRNA_06939_FES_FURIN
1006.700925	-2.494575909	0.462212604	3.01E-09	2.20E-07	PRRX1	exp1_sgRNA_06939_FES_FURIN
7513.976753	0.399162141	0.071727549	3.06E-09	2.22E-07	LRP10	exp1_sgRNA_06939_FES_FURIN
3120.21207	-0.505124441	0.090771385	3.18E-09	2.30E-07	EEF1E1	exp1_sgRNA_06939_FES_FURIN
2272.19962	0.533203282	0.095963469	3.58E-09	2.57E-07	LBR	exp1_sgRNA_06939_FES_FURIN
9563.096565	0.421882004	0.075639533	3.68E-09	2.63E-07	TJP2	exp1_sgRNA_06939_FES_FURIN
2760.636597	1.373828203	0.255700912	3.76E-09	2.67E-07	PSG4	exp1_sgRNA_06939_FES_FURIN
4778.276586	-0.437685753	0.078809386	3.98E-09	2.81E-07	YARS	exp1_sgRNA_06939_FES_FURIN
303.4790619	2.077242857	0.38839015	4.02E-09	2.82E-07	AOX1	exp1_sgRNA_06939_FES_FURIN
2970.108994	0.596905488	0.109285046	4.17E-09	2.92E-07	SELENOM	exp1_sgRNA_06939_FES_FURIN
421.5988459	-1.212132492	0.225697685	4.32E-09	3.00E-07	CDCA7	exp1_sgRNA_06939_FES_FURIN
5525.787733	0.7657156	0.141388355	4.67E-09	3.23E-07	UBR4	exp1_sgRNA_06939_FES_FURIN
6243.498129	-0.291667354	0.051772789	4.94E-09	3.40E-07	DHX15	exp1_sgRNA_06939_FES_FURIN
434.6831272	-1.187965926	0.222641011	5.42E-09	3.69E-07	AC118754.1	exp1_sgRNA_06939_FES_FURIN
224.751327	1.432703665	0.269371924	5.40E-09	3.69E-07	MARK1	exp1_sgRNA_06939_FES_FURIN
4567.936116	0.632892069	0.117149509	5.62E-09	3.82E-07	ANXA4	exp1_sgRNA_06939_FES_FURIN
139.6389566	1.434297747	0.26984513	5.76E-09	3.89E-07	RGS11	exp1_sgRNA_06939_FES_FURIN
371.126484	1.123609364	0.212277668	6.61E-09	4.45E-07	PRKG1	exp1_sgRNA_06939_FES_FURIN
6204.979111	-0.225449603	0.04003416	6.81E-09	4.55E-07	PCBP1	exp1_sgRNA_06939_FES_FURIN
1712.557118	0.865158868	0.162886908	6.93E-09	4.62E-07	MAP1LC3A	exp1_sgRNA_06939_FES_FURIN
2485.405733	-0.672600522	0.125707057	7.07E-09	4.69E-07	PIH1D1	exp1_sgRNA_06939_FES_FURIN
503.874704	0.678353411	0.127607078	7.23E-09	4.75E-07	CRMP1	exp1_sgRNA_06939_FES_FURIN
3058.132293	0.382150257	0.069629909	7.24E-09	4.75E-07	RIOK3	exp1_sgRNA_06939_FES_FURIN
320.6606167	-0.747544547	0.140467084	7.87E-09	5.14E-07	AMMECR1	exp1_sgRNA_06939_FES_FURIN
937.3879457	0.449030343	0.082666463	8.47E-09	5.50E-07	CAMK2G	exp1_sgRNA_06939_FES_FURIN
90.22583529	1.551224	0.297704198	8.51E-09	5.50E-07	MAP6	exp1_sgRNA_06939_FES_FURIN
5135.3535	0.309866428	0.056186501	8.94E-09	5.75E-07	ASAP1	exp1_sgRNA_06939_FES_FURIN
1142.478113	-1.213937649	0.232803648	9.29E-09	5.95E-07	PSAT1	exp1_sgRNA_06939_FES_FURIN
2455.56813	-0.479814329	0.089413728	9.91E-09	6.32E-07	SMARCC1	exp1_sgRNA_06939_FES_FURIN
1876.996381	0.679177098	0.128652505	1.01E-08	6.42E-07	TRAK2	exp1_sgRNA_06939_FES_FURIN
4512.559296	0.88071609	0.16790701	1.05E-08	6.66E-07	SLC9A3R2	exp1_sgRNA_06939_FES_FURIN
5644.898238	0.548146836	0.103619968	1.11E-08	7.00E-07	MAGED2	exp1_sgRNA_06939_FES_FURIN
222.2165848	-8.587586157	2.788855107	1.26E-08	7.92E-07	CNTNAP3C	exp1_sgRNA_06939_FES_FURIN
1125.872849	-0.477812011	0.089338575	1.29E-08	8.01E-07	CHD1L	exp1_sgRNA_06939_FES_FURIN
143.8571219	2.474565092	0.479962938	1.30E-08	8.09E-07	SIGLEC11	exp1_sgRNA_06939_FES_FURIN
600.0607202	1.034107794	0.200640323	1.34E-08	8.24E-07	PGPEP1	exp1_sgRNA_06939_FES_FURIN
1263.524017	0.554115399	0.10550107	1.60E-08	9.85E-07	RABGEF1	exp1_sgRNA_06939_FES_FURIN
136.7512182	1.055403557	0.20514329	1.61E-08	9.87E-07	REEP6	exp1_sgRNA_06939_FES_FURIN
15363.89887	-0.310351852	0.057124367	1.63E-08	9.90E-07	TCP1	exp1_sgRNA_06939_FES_FURIN
325.8343211	0.009946433	0.180487156	1.65E-08	9.99E-07	RNA5SP219	exp1_sgRNA_06939_FES_FURIN
1150.589065	0.376213842	0.070116918	1.71E-08	1.03E-06	TRAK1	exp1_sgRNA_06939_FES_FURIN
4002.735719	0.356481764	0.067712584	1.75E-08	1.04E-06	GDI1	exp1_sgRNA_06939_FES_FURIN
331.358773	-1.269522217	0.249619837	1.74E-08	1.04E-06	MMP16	exp1_sgRNA_06939_FES_FURIN
2987.21376	-0.353191753	0.065461563	1.79E-08	1.07E-06	GNL2	exp1_sgRNA_06939_FES_FURIN
4493.5642	0.789453405	0.153609576	1.88E-08	1.12E-06	ZNFX1	exp1_sgRNA_06939_FES_FURIN
1289.525666	-0.33005136	0.062540248	1.90E-08	1.12E-06	HACD2	exp1_sgRNA_06939_FES_FURIN
3001.863638	0.900619702	0.175915814	1.89E-08	1.12E-06	PSMB9	exp1_sgRNA_06939_FES_FURIN
2505.112373	-0.545844458	0.104274955	2.21E-08	1.29E-06	RCC1	exp1_sgRNA_06939_FES_FURIN
24966.97445	0.238599022	0.043949274	2.21E-08	1.29E-06	TMBIM6	exp1_sgRNA_06939_FES_FURIN
6639.052529	-0.674320032	0.133396417	2.25E-08	1.31E-06	FDFT1	exp1_sgRNA_06939_FES_FURIN
23762.26341	-0.334652045	0.062884811	2.26E-08	1.31E-06	TRIM28	exp1_sgRNA_06939_FES_FURIN
6058.027774	-1.770221572	0.352853978	2.39E-08	1.38E-06	MMRN1	exp1_sgRNA_06939_FES_FURIN
7502.4402	0.940325726	0.186044482	2.55E-08	1.46E-06	TRIM22	exp1_sgRNA_06939_FES_FURIN
3751.904709	-0.625957866	0.123203025	2.70E-08	1.54E-06	FADS1	exp1_sgRNA_06939_FES_FURIN
4207.64837	-0.367566176	0.072688843	2.77E-08	1.58E-06	SNX5	exp1_sgRNA_06939_FES_FURIN
1225.123501	0.421805479	0.081575789	3.21E-08	1.82E-06	TCTA	exp1_sgRNA_06939_FES_FURIN
12938.91347	-0.498918534	0.096660673	3.26E-08	1.84E-06	HSPD1	exp1_sgRNA_06939_FES_FURIN
1189.777993	0.594400199	0.11528998	3.31E-08	1.86E-06	PLXNA3	exp1_sgRNA_06939_FES_FURIN
1727.290869	0.848907199	0.16941662	3.38E-08	1.89E-06	GDPD5	exp1_sgRNA_06939_FES_FURIN
1426.467762	0.486515576	0.094881651	3.63E-08	2.02E-06	TRAFD1	exp1_sgRNA_06939_FES_FURIN
676.4539415	-1.12212331	0.227911825	3.91E-08	2.16E-06	CHST15	exp1_sgRNA_06939_FES_FURIN
3705.567051	-0.36888572	0.071139419	3.91E-08	2.16E-06	VARS	exp1_sgRNA_06939_FES_FURIN
2041.526448	0.69613646	0.139600093	4.36E-08	2.40E-06	IL15RA	exp1_sgRNA_06939_FES_FURIN
1106.866442	-0.471992319	0.092764462	4.41E-08	2.42E-06	AP4B1	exp1_sgRNA_06939_FES_FURIN
2147.633725	-0.661144539	0.133205271	4.50E-08	2.46E-06	MCM3	exp1_sgRNA_06939_FES_FURIN
2900.532361	0.77628773	0.156381172	4.65E-08	2.52E-06	DDAH2	exp1_sgRNA_06939_FES_FURIN
4294.810648	-0.460896277	0.091217552	4.65E-08	2.52E-06	NHSL1	exp1_sgRNA_06939_FES_FURIN
4698.498417	0.942370595	0.191042422	4.83E-08	2.60E-06	SYNE1	exp1_sgRNA_06939_FES_FURIN
4057.784971	-0.468852539	0.092368433	5.16E-08	2.78E-06	MRPL3	exp1_sgRNA_06939_FES_FURIN
1556.831136	-0.734807944	0.148423955	5.54E-08	2.96E-06	PYCR1	exp1_sgRNA_06939_FES_FURIN
5989.527749	-0.468590679	0.092830537	5.57E-08	2.97E-06	GNL3	exp1_sgRNA_06939_FES_FURIN
943.2556739	-0.991259071	0.203184352	5.61E-08	2.98E-06	ETV4	exp1_sgRNA_06939_FES_FURIN
10231.93204	0.31184354	0.060282869	5.75E-08	3.05E-06	CAST	exp1_sgRNA_06939_FES_FURIN
2631.606228	0.568893793	0.114239499	5.97E-08	3.15E-06	TMEM173	exp1_sgRNA_06939_FES_FURIN
2037.350774	-0.406844614	0.080107924	6.07E-08	3.19E-06	SPOP	exp1_sgRNA_06939_FES_FURIN
1501.948551	-0.638559979	0.127827999	6.33E-08	3.31E-06	SUSD5	exp1_sgRNA_06939_FES_FURIN
2134.535597	0.523988203	0.105480962	6.47E-08	3.37E-06	TFE3	exp1_sgRNA_06939_FES_FURIN
2769.824291	1.182593138	0.2440666	6.50E-08	3.38E-06	HLA-F	exp1_sgRNA_06939_FES_FURIN
677.3375788	0.742048381	0.151030061	6.62E-08	3.42E-06	ARSA	exp1_sgRNA_06939_FES_FURIN
1269.680624	-0.436173306	0.088758315	7.04E-08	3.63E-06	MTERF3	exp1_sgRNA_06939_FES_FURIN
3042.479054	-0.309616577	0.061001911	7.23E-08	3.71E-06	RUVBL1	exp1_sgRNA_06939_FES_FURIN
1707.141936	-0.471680081	0.094506542	7.39E-08	3.78E-06	EXOSC2	exp1_sgRNA_06939_FES_FURIN
8874.694247	0.49899596	0.100284411	7.42E-08	3.78E-06	LRRFIP1	exp1_sgRNA_06939_FES_FURIN
1499.081375	0.354874595	0.069949313	7.52E-08	3.82E-06	GIT2	exp1_sgRNA_06939_FES_FURIN
1585.327888	0.669815041	0.136526205	7.75E-08	3.92E-06	OAF	exp1_sgRNA_06939_FES_FURIN
1809.887646	0.574225903	0.11691153	8.00E-08	4.03E-06	ACVR1	exp1_sgRNA_06939_FES_FURIN
2931.807406	1.078851951	0.224900436	8.06E-08	4.05E-06	C19orf33	exp1_sgRNA_06939_FES_FURIN
2897.244583	0.429108329	0.085856436	8.41E-08	4.21E-06	IDS	exp1_sgRNA_06939_FES_FURIN
1280.875169	-0.466951135	0.094282264	8.60E-08	4.29E-06	NUP35	exp1_sgRNA_06939_FES_FURIN
6753.092974	0.588079323	0.120001751	8.81E-08	4.37E-06	MAP1B	exp1_sgRNA_06939_FES_FURIN
8527.271128	-0.881703345	0.182998015	8.84E-08	4.38E-06	RPL22L1	exp1_sgRNA_06939_FES_FURIN
20500.87487	-0.634743823	0.133280659	8.88E-08	4.38E-06	KRT18	exp1_sgRNA_06939_FES_FURIN
4415.185424	1.165354146	0.244228659	9.36E-08	4.60E-06	TAGLN	exp1_sgRNA_06939_FES_FURIN
6306.132875	0.516937842	0.105077688	9.44E-08	4.62E-06	CASP4	exp1_sgRNA_06939_FES_FURIN
403.0408016	-1.040792209	0.217828585	9.68E-08	4.72E-06	NTSR1	exp1_sgRNA_06939_FES_FURIN
2375.532817	0.458328294	0.092501273	9.97E-08	4.85E-06	GNPDA1	exp1_sgRNA_06939_FES_FURIN
4494.926273	0.320761838	0.064133634	1.01E-07	4.90E-06	TP53I3	exp1_sgRNA_06939_FES_FURIN
1456.978272	0.496722733	0.101226187	1.07E-07	5.17E-06	PIP5K1C	exp1_sgRNA_06939_FES_FURIN
3622.832898	0.721713853	0.149574216	1.07E-07	5.17E-06	APOL3	exp1_sgRNA_06939_FES_FURIN
5849.093417	0.581439313	0.120021515	1.13E-07	5.43E-06	PAM	exp1_sgRNA_06939_FES_FURIN
97.84602466	-2.259018812	0.484731289	1.17E-07	5.57E-06	LHX6	exp1_sgRNA_06939_FES_FURIN
7042.693295	0.5038301	0.104141066	1.22E-07	5.83E-06	IL32	exp1_sgRNA_06939_FES_FURIN
5471.874314	0.418199944	0.084764447	1.27E-07	6.01E-06	ATP6V1D	exp1_sgRNA_06939_FES_FURIN
1277.11157	0.724251674	0.151795145	1.33E-07	6.28E-06	VEGFB	exp1_sgRNA_06939_FES_FURIN
1752.258677	-0.672298525	0.140710984	1.40E-07	6.58E-06	WSCD1	exp1_sgRNA_06939_FES_FURIN
1761.851966	0.946490628	0.200716829	1.41E-07	6.61E-06	FAM214B	exp1_sgRNA_06939_FES_FURIN
5687.28446	-0.476656163	0.098698418	1.45E-07	6.77E-06	CBX3	exp1_sgRNA_06939_FES_FURIN
1013.191613	-0.487372426	0.100039967	1.46E-07	6.82E-06	CEP78	exp1_sgRNA_06939_FES_FURIN
23468.12477	0.560752184	0.116632507	1.47E-07	6.83E-06	CDKN1A	exp1_sgRNA_06939_FES_FURIN
8600.55113	1.23232994	0.263476485	1.52E-07	7.03E-06	IRF1	exp1_sgRNA_06939_FES_FURIN
3174.725726	-0.501158757	0.103758855	1.52E-07	7.03E-06	TRAP1	exp1_sgRNA_06939_FES_FURIN
1109.265471	-0.687354127	0.144286094	1.56E-07	7.16E-06	NETO2	exp1_sgRNA_06939_FES_FURIN
803.5054448	0.931301593	0.198691639	1.64E-07	7.51E-06	MFGE8	exp1_sgRNA_06939_FES_FURIN
449.2446298	0.619688402	0.131802161	1.69E-07	7.73E-06	SYNE3	exp1_sgRNA_06939_FES_FURIN
6172.689254	0.343886036	0.069750242	1.72E-07	7.86E-06	AP1S1	exp1_sgRNA_06939_FES_FURIN
115.9382522	1.503941911	0.324395882	1.75E-07	7.94E-06	FCRLB	exp1_sgRNA_06939_FES_FURIN
5665.556178	0.669125088	0.141205472	1.76E-07	7.98E-06	DLG1	exp1_sgRNA_06939_FES_FURIN
5073.147186	0.5025709	0.104640583	1.78E-07	8.04E-06	CHP1	exp1_sgRNA_06939_FES_FURIN
4262.842274	0.541119947	0.113735022	1.79E-07	8.04E-06	ATP6V1G1	exp1_sgRNA_06939_FES_FURIN
3599.194409	0.421044353	0.085458681	1.92E-07	8.61E-06	CREB3	exp1_sgRNA_06939_FES_FURIN
5523.341077	-0.399496278	0.083316674	1.95E-07	8.71E-06	OXA1L	exp1_sgRNA_06939_FES_FURIN
724.9994496	0.483530748	0.099296989	1.99E-07	8.86E-06	KIAA1522	exp1_sgRNA_06939_FES_FURIN
2320.114849	0.305581821	0.061700594	2.07E-07	9.19E-06	RPL23AP82	exp1_sgRNA_06939_FES_FURIN
790.8542119	0.621137831	0.131818759	2.10E-07	9.27E-06	PPP2R5B	exp1_sgRNA_06939_FES_FURIN
447.221969	1.115688854	0.24211664	2.22E-07	9.80E-06	CDA	exp1_sgRNA_06939_FES_FURIN
2894.481361	0.536188137	0.113265366	2.24E-07	9.84E-06	DRAM1	exp1_sgRNA_06939_FES_FURIN
920.9260886	0.688934696	0.147832782	2.29E-07	1.00E-05	KIF3C	exp1_sgRNA_06939_FES_FURIN
3940.266579	0.291172273	0.059167143	2.36E-07	1.03E-05	WIPI2	exp1_sgRNA_06939_FES_FURIN
20029.75692	-0.305422791	0.063870848	2.39E-07	1.04E-05	HNRNPU	exp1_sgRNA_06939_FES_FURIN
3431.73683	-0.363409768	0.075160663	2.53E-07	1.10E-05	BCL10	exp1_sgRNA_06939_FES_FURIN
1726.999964	-0.370816865	0.07715933	2.63E-07	1.14E-05	UCHL5	exp1_sgRNA_06939_FES_FURIN
2034.145484	0.554044232	0.11740863	2.69E-07	1.16E-05	SLC12A4	exp1_sgRNA_06939_FES_FURIN
897.9705755	0.699805673	0.151206514	2.77E-07	1.19E-05	DHRS1	exp1_sgRNA_06939_FES_FURIN
2979.845191	0.366698477	0.076189908	2.78E-07	1.19E-05	GOLGA2	exp1_sgRNA_06939_FES_FURIN
1132.338811	-0.470655632	0.09978385	2.86E-07	1.22E-05	GEMIN5	exp1_sgRNA_06939_FES_FURIN
958.5139899	-0.641675691	0.13885265	2.89E-07	1.23E-05	PSPH	exp1_sgRNA_06939_FES_FURIN
172.4903176	0.769483372	0.167577144	3.11E-07	1.32E-05	ACER2	exp1_sgRNA_06939_FES_FURIN
2169.637012	-0.354205017	0.073238712	3.28E-07	1.39E-05	WDR36	exp1_sgRNA_06939_FES_FURIN
2119.37463	-0.52941292	0.113702811	3.31E-07	1.40E-05	FKBP4	exp1_sgRNA_06939_FES_FURIN
46137.99573	0.846896949	0.186211259	3.33E-07	1.40E-05	SQSTM1	exp1_sgRNA_06939_FES_FURIN
582.1373171	1.157383001	0.256857373	3.37E-07	1.41E-05	CRTAC1	exp1_sgRNA_06939_FES_FURIN
405.6904989	1.158184782	0.257145953	3.40E-07	1.42E-05	DUSP8	exp1_sgRNA_06939_FES_FURIN
1385.225518	0.847222967	0.184911207	3.45E-07	1.44E-05	ANO4	exp1_sgRNA_06939_FES_FURIN
752.6612979	0.581834403	0.125942306	3.58E-07	1.49E-05	SPATA18	exp1_sgRNA_06939_FES_FURIN
4517.920165	-0.491619251	0.105622384	3.84E-07	1.59E-05	ANP32A	exp1_sgRNA_06939_FES_FURIN
3376.337834	0.781009748	0.172067292	3.85E-07	1.59E-05	DLGAP4	exp1_sgRNA_06939_FES_FURIN
3738.338299	0.405508454	0.085691523	3.86E-07	1.59E-05	PREX1	exp1_sgRNA_06939_FES_FURIN
15504.81428	0.500784279	0.108171249	4.12E-07	1.69E-05	TIMP1	exp1_sgRNA_06939_FES_FURIN
2646.634829	0.56444384	0.12368617	4.26E-07	1.75E-05	TSC22D1	exp1_sgRNA_06939_FES_FURIN
15908.34689	-0.473225625	0.102040705	4.34E-07	1.77E-05	RAI14	exp1_sgRNA_06939_FES_FURIN
5434.719898	0.372280812	0.078931664	4.35E-07	1.77E-05	TMEM219	exp1_sgRNA_06939_FES_FURIN
2515.158101	-0.499209313	0.108862944	4.39E-07	1.78E-05	ANP32E	exp1_sgRNA_06939_FES_FURIN
2656.17232	-0.461262226	0.099778393	4.47E-07	1.81E-05	SFXN1	exp1_sgRNA_06939_FES_FURIN
2300.215834	0.311991882	0.065462266	4.56E-07	1.84E-05	ARL8A	exp1_sgRNA_06939_FES_FURIN
1835.517836	0.872025851	0.194898998	4.64E-07	1.87E-05	ZC3H12C	exp1_sgRNA_06939_FES_FURIN
1330.138823	-0.476825279	0.103857241	4.86E-07	1.95E-05	TTLL12	exp1_sgRNA_06939_FES_FURIN
1503.73638	0.340872865	0.072271423	5.01E-07	2.00E-05	CYBRD1	exp1_sgRNA_06939_FES_FURIN
9701.713222	0.592192061	0.128967351	5.00E-07	2.00E-05	NDRG1	exp1_sgRNA_06939_FES_FURIN
677.9314177	0.505204088	0.110171411	5.04E-07	2.00E-05	GSDMC	exp1_sgRNA_06939_FES_FURIN
10523.99571	0.412175668	0.088431054	5.05E-07	2.00E-05	MXRA7	exp1_sgRNA_06939_FES_FURIN
2309.997819	-0.487231245	0.106268648	5.22E-07	2.06E-05	UCK2	exp1_sgRNA_06939_FES_FURIN
4067.821237	0.5811511	0.127893539	5.30E-07	2.09E-05	E2F7	exp1_sgRNA_06939_FES_FURIN
2263.08641	0.423791903	0.092086667	5.40E-07	2.12E-05	SOAT1	exp1_sgRNA_06939_FES_FURIN
1920.055292	0.44132965	0.09556428	5.76E-07	2.26E-05	TOLLIP	exp1_sgRNA_06939_FES_FURIN
7616.677677	0.384300535	0.084375775	6.14E-07	2.40E-05	PLD3	exp1_sgRNA_06939_FES_FURIN
994.654992	-0.598870348	0.134053649	6.34E-07	2.46E-05	SAAL1	exp1_sgRNA_06939_FES_FURIN
2113.875325	-0.567963852	0.124507584	6.33E-07	2.46E-05	WDR12	exp1_sgRNA_06939_FES_FURIN
1248.885431	0.366556221	0.079080339	6.47E-07	2.51E-05	GM2A	exp1_sgRNA_06939_FES_FURIN
1365.184596	-0.548108927	0.121188806	6.51E-07	2.51E-05	PFAS	exp1_sgRNA_06939_FES_FURIN
1344.915888	-0.368694942	0.079644942	6.61E-07	2.55E-05	DARS2	exp1_sgRNA_06939_FES_FURIN
329.2969051	-1.171783202	0.270092292	6.65E-07	2.55E-05	TCF15	exp1_sgRNA_06939_FES_FURIN
527.926222	-0.728872336	0.165063828	7.04E-07	2.70E-05	ARG2	exp1_sgRNA_06939_FES_FURIN
7637.499247	-0.30660081	0.065544315	7.31E-07	2.79E-05	KARS	exp1_sgRNA_06939_FES_FURIN
14440.71683	0.383059622	0.082939938	7.34E-07	2.80E-05	ATP6V0E1	exp1_sgRNA_06939_FES_FURIN
5273.202572	0.449461174	0.098599841	7.46E-07	2.83E-05	ITGA3	exp1_sgRNA_06939_FES_FURIN
1504.122715	-0.305710958	0.065616502	7.51E-07	2.84E-05	NUP155	exp1_sgRNA_06939_FES_FURIN
1783.400161	-0.391014306	0.084418668	7.64E-07	2.88E-05	TDP1	exp1_sgRNA_06939_FES_FURIN
634.9426921	0.661872364	0.149801431	7.95E-07	3.00E-05	SCN1B	exp1_sgRNA_06939_FES_FURIN
19782.54645	-0.76824896	0.175423215	8.09E-07	3.04E-05	HIST1H2BC	exp1_sgRNA_06939_FES_FURIN
88.14129497	1.35430459	0.313573213	8.11E-07	3.04E-05	SLC44A5	exp1_sgRNA_06939_FES_FURIN
273.2485072	1.323563733	0.309287554	8.29E-07	3.10E-05	SUGCT	exp1_sgRNA_06939_FES_FURIN
8216.710975	0.45094381	0.100876707	8.82E-07	3.28E-05	REEP5	exp1_sgRNA_06939_FES_FURIN
1031.191128	-0.385496111	0.084713077	8.86E-07	3.29E-05	UTP20	exp1_sgRNA_06939_FES_FURIN
3196.284586	0.432740119	0.097777767	9.00E-07	3.34E-05	RELB	exp1_sgRNA_06939_FES_FURIN
57.40384458	1.808723758	0.423183296	9.04E-07	3.34E-05	WHRN	exp1_sgRNA_06939_FES_FURIN
2072.941712	0.608827453	0.13823232	9.07E-07	3.34E-05	CCDC92	exp1_sgRNA_06939_FES_FURIN
375.2301146	-0.531081092	0.119207684	9.15E-07	3.36E-05	PAXIP1	exp1_sgRNA_06939_FES_FURIN
6737.633147	-0.323614099	0.070926776	9.25E-07	3.39E-05	EIF2S3	exp1_sgRNA_06939_FES_FURIN
507.4213418	-0.949814087	0.221005038	9.32E-07	3.41E-05	CHRNA5	exp1_sgRNA_06939_FES_FURIN
5022.205554	-0.33480238	0.073038148	9.38E-07	3.42E-05	PPT1	exp1_sgRNA_06939_FES_FURIN
259.3961606	1.356334972	0.318024862	9.53E-07	3.47E-05	SNAI2	exp1_sgRNA_06939_FES_FURIN
3606.551876	-0.565106328	0.128346858	9.70E-07	3.51E-05	MCM4	exp1_sgRNA_06939_FES_FURIN
2816.611064	0.953774604	0.221938579	9.67E-07	3.51E-05	SAMD9L	exp1_sgRNA_06939_FES_FURIN
847.1589098	0.746453687	0.172094347	9.93E-07	3.58E-05	KRT15	exp1_sgRNA_06939_FES_FURIN
2312.686049	0.738033354	0.169989544	9.98E-07	3.59E-05	GPX3	exp1_sgRNA_06939_FES_FURIN
26546.82605	0.854719437	0.198693326	1.01E-06	3.64E-05	CRIP1	exp1_sgRNA_06939_FES_FURIN
9805.683781	0.730854738	0.169507744	1.04E-06	3.74E-05	KRT19	exp1_sgRNA_06939_FES_FURIN
440.7833473	0.697639724	0.160024594	1.08E-06	3.83E-05	MINDY1	exp1_sgRNA_06939_FES_FURIN
1672.757794	-0.846326472	0.195955706	1.08E-06	3.83E-05	NRG1	exp1_sgRNA_06939_FES_FURIN
4921.394483	-0.455992857	0.102464719	1.08E-06	3.83E-05	POLD2	exp1_sgRNA_06939_FES_FURIN
734.5110083	-0.589883153	0.135022959	1.08E-06	3.83E-05	SLC9A3R1	exp1_sgRNA_06939_FES_FURIN
3349.911286	-0.435240686	0.09627692	1.09E-06	3.84E-05	DCAF13	exp1_sgRNA_06939_FES_FURIN
365.0976959	-1.024159414	0.23993239	1.14E-06	4.03E-05	ROBO3	exp1_sgRNA_06939_FES_FURIN
1314.646046	0.386430818	0.085909695	1.22E-06	4.30E-05	KIF13B	exp1_sgRNA_06939_FES_FURIN
17202.78857	0.408354324	0.091512797	1.25E-06	4.39E-05	PXN	exp1_sgRNA_06939_FES_FURIN
1330.66932	0.620909088	0.143578227	1.27E-06	4.43E-05	SSH1	exp1_sgRNA_06939_FES_FURIN
2179.918027	-0.306754186	0.067716237	1.27E-06	4.44E-05	DLAT	exp1_sgRNA_06939_FES_FURIN
1227.361734	0.585815749	0.135180788	1.31E-06	4.57E-05	BTN3A2	exp1_sgRNA_06939_FES_FURIN
6850.166415	0.312340169	0.068708014	1.33E-06	4.63E-05	ATP6V0D1	exp1_sgRNA_06939_FES_FURIN
30198.93897	0.276405852	0.059565732	1.34E-06	4.63E-05	GNAI2	exp1_sgRNA_06939_FES_FURIN
1185.007292	-2.240246824	0.540378465	1.34E-06	4.64E-05	ADAMTS18	exp1_sgRNA_06939_FES_FURIN
106524.0332	-0.312575606	0.068827493	1.35E-06	4.66E-05	RACK1	exp1_sgRNA_06939_FES_FURIN
323.4213517	0.650404039	0.151081369	1.36E-06	4.66E-05	B3GNT9	exp1_sgRNA_06939_FES_FURIN
1769.570056	0.341539006	0.076380212	1.37E-06	4.68E-05	CD99L2	exp1_sgRNA_06939_FES_FURIN
7162.371225	0.606023367	0.140731568	1.39E-06	4.75E-05	AC025423.2	exp1_sgRNA_06939_FES_FURIN
1592.331032	0.542485666	0.124918263	1.42E-06	4.85E-05	STX3	exp1_sgRNA_06939_FES_FURIN
23756.44875	-0.608072496	0.1416127	1.46E-06	4.97E-05	HIST2H2AC	exp1_sgRNA_06939_FES_FURIN
4454.667968	0.407995505	0.091767493	1.53E-06	5.18E-05	CIAO2B	exp1_sgRNA_06939_FES_FURIN
248.2497686	-1.171199581	0.281837582	1.53E-06	5.18E-05	F2RL3	exp1_sgRNA_06939_FES_FURIN
861.8231167	-0.754249499	0.17744237	1.59E-06	5.36E-05	RFC4	exp1_sgRNA_06939_FES_FURIN
4273.49486	-0.350523238	0.079048721	1.60E-06	5.37E-05	DNM1L	exp1_sgRNA_06939_FES_FURIN
130.5815663	0.982898643	0.234858616	1.64E-06	5.50E-05	ABHD15	exp1_sgRNA_06939_FES_FURIN
235.5657747	0.868200777	0.206225503	1.64E-06	5.50E-05	SPACA9	exp1_sgRNA_06939_FES_FURIN
24940.02971	0.326057673	0.072848308	1.72E-06	5.74E-05	CRIP2	exp1_sgRNA_06939_FES_FURIN
3088.757636	0.814803737	0.194306806	1.74E-06	5.80E-05	CMIP	exp1_sgRNA_06939_FES_FURIN
958.7353585	1.814873036	0.44373254	1.76E-06	5.84E-05	CTSS	exp1_sgRNA_06939_FES_FURIN
6419.120747	0.762206195	0.181937024	1.83E-06	6.07E-05	TAP1	exp1_sgRNA_06939_FES_FURIN
8160.983163	-0.360520901	0.080929262	1.84E-06	6.10E-05	PRMT1	exp1_sgRNA_06939_FES_FURIN
2144.463566	0.486737458	0.113572867	1.86E-06	6.16E-05	MEAK7	exp1_sgRNA_06939_FES_FURIN
3575.913351	0.323792459	0.072745775	1.90E-06	6.25E-05	PLEKHB2	exp1_sgRNA_06939_FES_FURIN
892.3211077	0.589941037	0.137039893	1.92E-06	6.30E-05	PCDHGB4	exp1_sgRNA_06939_FES_FURIN
49533.30773	0.41304299	0.094047405	2.00E-06	6.57E-05	CTSB	exp1_sgRNA_06939_FES_FURIN
4017.383444	0.644500164	0.15332554	2.05E-06	6.70E-05	APOL2	exp1_sgRNA_06939_FES_FURIN
838.6348904	-0.637410234	0.151389638	2.16E-06	7.07E-05	DDX11	exp1_sgRNA_06939_FES_FURIN
3055.028946	0.415174583	0.094372078	2.18E-06	7.09E-05	ABHD2	exp1_sgRNA_06939_FES_FURIN
1896.537246	0.457051286	0.105792867	2.20E-06	7.15E-05	PLCB3	exp1_sgRNA_06939_FES_FURIN
787.5077156	-0.786010552	0.189996628	2.24E-06	7.27E-05	CABLES1	exp1_sgRNA_06939_FES_FURIN
1298.415385	-0.453182871	0.104475401	2.25E-06	7.27E-05	NAT10	exp1_sgRNA_06939_FES_FURIN
272500.963	0.690901183	0.165916806	2.26E-06	7.29E-05	B2M	exp1_sgRNA_06939_FES_FURIN
1859.738749	1.331551733	0.327824651	2.28E-06	7.33E-05	SLC15A3	exp1_sgRNA_06939_FES_FURIN
298.2150118	1.196352747	0.294177924	2.31E-06	7.42E-05	RPL35P2	exp1_sgRNA_06939_FES_FURIN
1769.873269	-0.531543486	0.130323156	2.32E-06	7.42E-05	SCARB1	exp1_sgRNA_06939_FES_FURIN
836.3559783	-0.781181959	0.188553212	2.35E-06	7.51E-05	ABHD17C	exp1_sgRNA_06939_FES_FURIN
4077.16329	-0.25791924	0.056793256	2.36E-06	7.51E-05	USP7	exp1_sgRNA_06939_FES_FURIN
1184.153764	0.985323608	0.23985353	2.49E-06	7.93E-05	C1orf21	exp1_sgRNA_06939_FES_FURIN
3301.673248	-0.286129527	0.064415178	2.51E-06	7.95E-05	NSD2	exp1_sgRNA_06939_FES_FURIN
3293.208921	0.274718147	0.061813175	2.65E-06	8.40E-05	CDIPT	exp1_sgRNA_06939_FES_FURIN
2121.699565	0.569493412	0.136487679	2.70E-06	8.52E-05	TNFRSF10C	exp1_sgRNA_06939_FES_FURIN
216.7323698	1.306108301	0.323542537	2.74E-06	8.64E-05	SSC5D	exp1_sgRNA_06939_FES_FURIN
5881.144778	-0.251161457	0.057010751	2.85E-06	8.96E-05	NUDT21	exp1_sgRNA_06939_FES_FURIN
134.1693227	0.902611638	0.222070317	2.97E-06	9.30E-05	PCDHGA4	exp1_sgRNA_06939_FES_FURIN
854.0167069	0.66316501	0.160335407	3.00E-06	9.40E-05	SLC25A20	exp1_sgRNA_06939_FES_FURIN
2051.831399	0.392932385	0.091463664	3.02E-06	9.44E-05	MIEN1	exp1_sgRNA_06939_FES_FURIN
4742.290534	0.317294573	0.072735159	3.10E-06	9.65E-05	DYNC1LI2	exp1_sgRNA_06939_FES_FURIN
44437.25277	-0.290187094	0.065866173	3.13E-06	9.74E-05	RPL23A	exp1_sgRNA_06939_FES_FURIN
1146.291917	-0.575000176	0.140848654	3.14E-06	9.74E-05	NDC1	exp1_sgRNA_06939_FES_FURIN
195.3602832	-0.97955176	0.244890125	3.21E-06	9.92E-05	KRT80	exp1_sgRNA_06939_FES_FURIN
2491.213389	0.501007563	0.120318895	3.41E-06	0.00010536	BCL9L	exp1_sgRNA_06939_FES_FURIN
8667.719732	-0.750320465	0.185690411	3.43E-06	0.00010566	EIF4EBP1	exp1_sgRNA_06939_FES_FURIN
1051.090661	0.711167871	0.174289993	3.49E-06	0.000107152	GPATCH8	exp1_sgRNA_06939_FES_FURIN
10173.8232	-0.406740587	0.09612564	3.51E-06	0.000107687	C1QBP	exp1_sgRNA_06939_FES_FURIN
6981.070599	-0.309174806	0.069460614	3.57E-06	0.0001093	ABCE1	exp1_sgRNA_06939_FES_FURIN
596.1629143	-0.503828502	0.123128363	3.60E-06	0.00010986	ANKZF1	exp1_sgRNA_06939_FES_FURIN
2179.524139	-0.61969036	0.152181951	3.71E-06	0.000113127	TEAD2	exp1_sgRNA_06939_FES_FURIN
5537.343056	-0.311417266	0.072024942	3.76E-06	0.000114405	IARS	exp1_sgRNA_06939_FES_FURIN
2111.192593	0.410252611	0.096695123	3.81E-06	0.000115343	C5orf15	exp1_sgRNA_06939_FES_FURIN
2042.096244	0.347514574	0.081438584	3.80E-06	0.000115343	FBXW2	exp1_sgRNA_06939_FES_FURIN
469.657691	-0.971167953	0.245141945	3.85E-06	0.000116248	FGF16	exp1_sgRNA_06939_FES_FURIN
211.9318053	-1.673795298	0.425795275	3.86E-06	0.000116252	HOXB9	exp1_sgRNA_06939_FES_FURIN
13516.15193	0.376304246	0.088770645	3.88E-06	0.000116722	GSTO1	exp1_sgRNA_06939_FES_FURIN
2490.275932	0.413130469	0.097942667	3.93E-06	0.000117864	EPN2	exp1_sgRNA_06939_FES_FURIN
854.1569597	1.334250707	0.340949139	3.95E-06	0.000118148	HDAC9	exp1_sgRNA_06939_FES_FURIN
3757.530554	0.343088037	0.080406975	4.03E-06	0.000120482	DDAH1	exp1_sgRNA_06939_FES_FURIN
60.85765222	3.47882371	0.887466197	4.10E-06	0.000122238	PI16	exp1_sgRNA_06939_FES_FURIN
593.9436045	-0.508323107	0.123575836	4.12E-06	0.000122499	PRMT3	exp1_sgRNA_06939_FES_FURIN
5593.457404	-0.36514426	0.086220551	4.13E-06	0.000122702	PES1	exp1_sgRNA_06939_FES_FURIN
10944.18653	-0.425972256	0.103583337	4.15E-06	0.000122805	SLC25A5	exp1_sgRNA_06939_FES_FURIN
2015.851221	-0.375783502	0.088926421	4.19E-06	0.000123713	SRSF4	exp1_sgRNA_06939_FES_FURIN
21955.60956	-0.332707217	0.077881179	4.35E-06	0.000128185	EEF1D	exp1_sgRNA_06939_FES_FURIN
1212.578896	0.499951256	0.121932557	4.47E-06	0.000131478	SH3BP5L	exp1_sgRNA_06939_FES_FURIN
292.3827951	-0.020594539	0.181914305	4.54E-06	0.00013318	AL021068.2	exp1_sgRNA_06939_FES_FURIN
1306.722095	1.186817185	0.304578965	4.60E-06	0.000134821	APOL1	exp1_sgRNA_06939_FES_FURIN
3020.401276	0.334646827	0.078785946	4.62E-06	0.000134914	ABI1	exp1_sgRNA_06939_FES_FURIN
817.8482646	-0.465532235	0.112581262	4.63E-06	0.000134914	VARS2	exp1_sgRNA_06939_FES_FURIN
1800.593982	0.61056181	0.151601082	4.73E-06	0.000137667	CD274	exp1_sgRNA_06939_FES_FURIN
12325.34719	0.338657698	0.077892042	4.74E-06	0.000137667	PDLIM4	exp1_sgRNA_06939_FES_FURIN
12840.99888	0.684752612	0.171507912	4.79E-06	0.000138795	RAC2	exp1_sgRNA_06939_FES_FURIN
399.4305916	0.839287789	0.213364121	5.05E-06	0.000145974	DHRS12	exp1_sgRNA_06939_FES_FURIN
3217.412747	1.092795364	0.281599494	5.31E-06	0.000153209	CD68	exp1_sgRNA_06939_FES_FURIN
5264.5013	0.398769192	0.096330976	5.40E-06	0.000155572	GBE1	exp1_sgRNA_06939_FES_FURIN
2291.792528	-0.459926527	0.112910278	5.49E-06	0.000157782	EBP	exp1_sgRNA_06939_FES_FURIN
6991.504974	-0.31363277	0.074101953	5.50E-06	0.000157828	EFTUD2	exp1_sgRNA_06939_FES_FURIN
879.7812491	-1.66615819	0.439341948	5.54E-06	0.000158376	DIPK2B	exp1_sgRNA_06939_FES_FURIN
1240.469027	0.403985708	0.097845758	5.54E-06	0.000158376	NRBF2	exp1_sgRNA_06939_FES_FURIN
6746.163991	0.697366479	0.176809497	5.58E-06	0.000159014	COL6A2	exp1_sgRNA_06939_FES_FURIN
6737.002131	0.519721371	0.128675809	5.62E-06	0.000159897	RELA	exp1_sgRNA_06939_FES_FURIN
809.6008322	-0.488993476	0.120832368	5.66E-06	0.000160603	PPAT	exp1_sgRNA_06939_FES_FURIN
15647.00795	-0.297224269	0.075999085	5.69E-06	0.00016105	XRCC5	exp1_sgRNA_06939_FES_FURIN
14618.64165	0.361666905	0.08673532	5.76E-06	0.000162685	ANXA6	exp1_sgRNA_06939_FES_FURIN
5538.158229	0.387323472	0.094280058	6.00E-06	0.000169372	RIC8A	exp1_sgRNA_06939_FES_FURIN
4085.33602	-0.547743497	0.137249657	6.16E-06	0.000173299	NASP	exp1_sgRNA_06939_FES_FURIN
20649.39274	-0.446120352	0.112228004	6.19E-06	0.000173856	EIF3E	exp1_sgRNA_06939_FES_FURIN
92.61414138	0.06975977	0.200998927	6.23E-06	0.000174698	AC138811.2	exp1_sgRNA_06939_FES_FURIN
1020.115424	-0.384612675	0.095043979	6.41E-06	0.000179356	MSH2	exp1_sgRNA_06939_FES_FURIN
2926.197472	-0.295206183	0.069737348	6.43E-06	0.000179356	NOL11	exp1_sgRNA_06939_FES_FURIN
7430.679825	-0.34074087	0.081180668	6.44E-06	0.000179356	NOP56	exp1_sgRNA_06939_FES_FURIN
1346.33209	0.424540109	0.104232847	6.51E-06	0.000180968	BACE1	exp1_sgRNA_06939_FES_FURIN
1853.608362	0.992032034	0.259393151	6.77E-06	0.000187786	ERRFI1	exp1_sgRNA_06939_FES_FURIN
457.9579303	-0.968923454	0.252722023	6.86E-06	0.000190031	GRAMD1C	exp1_sgRNA_06939_FES_FURIN
14832.31122	0.663780285	0.171633523	6.88E-06	0.000190171	CCND1	exp1_sgRNA_06939_FES_FURIN
24809.64283	-0.35560511	0.086165603	6.93E-06	0.00019107	NCL	exp1_sgRNA_06939_FES_FURIN
2392.070532	0.597222677	0.152252496	6.94E-06	0.000191124	DYNLT3	exp1_sgRNA_06939_FES_FURIN
9883.535716	-0.255206105	0.05992563	6.97E-06	0.000191424	GARS	exp1_sgRNA_06939_FES_FURIN
39822.60079	-0.270785265	0.063939624	7.00E-06	0.000192026	HSP90AB1	exp1_sgRNA_06939_FES_FURIN
2192.82374	-0.466090901	0.114755699	7.07E-06	0.000193591	MTHFD1L	exp1_sgRNA_06939_FES_FURIN
75860.39796	0.168239569	0.335210957	7.10E-06	0.000193591	RNA5-8SP6	exp1_sgRNA_06939_FES_FURIN
5234.988092	1.101809099	0.290003032	7.10E-06	0.000193591	UBE2L6	exp1_sgRNA_06939_FES_FURIN
47071.69872	-0.336394537	0.081194084	7.15E-06	0.000194464	RAN	exp1_sgRNA_06939_FES_FURIN
414.7521936	-0.796607245	0.20739678	7.35E-06	0.000199674	RNF152	exp1_sgRNA_06939_FES_FURIN
250.2781258	1.26999901	0.336787888	7.48E-06	0.000202296	CTSO	exp1_sgRNA_06939_FES_FURIN
1085.097908	-0.892737157	0.234268457	7.47E-06	0.000202296	HIST2H3PS2	exp1_sgRNA_06939_FES_FURIN
956.4465857	0.49339405	0.124113564	7.75E-06	0.000209249	DNAJC4	exp1_sgRNA_06939_FES_FURIN
2526.036433	0.537826554	0.1358136	7.99E-06	0.000215316	LARP6	exp1_sgRNA_06939_FES_FURIN
304.0040079	0.755923147	0.197235716	8.03E-06	0.000215875	NGEF	exp1_sgRNA_06939_FES_FURIN
1724.455275	0.592785935	0.151564095	8.27E-06	0.000221966	AC026470.1	exp1_sgRNA_06939_FES_FURIN
4841.44202	0.606142813	0.156386673	8.37E-06	0.000223678	DCBLD2	exp1_sgRNA_06939_FES_FURIN
3486.818195	0.291159399	0.068891859	8.37E-06	0.000223678	NAV1	exp1_sgRNA_06939_FES_FURIN
1147.490724	0.433928299	0.108638097	8.45E-06	0.000225277	BNC1	exp1_sgRNA_06939_FES_FURIN
1717.331662	-0.30362683	0.073403436	8.59E-06	0.00022856	ZNF22	exp1_sgRNA_06939_FES_FURIN
71736.20486	-0.426518278	0.108891529	8.74E-06	0.000232102	NPM1	exp1_sgRNA_06939_FES_FURIN
717.2598748	0.967925363	0.258081521	9.14E-06	0.000242274	C3orf52	exp1_sgRNA_06939_FES_FURIN
3916.520448	-0.38320661	0.095592246	9.17E-06	0.000242623	RAD21	exp1_sgRNA_06939_FES_FURIN
6673.798075	-0.92565127	0.24630094	9.27E-06	0.00024499	SLC7A2	exp1_sgRNA_06939_FES_FURIN
10587.9585	0.293405935	0.071143396	9.31E-06	0.00024538	VCL	exp1_sgRNA_06939_FES_FURIN
1968.121758	-0.411344789	0.102945269	9.50E-06	0.000250041	TRAPPC12	exp1_sgRNA_06939_FES_FURIN
1884.481463	0.741511094	0.195370028	9.53E-06	0.00025023	METRNL	exp1_sgRNA_06939_FES_FURIN
2141.368015	0.398415492	0.099503364	9.65E-06	0.00025276	BBX	exp1_sgRNA_06939_FES_FURIN
473.6153874	-2.547214933	0.657355916	9.66E-06	0.00025276	BMP4	exp1_sgRNA_06939_FES_FURIN
39771.83597	0.321098703	0.07845646	9.71E-06	0.000253658	RHOC	exp1_sgRNA_06939_FES_FURIN
2365.718919	0.612886676	0.159757065	9.97E-06	0.000259856	OSGIN1	exp1_sgRNA_06939_FES_FURIN
4391.79368	-1.361344701	0.369778093	1.00E-05	0.000261101	TFPI2	exp1_sgRNA_06939_FES_FURIN
128.1051283	0.837182393	0.22253883	1.02E-05	0.000263854	PITPNM3	exp1_sgRNA_06939_FES_FURIN
2802.342119	1.114541198	0.301534089	1.02E-05	0.000265595	TXNIP	exp1_sgRNA_06939_FES_FURIN
3235.287616	0.38842634	0.097219094	1.04E-05	0.000269437	TBC1D4	exp1_sgRNA_06939_FES_FURIN
2436.195299	0.307011778	0.075184185	1.06E-05	0.000272539	CHPF2	exp1_sgRNA_06939_FES_FURIN
5846.532501	-0.308002739	0.079454003	1.07E-05	0.000275601	CCAR2	exp1_sgRNA_06939_FES_FURIN
12816.6996	-0.411036382	0.098976931	1.08E-05	0.00027789	TOMM6	exp1_sgRNA_06939_FES_FURIN
3785.021512	0.428663527	0.108394215	1.09E-05	0.000280542	ATP2B4	exp1_sgRNA_06939_FES_FURIN
2388.036934	-2.320835363	0.639971335	1.09E-05	0.000280542	CCL14	exp1_sgRNA_06939_FES_FURIN
943.200622	0.891537291	0.239665313	1.10E-05	0.000281786	BTN3A3	exp1_sgRNA_06939_FES_FURIN
555.4364201	0.423758738	0.107568084	1.10E-05	0.000281931	NIPAL3	exp1_sgRNA_06939_FES_FURIN
864.4748992	0.432297845	0.109817685	1.11E-05	0.000282148	MAPK7	exp1_sgRNA_06939_FES_FURIN
7390.834246	-0.188796121	0.044205449	1.12E-05	0.000284731	HNRNPUL1	exp1_sgRNA_06939_FES_FURIN
4800.132671	0.417860839	0.108031382	1.17E-05	0.000295959	BCL2L1	exp1_sgRNA_06939_FES_FURIN
2514.927779	-0.483338414	0.123867704	1.17E-05	0.000295959	SLC25A32	exp1_sgRNA_06939_FES_FURIN
1092.747932	-0.55108871	0.144653464	1.19E-05	0.000299916	LIG3	exp1_sgRNA_06939_FES_FURIN
3320.680061	-0.325357379	0.080731875	1.20E-05	0.000302498	SUPT16H	exp1_sgRNA_06939_FES_FURIN
326.2724785	-0.62837395	0.166918076	1.22E-05	0.000308422	GCNT2	exp1_sgRNA_06939_FES_FURIN
6584.190251	0.326658253	0.0810819	1.23E-05	0.0003101	ATP6V1E1	exp1_sgRNA_06939_FES_FURIN
2658.216172	0.442072448	0.114783638	1.24E-05	0.000310459	ZFAND2A	exp1_sgRNA_06939_FES_FURIN
1434.369454	0.341725324	0.085884927	1.24E-05	0.00031092	MYEF2	exp1_sgRNA_06939_FES_FURIN
731.5812345	-0.00300925	0.180181363	1.25E-05	0.000312411	CR381572.1	exp1_sgRNA_06939_FES_FURIN
3061.229954	0.418489486	0.107007762	1.27E-05	0.000318019	ATXN3	exp1_sgRNA_06939_FES_FURIN
1346.980673	-0.351704445	0.088654965	1.28E-05	0.00031933	CISD2	exp1_sgRNA_06939_FES_FURIN
3768.947053	0.415543453	0.106556555	1.29E-05	0.000320146	STX12	exp1_sgRNA_06939_FES_FURIN
9839.591194	-1.01284827	0.277398904	1.31E-05	0.000324141	HIST1H2AD	exp1_sgRNA_06939_FES_FURIN
153.3455078	0.712266405	0.191293321	1.34E-05	0.000331848	GPR153	exp1_sgRNA_06939_FES_FURIN
1571.61217	-0.434232919	0.110851468	1.34E-05	0.000332122	GAR1	exp1_sgRNA_06939_FES_FURIN
2191.045533	0.339581765	0.08509674	1.35E-05	0.000333683	AC026464.4	exp1_sgRNA_06939_FES_FURIN
2063.716153	0.44738005	0.115495936	1.35E-05	0.000333741	VPS4B	exp1_sgRNA_06939_FES_FURIN
2831.128085	0.347517027	0.087303527	1.36E-05	0.000333839	BSDC1	exp1_sgRNA_06939_FES_FURIN
790.8404182	0.574682881	0.152084126	1.36E-05	0.000334217	CCDC159	exp1_sgRNA_06939_FES_FURIN
7326.084817	0.25862054	0.062776445	1.37E-05	0.000337205	RAB1B	exp1_sgRNA_06939_FES_FURIN
1821.405282	-0.494438023	0.129164875	1.38E-05	0.000338212	MTFP1	exp1_sgRNA_06939_FES_FURIN
4183.342949	-0.208054186	0.049890772	1.40E-05	0.000342203	PHC2	exp1_sgRNA_06939_FES_FURIN
4131.213598	0.570101885	0.150754329	1.42E-05	0.00034646	SNCG	exp1_sgRNA_06939_FES_FURIN
1527.610116	-0.41531626	0.107601215	1.42E-05	0.000346999	TSEN15	exp1_sgRNA_06939_FES_FURIN
7918.27639	0.288956804	0.071531486	1.45E-05	0.00035282	RAB10	exp1_sgRNA_06939_FES_FURIN
10544.57831	0.339922298	0.085670643	1.48E-05	0.000358081	ATP13A3	exp1_sgRNA_06939_FES_FURIN
1946.908047	-0.311479127	0.081003273	1.49E-05	0.000360117	HEATR1	exp1_sgRNA_06939_FES_FURIN
6023.118401	0.264371383	0.064985318	1.50E-05	0.00036198	MYO5A	exp1_sgRNA_06939_FES_FURIN
9429.485375	0.253332192	0.062007542	1.51E-05	0.000363965	ADD1	exp1_sgRNA_06939_FES_FURIN
3726.643719	-0.352885068	0.08833124	1.52E-05	0.000366274	IMP4	exp1_sgRNA_06939_FES_FURIN
2121.129311	0.318443848	0.079954559	1.57E-05	0.000378696	SNX19	exp1_sgRNA_06939_FES_FURIN
9676.957454	-1.886190657	0.533243813	1.59E-05	0.000380758	POSTN	exp1_sgRNA_06939_FES_FURIN
1972.317653	-0.332613009	0.083664758	1.61E-05	0.000386512	ALG8	exp1_sgRNA_06939_FES_FURIN
2437.913641	0.400023712	0.103264261	1.64E-05	0.000392913	SRC	exp1_sgRNA_06939_FES_FURIN
13225.06557	-0.476572352	0.120841266	1.65E-05	0.000393241	ATF4	exp1_sgRNA_06939_FES_FURIN
3252.830224	-0.655267829	0.177955084	1.66E-05	0.000395345	MCM7	exp1_sgRNA_06939_FES_FURIN
1623.789492	0.531359412	0.141718324	1.70E-05	0.000403841	C18orf32	exp1_sgRNA_06939_FES_FURIN
1137.679234	0.459219551	0.121194771	1.72E-05	0.000408533	EVC	exp1_sgRNA_06939_FES_FURIN
24538.89833	0.307625216	0.077417691	1.73E-05	0.000410635	JAK1	exp1_sgRNA_06939_FES_FURIN
127691.1218	0.467136651	0.123671614	1.75E-05	0.000414678	SPARC	exp1_sgRNA_06939_FES_FURIN
2400.039419	-0.323460023	0.082374757	1.77E-05	0.000417474	EMG1	exp1_sgRNA_06939_FES_FURIN
3569.723123	0.305170125	0.076875729	1.79E-05	0.000422822	NPEPPS	exp1_sgRNA_06939_FES_FURIN
7534.984001	0.220795368	0.054394537	1.80E-05	0.000422999	TPD52L2	exp1_sgRNA_06939_FES_FURIN
1032.467726	-0.827229526	0.229530954	1.82E-05	0.000427731	MME	exp1_sgRNA_06939_FES_FURIN
2725.144956	0.322941045	0.08345066	1.84E-05	0.000432863	CLIP1	exp1_sgRNA_06939_FES_FURIN
490.1356969	0.840714458	0.233982381	1.85E-05	0.000433058	HSD17B14	exp1_sgRNA_06939_FES_FURIN
2026.27756	-0.417040351	0.108163824	1.87E-05	0.00043576	ARAP3	exp1_sgRNA_06939_FES_FURIN
1523.759247	0.458441505	0.120812708	1.86E-05	0.00043576	CUX1	exp1_sgRNA_06939_FES_FURIN
21470.13217	-0.305095511	0.077132675	1.89E-05	0.000439238	CCT5	exp1_sgRNA_06939_FES_FURIN
695.7244137	-0.515034395	0.138106417	1.88E-05	0.000439238	HGH1	exp1_sgRNA_06939_FES_FURIN
464.4860614	-0.779809225	0.217572815	1.90E-05	0.000441177	PCK2	exp1_sgRNA_06939_FES_FURIN
1572.299896	0.535407738	0.144248473	1.90E-05	0.000441177	RHOQ	exp1_sgRNA_06939_FES_FURIN
4210.011161	0.334000359	0.085285388	1.93E-05	0.000447904	ATL3	exp1_sgRNA_06939_FES_FURIN
925.9367188	-0.333092455	0.084186878	1.96E-05	0.00045324	ANAPC4	exp1_sgRNA_06939_FES_FURIN
144389.1312	-0.342576101	0.087974444	1.97E-05	0.000454652	THBS1	exp1_sgRNA_06939_FES_FURIN
42908.37793	-0.516616666	0.139468415	1.99E-05	0.000457868	HNRNPA1	exp1_sgRNA_06939_FES_FURIN
4624.79421	-0.328843267	0.082371988	2.00E-05	0.000459868	MAT2A	exp1_sgRNA_06939_FES_FURIN
4441.826022	0.372919604	0.09786624	2.05E-05	0.000470365	ETFB	exp1_sgRNA_06939_FES_FURIN
735.2497692	-0.427847136	0.112651	2.08E-05	0.000477178	STIM2	exp1_sgRNA_06939_FES_FURIN
5116.258173	-0.784684396	0.222868119	2.12E-05	0.000486055	MARCKSL1	exp1_sgRNA_06939_FES_FURIN
3773.404613	0.307531114	0.078655379	2.14E-05	0.000487768	LUZP1	exp1_sgRNA_06939_FES_FURIN
7882.335946	0.380253734	0.099328701	2.14E-05	0.000487768	PSME1	exp1_sgRNA_06939_FES_FURIN
4744.608106	0.561144127	0.155075899	2.15E-05	0.000489663	NPDC1	exp1_sgRNA_06939_FES_FURIN
2762.796538	0.322535722	0.082886849	2.16E-05	0.000490628	SEC14L2	exp1_sgRNA_06939_FES_FURIN
1277.379313	-0.459010471	0.122810626	2.17E-05	0.000492073	PINX1	exp1_sgRNA_06939_FES_FURIN
284.2853935	-0.876023479	0.247750091	2.21E-05	0.000500998	CPNE5	exp1_sgRNA_06939_FES_FURIN
5613.433027	-0.315150937	0.078987635	2.23E-05	0.0005038	IPO5	exp1_sgRNA_06939_FES_FURIN
8895.276749	-0.430449062	0.111940244	2.23E-05	0.0005038	SRSF1	exp1_sgRNA_06939_FES_FURIN
893.8465452	-0.462730227	0.124354591	2.29E-05	0.00051738	SMC2	exp1_sgRNA_06939_FES_FURIN
2661.702237	0.51424098	0.139658482	2.31E-05	0.000519194	P3H3	exp1_sgRNA_06939_FES_FURIN
2092.535882	-0.39450679	0.104601308	2.35E-05	0.000528746	POLR1C	exp1_sgRNA_06939_FES_FURIN
323.5313224	-0.91661102	0.261564465	2.36E-05	0.00052975	CRYBG1	exp1_sgRNA_06939_FES_FURIN
126.0519281	1.292556606	0.370730338	2.36E-05	0.00052975	IMPDH1P10	exp1_sgRNA_06939_FES_FURIN
3251.3033	0.570096386	0.157520036	2.39E-05	0.000533563	ZMAT3	exp1_sgRNA_06939_FES_FURIN
692.3969987	-0.453154199	0.119269464	2.41E-05	0.000538665	COG2	exp1_sgRNA_06939_FES_FURIN
4446.984848	0.58640226	0.161917444	2.43E-05	0.00054116	NTN4	exp1_sgRNA_06939_FES_FURIN
263.4298695	0.955795161	0.273519777	2.49E-05	0.000554309	LINC00475	exp1_sgRNA_06939_FES_FURIN
603.0757592	0.511229741	0.138743884	2.50E-05	0.000554603	SLC17A5	exp1_sgRNA_06939_FES_FURIN
4284.484636	0.636383887	0.175783387	2.56E-05	0.000568265	ZNF185	exp1_sgRNA_06939_FES_FURIN
7191.302084	-0.367834149	0.096942373	2.57E-05	0.000570211	RANBP1	exp1_sgRNA_06939_FES_FURIN
8112.399911	0.337904363	0.08888242	2.61E-05	0.000577201	PTGR1	exp1_sgRNA_06939_FES_FURIN
9796.860662	0.264528247	0.070843928	2.62E-05	0.000578558	ANXA11	exp1_sgRNA_06939_FES_FURIN
2419.004183	0.520521068	0.143967859	2.62E-05	0.000578558	PTHLH	exp1_sgRNA_06939_FES_FURIN
6665.424946	-0.865470147	0.251360487	2.66E-05	0.000584488	SCD	exp1_sgRNA_06939_FES_FURIN
7855.285423	0.637627288	0.176782574	2.68E-05	0.000589035	FOSL1	exp1_sgRNA_06939_FES_FURIN
21133.72346	0.449632426	0.1217099	2.72E-05	0.000595698	AHNAK	exp1_sgRNA_06939_FES_FURIN
11647.75631	0.464651762	0.126293712	2.72E-05	0.000595698	TNFRSF12A	exp1_sgRNA_06939_FES_FURIN
986.2918029	0.435560954	0.117474077	2.73E-05	0.000597864	KDELR3	exp1_sgRNA_06939_FES_FURIN
5576.092928	0.283822861	0.073111071	2.78E-05	0.000606931	CUTA	exp1_sgRNA_06939_FES_FURIN
44.00700666	1.893804311	0.551031106	2.81E-05	0.000611895	NECTIN4	exp1_sgRNA_06939_FES_FURIN
348.8214488	-0.557954448	0.154658494	2.84E-05	0.000618361	THEM6	exp1_sgRNA_06939_FES_FURIN
1056.240925	0.484042322	0.135163288	2.86E-05	0.000620804	ELF4	exp1_sgRNA_06939_FES_FURIN
92.07518341	-1.285950577	0.38086514	2.89E-05	0.000625989	ZNF467	exp1_sgRNA_06939_FES_FURIN
11732.11423	-0.343606956	0.089976009	2.90E-05	0.00062736	PHB2	exp1_sgRNA_06939_FES_FURIN
6854.810259	-0.434917888	0.119260009	2.90E-05	0.000628178	MARS	exp1_sgRNA_06939_FES_FURIN
8647.754702	0.389930274	0.104852777	2.97E-05	0.000642017	CORO1C	exp1_sgRNA_06939_FES_FURIN
987.0933214	-0.662830541	0.188263184	2.99E-05	0.000645468	CEP95	exp1_sgRNA_06939_FES_FURIN
3656.123779	-0.300455997	0.078879559	3.05E-05	0.000655473	SNRNP40	exp1_sgRNA_06939_FES_FURIN
302.4718539	-1.466682342	0.437224372	3.06E-05	0.000658259	FLVCR2	exp1_sgRNA_06939_FES_FURIN
761.9094114	0.574252538	0.161418299	3.07E-05	0.000658259	LACC1	exp1_sgRNA_06939_FES_FURIN
4622.692029	0.40101	0.108037682	3.07E-05	0.000658419	HEXA	exp1_sgRNA_06939_FES_FURIN
2444.070744	0.315612729	0.082804536	3.08E-05	0.000659698	HPS1	exp1_sgRNA_06939_FES_FURIN
8156.611426	0.40165306	0.108496535	3.18E-05	0.000678458	TNFAIP1	exp1_sgRNA_06939_FES_FURIN
2074.270145	0.31806414	0.092745297	3.20E-05	0.000682564	PINK1	exp1_sgRNA_06939_FES_FURIN
1277.459261	0.512137136	0.142249973	3.21E-05	0.000683484	CUEDC1	exp1_sgRNA_06939_FES_FURIN
1438.956835	0.455068588	0.124422099	3.22E-05	0.000683484	THBD	exp1_sgRNA_06939_FES_FURIN
157.781058	0.827180383	0.239359682	3.25E-05	0.000688798	PPP1R3C	exp1_sgRNA_06939_FES_FURIN
2655.270681	-1.233806095	0.367610311	3.27E-05	0.000690373	ANGPT2	exp1_sgRNA_06939_FES_FURIN
923.0885452	-0.432376295	0.118429241	3.27E-05	0.000690373	POLR1E	exp1_sgRNA_06939_FES_FURIN
2012.189379	0.308005051	0.080692812	3.27E-05	0.000690373	SCPEP1	exp1_sgRNA_06939_FES_FURIN
5757.944051	-0.289062387	0.075046762	3.27E-05	0.000690373	TXNL4A	exp1_sgRNA_06939_FES_FURIN
3488.149852	0.425937573	0.118822409	3.33E-05	0.000700665	LRRC8A	exp1_sgRNA_06939_FES_FURIN
3300.598309	0.311527209	0.08263943	3.46E-05	0.000727835	RAB5B	exp1_sgRNA_06939_FES_FURIN
1752.135031	0.441599473	0.121190968	3.55E-05	0.000744516	02-Mar	exp1_sgRNA_06939_FES_FURIN
389.1769583	0.590276943	0.168865048	3.60E-05	0.000755415	PXMP4	exp1_sgRNA_06939_FES_FURIN
1058.818227	-0.3350494	0.091168355	3.63E-05	0.000760768	NUP160	exp1_sgRNA_06939_FES_FURIN
3282.814628	0.603486456	0.172135126	3.64E-05	0.000761351	COL5A1	exp1_sgRNA_06939_FES_FURIN
2711.878828	0.522906148	0.147341571	3.66E-05	0.000761924	DUSP14	exp1_sgRNA_06939_FES_FURIN
4997.941653	0.316780783	0.083835155	3.65E-05	0.000761924	HMOX2	exp1_sgRNA_06939_FES_FURIN
291.2189394	-0.838955709	0.245514045	3.67E-05	0.000763898	SLC43A1	exp1_sgRNA_06939_FES_FURIN
6502.067621	-0.241410238	0.061407223	3.68E-05	0.000764403	NARS	exp1_sgRNA_06939_FES_FURIN
568.2385175	0.5640468	0.160170579	3.73E-05	0.000772614	AC084357.3	exp1_sgRNA_06939_FES_FURIN
1546.360012	-1.674980682	0.507869936	3.82E-05	0.000791876	VWF	exp1_sgRNA_06939_FES_FURIN
1041.041802	-0.395259267	0.10808404	3.83E-05	0.000791904	FXN	exp1_sgRNA_06939_FES_FURIN
1683.300297	-0.354857649	0.096078773	3.86E-05	0.000798004	ANAPC1	exp1_sgRNA_06939_FES_FURIN
673.5176928	-0.486143451	0.133724232	3.89E-05	0.000801394	TNFRSF19	exp1_sgRNA_06939_FES_FURIN
1027.102703	0.449259979	0.124735986	3.93E-05	0.00080873	FKBP1B	exp1_sgRNA_06939_FES_FURIN
103.2633132	-1.160247934	0.349443702	3.94E-05	0.000810852	IL31RA	exp1_sgRNA_06939_FES_FURIN
173.5952781	0.890607961	0.263950314	3.99E-05	0.000818222	PTK2B	exp1_sgRNA_06939_FES_FURIN
656.149045	1.252615263	0.378649918	4.02E-05	0.000822957	LAMC2	exp1_sgRNA_06939_FES_FURIN
4760.445766	0.491770015	0.140915414	4.03E-05	0.000823442	CYLD	exp1_sgRNA_06939_FES_FURIN
594.7128762	-0.584569613	0.167306683	4.03E-05	0.000823442	WDR76	exp1_sgRNA_06939_FES_FURIN
78.43804981	0.108537728	0.23308035	4.09E-05	0.00083465	AC127502.3	exp1_sgRNA_06939_FES_FURIN
54.57232428	1.220479029	0.366931759	4.11E-05	0.000836544	GP6	exp1_sgRNA_06939_FES_FURIN
600.0004197	-0.583371395	0.16771036	4.15E-05	0.00084206	MKS1	exp1_sgRNA_06939_FES_FURIN
7496.147442	-0.381272683	0.098461916	4.14E-05	0.00084206	RBMX	exp1_sgRNA_06939_FES_FURIN
3012.685628	-0.319350649	0.085547636	4.17E-05	0.000845209	PUM3	exp1_sgRNA_06939_FES_FURIN
21650.47977	0.289806176	0.076718258	4.20E-05	0.000850491	CAPN2	exp1_sgRNA_06939_FES_FURIN
470.691729	-0.803535742	0.238757197	4.28E-05	0.000865053	KCNAB1	exp1_sgRNA_06939_FES_FURIN
448.062058	-0.490937347	0.139502175	4.38E-05	0.000883627	TTC26	exp1_sgRNA_06939_FES_FURIN
3005.267875	-0.525931589	0.15137849	4.39E-05	0.000885582	DHCR7	exp1_sgRNA_06939_FES_FURIN
326.0453933	-0.879052171	0.264910669	4.47E-05	0.00090006	DDIAS	exp1_sgRNA_06939_FES_FURIN
607.615218	1.293381287	0.394190865	4.49E-05	0.000901703	AC003665.1	exp1_sgRNA_06939_FES_FURIN
630.9533133	-0.479956787	0.134525347	4.49E-05	0.000901703	NIF3L1	exp1_sgRNA_06939_FES_FURIN
183.4925557	-0.705975432	0.208120184	4.52E-05	0.000906761	FANCE	exp1_sgRNA_06939_FES_FURIN
37931.62573	-0.584303163	0.169845442	4.61E-05	0.000922993	WDR74	exp1_sgRNA_06939_FES_FURIN
44.69762561	1.983567916	0.608932119	4.66E-05	0.000932168	FAM86HP	exp1_sgRNA_06939_FES_FURIN
6281.477257	-0.235884904	0.061977305	4.81E-05	0.000960552	RBBP7	exp1_sgRNA_06939_FES_FURIN
122.635694	1.53123394	0.473701028	4.86E-05	0.000967698	AP000769.1	exp1_sgRNA_06939_FES_FURIN
893.3931937	0.277941006	0.073865824	4.88E-05	0.000971977	FAM168A	exp1_sgRNA_06939_FES_FURIN
80748.91711	-0.442559919	0.124985343	4.93E-05	0.000979192	RPL7	exp1_sgRNA_06939_FES_FURIN
1886.811082	0.469667897	0.134789755	5.01E-05	0.000993851	ZNF702P	exp1_sgRNA_06939_FES_FURIN
5528.694277	0.799479303	0.240759671	5.02E-05	0.00099527	GBP1	exp1_sgRNA_06939_FES_FURIN
54.35222835	1.601269552	0.495940339	5.10E-05	0.001009869	MN1	exp1_sgRNA_06939_FES_FURIN
208.7439413	0.791057721	0.238330767	5.14E-05	0.001014763	OTUB2	exp1_sgRNA_06939_FES_FURIN
2518.412493	0.383629323	0.107450992	5.20E-05	0.001026478	GNPTG	exp1_sgRNA_06939_FES_FURIN
240.0496789	-0.737834027	0.220920101	5.23E-05	0.001030913	PHKA2	exp1_sgRNA_06939_FES_FURIN
9453.199633	-0.472085787	0.13515753	5.25E-05	0.001033167	CYB5B	exp1_sgRNA_06939_FES_FURIN
1965.546655	-0.713652504	0.2137318	5.31E-05	0.001043848	MT1X	exp1_sgRNA_06939_FES_FURIN
3313.255084	-0.450010404	0.123400326	5.33E-05	0.001046371	TIMM10	exp1_sgRNA_06939_FES_FURIN
123.5542518	0.089413539	0.214822984	5.38E-05	0.001052356	BLOC1S5-TXNDC5	exp1_sgRNA_06939_FES_FURIN
7470.496931	-0.359669413	0.097005252	5.38E-05	0.001052356	PUF60	exp1_sgRNA_06939_FES_FURIN
18967.56379	-0.767035463	0.231672848	5.39E-05	0.001052933	HIST1H2BD	exp1_sgRNA_06939_FES_FURIN
13767.14112	-0.237591509	0.062517542	5.40E-05	0.001052947	XRCC6	exp1_sgRNA_06939_FES_FURIN
1820.761579	0.361768228	0.099892207	5.44E-05	0.001059132	PLBD2	exp1_sgRNA_06939_FES_FURIN
1988.112692	-0.292978847	0.079737772	5.47E-05	0.001063835	DCTPP1	exp1_sgRNA_06939_FES_FURIN
6739.229183	-0.257669666	0.068749796	5.51E-05	0.001070072	LARS	exp1_sgRNA_06939_FES_FURIN
743.3378512	0.534608337	0.156110309	5.52E-05	0.001070072	RNASET2	exp1_sgRNA_06939_FES_FURIN
1731.336404	-0.39423846	0.109736631	5.53E-05	0.001070234	THOC1	exp1_sgRNA_06939_FES_FURIN
3175.610569	-0.491685067	0.139976075	5.57E-05	0.001076466	C19orf48	exp1_sgRNA_06939_FES_FURIN
1754.303003	-0.408754453	0.11508797	5.59E-05	0.001078471	MAK16	exp1_sgRNA_06939_FES_FURIN
3626.885705	-1.168348867	0.361906982	5.61E-05	0.001078934	EFNA1	exp1_sgRNA_06939_FES_FURIN
91241.34217	-0.308474086	0.083880531	5.60E-05	0.001078934	RPL7A	exp1_sgRNA_06939_FES_FURIN
4162.502743	-0.505256734	0.146647328	5.61E-05	0.001078934	SNRK	exp1_sgRNA_06939_FES_FURIN
526.775892	-0.997300536	0.30822806	5.62E-05	0.001078934	TMEM97	exp1_sgRNA_06939_FES_FURIN
3979.622798	0.355692086	0.098597034	5.65E-05	0.001083797	NTAN1	exp1_sgRNA_06939_FES_FURIN
2512.768562	0.539322945	0.155871177	5.67E-05	0.001085123	MICALL1	exp1_sgRNA_06939_FES_FURIN
12682.59089	-0.404107013	0.116129246	5.70E-05	0.001088701	DDX39B	exp1_sgRNA_06939_FES_FURIN
1185.423786	0.482581484	0.139778267	5.70E-05	0.001088701	PLEKHG5	exp1_sgRNA_06939_FES_FURIN
296.7111357	-0.793443683	0.241044161	5.73E-05	0.001093264	PACSIN3	exp1_sgRNA_06939_FES_FURIN
4190.546195	0.546454666	0.161532314	5.81E-05	0.001104337	DNASE1L1	exp1_sgRNA_06939_FES_FURIN
14178.7644	0.365016829	0.102418079	5.80E-05	0.001104337	FXYD5	exp1_sgRNA_06939_FES_FURIN
998.7403716	0.933170389	0.286188193	5.84E-05	0.001109576	PLCD3	exp1_sgRNA_06939_FES_FURIN
1469.11894	0.325255818	0.089595142	5.90E-05	0.001118594	CAMKK2	exp1_sgRNA_06939_FES_FURIN
54474.55346	-0.398732435	0.1126748	5.92E-05	0.001121317	RPL3	exp1_sgRNA_06939_FES_FURIN
6123.987192	-0.395242106	0.115689007	5.94E-05	0.001121441	CACYBP	exp1_sgRNA_06939_FES_FURIN
238.597145	1.851780178	0.587657586	5.95E-05	0.001121441	RTP4	exp1_sgRNA_06939_FES_FURIN
11325.22781	-0.274591907	0.075506247	5.94E-05	0.001121441	SF3B3	exp1_sgRNA_06939_FES_FURIN
4085.94327	-0.274424898	0.073777294	5.99E-05	0.001127428	RBM17	exp1_sgRNA_06939_FES_FURIN
14555.03457	0.303754812	0.082917151	6.08E-05	0.001143543	TPM2	exp1_sgRNA_06939_FES_FURIN
2883.749201	-0.527889253	0.155088726	6.15E-05	0.001155514	HMGB3	exp1_sgRNA_06939_FES_FURIN
9393.089164	0.425947477	0.121781816	6.18E-05	0.001159622	MMP2	exp1_sgRNA_06939_FES_FURIN
2392.269858	0.401827614	0.114080971	6.25E-05	0.001170834	MXD4	exp1_sgRNA_06939_FES_FURIN
7002.993854	-0.279674407	0.078716669	6.29E-05	0.001176586	VDAC3	exp1_sgRNA_06939_FES_FURIN
987.585224	-0.305193352	0.083800872	6.30E-05	0.001177055	TMEM39B	exp1_sgRNA_06939_FES_FURIN
932.0142313	-0.415581844	0.119183354	6.38E-05	0.001190205	TFB2M	exp1_sgRNA_06939_FES_FURIN
2187.701297	-0.425455749	0.121887529	6.40E-05	0.001191758	HAUS1	exp1_sgRNA_06939_FES_FURIN
10263.12216	0.275789981	0.075937111	6.48E-05	0.001205795	COMT	exp1_sgRNA_06939_FES_FURIN
944.7871291	-1.111847202	0.348221526	6.50E-05	0.001207551	BGN	exp1_sgRNA_06939_FES_FURIN
4824.629083	0.310577354	0.085662766	6.58E-05	0.001220438	CDC42SE1	exp1_sgRNA_06939_FES_FURIN
9215.17973	0.367058773	0.103355059	6.59E-05	0.001220917	MGST3	exp1_sgRNA_06939_FES_FURIN
882.1846028	0.507543906	0.150136049	6.62E-05	0.001225712	TRADD	exp1_sgRNA_06939_FES_FURIN
6780.096826	0.395676427	0.112116714	6.72E-05	0.001240098	HECW2	exp1_sgRNA_06939_FES_FURIN
1795.705708	0.367961024	0.103854416	6.72E-05	0.001240098	SMIM29	exp1_sgRNA_06939_FES_FURIN
1342.579477	-0.445590168	0.13005711	6.81E-05	0.001253963	RRS1	exp1_sgRNA_06939_FES_FURIN
531.832189	0.555915969	0.165180427	6.81E-05	0.001253963	ZBTB47	exp1_sgRNA_06939_FES_FURIN
12658.86272	0.335690655	0.093639131	6.83E-05	0.001255333	PRDX5	exp1_sgRNA_06939_FES_FURIN
5002.379752	0.209094303	0.055326271	6.88E-05	0.001262175	RNF14	exp1_sgRNA_06939_FES_FURIN
2011.588369	0.356330345	0.100170196	6.90E-05	0.001265107	MLXIP	exp1_sgRNA_06939_FES_FURIN
2653.999573	0.35316311	0.099451158	6.97E-05	0.001276031	PI4KB	exp1_sgRNA_06939_FES_FURIN
1192.473811	0.480131037	0.140736092	7.00E-05	0.00128045	ZBTB4	exp1_sgRNA_06939_FES_FURIN
415.8149852	-0.551379958	0.164851665	7.17E-05	0.001309436	TTC21B	exp1_sgRNA_06939_FES_FURIN
3239.708899	0.940467186	0.295813479	7.22E-05	0.001315912	ISG20	exp1_sgRNA_06939_FES_FURIN
6356.697147	0.386779273	0.110502257	7.25E-05	0.001320579	GSTK1	exp1_sgRNA_06939_FES_FURIN
3427.614247	-0.443161724	0.127565354	7.27E-05	0.001322103	CD70	exp1_sgRNA_06939_FES_FURIN
1086.363888	0.416191121	0.120380822	7.29E-05	0.001324471	SUSD6	exp1_sgRNA_06939_FES_FURIN
3824.619907	-0.194321436	0.051673616	7.32E-05	0.001327291	PPP5C	exp1_sgRNA_06939_FES_FURIN
15327.82554	-0.288791048	0.079408848	7.37E-05	0.001335269	CCT7	exp1_sgRNA_06939_FES_FURIN
4378.489864	0.420784363	0.121839644	7.40E-05	0.001337725	NFKB2	exp1_sgRNA_06939_FES_FURIN
3308.132636	0.644715145	0.196607569	7.46E-05	0.001347976	PET100	exp1_sgRNA_06939_FES_FURIN
3895.250692	0.42061919	0.122366228	7.57E-05	0.001365287	GPC1	exp1_sgRNA_06939_FES_FURIN
3400.774766	-0.491355715	0.145039191	7.67E-05	0.001381499	DUT	exp1_sgRNA_06939_FES_FURIN
4120.334984	-0.316211943	0.087442807	7.81E-05	0.00140597	PSMG1	exp1_sgRNA_06939_FES_FURIN
1364.24831	-0.369114188	0.103949613	7.84E-05	0.001409015	TYW3	exp1_sgRNA_06939_FES_FURIN
5322.632224	0.390450347	0.113616219	7.90E-05	0.00141736	CD276	exp1_sgRNA_06939_FES_FURIN
2787.306724	-0.262142231	0.071869309	7.95E-05	0.001424203	FTSJ1	exp1_sgRNA_06939_FES_FURIN
6298.247831	-0.24686255	0.069569201	7.99E-05	0.001430782	XPO1	exp1_sgRNA_06939_FES_FURIN
2130.300369	-0.26711234	0.07356814	8.02E-05	0.001432705	TAF2	exp1_sgRNA_06939_FES_FURIN
290.1529375	0.512867227	0.153169943	8.03E-05	0.001433007	CYP4V2	exp1_sgRNA_06939_FES_FURIN
980.7867919	-0.507679277	0.152650033	8.10E-05	0.001444474	UNG	exp1_sgRNA_06939_FES_FURIN
648.8829235	0.887782604	0.280994332	8.13E-05	0.001447401	SYBU	exp1_sgRNA_06939_FES_FURIN
82640.26535	-0.245382478	0.066672672	8.22E-05	0.001460844	ENO1	exp1_sgRNA_06939_FES_FURIN
3178.847205	-0.335998776	0.09509211	8.23E-05	0.001460844	WDR75	exp1_sgRNA_06939_FES_FURIN
1033.482775	-1.366036729	0.443357107	8.24E-05	0.001461694	NRARP	exp1_sgRNA_06939_FES_FURIN
34081.15372	0.350414751	0.100259015	8.28E-05	0.001466513	RTN4	exp1_sgRNA_06939_FES_FURIN
768.062689	0.456267473	0.134235149	8.32E-05	0.001471718	SDC3	exp1_sgRNA_06939_FES_FURIN
1053.901031	-0.403691907	0.117063736	8.43E-05	0.001487853	RBM18	exp1_sgRNA_06939_FES_FURIN
686.4697433	-0.346040598	0.098672997	8.43E-05	0.001487853	ZBTB2	exp1_sgRNA_06939_FES_FURIN
387.8449186	-0.763674109	0.239605202	8.45E-05	0.001488296	TMSB15B	exp1_sgRNA_06939_FES_FURIN
1324.594769	-0.644553767	0.199561596	8.49E-05	0.001494249	PLEKHG2	exp1_sgRNA_06939_FES_FURIN
3824.115196	-0.257604462	0.070408448	8.59E-05	0.001507956	EIF4A3	exp1_sgRNA_06939_FES_FURIN
5379.580364	-0.209829796	0.056738863	8.59E-05	0.001507956	MTA2	exp1_sgRNA_06939_FES_FURIN
7675.456418	-0.407368866	0.118053448	8.63E-05	0.001513798	TRA2B	exp1_sgRNA_06939_FES_FURIN
786.1994658	0.628378315	0.193065643	8.73E-05	0.001527455	CXCL16	exp1_sgRNA_06939_FES_FURIN
23371.49942	0.35199727	0.100676979	8.73E-05	0.001527455	PLS3	exp1_sgRNA_06939_FES_FURIN
575.7555274	0.424769378	0.124362055	8.79E-05	0.001534746	04-Mar	exp1_sgRNA_06939_FES_FURIN
4264.828257	0.346249885	0.101060579	8.80E-05	0.001534746	ZEB1	exp1_sgRNA_06939_FES_FURIN
7852.940441	-0.450997424	0.133144881	9.00E-05	0.001568515	SNRPE	exp1_sgRNA_06939_FES_FURIN
852.2321361	-0.462132785	0.13832214	9.05E-05	0.001574106	SUV39H2	exp1_sgRNA_06939_FES_FURIN
74643.67814	0.745436315	0.23466552	9.08E-05	0.001577045	PLAT	exp1_sgRNA_06939_FES_FURIN
140.5073454	0.772475049	0.244239156	9.15E-05	0.001588717	SLC46A3	exp1_sgRNA_06939_FES_FURIN
27096.74006	0.192077277	0.051316719	9.20E-05	0.001594402	ICAM2	exp1_sgRNA_06939_FES_FURIN
2610.391007	1.536171728	0.509213346	9.34E-05	0.001616881	IFIT3	exp1_sgRNA_06939_FES_FURIN
3701.047757	0.328402451	0.092391783	9.55E-05	0.001651299	LTBP2	exp1_sgRNA_06939_FES_FURIN
1421.649203	0.372620972	0.108209321	9.57E-05	0.001652345	ANKRD13A	exp1_sgRNA_06939_FES_FURIN
1653.150491	0.456365671	0.137374665	9.63E-05	0.001660639	CENPT	exp1_sgRNA_06939_FES_FURIN
3691.716906	-0.520316759	0.16093481	9.65E-05	0.001661312	CKS1B	exp1_sgRNA_06939_FES_FURIN
1967.07563	-0.459216917	0.137426448	9.74E-05	0.00167632	NAPRT	exp1_sgRNA_06939_FES_FURIN
9180.053356	0.228026689	0.062680906	9.76E-05	0.001677176	HM13	exp1_sgRNA_06939_FES_FURIN
492.2966693	0.568420051	0.174825467	9.78E-05	0.001677272	MANBA	exp1_sgRNA_06939_FES_FURIN
2306.534172	-0.367219962	0.107266746	9.80E-05	0.001677272	MTHFD1	exp1_sgRNA_06939_FES_FURIN
6928.037943	-0.265913518	0.073985095	9.79E-05	0.001677272	SNU13	exp1_sgRNA_06939_FES_FURIN
2495.145438	0.354903235	0.089808744	9.89E-05	0.001691203	CYTH1	exp1_sgRNA_06939_FES_FURIN
7810.673949	-0.479298626	0.145091798	0.000101358	0.001730532	GLUL	exp1_sgRNA_06939_FES_FURIN
3722.095268	-0.305810283	0.086898301	0.00010315	0.00175894	LRPPRC	exp1_sgRNA_06939_FES_FURIN
6114.885394	-0.280191994	0.078570301	0.000103607	0.001764539	ANAPC5	exp1_sgRNA_06939_FES_FURIN
11837.70812	-0.316152347	0.093350062	0.000103893	0.001765024	KPNA2	exp1_sgRNA_06939_FES_FURIN
752.5242845	-0.467609922	0.140930006	0.000103871	0.001765024	MAGEF1	exp1_sgRNA_06939_FES_FURIN
678.8943284	0.546723915	0.170748211	0.000104564	0.00177422	FAM174A	exp1_sgRNA_06939_FES_FURIN
6762.936394	-0.323295139	0.092849542	0.000105888	0.001790045	HNRNPR	exp1_sgRNA_06939_FES_FURIN
3774.379092	-0.309616813	0.087525278	0.000105817	0.001790045	NOP58	exp1_sgRNA_06939_FES_FURIN
138.2855424	0.742424587	0.235761663	0.00010573	0.001790045	ZCCHC24	exp1_sgRNA_06939_FES_FURIN
899.1356876	0.392171641	0.115687874	0.000107138	0.001808946	PCDHGB5	exp1_sgRNA_06939_FES_FURIN
384.6441893	0.733151888	0.234386335	0.000107461	0.001812163	NKIRAS1	exp1_sgRNA_06939_FES_FURIN
231.1969232	-0.970991252	0.321043847	0.000107821	0.001813781	C6orf141	exp1_sgRNA_06939_FES_FURIN
3079.192845	-0.245172061	0.069182906	0.000107763	0.001813781	PRPF19	exp1_sgRNA_06939_FES_FURIN
12875.35965	-0.711785642	0.227632949	0.000107958	0.001813856	LIPG	exp1_sgRNA_06939_FES_FURIN
629.8712654	-0.505646198	0.153494709	0.000109086	0.001830555	MED30	exp1_sgRNA_06939_FES_FURIN
484.4043033	-0.500953906	0.154710158	0.000110856	0.001857996	NAA16	exp1_sgRNA_06939_FES_FURIN
6231.236604	0.431735076	0.129758212	0.00011167	0.00186934	DST	exp1_sgRNA_06939_FES_FURIN
1169.5245	-0.673686438	0.215454772	0.000112965	0.001888716	MCM2	exp1_sgRNA_06939_FES_FURIN
2916.122671	0.425181165	0.127496902	0.000113711	0.001889676	CDK6	exp1_sgRNA_06939_FES_FURIN
1295.155556	-0.335563833	0.097775757	0.000113446	0.001889676	CDKN2AIPNL	exp1_sgRNA_06939_FES_FURIN
4747.135243	0.452186345	0.138452562	0.000113484	0.001889676	IFI27L2	exp1_sgRNA_06939_FES_FURIN
5805.870419	-0.236278674	0.065420728	0.000113326	0.001889676	PSMD11	exp1_sgRNA_06939_FES_FURIN
3122.568728	0.27645793	0.077752887	0.00011369	0.001889676	RAPGEF1	exp1_sgRNA_06939_FES_FURIN
1070.080218	0.428441289	0.128636645	0.000114057	0.001890836	BCL2L2	exp1_sgRNA_06939_FES_FURIN
12912.52848	-0.274138356	0.077323203	0.000113949	0.001890836	SERBP1	exp1_sgRNA_06939_FES_FURIN
7427.171445	-0.281420108	0.079126384	0.000114351	0.001893421	DDX21	exp1_sgRNA_06939_FES_FURIN
1289.871209	-1.476427684	0.503023552	0.000117121	0.001936947	FST	exp1_sgRNA_06939_FES_FURIN
3812.571254	0.237281727	0.067385192	0.00011816	0.001949432	ARIH1	exp1_sgRNA_06939_FES_FURIN
885.0752712	0.369838555	0.107306943	0.000118096	0.001949432	RUBCN	exp1_sgRNA_06939_FES_FURIN
276.279416	0.725846314	0.232969677	0.000118317	0.00194967	EPB41L1	exp1_sgRNA_06939_FES_FURIN
130.6463322	-1.582606591	0.532250981	0.000119111	0.0019604	F2RL1	exp1_sgRNA_06939_FES_FURIN
3452.110194	-1.15519824	0.388441733	0.000120731	0.001984685	PDGFB	exp1_sgRNA_06939_FES_FURIN
1987.460761	0.293443756	0.084191361	0.000121136	0.001988955	C6orf89	exp1_sgRNA_06939_FES_FURIN
1775.564335	-0.2911395	0.083217137	0.000121456	0.001991819	NABP2	exp1_sgRNA_06939_FES_FURIN
66.2135873	-1.134924333	0.381855438	0.000121665	0.001992871	C1orf226	exp1_sgRNA_06939_FES_FURIN
6697.105666	0.159896388	0.042701916	0.000121952	0.001995186	ESYT1	exp1_sgRNA_06939_FES_FURIN
2440.045136	0.48749992	0.149058736	0.000122634	0.002003956	RRAGC	exp1_sgRNA_06939_FES_FURIN
2804.093804	0.388118309	0.115652569	0.000123057	0.002007332	HIPK3	exp1_sgRNA_06939_FES_FURIN
810.5206444	0.302671203	0.08690844	0.000123134	0.002007332	SUDS3	exp1_sgRNA_06939_FES_FURIN
1424.52641	0.568445236	0.1783553	0.000123471	0.002010432	PALLD	exp1_sgRNA_06939_FES_FURIN
28450.87102	0.477692711	0.146573991	0.000123795	0.002013326	FSTL1	exp1_sgRNA_06939_FES_FURIN
3301.668602	0.37046108	0.110011995	0.000125344	0.002036103	PERP	exp1_sgRNA_06939_FES_FURIN
3744.453667	0.199293816	0.055458509	0.000127082	0.002061885	TGOLN2	exp1_sgRNA_06939_FES_FURIN
1451.254562	-0.382920466	0.114473652	0.000127487	0.00206601	C16orf58	exp1_sgRNA_06939_FES_FURIN
650.6234153	0.526728199	0.164043541	0.000127824	0.002069024	IFFO1	exp1_sgRNA_06939_FES_FURIN
18907.48132	0.360813101	0.106639936	0.000128775	0.002080661	DYNC1H1	exp1_sgRNA_06939_FES_FURIN
5399.229451	-0.201092687	0.05533676	0.000128846	0.002080661	MRPL37	exp1_sgRNA_06939_FES_FURIN
1416.894469	0.362736419	0.107766936	0.000129718	0.002092272	NPEPL1	exp1_sgRNA_06939_FES_FURIN
5335.649926	0.424823645	0.132323935	0.00013026	0.002098555	DAB2	exp1_sgRNA_06939_FES_FURIN
2626.226858	-0.371547733	0.110736932	0.000132178	0.002126943	XPOT	exp1_sgRNA_06939_FES_FURIN
1407.770907	0.796709489	0.264542596	0.000133781	0.002147698	CDKN2B	exp1_sgRNA_06939_FES_FURIN
626.2382815	-0.44957916	0.137234729	0.000133765	0.002147698	FOXRED1	exp1_sgRNA_06939_FES_FURIN
115.523425	-1.505791767	0.505545535	0.000135586	0.002174141	VIPR1	exp1_sgRNA_06939_FES_FURIN
1192.881676	0.471239106	0.144144319	0.000136525	0.002186633	SLC10A3	exp1_sgRNA_06939_FES_FURIN
2202.000608	0.376068863	0.113261112	0.000139241	0.002227535	CALCOCO1	exp1_sgRNA_06939_FES_FURIN
5578.423631	0.851106685	0.284643673	0.000140543	0.002245734	IGFBP6	exp1_sgRNA_06939_FES_FURIN
246.8144563	-0.743548827	0.246322264	0.000143383	0.002288445	ORC1	exp1_sgRNA_06939_FES_FURIN
34677.11776	-0.319872795	0.093984406	0.00014472	0.002307107	HNRNPC	exp1_sgRNA_06939_FES_FURIN
1363.521724	0.431794328	0.13038746	0.000144979	0.002308552	RBMS3	exp1_sgRNA_06939_FES_FURIN
6930.358179	0.348403859	0.103502067	0.000145829	0.002319385	NBL1	exp1_sgRNA_06939_FES_FURIN
12678.69648	-0.411768731	0.126642463	0.000148405	0.002357628	HMGN2	exp1_sgRNA_06939_FES_FURIN
1470.417217	-0.533490279	0.170497066	0.000152736	0.002423616	SLC25A37	exp1_sgRNA_06939_FES_FURIN
2532.515017	-0.421300184	0.129816195	0.000155105	0.002458366	LSM2	exp1_sgRNA_06939_FES_FURIN
692.3164828	-0.474858337	0.146771443	0.000157006	0.002485624	TOE1	exp1_sgRNA_06939_FES_FURIN
8820.538279	0.465886647	0.143901185	0.000157437	0.002489575	PLEC	exp1_sgRNA_06939_FES_FURIN
4643.295924	-0.337885337	0.101008975	0.000157719	0.002491166	ADSL	exp1_sgRNA_06939_FES_FURIN
4197.903249	0.300191636	0.087824223	0.000158616	0.002502439	TMEM8A	exp1_sgRNA_06939_FES_FURIN
1640.255669	0.534935408	0.171580737	0.000159622	0.002515423	TSPAN31	exp1_sgRNA_06939_FES_FURIN
13170.95071	-0.43568215	0.135781696	0.000163022	0.002566054	HSPE1	exp1_sgRNA_06939_FES_FURIN
20409.85651	-0.32975707	0.098375601	0.000164697	0.002583838	LDHB	exp1_sgRNA_06939_FES_FURIN
3397.463697	-0.475994382	0.150564123	0.000164448	0.002583838	RSL24D1	exp1_sgRNA_06939_FES_FURIN
1716.437659	-0.290719861	0.084809942	0.000164717	0.002583838	TSR1	exp1_sgRNA_06939_FES_FURIN
1659.932238	0.395313446	0.12071316	0.000165271	0.002589563	GALNT11	exp1_sgRNA_06939_FES_FURIN
15307.29767	0.330443896	0.098332446	0.00016668	0.002608651	09-Sep	exp1_sgRNA_06939_FES_FURIN
6525.420615	-0.298015111	0.089212924	0.000168501	0.002634146	HNRNPM	exp1_sgRNA_06939_FES_FURIN
1960.167516	0.426433657	0.132574081	0.000168915	0.002637619	ASAP2	exp1_sgRNA_06939_FES_FURIN
237.6143839	0.582017355	0.189648921	0.000171512	0.002675115	FAM161B	exp1_sgRNA_06939_FES_FURIN
3592.157709	0.259718481	0.074940139	0.000173082	0.002696537	NGRN	exp1_sgRNA_06939_FES_FURIN
343.6165251	-0.541468808	0.176966413	0.000174386	0.002708843	CDC7	exp1_sgRNA_06939_FES_FURIN
5347.295349	-0.542975647	0.176400884	0.000174464	0.002708843	SHMT2	exp1_sgRNA_06939_FES_FURIN
1631.410143	-0.397873811	0.122932072	0.000174101	0.002708843	ZNF639	exp1_sgRNA_06939_FES_FURIN
1423.728396	0.509667552	0.163634654	0.000175181	0.002716891	PRUNE2	exp1_sgRNA_06939_FES_FURIN
3779.298251	0.282528014	0.080494021	0.000176522	0.00273459	STUB1	exp1_sgRNA_06939_FES_FURIN
614.0834574	-0.34218474	0.104411634	0.000177124	0.002740822	TXLNG	exp1_sgRNA_06939_FES_FURIN
74.40128379	-1.080982746	0.37541385	0.000177369	0.002741522	HPDL	exp1_sgRNA_06939_FES_FURIN
4041.468172	-0.762350307	0.259902252	0.000181149	0.002796791	HIST2H2BF	exp1_sgRNA_06939_FES_FURIN
817.2147364	-0.316215342	0.09441868	0.000183597	0.002831403	UBXN2A	exp1_sgRNA_06939_FES_FURIN
908.4030504	-0.66702416	0.225192939	0.000184317	0.002839317	ADD3	exp1_sgRNA_06939_FES_FURIN
20145.31617	0.51706146	0.167318255	0.00018496	0.002846012	CST3	exp1_sgRNA_06939_FES_FURIN
809.8584871	0.780185884	0.266746225	0.000185357	0.002848923	ZNF274	exp1_sgRNA_06939_FES_FURIN
309.5892477	0.638485104	0.215285475	0.00018587	0.002850421	CALHM5	exp1_sgRNA_06939_FES_FURIN
2790.913436	-0.243010831	0.070057066	0.000185827	0.002850421	RPE	exp1_sgRNA_06939_FES_FURIN
4881.069479	-0.366204653	0.111916553	0.000187559	0.002866697	CUL4B	exp1_sgRNA_06939_FES_FURIN
2107.782298	-0.477327681	0.152863442	0.000187196	0.002866697	DIPK1B	exp1_sgRNA_06939_FES_FURIN
2564.733037	0.313960874	0.092930104	0.000187419	0.002866697	NR1H2	exp1_sgRNA_06939_FES_FURIN
1635.785508	0.299972686	0.089558545	0.000189849	0.002898475	CLIP4	exp1_sgRNA_06939_FES_FURIN
2709.122056	-0.240304502	0.07088991	0.000190819	0.002910036	CNOT9	exp1_sgRNA_06939_FES_FURIN
1096.115099	0.325038483	0.098589912	0.00019171	0.002920383	WIPF2	exp1_sgRNA_06939_FES_FURIN
6254.969401	-0.290780317	0.086259049	0.000193186	0.002939606	HDAC2	exp1_sgRNA_06939_FES_FURIN
13734.04851	0.30092564	0.089723022	0.000195163	0.002966386	SPTAN1	exp1_sgRNA_06939_FES_FURIN
41329.93883	0.263104353	0.07697217	0.000196242	0.002979483	SERF2	exp1_sgRNA_06939_FES_FURIN
1264.89874	-0.450702433	0.143524324	0.000199087	0.003012675	ARHGEF3	exp1_sgRNA_06939_FES_FURIN
11084.27497	0.285779117	0.085247581	0.000198989	0.003012675	LAMP1	exp1_sgRNA_06939_FES_FURIN
1139.085676	-0.351589668	0.108388018	0.00019883	0.003012675	NOL8	exp1_sgRNA_06939_FES_FURIN
1034.8867	0.442105008	0.141536772	0.000200153	0.003023799	CIDECP1	exp1_sgRNA_06939_FES_FURIN
10311.20994	0.639163209	0.215296028	0.000200263	0.003023799	GSN	exp1_sgRNA_06939_FES_FURIN
516.9760876	0.6316367	0.211652038	0.000200787	0.003028377	TRPC1	exp1_sgRNA_06939_FES_FURIN
6892.043914	0.326774793	0.100093623	0.000202444	0.003050012	CFL2	exp1_sgRNA_06939_FES_FURIN
2171.339245	0.243805854	0.071539545	0.000203204	0.003058101	CTTNBP2NL	exp1_sgRNA_06939_FES_FURIN
950.6104137	-0.486147968	0.157152305	0.000203813	0.003063904	MIS18BP1	exp1_sgRNA_06939_FES_FURIN
47.19256235	-1.208424318	0.433608284	0.000205421	0.003084686	LFNG	exp1_sgRNA_06939_FES_FURIN
1156.89717	1.214052835	0.431642048	0.000206475	0.003097131	ABI3BP	exp1_sgRNA_06939_FES_FURIN
854.5792764	-0.353639111	0.106385884	0.000208556	0.003124915	SPATA5L1	exp1_sgRNA_06939_FES_FURIN
3104.912533	0.392894808	0.12335455	0.000209973	0.003142716	GLIPR2	exp1_sgRNA_06939_FES_FURIN
1352.78576	-0.669259748	0.232091429	0.000210516	0.003147403	FRY	exp1_sgRNA_06939_FES_FURIN
183.7588955	0.874868706	0.306005613	0.000211323	0.003156026	ACSL5	exp1_sgRNA_06939_FES_FURIN
2387.549647	-0.317619738	0.097257104	0.000214067	0.00319354	EXOSC8	exp1_sgRNA_06939_FES_FURIN
6992.693487	0.311397982	0.093984266	0.000215695	0.003214322	KLC1	exp1_sgRNA_06939_FES_FURIN
18036.39902	0.326982193	0.099969976	0.00021749	0.003237557	ACTN1	exp1_sgRNA_06939_FES_FURIN
9175.226185	0.304665737	0.091871535	0.000219219	0.003259756	ATP6V0C	exp1_sgRNA_06939_FES_FURIN
885.5834636	0.401195639	0.125509236	0.0002203	0.003272278	PIGL	exp1_sgRNA_06939_FES_FURIN
7448.573104	-0.377985821	0.118376009	0.000221225	0.003282455	EIF2B2	exp1_sgRNA_06939_FES_FURIN
1182.277116	-0.589909047	0.199431709	0.000223427	0.003307972	MVK	exp1_sgRNA_06939_FES_FURIN
368.760676	0.82007598	0.287486323	0.000223414	0.003307972	PIK3CD	exp1_sgRNA_06939_FES_FURIN
119.0438097	0.625158023	0.212565531	0.000225045	0.003328329	MAP1A	exp1_sgRNA_06939_FES_FURIN
609.671381	0.653653672	0.223706098	0.000229107	0.003381123	APOL6	exp1_sgRNA_06939_FES_FURIN
997.6317118	-0.80109155	0.28234651	0.000228931	0.003381123	ASNS	exp1_sgRNA_06939_FES_FURIN
756.4327077	0.298930481	0.090032336	0.000229936	0.003389697	ZNF512B	exp1_sgRNA_06939_FES_FURIN
3442.245729	-0.336366484	0.100756422	0.000230281	0.003391138	NUP62	exp1_sgRNA_06939_FES_FURIN
12918.25669	0.262517745	0.0778966	0.000234151	0.003444427	PICALM	exp1_sgRNA_06939_FES_FURIN
323.2846332	-5.07611311	2.460939481	0.000235077	0.003454352	PSMC1P1	exp1_sgRNA_06939_FES_FURIN
102.3815623	1.133298211	0.409958669	0.000236158	0.003466516	KCNN4	exp1_sgRNA_06939_FES_FURIN
429.8011745	-0.701899254	0.249026134	0.000239129	0.003502627	CHST1	exp1_sgRNA_06939_FES_FURIN
7467.448268	0.498328076	0.164818384	0.000239001	0.003502627	SERINC1	exp1_sgRNA_06939_FES_FURIN
3681.328315	0.372451176	0.117638024	0.000239648	0.003506484	MICA	exp1_sgRNA_06939_FES_FURIN
602.5598192	-0.559734404	0.189536438	0.000242935	0.003550786	JADE1	exp1_sgRNA_06939_FES_FURIN
5394.574005	-0.369060102	0.116290863	0.000245819	0.00358911	SSBP4	exp1_sgRNA_06939_FES_FURIN
198.5588813	0.919679919	0.3309149	0.000247082	0.003603721	RAB6B	exp1_sgRNA_06939_FES_FURIN
3895.959136	-0.628379866	0.211169108	0.000250057	0.003643232	PRCP	exp1_sgRNA_06939_FES_FURIN
3133.281708	0.73400489	0.258177124	0.00025156	0.003661238	FNDC4	exp1_sgRNA_06939_FES_FURIN
1829.3928	0.413191496	0.135925419	0.000251827	0.003661238	SAT2	exp1_sgRNA_06939_FES_FURIN
738.6462306	-0.393425456	0.125287717	0.000252381	0.00366541	NDUFAF6	exp1_sgRNA_06939_FES_FURIN
3486.131383	0.228137792	0.06674186	0.000253446	0.003676975	OGDH	exp1_sgRNA_06939_FES_FURIN
852.5206667	-0.394042593	0.123323253	0.00025665	0.003719522	GEMIN6	exp1_sgRNA_06939_FES_FURIN
14697.5087	0.220626417	0.06448191	0.000257599	0.003729335	IQGAP1	exp1_sgRNA_06939_FES_FURIN
155.0075644	-0.893492015	0.321934185	0.000258764	0.003742247	DSCC1	exp1_sgRNA_06939_FES_FURIN
1246.944973	-0.398405916	0.129315981	0.000260209	0.003759181	ODF2	exp1_sgRNA_06939_FES_FURIN
5333.525524	0.423935709	0.140578986	0.000260916	0.003761474	RAB13	exp1_sgRNA_06939_FES_FURIN
122930.132	-0.268584236	0.080740472	0.000260687	0.003761474	RPL10	exp1_sgRNA_06939_FES_FURIN
5347.831524	0.235722949	0.069348627	0.000262012	0.003773304	SZRD1	exp1_sgRNA_06939_FES_FURIN
231.5584588	0.817484756	0.291887301	0.000262569	0.003777352	MRAS	exp1_sgRNA_06939_FES_FURIN
787.9092412	-0.554695528	0.189368195	0.000264592	0.003802477	SLC19A1	exp1_sgRNA_06939_FES_FURIN
2144.76019	0.346264368	0.108711652	0.000266914	0.00382781	FEM1B	exp1_sgRNA_06939_FES_FURIN
4443.443696	0.873882316	0.316531039	0.000266727	0.00382781	TRAF1	exp1_sgRNA_06939_FES_FURIN
714.4778129	0.571869644	0.195876375	0.000267827	0.003836892	BTN3A1	exp1_sgRNA_06939_FES_FURIN
6689.988506	0.362719944	0.114934858	0.00027092	0.003877151	MYO1E	exp1_sgRNA_06939_FES_FURIN
6812.882756	0.221059585	0.067263179	0.000271928	0.003883477	FKBP8	exp1_sgRNA_06939_FES_FURIN
6124.379922	0.41431413	0.1344889	0.000271848	0.003883477	GLIPR1	exp1_sgRNA_06939_FES_FURIN
12777.28962	0.311435911	0.096068802	0.000273445	0.003901066	TNFRSF10B	exp1_sgRNA_06939_FES_FURIN
2398.365393	0.368877001	0.117422825	0.000276107	0.003934952	SYNGR2	exp1_sgRNA_06939_FES_FURIN
443.159867	-0.412070571	0.133414879	0.00027699	0.003943445	GSTCD	exp1_sgRNA_06939_FES_FURIN
2811.437396	-0.284222596	0.085522104	0.000278068	0.00395221	GMPS	exp1_sgRNA_06939_FES_FURIN
3070.293382	0.356154622	0.112801803	0.000278183	0.00395221	VPS41	exp1_sgRNA_06939_FES_FURIN
6663.387837	-0.36956899	0.120707962	0.000279461	0.003966258	FUS	exp1_sgRNA_06939_FES_FURIN
8805.377623	-0.246806714	0.073709063	0.000281321	0.003988527	SARS	exp1_sgRNA_06939_FES_FURIN
855.2931087	0.450841059	0.149786814	0.000282486	0.004000912	MB21D2	exp1_sgRNA_06939_FES_FURIN
2909.312569	-0.368352709	0.117739881	0.000287213	0.004063667	FH	exp1_sgRNA_06939_FES_FURIN
2830.853173	0.298225172	0.092099295	0.000288731	0.004080927	HOMER3	exp1_sgRNA_06939_FES_FURIN
2269.923296	0.289779321	0.088997858	0.00029071	0.004104665	GYG1	exp1_sgRNA_06939_FES_FURIN
4739.201169	0.706897266	0.252098082	0.000291435	0.004110679	GBP3	exp1_sgRNA_06939_FES_FURIN
340.7478906	1.067847749	0.394849331	0.000292296	0.004114358	ITGAX	exp1_sgRNA_06939_FES_FURIN
1669.590638	0.368931039	0.117883038	0.000292029	0.004114358	TRIM26	exp1_sgRNA_06939_FES_FURIN
217.7965697	0.875116942	0.318123445	0.000293172	0.004118221	ANKRD35	exp1_sgRNA_06939_FES_FURIN
4119.915203	-0.343915441	0.108839356	0.000293111	0.004118221	MCMBP	exp1_sgRNA_06939_FES_FURIN
1902.03594	0.287709679	0.088370438	0.000294132	0.00412748	TMEM127	exp1_sgRNA_06939_FES_FURIN
363.8924812	-0.56334786	0.194990971	0.000295576	0.004143509	OIP5	exp1_sgRNA_06939_FES_FURIN
24144.00011	-0.322185554	0.100077141	0.000297654	0.004166862	TKT	exp1_sgRNA_06939_FES_FURIN
11853.41438	0.352044788	0.111992647	0.000297911	0.004166862	TMEM59	exp1_sgRNA_06939_FES_FURIN
4221.694117	0.517706482	0.177641809	0.000298154	0.004166862	TPP1	exp1_sgRNA_06939_FES_FURIN
2253.531523	-0.530326019	0.180723473	0.000299341	0.004179185	PDE4B	exp1_sgRNA_06939_FES_FURIN
10825.18765	0.389208417	0.12633308	0.000303681	0.004235466	PSME2	exp1_sgRNA_06939_FES_FURIN
4283.256588	0.450488205	0.150143598	0.000304067	0.00423655	SLFN5	exp1_sgRNA_06939_FES_FURIN
5792.560134	0.416379173	0.133507068	0.000305874	0.004257397	NAV3	exp1_sgRNA_06939_FES_FURIN
1466.59457	0.496635364	0.168208026	0.000308877	0.004294829	PLEKHO2	exp1_sgRNA_06939_FES_FURIN
116.1115927	0.897988039	0.328854017	0.000309998	0.004301696	FAM131B	exp1_sgRNA_06939_FES_FURIN
1061.826069	0.647300706	0.22926723	0.000309865	0.004301696	TMEM217	exp1_sgRNA_06939_FES_FURIN
8461.88441	-0.251495636	0.075973497	0.000310371	0.00430251	SNRPC	exp1_sgRNA_06939_FES_FURIN
793.17441	-0.457493828	0.152508126	0.000310813	0.004304286	MIS12	exp1_sgRNA_06939_FES_FURIN
8847.978343	0.34646302	0.11064061	0.00031124	0.004305859	NPC2	exp1_sgRNA_06939_FES_FURIN
2791.920961	0.295486008	0.092269412	0.00031233	0.004316577	EDEM2	exp1_sgRNA_06939_FES_FURIN
3798.083043	0.437434503	0.147685011	0.000313832	0.00433297	SMPD1	exp1_sgRNA_06939_FES_FURIN
112.2686861	0.624326852	0.220776343	0.000315647	0.004353636	EFR3B	exp1_sgRNA_06939_FES_FURIN
7656.424863	0.334191476	0.106040594	0.000319377	0.004400666	ITGAV	exp1_sgRNA_06939_FES_FURIN
368.6597799	-0.797498354	0.294230994	0.000320745	0.004415071	LDB2	exp1_sgRNA_06939_FES_FURIN
1031.069338	0.794900545	0.287821819	0.000321937	0.004427037	TLR3	exp1_sgRNA_06939_FES_FURIN
11663.37265	-0.547332242	0.1876852	0.000323649	0.004437224	FADS2	exp1_sgRNA_06939_FES_FURIN
21441.52118	-0.451157114	0.151507472	0.000323196	0.004437224	HMGB1	exp1_sgRNA_06939_FES_FURIN
2121.071755	0.576979653	0.197486672	0.000323473	0.004437224	MMP24OS	exp1_sgRNA_06939_FES_FURIN
2294.418336	-0.879999914	0.328158717	0.000329987	0.004510597	HIST1H2AK	exp1_sgRNA_06939_FES_FURIN
3503.074174	-0.229001623	0.06855805	0.000329689	0.004510597	SNRNP200	exp1_sgRNA_06939_FES_FURIN
1585.462012	0.683986459	0.246110075	0.000329716	0.004510597	TRIM69	exp1_sgRNA_06939_FES_FURIN
1525.356258	-0.340568405	0.109116276	0.000330501	0.004513115	AQR	exp1_sgRNA_06939_FES_FURIN
5798.85794	0.353854017	0.114903479	0.000330925	0.004514406	AK1	exp1_sgRNA_06939_FES_FURIN
130869.6183	-0.28412272	0.088135864	0.000335852	0.004577075	RPS2	exp1_sgRNA_06939_FES_FURIN
1729.123855	0.547039672	0.190931442	0.000336719	0.00458433	SLC41A2	exp1_sgRNA_06939_FES_FURIN
2012.485045	0.337062754	0.107788658	0.000340012	0.004624566	ABHD16A	exp1_sgRNA_06939_FES_FURIN
3412.340054	-0.672621846	0.243566278	0.00034261	0.00465529	HIST2H2BE	exp1_sgRNA_06939_FES_FURIN
9372.446715	-0.283809198	0.087598198	0.000344665	0.004678569	NHP2	exp1_sgRNA_06939_FES_FURIN
1661.563007	-0.414795217	0.139051321	0.000345413	0.004680397	APEH	exp1_sgRNA_06939_FES_FURIN
1799.413115	-0.361982019	0.114842151	0.000345482	0.004680397	CPSF3	exp1_sgRNA_06939_FES_FURIN
3105.267586	-0.662924989	0.240014863	0.00035408	0.004782561	AC007998.2	exp1_sgRNA_06939_FES_FURIN
975.7727081	0.64695733	0.232965561	0.000354746	0.004782561	CCRL2	exp1_sgRNA_06939_FES_FURIN
544.3448273	-0.448955782	0.152045789	0.000354977	0.004782561	CDC25A	exp1_sgRNA_06939_FES_FURIN
2894.201475	0.263035961	0.081405034	0.000355116	0.004782561	FAM234A	exp1_sgRNA_06939_FES_FURIN
11887.07602	0.304722035	0.096052196	0.000353402	0.004782561	GUK1	exp1_sgRNA_06939_FES_FURIN
654.539327	-0.574021123	0.201335998	0.000355051	0.004782561	MERTK	exp1_sgRNA_06939_FES_FURIN
2216.671218	0.746122981	0.274936324	0.000356477	0.004796176	GADD45A	exp1_sgRNA_06939_FES_FURIN
872.9827582	-0.370141654	0.119978994	0.000357945	0.004807682	B3GALNT2	exp1_sgRNA_06939_FES_FURIN
126.8339794	-1.209383212	0.469807593	0.000358034	0.004807682	DLL4	exp1_sgRNA_06939_FES_FURIN
1449.164567	0.237724885	0.072362109	0.000359512	0.004822802	LNPEP	exp1_sgRNA_06939_FES_FURIN
4003.841017	0.46223816	0.157873692	0.000359941	0.004823844	SH3BGRL	exp1_sgRNA_06939_FES_FURIN
6615.496765	-0.26760969	0.085233711	0.00036352	0.004867049	CPNE1	exp1_sgRNA_06939_FES_FURIN
5430.843238	-0.212395138	0.067049297	0.000365757	0.004892217	SLC38A1	exp1_sgRNA_06939_FES_FURIN
5689.667636	0.17347089	0.050544448	0.0003663	0.00489471	UBE2A	exp1_sgRNA_06939_FES_FURIN
1368.15826	-0.413003045	0.138945512	0.00036852	0.004915565	DUS3L	exp1_sgRNA_06939_FES_FURIN
845.0674639	-0.447236815	0.152222008	0.000368578	0.004915565	HOXB6	exp1_sgRNA_06939_FES_FURIN
416.9856105	-0.810758485	0.304771891	0.000371298	0.00494703	MCM10	exp1_sgRNA_06939_FES_FURIN
192215.5092	0.246819744	0.075527914	0.000372108	0.004953014	ANXA2	exp1_sgRNA_06939_FES_FURIN
5144.579561	0.404444858	0.135357545	0.000376443	0.005005849	LPP	exp1_sgRNA_06939_FES_FURIN
730.5435601	-0.543546428	0.194198449	0.000380537	0.005055392	PIK3C2B	exp1_sgRNA_06939_FES_FURIN
1575.913473	-0.27969495	0.089901988	0.000381513	0.005063449	CLPB	exp1_sgRNA_06939_FES_FURIN
1158.578042	-0.36688393	0.122960339	0.000382169	0.005067245	C1orf109	exp1_sgRNA_06939_FES_FURIN
465.9491024	0.497161787	0.172816149	0.000382609	0.005068188	PTGFR	exp1_sgRNA_06939_FES_FURIN
1600.123646	-0.381530156	0.127877255	0.000383417	0.005073983	STAT5A	exp1_sgRNA_06939_FES_FURIN
1066.781918	-0.33395991	0.106957636	0.000384216	0.005079652	GNL3L	exp1_sgRNA_06939_FES_FURIN
73.19214374	0.952143621	0.361121414	0.00038566	0.005091434	AKR1B10	exp1_sgRNA_06939_FES_FURIN
1436.042985	-0.249265049	0.07640196	0.00038585	0.005091434	RRP1B	exp1_sgRNA_06939_FES_FURIN
202.5327292	1.67574609	0.672697666	0.000386282	0.005092233	IL11	exp1_sgRNA_06939_FES_FURIN
5630.453353	-0.298426781	0.09462655	0.00038963	0.005130783	DEK	exp1_sgRNA_06939_FES_FURIN
4925.82527	0.347791123	0.113370068	0.000389954	0.005130783	RRM2B	exp1_sgRNA_06939_FES_FURIN
4492.373606	-0.32033215	0.101918804	0.000391546	0.005146789	NIFK	exp1_sgRNA_06939_FES_FURIN
247.6283644	-0.508567375	0.181231756	0.000395192	0.005184767	CCDC138	exp1_sgRNA_06939_FES_FURIN
139.2286894	-1.553240928	0.624248456	0.00039503	0.005184767	TLL1	exp1_sgRNA_06939_FES_FURIN
515.5894832	-0.484214601	0.169001353	0.000396637	0.005198745	PCNT	exp1_sgRNA_06939_FES_FURIN
7215.351403	0.377111728	0.124900285	0.000397437	0.005204264	NUCB1	exp1_sgRNA_06939_FES_FURIN
326.6645358	0.704142337	0.260542793	0.000399049	0.005220384	FUCA1	exp1_sgRNA_06939_FES_FURIN
1212.670419	-0.39929337	0.133488323	0.000400129	0.005229523	CEP57	exp1_sgRNA_06939_FES_FURIN
1819.293475	-0.295006408	0.090253534	0.000401469	0.005242041	PPIP5K2	exp1_sgRNA_06939_FES_FURIN
5537.441005	0.254479055	0.078917833	0.000402634	0.005252252	ISCU	exp1_sgRNA_06939_FES_FURIN
3056.902637	0.430513429	0.146625314	0.0004054	0.005283297	PSD3	exp1_sgRNA_06939_FES_FURIN
794.8439208	1.648625748	0.67106906	0.00040595	0.005285444	CMPK2	exp1_sgRNA_06939_FES_FURIN
572.5564455	-0.494250117	0.171625919	0.000407181	0.00529645	TOP1MT	exp1_sgRNA_06939_FES_FURIN
3573.309329	0.563225781	0.202561633	0.000411361	0.00534574	GPR176	exp1_sgRNA_06939_FES_FURIN
662.4229783	0.780171568	0.294186765	0.000415392	0.00539302	RRAD	exp1_sgRNA_06939_FES_FURIN
15365.02781	0.390232999	0.128863018	0.000416661	0.005404373	RPS27L	exp1_sgRNA_06939_FES_FURIN
4561.134408	-0.676792724	0.256464991	0.000417976	0.005416305	HIST1H2BG	exp1_sgRNA_06939_FES_FURIN
7358.084355	-0.766480392	0.291218007	0.000425929	0.005512179	AL031777.3	exp1_sgRNA_06939_FES_FURIN
4582.461076	-0.950763468	0.370959603	0.000426179	0.005512179	HIST1H2BL	exp1_sgRNA_06939_FES_FURIN
465.4696543	-0.500324076	0.175399976	0.000428328	0.005534753	PYCR3	exp1_sgRNA_06939_FES_FURIN
2666.828804	-0.344586547	0.112534399	0.000433703	0.005598932	NELFCD	exp1_sgRNA_06939_FES_FURIN
47.01278755	-1.779257214	0.726587433	0.000435795	0.00562065	PMCH	exp1_sgRNA_06939_FES_FURIN
140.8338045	-0.818090938	0.316164336	0.000436799	0.005628305	LCP1	exp1_sgRNA_06939_FES_FURIN
4289.299662	0.431721624	0.150571211	0.000438306	0.005629825	CDH13	exp1_sgRNA_06939_FES_FURIN
5525.575445	-0.316630191	0.103201428	0.00043856	0.005629825	CDK4	exp1_sgRNA_06939_FES_FURIN
21420.19902	-0.353714587	0.117909959	0.000437866	0.005629825	LDHA	exp1_sgRNA_06939_FES_FURIN
1425.757346	-0.299875522	0.096927069	0.000438299	0.005629825	MSTO1	exp1_sgRNA_06939_FES_FURIN
3892.927193	-0.632160234	0.234150736	0.000439505	0.005636681	FAM43A	exp1_sgRNA_06939_FES_FURIN
2971.61576	0.31850183	0.103330475	0.000440496	0.00563884	CASP7	exp1_sgRNA_06939_FES_FURIN
1787.733192	-0.291700142	0.092996752	0.000440226	0.00563884	TRUB2	exp1_sgRNA_06939_FES_FURIN
244.9715159	0.801874626	0.306439089	0.000441863	0.005651069	PGAP3	exp1_sgRNA_06939_FES_FURIN
5625.474799	0.335654477	0.109984531	0.000442515	0.005654126	EPAS1	exp1_sgRNA_06939_FES_FURIN
2257.467939	-0.59576763	0.219056364	0.000449601	0.005739323	LMNB1	exp1_sgRNA_06939_FES_FURIN
1148.562412	0.414418341	0.141732757	0.000453227	0.005780219	SAMD8	exp1_sgRNA_06939_FES_FURIN
9317.67952	0.345447688	0.113756921	0.000455385	0.005802347	NT5E	exp1_sgRNA_06939_FES_FURIN
4429.325373	-0.931494538	0.364402273	0.00046035	0.005854734	MSMP	exp1_sgRNA_06939_FES_FURIN
3600.452889	-0.375988949	0.130239959	0.00046024	0.005854734	SLFN11	exp1_sgRNA_06939_FES_FURIN
1610.656047	-0.353441878	0.115861788	0.000460872	0.005855939	FBN2	exp1_sgRNA_06939_FES_FURIN
19595.49904	-0.682507047	0.257631748	0.00046244	0.005870421	HIST1H2AE	exp1_sgRNA_06939_FES_FURIN
9067.889393	-0.858517939	0.333871611	0.000465198	0.005899962	CYTL1	exp1_sgRNA_06939_FES_FURIN
36665.63155	0.29267802	0.09573167	0.000465776	0.005901841	S100A11	exp1_sgRNA_06939_FES_FURIN
6919.316226	0.680263922	0.256893995	0.000466347	0.005903615	TNFAIP3	exp1_sgRNA_06939_FES_FURIN
993.0205277	-0.363512909	0.121663852	0.000469664	0.005937526	CPSF4	exp1_sgRNA_06939_FES_FURIN
1951.407637	-0.392742408	0.138632435	0.000469892	0.005937526	FAM49B	exp1_sgRNA_06939_FES_FURIN
1975.096862	-0.7038652	0.268177066	0.000474425	0.005989289	ST6GAL1	exp1_sgRNA_06939_FES_FURIN
2804.490736	-0.309296294	0.100260621	0.000475299	0.005994797	PHF5A	exp1_sgRNA_06939_FES_FURIN
5894.502129	-0.317111093	0.103687686	0.0004763	0.005996635	ALYREF	exp1_sgRNA_06939_FES_FURIN
1322.712897	-0.36121673	0.121051317	0.000476386	0.005996635	BRD8	exp1_sgRNA_06939_FES_FURIN
3245.573128	0.375756447	0.126785599	0.000476757	0.005996635	IL13RA1	exp1_sgRNA_06939_FES_FURIN
802.6702772	-0.362633493	0.12336329	0.000481273	0.00604789	LDLRAD3	exp1_sgRNA_06939_FES_FURIN
14834.10958	0.45738306	0.161316277	0.000486443	0.006107264	CFLAR	exp1_sgRNA_06939_FES_FURIN
774.7657166	-0.445681861	0.1550721	0.00048956	0.006135156	EXOSC5	exp1_sgRNA_06939_FES_FURIN
3453.027899	-0.325997423	0.107214322	0.00048931	0.006135156	HNRNPH3	exp1_sgRNA_06939_FES_FURIN
890.8635036	0.316202164	0.103982689	0.00049169	0.006156224	DNAH11	exp1_sgRNA_06939_FES_FURIN
7953.850197	-0.278977274	0.089417047	0.00049264	0.006162492	CYCS	exp1_sgRNA_06939_FES_FURIN
29377.48669	0.32345497	0.106506348	0.000495522	0.00619289	CLIC4	exp1_sgRNA_06939_FES_FURIN
812.5027958	-0.457590482	0.162278405	0.000496393	0.006198136	BRCA1	exp1_sgRNA_06939_FES_FURIN
4660.55803	0.27716112	0.089273939	0.00049685	0.006198198	RBCK1	exp1_sgRNA_06939_FES_FURIN
5229.587543	-0.627371405	0.236059994	0.00049963	0.006227205	HIST2H2AB	exp1_sgRNA_06939_FES_FURIN
3718.487303	-0.325488765	0.105976853	0.000501475	0.006241772	PRKDC	exp1_sgRNA_06939_FES_FURIN
121.3747729	-0.001970665	0.180145483	0.000501709	0.006241772	RNA5SP385	exp1_sgRNA_06939_FES_FURIN
3896.933256	-0.283542643	0.09126228	0.000503047	0.00625274	SUGT1	exp1_sgRNA_06939_FES_FURIN
1313.848564	0.279735526	0.088605002	0.000505443	0.006271154	HGSNAT	exp1_sgRNA_06939_FES_FURIN
543.971901	0.383745971	0.131179102	0.000505023	0.006271154	SNX29	exp1_sgRNA_06939_FES_FURIN
3556.441142	-0.19301266	0.060513538	0.00050765	0.006292837	KDM1A	exp1_sgRNA_06939_FES_FURIN
1514.38209	-0.304657842	0.098737225	0.000509657	0.006312018	TEX10	exp1_sgRNA_06939_FES_FURIN
1779.645751	0.279935608	0.090205745	0.000515026	0.00636959	ACBD3	exp1_sgRNA_06939_FES_FURIN
477.9411445	0.907196505	0.361148164	0.0005157	0.00636959	LBH	exp1_sgRNA_06939_FES_FURIN
2452.803698	0.438528242	0.154325863	0.000515242	0.00636959	RAB11FIP5	exp1_sgRNA_06939_FES_FURIN
486.4212953	0.515113252	0.18729499	0.000516846	0.006378002	AL162171.1	exp1_sgRNA_06939_FES_FURIN
483.8142522	-0.587914454	0.220891386	0.000518925	0.006388873	B3GNTL1	exp1_sgRNA_06939_FES_FURIN
3648.107932	-0.258984175	0.081954402	0.0005188	0.006388873	DAZAP1	exp1_sgRNA_06939_FES_FURIN
5445.611373	0.317002583	0.107203447	0.000519423	0.006388873	NAPA	exp1_sgRNA_06939_FES_FURIN
1003.131994	0.278113664	0.090204627	0.000519591	0.006388873	NET1	exp1_sgRNA_06939_FES_FURIN
2685.452057	-0.248938417	0.077533649	0.000521817	0.006410491	NPM3	exp1_sgRNA_06939_FES_FURIN
663.7942697	0.454904247	0.162973176	0.000522306	0.006410754	ROGDI	exp1_sgRNA_06939_FES_FURIN
8550.234618	0.294357441	0.098848494	0.000522818	0.006411302	CAPN1	exp1_sgRNA_06939_FES_FURIN
93.88394816	-0.002387338	0.18012815	0.00052668	0.006447124	RNA5SP82	exp1_sgRNA_06939_FES_FURIN
91.76185983	-0.917252061	0.363089563	0.000526645	0.006447124	SMG1P2	exp1_sgRNA_06939_FES_FURIN
138.7104776	-0.893771188	0.359194061	0.000529017	0.006455534	CPAMD8	exp1_sgRNA_06939_FES_FURIN
536.7218168	0.356577233	0.120607876	0.000528167	0.006455534	FAM86DP	exp1_sgRNA_06939_FES_FURIN
21995.43628	-0.64124497	0.24439574	0.00052925	0.006455534	HIST1H2BK	exp1_sgRNA_06939_FES_FURIN
14550.67526	-0.733615186	0.285228383	0.000529233	0.006455534	HIST1H4C	exp1_sgRNA_06939_FES_FURIN
9082.31791	0.33630436	0.117768614	0.000532831	0.006493439	PPP1R18	exp1_sgRNA_06939_FES_FURIN
2496.454708	-0.301823628	0.098342108	0.000533406	0.006494667	PYGL	exp1_sgRNA_06939_FES_FURIN
2971.894623	-0.32717146	0.109167043	0.000536723	0.00652384	ACTL6A	exp1_sgRNA_06939_FES_FURIN
327.2685453	-0.717335507	0.281473315	0.000536754	0.00652384	SLCO4A1	exp1_sgRNA_06939_FES_FURIN
8553.725551	0.282898629	0.091620573	0.000541477	0.006575426	MYOF	exp1_sgRNA_06939_FES_FURIN
3279.782854	-0.362063132	0.124113227	0.000545107	0.006613649	TSTA3	exp1_sgRNA_06939_FES_FURIN
1433.100355	-0.280401444	0.091118314	0.000548739	0.006651817	CHRAC1	exp1_sgRNA_06939_FES_FURIN
10761.60237	-0.245249176	0.078169892	0.000553392	0.006702298	STIP1	exp1_sgRNA_06939_FES_FURIN
978.2614268	-0.336855784	0.113353544	0.000555514	0.006722061	PKP4	exp1_sgRNA_06939_FES_FURIN
49.57695426	-1.162516872	0.471416259	0.000557503	0.00674018	PRX	exp1_sgRNA_06939_FES_FURIN
2603.296414	-0.308994659	0.103024353	0.000558468	0.006745904	POLE3	exp1_sgRNA_06939_FES_FURIN
293.9762902	-0.796569182	0.316766288	0.000561784	0.006779977	RPS6KA1	exp1_sgRNA_06939_FES_FURIN
11277.92297	-0.229139032	0.073483654	0.000566883	0.006835507	PTGES3	exp1_sgRNA_06939_FES_FURIN
1691.274774	0.345793549	0.117276844	0.000568835	0.006853007	TBC1D9	exp1_sgRNA_06939_FES_FURIN
2532.710181	0.429771589	0.152304082	0.000570902	0.00687188	DGKA	exp1_sgRNA_06939_FES_FURIN
2132.379162	0.416120842	0.148134847	0.000571786	0.006876474	PMAIP1	exp1_sgRNA_06939_FES_FURIN
2547.582458	0.354256168	0.120703527	0.000573611	0.006892377	GLMP	exp1_sgRNA_06939_FES_FURIN
2803.386259	-0.328502987	0.106723346	0.000575348	0.006895119	MRPL13	exp1_sgRNA_06939_FES_FURIN
3478.653509	0.233307401	0.073504641	0.000574949	0.006895119	TM9SF1	exp1_sgRNA_06939_FES_FURIN
1822.753745	-0.279342886	0.090252547	0.000574595	0.006895119	XPO7	exp1_sgRNA_06939_FES_FURIN
43481.8234	0.273885314	0.088808586	0.000576638	0.006904553	LMNA	exp1_sgRNA_06939_FES_FURIN
2511.057071	-0.241418902	0.076532428	0.000579239	0.006929643	TAF15	exp1_sgRNA_06939_FES_FURIN
4055.437918	0.229051042	0.07227794	0.000586958	0.007009755	PACSIN2	exp1_sgRNA_06939_FES_FURIN
146.3564192	-2.01916209	0.864525795	0.000586639	0.007009755	TLX1	exp1_sgRNA_06939_FES_FURIN
67528.10969	-0.282031377	0.092927787	0.000591385	0.007056468	RPL8	exp1_sgRNA_06939_FES_FURIN
3035.076019	-0.322897506	0.110006826	0.000592354	0.007058936	CHD3	exp1_sgRNA_06939_FES_FURIN
5199.849762	-0.723710095	0.291711255	0.000592818	0.007058936	INSIG1	exp1_sgRNA_06939_FES_FURIN
2499.09253	0.289699513	0.094230029	0.000593136	0.007058936	YIF1B	exp1_sgRNA_06939_FES_FURIN
289.8923621	-1.126990309	0.474891234	0.000594429	0.00706207	PHGDH	exp1_sgRNA_06939_FES_FURIN
2435.000856	-0.393787342	0.133459411	0.000593988	0.00706207	RNF121	exp1_sgRNA_06939_FES_FURIN
1334.410929	0.404557932	0.142551019	0.000596381	0.007079125	SYT11	exp1_sgRNA_06939_FES_FURIN
136.0589903	-1.644088934	0.689271277	0.000598592	0.007099215	MEGF6	exp1_sgRNA_06939_FES_FURIN
463.5690823	0.522705485	0.194475498	0.000603126	0.007146805	PDK2	exp1_sgRNA_06939_FES_FURIN
6278.09045	0.227752171	0.071980162	0.000604537	0.007157347	GLUD1	exp1_sgRNA_06939_FES_FURIN
753.572116	0.401379331	0.141788968	0.000606385	0.007173029	ADA2	exp1_sgRNA_06939_FES_FURIN
1382.800159	0.327466554	0.110857644	0.000608652	0.007191356	AC092338.1	exp1_sgRNA_06939_FES_FURIN
3523.852078	-0.92231592	0.379646672	0.000609337	0.007191356	MTUS1	exp1_sgRNA_06939_FES_FURIN
2746.551129	0.230478647	0.071295079	0.000609508	0.007191356	SFXN3	exp1_sgRNA_06939_FES_FURIN
1948.037476	-0.363436098	0.126656004	0.000612651	0.007222222	WDR77	exp1_sgRNA_06939_FES_FURIN
5475.295299	0.261165188	0.085957441	0.00062197	0.007325776	VKORC1	exp1_sgRNA_06939_FES_FURIN
794.1217389	-0.359894383	0.124192419	0.000625032	0.007355528	WRAP53	exp1_sgRNA_06939_FES_FURIN
432.3502412	-0.587169265	0.226384054	0.000626998	0.007372336	HIST3H2A	exp1_sgRNA_06939_FES_FURIN
55.87716639	-0.001958287	0.180138406	0.000627683	0.007374062	AC068724.2	exp1_sgRNA_06939_FES_FURIN
5281.809513	-0.188307914	0.05877231	0.000632819	0.007428033	PPM1G	exp1_sgRNA_06939_FES_FURIN
18898.38531	0.199803794	0.062388327	0.000639127	0.007495665	AP2M1	exp1_sgRNA_06939_FES_FURIN
1981.842443	0.217543639	0.068743408	0.000643878	0.007544929	SLC35B2	exp1_sgRNA_06939_FES_FURIN
6274.033745	-0.297818998	0.099236901	0.000645755	0.007560459	NAA38	exp1_sgRNA_06939_FES_FURIN
3895.219555	-0.400785609	0.137039351	0.000647154	0.007570372	ETS2	exp1_sgRNA_06939_FES_FURIN
4256.112272	-0.320820386	0.106942567	0.000649437	0.00759061	CAND1	exp1_sgRNA_06939_FES_FURIN
1805.157153	0.466774929	0.171904825	0.000650373	0.007595068	CCBE1	exp1_sgRNA_06939_FES_FURIN
254.3296976	-1.578571704	0.685177825	0.000653501	0.007625102	IGFBP1	exp1_sgRNA_06939_FES_FURIN
48739.29194	-0.245818325	0.079269947	0.000654252	0.007627374	RPS5	exp1_sgRNA_06939_FES_FURIN
2673.712228	0.309826418	0.104686761	0.000655712	0.007631422	SVIL-AS1	exp1_sgRNA_06939_FES_FURIN
2166.639216	0.365241006	0.125091013	0.000655572	0.007631422	TSC22D2	exp1_sgRNA_06939_FES_FURIN
57.2297294	1.036062982	0.431899226	0.000657657	0.00764756	FAM131C	exp1_sgRNA_06939_FES_FURIN
631.2284719	-0.56998814	0.220019679	0.00066056	0.007674812	RFC3	exp1_sgRNA_06939_FES_FURIN
1115.429064	0.623854475	0.24248772	0.000662806	0.007694384	SMIM14	exp1_sgRNA_06939_FES_FURIN
927.9611711	0.272063155	0.089536713	0.000669285	0.007761793	CLEC16A	exp1_sgRNA_06939_FES_FURIN
31907.36713	0.514515293	0.193608659	0.000669745	0.007761793	TM4SF1	exp1_sgRNA_06939_FES_FURIN
4716.455462	-0.296002215	0.098946844	0.000670718	0.007764367	GLRX5	exp1_sgRNA_06939_FES_FURIN
133.6092158	1.519250346	0.664663473	0.0006711	0.007764367	SLC6A4	exp1_sgRNA_06939_FES_FURIN
6873.942258	-0.376387362	0.134702743	0.000671884	0.00776689	PCNA	exp1_sgRNA_06939_FES_FURIN
20570.93873	0.394981099	0.14043619	0.000675314	0.007799956	HLA-E	exp1_sgRNA_06939_FES_FURIN
852.7605214	0.426656717	0.154917267	0.000677346	0.007816842	ARRDC1	exp1_sgRNA_06939_FES_FURIN
857.7683228	0.35674137	0.123902099	0.000678057	0.007818467	CRELD1	exp1_sgRNA_06939_FES_FURIN
11807.90409	-0.861356994	0.358643112	0.000680086	0.007835271	HIST1H3I	exp1_sgRNA_06939_FES_FURIN
64736.13291	-0.667072173	0.265228359	0.000685719	0.007893547	CXCL8	exp1_sgRNA_06939_FES_FURIN
2032.736584	-0.291921605	0.101827304	0.000686568	0.007896688	ATL2	exp1_sgRNA_06939_FES_FURIN
189.6555971	-0.73444427	0.299262405	0.000687866	0.007904976	DLX1	exp1_sgRNA_06939_FES_FURIN
159.5104178	0.720467114	0.290355174	0.000689006	0.007911455	HSD3B7	exp1_sgRNA_06939_FES_FURIN
987.2547106	-0.425036977	0.155028345	0.000693995	0.007962066	YEATS4	exp1_sgRNA_06939_FES_FURIN
2908.073784	-0.248034686	0.080785745	0.000695087	0.007967928	CUL2	exp1_sgRNA_06939_FES_FURIN
4276.753477	-0.262558791	0.086150581	0.000695964	0.007971322	TCEA1	exp1_sgRNA_06939_FES_FURIN
2585.599434	0.323851774	0.111319014	0.000699397	0.00800395	NCS1	exp1_sgRNA_06939_FES_FURIN
2158.943269	-0.27385482	0.092929953	0.000701812	0.008024891	NUP37	exp1_sgRNA_06939_FES_FURIN
2746.872421	-0.223092018	0.071375146	0.000704886	0.008053324	SMARCA4	exp1_sgRNA_06939_FES_FURIN
12302.265	0.204034331	0.065969064	0.000707302	0.008074196	GNG5	exp1_sgRNA_06939_FES_FURIN
1877.56462	-0.271249381	0.089801644	0.000710164	0.008093386	EML3	exp1_sgRNA_06939_FES_FURIN
2292.395509	-0.335476456	0.11516512	0.000709814	0.008093386	PPIL1	exp1_sgRNA_06939_FES_FURIN
1428.401245	-0.315803123	0.105779393	0.000713908	0.008129306	HSPA14	exp1_sgRNA_06939_FES_FURIN
5977.942794	-0.488597529	0.183137744	0.00071566	0.008142483	HMGB1P6	exp1_sgRNA_06939_FES_FURIN
451.6308646	0.325132219	0.110753349	0.000717595	0.008152608	C20orf194	exp1_sgRNA_06939_FES_FURIN
4013.317335	-0.492075944	0.184905729	0.000717739	0.008152608	HIST1H2AC	exp1_sgRNA_06939_FES_FURIN
14620.28271	-0.251917701	0.082391371	0.000725301	0.008231691	SNRPB	exp1_sgRNA_06939_FES_FURIN
1855.254433	-0.226198141	0.073441647	0.000727313	0.008247694	APPL1	exp1_sgRNA_06939_FES_FURIN
234.2859796	0.82551347	0.338934743	0.000735274	0.008324197	CCIN	exp1_sgRNA_06939_FES_FURIN
69.4878025	-0.002584673	0.18017139	0.000734926	0.008324197	RNA5SP118	exp1_sgRNA_06939_FES_FURIN
458.4784903	-0.884948041	0.375458957	0.000740197	0.008359223	DNAJC12	exp1_sgRNA_06939_FES_FURIN
985.8086042	-0.261854154	0.086244359	0.00073972	0.008359223	SENP1	exp1_sgRNA_06939_FES_FURIN
1044.225444	0.289295946	0.095106542	0.00073935	0.008359223	STK38	exp1_sgRNA_06939_FES_FURIN
5233.146575	-0.246501485	0.080503643	0.000741195	0.008363611	RPL7L1	exp1_sgRNA_06939_FES_FURIN
1195.36615	-0.369350296	0.134977246	0.000742457	0.008370959	VRK1	exp1_sgRNA_06939_FES_FURIN
820.5436367	-0.397173085	0.144764965	0.000748221	0.008429014	LRCH1	exp1_sgRNA_06939_FES_FURIN
1196.373235	-0.408057731	0.148210292	0.000756177	0.008511644	NME7	exp1_sgRNA_06939_FES_FURIN
2359.86144	-0.336672537	0.11714794	0.000757185	0.008515996	MRTO4	exp1_sgRNA_06939_FES_FURIN
6422.305681	-0.277165359	0.092692726	0.00076092	0.008550994	SYNCRIP	exp1_sgRNA_06939_FES_FURIN
2727.757019	0.371420482	0.131715056	0.000764628	0.008585626	MYO9B	exp1_sgRNA_06939_FES_FURIN
860.5520271	-0.714145138	0.296089231	0.000768444	0.008621409	MYO1B	exp1_sgRNA_06939_FES_FURIN
4692.193674	0.267388046	0.089893937	0.000770545	0.00863792	TMEM259	exp1_sgRNA_06939_FES_FURIN
4463.903989	-0.395129241	0.142991518	0.000775113	0.00868203	SH3BP5	exp1_sgRNA_06939_FES_FURIN
236.9363697	0.932698416	0.397632121	0.000775929	0.008684067	P3H2	exp1_sgRNA_06939_FES_FURIN
65.79102565	0.079746569	0.206768957	0.000777613	0.008695822	ANKRD18A	exp1_sgRNA_06939_FES_FURIN
5695.018295	0.44660579	0.166038868	0.000778765	0.008701601	HPCAL1	exp1_sgRNA_06939_FES_FURIN
18171.06841	0.233823365	0.074978703	0.000782371	0.008734775	PTTG1IP	exp1_sgRNA_06939_FES_FURIN
1934.29019	0.257404965	0.086031627	0.000784378	0.008750054	MED10	exp1_sgRNA_06939_FES_FURIN
3082.934023	-0.343069906	0.116882945	0.000785771	0.008758477	CWC15	exp1_sgRNA_06939_FES_FURIN
1460.693416	0.445388304	0.165878912	0.000787459	0.008770152	CCDC137	exp1_sgRNA_06939_FES_FURIN
7652.526182	0.285764763	0.096713568	0.000806676	0.008976888	OS9	exp1_sgRNA_06939_FES_FURIN
11969.34388	0.401187799	0.146361795	0.00081293	0.009039152	TGFBR2	exp1_sgRNA_06939_FES_FURIN
6184.04751	0.327065956	0.113994536	0.000817802	0.009085958	FLNC	exp1_sgRNA_06939_FES_FURIN
638.8697598	-0.61055013	0.248175415	0.000820312	0.009106455	TRAF4	exp1_sgRNA_06939_FES_FURIN
48.93056702	0.840569461	0.352269202	0.000821078	0.009107591	HCN2	exp1_sgRNA_06939_FES_FURIN
904.5500397	0.37354554	0.13389388	0.000833512	0.009238036	CDR2L	exp1_sgRNA_06939_FES_FURIN
3615.565318	0.767621407	0.321674454	0.000835978	0.009257877	IFI35	exp1_sgRNA_06939_FES_FURIN
156.5606492	0.501575043	0.191156607	0.000837856	0.009271192	CYP27A1	exp1_sgRNA_06939_FES_FURIN
2263.941932	-0.257266103	0.085923792	0.000853705	0.009423743	BLMH	exp1_sgRNA_06939_FES_FURIN
652.8327285	-0.678422063	0.278105049	0.000853681	0.009423743	CDC45	exp1_sgRNA_06939_FES_FURIN
110.2722512	-0.648314543	0.266154664	0.000852687	0.009423743	DDTL	exp1_sgRNA_06939_FES_FURIN
7547.7469	0.662899328	0.27411994	0.000860076	0.009486437	PLAU	exp1_sgRNA_06939_FES_FURIN
2851.986336	0.269099397	0.091142836	0.000864171	0.009523938	ALAS1	exp1_sgRNA_06939_FES_FURIN
2104.968449	-0.327692343	0.115164421	0.000865241	0.009528077	NCAPD2	exp1_sgRNA_06939_FES_FURIN
3168.172242	-0.19195903	0.061364505	0.000866675	0.009536211	ELAVL1	exp1_sgRNA_06939_FES_FURIN
3748.128807	-0.551876994	0.219645811	0.000869768	0.009562569	MCM5	exp1_sgRNA_06939_FES_FURIN
7644.055483	-0.358922563	0.128819616	0.000871952	0.009578891	HMGN1	exp1_sgRNA_06939_FES_FURIN
3175.978029	-0.632386725	0.257635373	0.000874426	0.009583043	HMGCS1	exp1_sgRNA_06939_FES_FURIN
632.8703985	1.097645112	0.491591785	0.000873639	0.009583043	RARRES3	exp1_sgRNA_06939_FES_FURIN
863.7114637	0.628976979	0.256332917	0.000873829	0.009583043	TPPP3	exp1_sgRNA_06939_FES_FURIN
803.3059615	0.410374907	0.151656191	0.000875251	0.009584413	TICAM1	exp1_sgRNA_06939_FES_FURIN
2034.327491	-0.606983592	0.253601507	0.000877965	0.009606465	TSPAN15	exp1_sgRNA_06939_FES_FURIN
933.4300859	-0.381090413	0.138751681	0.000879433	0.009614854	CUTC	exp1_sgRNA_06939_FES_FURIN
1716.94085	-0.244146126	0.080664813	0.000880756	0.009620896	AC008755.1	exp1_sgRNA_06939_FES_FURIN
1155.264408	0.388743226	0.143939597	0.000882091	0.009620896	HMGCL	exp1_sgRNA_06939_FES_FURIN
2098.242636	-0.493006408	0.191359121	0.000881698	0.009620896	PCLAF	exp1_sgRNA_06939_FES_FURIN
27068.00879	0.291997641	0.100178731	0.000884378	0.009638169	ZYX	exp1_sgRNA_06939_FES_FURIN
222.2088483	-0.771008729	0.327883501	0.000888616	0.009676671	CLCN4	exp1_sgRNA_06939_FES_FURIN
1074.842234	0.476150098	0.180709168	0.000889949	0.009683492	ABHD4	exp1_sgRNA_06939_FES_FURIN
559.3629468	-1.392001228	0.65515442	0.000894147	0.009713749	GGT5	exp1_sgRNA_06939_FES_FURIN
533.9251862	-0.4112433	0.15296699	0.000893995	0.009713749	WDR35	exp1_sgRNA_06939_FES_FURIN
581.0872759	-0.359930107	0.129838458	0.000896962	0.009736619	CBR4	exp1_sgRNA_06939_FES_FURIN
979.6934881	0.341752313	0.122171438	0.000899393	0.009747576	OSBPL2	exp1_sgRNA_06939_FES_FURIN
1085.692119	-0.379661426	0.141083205	0.000899132	0.009747576	TOPBP1	exp1_sgRNA_06939_FES_FURIN
280.8392292	-0.660644152	0.275296117	0.000900452	0.009751341	HAPLN3	exp1_sgRNA_06939_FES_FURIN
18852.28665	-0.207281868	0.066769904	0.000902573	0.00976659	CCT3	exp1_sgRNA_06939_FES_FURIN
505.9667323	-0.364040848	0.131111667	0.000903427	0.009768126	ARHGAP19	exp1_sgRNA_06939_FES_FURIN
4253.138328	-0.25057886	0.082731032	0.000906746	0.009793139	SF3A3	exp1_sgRNA_06939_FES_FURIN
3920.582246	0.192630338	0.061242078	0.000907169	0.009793139	SNX12	exp1_sgRNA_06939_FES_FURIN
1792.797135	0.268016579	0.09081636	0.000912195	0.009831912	PANX1	exp1_sgRNA_06939_FES_FURIN
2340.209072	0.340953988	0.121547148	0.000911587	0.009831912	PPIC	exp1_sgRNA_06939_FES_FURIN
2104.810917	-0.226825829	0.0744752	0.000914897	0.009853286	XPO5	exp1_sgRNA_06939_FES_FURIN
1086.755052	0.256376047	0.086691266	0.00092991	0.01000712	PRKCD	exp1_sgRNA_06939_FES_FURIN
1473.233583	0.246684389	0.08275191	0.000933454	0.010037379	TTC19	exp1_sgRNA_06939_FES_FURIN
434.748736	-1.067513655	0.493836853	0.000935521	0.010051715	HOXB8	exp1_sgRNA_06939_FES_FURIN
416.4817958	-0.626893789	0.258658524	0.000946801	0.010156999	FP565260.1	exp1_sgRNA_06939_FES_FURIN
400.1049272	-0.910341028	0.406295302	0.000946751	0.010156999	TBXAS1	exp1_sgRNA_06939_FES_FURIN
338.8404232	0.53668521	0.212620787	0.000960075	0.010291122	FN3K	exp1_sgRNA_06939_FES_FURIN
2630.083571	-0.694076157	0.297586155	0.000961867	0.010291122	G0S2	exp1_sgRNA_06939_FES_FURIN
1070.301207	0.350188593	0.12684718	0.000960805	0.010291122	PHF1	exp1_sgRNA_06939_FES_FURIN
1572.31762	-0.268264328	0.089829964	0.000962306	0.010291122	TIMM21	exp1_sgRNA_06939_FES_FURIN
2469.251295	-0.571052457	0.2311287	0.000965311	0.010315208	MVD	exp1_sgRNA_06939_FES_FURIN
7654.565595	0.671217149	0.277387358	0.000971453	0.010372755	PTGS2	exp1_sgRNA_06939_FES_FURIN
202.6131093	0.729221829	0.310359475	0.000977485	0.010429044	CORO2B	exp1_sgRNA_06939_FES_FURIN
14624.48103	0.248837539	0.082183638	0.000980193	0.010449806	DYNLRB1	exp1_sgRNA_06939_FES_FURIN
2562.528437	0.309687718	0.109991027	0.000985848	0.01050192	WDR41	exp1_sgRNA_06939_FES_FURIN
25570.00679	0.169939856	0.054271346	0.00099279	0.010567663	EDF1	exp1_sgRNA_06939_FES_FURIN
465.9545996	-0.556193641	0.228618227	0.000998108	0.010616026	FBXL6	exp1_sgRNA_06939_FES_FURIN
957.8434307	0.363269893	0.133168344	0.001013904	0.01076733	APOO	exp1_sgRNA_06939_FES_FURIN
3480.035173	-0.18954062	0.062953127	0.001013725	0.01076733	IMMT	exp1_sgRNA_06939_FES_FURIN
7375.952027	0.295544288	0.105176485	0.001018521	0.010807985	TRIO	exp1_sgRNA_06939_FES_FURIN
1065.084721	0.500438833	0.199062931	0.00102437	0.010861651	C1orf115	exp1_sgRNA_06939_FES_FURIN
2045.834543	-0.208244191	0.069134018	0.00104873	0.011102776	NXF1	exp1_sgRNA_06939_FES_FURIN
1903.909839	0.315945829	0.113835291	0.001048012	0.011102776	SGCB	exp1_sgRNA_06939_FES_FURIN
631.7776338	-0.333187932	0.120697866	0.001051942	0.011128178	ZCCHC3	exp1_sgRNA_06939_FES_FURIN
1020.966338	-0.354043847	0.12733519	0.001054229	0.01114378	POLR1B	exp1_sgRNA_06939_FES_FURIN
973.4374496	-0.372693393	0.138438222	0.001056665	0.011160925	CIP2A	exp1_sgRNA_06939_FES_FURIN
1568.846254	-0.274995281	0.093585762	0.001064235	0.011232225	IMPA1	exp1_sgRNA_06939_FES_FURIN
136.596688	1.132844237	0.528034661	0.001068053	0.011246544	AC000078.1	exp1_sgRNA_06939_FES_FURIN
2675.862396	0.298126757	0.104986978	0.001067363	0.011246544	ATP13A2	exp1_sgRNA_06939_FES_FURIN
7325.526835	-0.292291037	0.098433129	0.001067222	0.011246544	TARS	exp1_sgRNA_06939_FES_FURIN
6976.226773	0.309267607	0.110746286	0.001073005	0.011290021	SLC7A11	exp1_sgRNA_06939_FES_FURIN
6229.605808	0.257316753	0.088049648	0.001078519	0.01133065	FERMT2	exp1_sgRNA_06939_FES_FURIN
602.6861749	-0.471179252	0.187848362	0.001077729	0.01133065	THG1L	exp1_sgRNA_06939_FES_FURIN
501.6986981	-0.543288922	0.222225542	0.001079689	0.011334257	GLYCTK	exp1_sgRNA_06939_FES_FURIN
3911.287306	0.256621441	0.087235226	0.001085766	0.011389331	ARHGAP23	exp1_sgRNA_06939_FES_FURIN
417.6073528	0.507797036	0.205373147	0.001123307	0.011774116	ZBTB43	exp1_sgRNA_06939_FES_FURIN
396.9932918	0.69477968	0.303339858	0.001127475	0.011797743	CASTOR1	exp1_sgRNA_06939_FES_FURIN
14965.68387	-0.302314933	0.10498755	0.001128143	0.011797743	EIF3L	exp1_sgRNA_06939_FES_FURIN
898.5689392	-0.571998102	0.244351791	0.00112669	0.011797743	POLD1	exp1_sgRNA_06939_FES_FURIN
211.3372776	0.663192746	0.285599396	0.001130083	0.011809021	LMF1	exp1_sgRNA_06939_FES_FURIN
2386.914176	0.278993029	0.097615315	0.001137159	0.01187392	TMEM9B	exp1_sgRNA_06939_FES_FURIN
5526.418312	0.332913135	0.121261462	0.001155376	0.012054955	CD47	exp1_sgRNA_06939_FES_FURIN
292.26067	1.143347244	0.548804696	0.001165016	0.012137809	ANO7L1	exp1_sgRNA_06939_FES_FURIN
494.2315065	0.963112393	0.42691344	0.001165088	0.012137809	CCDC85A	exp1_sgRNA_06939_FES_FURIN
16716.86522	0.378013496	0.143541306	0.001169693	0.012176531	CD81	exp1_sgRNA_06939_FES_FURIN
165.3796883	0.659797874	0.284547857	0.001173012	0.012201813	ATP6V0A4	exp1_sgRNA_06939_FES_FURIN
202.5825615	0.512155949	0.208583446	0.001175059	0.012213842	FAM189A2	exp1_sgRNA_06939_FES_FURIN
140.0453232	-0.618541397	0.267273887	0.001176797	0.012215025	AUNIP	exp1_sgRNA_06939_FES_FURIN
3972.803881	0.268664966	0.096047336	0.001176955	0.012215025	PLXNA2	exp1_sgRNA_06939_FES_FURIN
2301.664472	0.568129869	0.239324439	0.001181667	0.012254652	AKR1C3	exp1_sgRNA_06939_FES_FURIN
439.8788476	-0.601879611	0.258500311	0.001183768	0.012267162	USP37	exp1_sgRNA_06939_FES_FURIN
1798.480782	0.295933062	0.105706364	0.001184725	0.012267815	KCTD5	exp1_sgRNA_06939_FES_FURIN
5946.014116	0.61885859	0.266204223	0.001186583	0.012277772	ATF3	exp1_sgRNA_06939_FES_FURIN
3939.613785	0.259564108	0.090009007	0.001197069	0.012376935	MFSD1	exp1_sgRNA_06939_FES_FURIN
1360.702795	-1.256195604	0.614425672	0.001198891	0.012386428	BMX	exp1_sgRNA_06939_FES_FURIN
8128.391433	-0.40237247	0.155213354	0.001208308	0.012474321	ACSL3	exp1_sgRNA_06939_FES_FURIN
1733.995071	0.873708015	0.40790173	0.001213268	0.012516102	NUDT4P2	exp1_sgRNA_06939_FES_FURIN
5669.52027	-0.286604327	0.100822942	0.001225776	0.012635635	METAP2	exp1_sgRNA_06939_FES_FURIN
2389.723396	0.41852305	0.165631028	0.001247037	0.01284514	PHLDA3	exp1_sgRNA_06939_FES_FURIN
2996.489248	-0.33338136	0.124511719	0.001250167	0.012853833	AC011481.1	exp1_sgRNA_06939_FES_FURIN
886.0704565	-0.646660601	0.282879227	0.001250694	0.012853833	LRIG1	exp1_sgRNA_06939_FES_FURIN
117.291047	-0.002001156	0.180142655	0.001249256	0.012853833	RNA5SP386	exp1_sgRNA_06939_FES_FURIN
638.0059331	-0.428773172	0.170532714	0.001255146	0.012889925	PARPBP	exp1_sgRNA_06939_FES_FURIN
478.573352	0.715589578	0.31899942	0.001261986	0.012950472	GALNT12	exp1_sgRNA_06939_FES_FURIN
2240.880134	-0.255875267	0.089722023	0.001263415	0.012955442	MTA1	exp1_sgRNA_06939_FES_FURIN
3718.728811	0.303556318	0.108659939	0.001265008	0.012962076	CLSTN1	exp1_sgRNA_06939_FES_FURIN
1575.453757	-0.305491286	0.110531032	0.001267429	0.012967644	RPP40	exp1_sgRNA_06939_FES_FURIN
3281.930823	-0.413129994	0.161689527	0.001267443	0.012967644	SNRPA	exp1_sgRNA_06939_FES_FURIN
3039.214198	-0.418270148	0.154784543	0.001272016	0.013004726	IDI1	exp1_sgRNA_06939_FES_FURIN
4247.480062	0.176071461	0.057569148	0.001277407	0.013050113	TRPC4AP	exp1_sgRNA_06939_FES_FURIN
4755.87089	-0.379288602	0.145259833	0.001288584	0.013095991	AC012314.10	exp1_sgRNA_06939_FES_FURIN
4755.87089	-0.379288602	0.145259833	0.001288584	0.013095991	AC012314.17	exp1_sgRNA_06939_FES_FURIN
4755.87089	-0.379288602	0.145259833	0.001288584	0.013095991	AC012314.29	exp1_sgRNA_06939_FES_FURIN
4755.87089	-0.379288602	0.145259833	0.001288584	0.013095991	AC012314.31	exp1_sgRNA_06939_FES_FURIN
4755.87089	-0.379288602	0.145259833	0.001288584	0.013095991	AC012314.4	exp1_sgRNA_06939_FES_FURIN
4755.87089	-0.379288602	0.145259833	0.001288584	0.013095991	AC012314.40	exp1_sgRNA_06939_FES_FURIN
11898.32597	0.237331717	0.081462897	0.001283001	0.013095991	SOD1	exp1_sgRNA_06939_FES_FURIN
754.5646725	-0.502290738	0.20757016	0.001294001	0.013141302	TGIF2	exp1_sgRNA_06939_FES_FURIN
403.9462335	-0.44866154	0.178084032	0.001298661	0.013178864	ZNF765	exp1_sgRNA_06939_FES_FURIN
392.9807637	-0.38259521	0.148291214	0.0013005	0.013187765	PDE7A	exp1_sgRNA_06939_FES_FURIN
2951.140373	0.232905336	0.07941525	0.001302374	0.013197005	BLCAP	exp1_sgRNA_06939_FES_FURIN
1769.6758	-0.390010588	0.149105641	0.001304704	0.013210854	NTMT1	exp1_sgRNA_06939_FES_FURIN
783.517864	0.253025118	0.088143285	0.001318496	0.013340651	PHYH	exp1_sgRNA_06939_FES_FURIN
3222.743192	0.318305264	0.117093714	0.001324764	0.013394182	NEU1	exp1_sgRNA_06939_FES_FURIN
1283.040654	-0.411562932	0.164629396	0.001329259	0.013429729	KCTD3	exp1_sgRNA_06939_FES_FURIN
708.2324181	0.501211623	0.204587002	0.001336706	0.013495021	PIP4P2	exp1_sgRNA_06939_FES_FURIN
6317.003644	-0.362963869	0.139744627	0.001339333	0.013511595	HYOU1	exp1_sgRNA_06939_FES_FURIN
2016.450258	-0.387104413	0.150791314	0.001347736	0.013586363	EXTL2	exp1_sgRNA_06939_FES_FURIN
356.4127853	0.585430137	0.253461611	0.001350665	0.013595897	IDUA	exp1_sgRNA_06939_FES_FURIN
2643.701426	0.467119529	0.190684409	0.001350027	0.013595897	YPEL5	exp1_sgRNA_06939_FES_FURIN
965.5094873	0.433263247	0.173232296	0.001359045	0.013670215	PLAC9	exp1_sgRNA_06939_FES_FURIN
557.8588581	0.600195278	0.263099534	0.001362441	0.013694327	SLC6A8	exp1_sgRNA_06939_FES_FURIN
3151.958542	0.537398001	0.228606112	0.001387483	0.013925619	FOSL2	exp1_sgRNA_06939_FES_FURIN
107200.0355	0.571026986	0.247045519	0.001386742	0.013925619	IFI27	exp1_sgRNA_06939_FES_FURIN
629.3753932	0.385964708	0.15083166	0.001408815	0.014120977	ACOT2	exp1_sgRNA_06939_FES_FURIN
4508.955755	0.210663608	0.071133275	0.001409008	0.014120977	PIK3C2A	exp1_sgRNA_06939_FES_FURIN
1233.965446	0.26706076	0.094678347	0.001417733	0.014198042	RING1	exp1_sgRNA_06939_FES_FURIN
1782.688943	-0.253688845	0.087536753	0.001426993	0.014280344	ABCC1	exp1_sgRNA_06939_FES_FURIN
251.0635066	-0.475122422	0.194303515	0.001428533	0.014285332	DNAAF2	exp1_sgRNA_06939_FES_FURIN
78679.05026	0.297591995	0.108716895	0.001438772	0.014377228	UBC	exp1_sgRNA_06939_FES_FURIN
1998.860504	0.301894745	0.093574936	0.001443325	0.014412227	REST	exp1_sgRNA_06939_FES_FURIN
1474.832519	-0.331332181	0.119117866	0.001445028	0.0144129	BYSL	exp1_sgRNA_06939_FES_FURIN
4567.260478	-0.293672574	0.104876662	0.001445495	0.0144129	CYP51A1	exp1_sgRNA_06939_FES_FURIN
1299.958838	-0.3250063	0.123158689	0.001452069	0.014467925	ZNF511	exp1_sgRNA_06939_FES_FURIN
725.8336787	-0.26244014	0.093368403	0.001456328	0.01449982	BMS1	exp1_sgRNA_06939_FES_FURIN
1546.961576	-0.924160166	0.453855726	0.001465284	0.014567833	PEG10	exp1_sgRNA_06939_FES_FURIN
811.2966044	0.279760016	0.101427257	0.001465263	0.014567833	SNIP1	exp1_sgRNA_06939_FES_FURIN
4967.181809	0.231451906	0.080389568	0.001474752	0.014651343	CORO1B	exp1_sgRNA_06939_FES_FURIN
2326.704176	0.282007706	0.103216389	0.001476135	0.014654463	RAB3GAP1	exp1_sgRNA_06939_FES_FURIN
12749.2163	0.231554437	0.080469709	0.001481986	0.014701907	CALD1	exp1_sgRNA_06939_FES_FURIN
827.9590154	-0.403804302	0.163364719	0.001489272	0.014763495	GPAT2	exp1_sgRNA_06939_FES_FURIN
4810.206989	0.251778203	0.089318735	0.001491337	0.014773288	CALCOCO2	exp1_sgRNA_06939_FES_FURIN
795.3194028	-0.457265099	0.191134097	0.001501074	0.014852704	ATAD2	exp1_sgRNA_06939_FES_FURIN
100.6705428	-0.62117206	0.280527853	0.001501521	0.014852704	PDE3A	exp1_sgRNA_06939_FES_FURIN
1089.900218	-0.235331102	0.084252813	0.001506643	0.014892625	MRPS6	exp1_sgRNA_06939_FES_FURIN
1141.008889	0.206450512	0.070148692	0.00150835	0.014898758	TBC1D20	exp1_sgRNA_06939_FES_FURIN
21912.90966	0.247587032	0.087356773	0.001511848	0.014922561	CAP1	exp1_sgRNA_06939_FES_FURIN
2035.036446	-0.506494299	0.216438922	0.001525238	0.015043891	NOP2	exp1_sgRNA_06939_FES_FURIN
954.3563391	0.410717009	0.165200816	0.001528646	0.015055843	GAA	exp1_sgRNA_06939_FES_FURIN
1303.625276	-0.347034116	0.13322273	0.001528361	0.015055843	NOC3L	exp1_sgRNA_06939_FES_FURIN
1331.250906	-0.383801793	0.14802789	0.00153279	0.015075002	CUL5	exp1_sgRNA_06939_FES_FURIN
496.5449503	-0.439542857	0.18064495	0.001532111	0.015075002	RAPGEF6	exp1_sgRNA_06939_FES_FURIN
1553.231307	0.346444288	0.132702185	0.001536093	0.01508803	COQ10B	exp1_sgRNA_06939_FES_FURIN
700.491556	-0.370339411	0.144422885	0.001536316	0.01508803	SARS2	exp1_sgRNA_06939_FES_FURIN
772.2806797	-0.431368559	0.173186041	0.001539141	0.015094152	DCPS	exp1_sgRNA_06939_FES_FURIN
13458.25843	0.272750943	0.098670141	0.001539103	0.015094152	SHISA5	exp1_sgRNA_06939_FES_FURIN
286.8111741	-1.248190191	0.617457678	0.001544908	0.015139874	GIMAP8	exp1_sgRNA_06939_FES_FURIN
209.1446836	-0.460805927	0.190231686	0.001548473	0.015163977	RPL32P3	exp1_sgRNA_06939_FES_FURIN
5623.835335	-0.409539411	0.165034083	0.001561093	0.015276648	PTTG1	exp1_sgRNA_06939_FES_FURIN
1733.865029	-0.296493501	0.1086775	0.001564201	0.015286027	ATM	exp1_sgRNA_06939_FES_FURIN
309.0153212	-0.537160474	0.244243376	0.001564281	0.015286027	SAPCD2	exp1_sgRNA_06939_FES_FURIN
4270.900642	-0.240846495	0.08436559	0.001566813	0.015299859	EPRS	exp1_sgRNA_06939_FES_FURIN
5054.661159	-0.177888912	0.060095457	0.001568359	0.015304062	PSMD3	exp1_sgRNA_06939_FES_FURIN
14530.07004	-0.690426108	0.323470629	0.001569969	0.015308876	HIST1H4B	exp1_sgRNA_06939_FES_FURIN
2187.64466	-0.234784322	0.085668216	0.0015773	0.015369423	PRKAR2A	exp1_sgRNA_06939_FES_FURIN
1647.930119	0.432165231	0.177034316	0.001581218	0.015385736	LHFPL6	exp1_sgRNA_06939_FES_FURIN
54.06238607	-0.068329923	0.198965178	0.001580529	0.015385736	TNFRSF6B	exp1_sgRNA_06939_FES_FURIN
2060.560912	0.298526047	0.110768392	0.001582609	0.015387928	MTMR11	exp1_sgRNA_06939_FES_FURIN
2287.078533	-0.315986721	0.118785969	0.001583688	0.015387928	WDR6	exp1_sgRNA_06939_FES_FURIN
17330.71939	-0.337974037	0.129225265	0.001587459	0.015413641	HNRNPA2B1	exp1_sgRNA_06939_FES_FURIN
4816.078263	0.234451135	0.08236046	0.001592818	0.01545473	MCRIP1	exp1_sgRNA_06939_FES_FURIN
1656.824607	0.3427753	0.131837657	0.001598148	0.015495482	CARD6	exp1_sgRNA_06939_FES_FURIN
17798.54361	0.313585537	0.117650269	0.00160004	0.015502861	MDM2	exp1_sgRNA_06939_FES_FURIN
562.3538694	-0.444504144	0.184615082	0.001601843	0.015509374	CENPH	exp1_sgRNA_06939_FES_FURIN
1633.069621	0.359477224	0.143413362	0.001605382	0.01553267	GOLGB1	exp1_sgRNA_06939_FES_FURIN
786.5320161	-0.410132415	0.167001813	0.001618417	0.015598556	CLK2	exp1_sgRNA_06939_FES_FURIN
50.23532592	1.251346449	0.61271635	0.001618565	0.015598556	CLYBL	exp1_sgRNA_06939_FES_FURIN
3368.536044	-0.532849085	0.232671722	0.001619019	0.015598556	CTHRC1	exp1_sgRNA_06939_FES_FURIN
6455.043088	-0.291518913	0.107538855	0.00161414	0.015598556	EBNA1BP2	exp1_sgRNA_06939_FES_FURIN
47.666811	1.16537578	0.601701359	0.001618071	0.015598556	IGFL2	exp1_sgRNA_06939_FES_FURIN
106.5948707	0.5622817	0.248411477	0.00161693	0.015598556	MMP15	exp1_sgRNA_06939_FES_FURIN
90.02635771	0.904316495	0.446407477	0.001630074	0.015694037	VSTM2L	exp1_sgRNA_06939_FES_FURIN
791.6317209	-0.366725847	0.142820034	0.001633356	0.015714608	GATB	exp1_sgRNA_06939_FES_FURIN
324.1773039	0.435919154	0.179405908	0.001636932	0.015737964	CYB561D1	exp1_sgRNA_06939_FES_FURIN
2738.345858	0.224998331	0.079151304	0.001638191	0.015739027	DNAJC5	exp1_sgRNA_06939_FES_FURIN
519.644413	0.480071279	0.203653977	0.001640617	0.015741903	EIF2AK3	exp1_sgRNA_06939_FES_FURIN
3015.82672	-0.202089026	0.070309736	0.001640786	0.015741903	SRPK1	exp1_sgRNA_06939_FES_FURIN
796.2044513	-0.342146733	0.1331475	0.00164408	0.015762472	KNTC1	exp1_sgRNA_06939_FES_FURIN
839.8510813	0.349404942	0.135366562	0.001646864	0.015767116	NXPE3	exp1_sgRNA_06939_FES_FURIN
47.26552676	0.888573043	0.438141022	0.001646829	0.015767116	SMIM3	exp1_sgRNA_06939_FES_FURIN
1356.105146	0.385101293	0.153378428	0.001652715	0.015812087	PLPP1	exp1_sgRNA_06939_FES_FURIN
11142.93381	0.207585519	0.071176148	0.001656551	0.015837738	CKAP4	exp1_sgRNA_06939_FES_FURIN
93.35561321	0.555930442	0.245794845	0.001658987	0.015849969	IGIP	exp1_sgRNA_06939_FES_FURIN
797.9955077	-0.316696736	0.122852824	0.001662123	0.01586888	PAXBP1	exp1_sgRNA_06939_FES_FURIN
3251.906188	0.173140324	0.058037545	0.001670324	0.015936081	ZDHHC5	exp1_sgRNA_06939_FES_FURIN
754.9824022	-0.287135429	0.108841966	0.001672599	0.015946685	PRMT6	exp1_sgRNA_06939_FES_FURIN
5137.445183	-0.152417696	0.050619543	0.001676425	0.015972056	GOT2	exp1_sgRNA_06939_FES_FURIN
56.96039982	1.177710109	0.615800809	0.001680646	0.01598148	ATP6V0D2	exp1_sgRNA_06939_FES_FURIN
203.0217557	0.475450182	0.20137658	0.001680093	0.01598148	RSPH3	exp1_sgRNA_06939_FES_FURIN
994.2434332	-0.545031316	0.239749746	0.001680911	0.01598148	YAP1	exp1_sgRNA_06939_FES_FURIN
1889.197994	0.292627207	0.108593543	0.001688218	0.01603983	BLZF1	exp1_sgRNA_06939_FES_FURIN
541.3176097	0.326135973	0.124338053	0.001691121	0.016056281	STS	exp1_sgRNA_06939_FES_FURIN
1382.125724	-0.213858472	0.075044188	0.001697222	0.01610305	WDR5	exp1_sgRNA_06939_FES_FURIN
14095.84923	0.832431564	0.417225057	0.001700049	0.01611872	ANKRD1	exp1_sgRNA_06939_FES_FURIN
54324.15749	0.286388847	0.105975856	0.001711725	0.016218209	UBB	exp1_sgRNA_06939_FES_FURIN
6779.581718	0.188102676	0.065011806	0.001724428	0.016316016	KDELR1	exp1_sgRNA_06939_FES_FURIN
541.3651499	-0.347072278	0.136332643	0.001723854	0.016316016	STAG3L3	exp1_sgRNA_06939_FES_FURIN
2083.906894	-0.203986167	0.069279705	0.001729377	0.016351558	METAP1	exp1_sgRNA_06939_FES_FURIN
585.678859	-0.334681113	0.129572558	0.001746668	0.016503661	BARD1	exp1_sgRNA_06939_FES_FURIN
3001.788085	-0.390377524	0.157800497	0.001752431	0.016546713	CTNNAL1	exp1_sgRNA_06939_FES_FURIN
3186.70253	0.203364826	0.074979132	0.00177366	0.01673564	TMEM184B	exp1_sgRNA_06939_FES_FURIN
35229.67452	0.231164251	0.081975914	0.001776275	0.016748785	WDR1	exp1_sgRNA_06939_FES_FURIN
2267.248151	-0.303619725	0.116503124	0.001804892	0.01700164	IDH3A	exp1_sgRNA_06939_FES_FURIN
4119.028343	0.222447145	0.078207752	0.001805572	0.01700164	SCRN1	exp1_sgRNA_06939_FES_FURIN
62.28646701	0.033453884	0.184631826	0.001809628	0.017028142	AC060780.2	exp1_sgRNA_06939_FES_FURIN
1500.564543	0.29254653	0.110002188	0.001811564	0.017034666	MEF2D	exp1_sgRNA_06939_FES_FURIN
1546.119463	-0.289045875	0.108356721	0.00181862	0.017089294	UTP15	exp1_sgRNA_06939_FES_FURIN
5759.716748	0.368143073	0.148967594	0.001822292	0.017112071	TM7SF3	exp1_sgRNA_06939_FES_FURIN
2317.428103	-0.224218484	0.079823769	0.00182526	0.017128206	CUL1	exp1_sgRNA_06939_FES_FURIN
18327.12493	0.198725754	0.068929628	0.001833886	0.017197383	BSG	exp1_sgRNA_06939_FES_FURIN
74.38608289	-0.94599135	0.491577949	0.001837939	0.017223613	SOX18	exp1_sgRNA_06939_FES_FURIN
177.2515848	1.272669206	0.696688182	0.001840021	0.017231343	HES4	exp1_sgRNA_06939_FES_FURIN
798.3933106	0.596411983	0.275252825	0.001848	0.017294254	TMEM140	exp1_sgRNA_06939_FES_FURIN
2234.387927	-0.276322761	0.102307938	0.00185371	0.017335852	AASDHPPT	exp1_sgRNA_06939_FES_FURIN
218.2877269	-0.441406116	0.187143438	0.001857487	0.017347515	ATAD5	exp1_sgRNA_06939_FES_FURIN
2720.09291	-0.243876244	0.089004736	0.001856705	0.017347515	NOB1	exp1_sgRNA_06939_FES_FURIN
2585.594611	-0.23303006	0.08780893	0.001866985	0.017424351	UBE2G2	exp1_sgRNA_06939_FES_FURIN
514.176048	0.709823159	0.34655771	0.001873062	0.017469173	HLX	exp1_sgRNA_06939_FES_FURIN
1327.214689	0.437960472	0.186028314	0.001878849	0.017511232	KIAA1211L	exp1_sgRNA_06939_FES_FURIN
152.6813546	-0.507785498	0.227120774	0.001890991	0.01761205	BEND3	exp1_sgRNA_06939_FES_FURIN
52.65023902	0.113465454	0.233974397	0.001892236	0.01761205	NOTUM	exp1_sgRNA_06939_FES_FURIN
1035.370907	-0.714741634	0.352448275	0.001905493	0.017723412	EFEMP1	exp1_sgRNA_06939_FES_FURIN
52.16111037	-1.538439054	0.890303013	0.001909375	0.017744975	APOC1	exp1_sgRNA_06939_FES_FURIN
1352.369902	0.294917873	0.111561672	0.0019104	0.017744975	EXD2	exp1_sgRNA_06939_FES_FURIN
2952.940344	-0.677900714	0.331686207	0.001919529	0.017805646	HIST2H3A	exp1_sgRNA_06939_FES_FURIN
2952.940344	-0.677900714	0.331686207	0.001919529	0.017805646	HIST2H3C	exp1_sgRNA_06939_FES_FURIN
5748.656903	-0.355698646	0.141883501	0.001921878	0.017815384	C12orf57	exp1_sgRNA_06939_FES_FURIN
806.5763437	-0.373394165	0.151408212	0.001943751	0.017995597	EEF2KMT	exp1_sgRNA_06939_FES_FURIN
1659.685033	-0.240574934	0.085783762	0.001943944	0.017995597	NLN	exp1_sgRNA_06939_FES_FURIN
5893.0302	-0.302379829	0.115527072	0.00194761	0.018017368	PPM1F	exp1_sgRNA_06939_FES_FURIN
4326.554593	0.231941085	0.086158106	0.001950243	0.018029553	TMEM189	exp1_sgRNA_06939_FES_FURIN
58.88720647	1.123543648	0.596463596	0.001954119	0.018053215	FGL2	exp1_sgRNA_06939_FES_FURIN
2843.085599	-0.191460369	0.065789101	0.001962617	0.018064454	CHCHD3	exp1_sgRNA_06939_FES_FURIN
2505.093259	0.462952791	0.200986816	0.001964559	0.018064454	CSF1	exp1_sgRNA_06939_FES_FURIN
10430.37866	-0.271953531	0.097125047	0.001957623	0.018064454	ILF2	exp1_sgRNA_06939_FES_FURIN
8787.842042	-0.930654107	0.492927863	0.001963832	0.018064454	MGP	exp1_sgRNA_06939_FES_FURIN
3034.106623	0.348958537	0.141248492	0.001963472	0.018064454	SLC2A6	exp1_sgRNA_06939_FES_FURIN
3592.926409	-0.25511142	0.094740387	0.001958822	0.018064454	UTP6	exp1_sgRNA_06939_FES_FURIN
518.6056157	0.576576526	0.268368677	0.001960294	0.018064454	WDR81	exp1_sgRNA_06939_FES_FURIN
927.1763335	-0.399159068	0.167347114	0.001985418	0.018244022	ANGPTL2	exp1_sgRNA_06939_FES_FURIN
1077.41604	-0.402882552	0.168203669	0.001989388	0.018256575	ATIC	exp1_sgRNA_06939_FES_FURIN
3566.540118	-0.272093486	0.101389318	0.001989447	0.018256575	ERP29	exp1_sgRNA_06939_FES_FURIN
9145.03248	0.315384587	0.122188555	0.002000625	0.018346872	UAP1	exp1_sgRNA_06939_FES_FURIN
11177.32041	0.326289571	0.127736637	0.002013521	0.01845279	PVR	exp1_sgRNA_06939_FES_FURIN
47211.7742	-0.329355105	0.129352531	0.002015697	0.018460394	RPL10A	exp1_sgRNA_06939_FES_FURIN
1998.483071	0.426050273	0.181210594	0.002022415	0.018509553	NEDD9	exp1_sgRNA_06939_FES_FURIN
252.9192688	-0.419379993	0.17773123	0.002037692	0.018636928	MTBP	exp1_sgRNA_06939_FES_FURIN
1620.176706	-0.421894662	0.175765298	0.002041837	0.018662387	TRIP13	exp1_sgRNA_06939_FES_FURIN
1649.133596	0.860822017	0.447999854	0.002057164	0.018789948	KLF2	exp1_sgRNA_06939_FES_FURIN
3604.410347	0.217014319	0.079226195	0.002058788	0.018792264	PARVA	exp1_sgRNA_06939_FES_FURIN
635.2012499	-0.357752491	0.144338567	0.002074439	0.018922523	TRIM7	exp1_sgRNA_06939_FES_FURIN
3299.157639	0.262151142	0.097789726	0.002084874	0.019005071	TM2D1	exp1_sgRNA_06939_FES_FURIN
473.9628405	-0.409877643	0.172960931	0.002090425	0.019043007	CHST2	exp1_sgRNA_06939_FES_FURIN
706.2871632	-0.249324052	0.092570277	0.002094605	0.019055761	C1orf131	exp1_sgRNA_06939_FES_FURIN
694.0036854	0.326175295	0.128280045	0.002093758	0.019055761	FRS2	exp1_sgRNA_06939_FES_FURIN
9396.358763	0.223230961	0.080878486	0.002097762	0.019059188	ATP6V1F	exp1_sgRNA_06939_FES_FURIN
4268.457882	0.245544678	0.090774072	0.002097712	0.019059188	CYFIP1	exp1_sgRNA_06939_FES_FURIN
52.85040076	-0.720827172	0.365324891	0.00210325	0.019096398	FAM117B	exp1_sgRNA_06939_FES_FURIN
8058.113305	-0.360512522	0.146287658	0.002108883	0.01913487	HIST1H4E	exp1_sgRNA_06939_FES_FURIN
4718.543439	-0.537695357	0.248670628	0.002124837	0.019266871	HIST4H4	exp1_sgRNA_06939_FES_FURIN
261.8979672	0.827806379	0.432929915	0.002126545	0.019269616	ACKR4	exp1_sgRNA_06939_FES_FURIN
484.9197848	-0.32191571	0.126881761	0.002130734	0.019294826	NKRF	exp1_sgRNA_06939_FES_FURIN
2527.0565	0.362569854	0.146986079	0.002142903	0.019387081	ERAP1	exp1_sgRNA_06939_FES_FURIN
1902.148725	-0.341657121	0.14069262	0.00214375	0.019387081	TRIM24	exp1_sgRNA_06939_FES_FURIN
156.5022102	0.788008999	0.407447196	0.00216744	0.019588402	TM4SF19	exp1_sgRNA_06939_FES_FURIN
26764.05038	0.224487808	0.08116578	0.002184412	0.019682553	CAVIN1	exp1_sgRNA_06939_FES_FURIN
356.556081	0.473010716	0.210627128	0.002180246	0.019682553	FLT3LG	exp1_sgRNA_06939_FES_FURIN
16119.17341	0.148217824	0.050771077	0.002183042	0.019682553	GNB1	exp1_sgRNA_06939_FES_FURIN
530.3601764	-0.515067669	0.242934241	0.002181618	0.019682553	NECTIN1	exp1_sgRNA_06939_FES_FURIN
928.7782111	0.344656138	0.137620465	0.002185036	0.019682553	STK38L	exp1_sgRNA_06939_FES_FURIN
45.05686086	1.107350208	0.614956199	0.002193046	0.019741738	WT1	exp1_sgRNA_06939_FES_FURIN
2217.27176	-0.330269647	0.130650622	0.002210981	0.01987465	DDX10	exp1_sgRNA_06939_FES_FURIN
422.2376351	-0.415011174	0.177900241	0.00221216	0.01987465	LIPE	exp1_sgRNA_06939_FES_FURIN
206.8955618	-0.503381215	0.22762009	0.002212085	0.01987465	TONSL	exp1_sgRNA_06939_FES_FURIN
3335.257375	-0.245756763	0.090667717	0.002214261	0.0198805	PRPF31	exp1_sgRNA_06939_FES_FURIN
439.8619958	0.3584565	0.146036355	0.002218187	0.019902715	TTLL1	exp1_sgRNA_06939_FES_FURIN
651.1752757	-0.417825862	0.173886919	0.002222819	0.01993123	TTC32	exp1_sgRNA_06939_FES_FURIN
6155.109869	-0.198862657	0.070450147	0.002233661	0.019973875	ELOVL5	exp1_sgRNA_06939_FES_FURIN
552.8639869	0.755047329	0.396666452	0.00223486	0.019973875	KANK3	exp1_sgRNA_06939_FES_FURIN
1346.238395	0.36627188	0.150677401	0.0022341	0.019973875	NME3	exp1_sgRNA_06939_FES_FURIN
921.39563	-0.525701073	0.245259962	0.002231146	0.019973875	SLC6A15	exp1_sgRNA_06939_FES_FURIN
4342.485562	-0.37139338	0.153762483	0.002229615	0.019973875	SQLE	exp1_sgRNA_06939_FES_FURIN
2045.41255	-0.281553542	0.108369424	0.002244887	0.020050427	BRIX1	exp1_sgRNA_06939_FES_FURIN
824.5218081	-0.486911144	0.217396922	0.002247274	0.020058676	POLE	exp1_sgRNA_06939_FES_FURIN
634.3442632	-0.428099872	0.186190825	0.002251973	0.020087539	TMEM177	exp1_sgRNA_06939_FES_FURIN
342.4509316	-0.453190511	0.199411272	0.002255539	0.020106268	COQ3	exp1_sgRNA_06939_FES_FURIN
7968.386713	-0.418301326	0.180751391	0.00226511	0.020178463	SRSF2	exp1_sgRNA_06939_FES_FURIN
6729.43296	0.193281008	0.068410671	0.002276867	0.020270032	RRBP1	exp1_sgRNA_06939_FES_FURIN
2022.441488	-0.305258577	0.119011101	0.002289533	0.02035635	COA1	exp1_sgRNA_06939_FES_FURIN
3893.745503	-0.310229509	0.123040205	0.002288611	0.02035635	HNRNPA3	exp1_sgRNA_06939_FES_FURIN
612.6014384	-0.307030539	0.117625186	0.002299118	0.020428324	GLMN	exp1_sgRNA_06939_FES_FURIN
24496.69182	-0.398745429	0.170003015	0.002302786	0.020447666	APLN	exp1_sgRNA_06939_FES_FURIN
459.4302949	-0.550399928	0.263330707	0.002314952	0.020542389	TBC1D31	exp1_sgRNA_06939_FES_FURIN
3140.997271	-0.281129076	0.108291577	0.002330794	0.02066959	NOP16	exp1_sgRNA_06939_FES_FURIN
2575.89129	-0.201171423	0.071763119	0.002342837	0.020762959	TSN	exp1_sgRNA_06939_FES_FURIN
1028.588366	0.583552841	0.285029268	0.002362203	0.020907557	CYFIP2	exp1_sgRNA_06939_FES_FURIN
4128.563211	-0.357457549	0.150353142	0.002361886	0.020907557	GLCE	exp1_sgRNA_06939_FES_FURIN
811.5749949	-0.457182793	0.199408381	0.002371316	0.020974673	NLE1	exp1_sgRNA_06939_FES_FURIN
163.1396071	0.512227738	0.238420692	0.002373396	0.020979537	PTCHD4	exp1_sgRNA_06939_FES_FURIN
810.5705009	0.360378229	0.150133208	0.002380488	0.021026966	CCDC22	exp1_sgRNA_06939_FES_FURIN
2679.305037	-0.2416633	0.091962258	0.002381829	0.021026966	MMS19	exp1_sgRNA_06939_FES_FURIN
3789.264489	-0.221332896	0.081180573	0.002390123	0.021086605	CUL3	exp1_sgRNA_06939_FES_FURIN
2989.812371	0.297146958	0.114395688	0.00240008	0.021147234	UFM1	exp1_sgRNA_06939_FES_FURIN
365.3206862	-0.370539788	0.155200022	0.002398752	0.021147234	ZNF92	exp1_sgRNA_06939_FES_FURIN
1333.564114	-0.545078662	0.262025615	0.002403066	0.021149615	CDC6	exp1_sgRNA_06939_FES_FURIN
888.1927384	0.318582639	0.126600047	0.002406021	0.021149615	DUSP18	exp1_sgRNA_06939_FES_FURIN
3651.282986	-0.222827083	0.081096265	0.002406521	0.021149615	MTREX	exp1_sgRNA_06939_FES_FURIN
6599.198915	0.344789718	0.149856845	0.002406043	0.021149615	SPHK1	exp1_sgRNA_06939_FES_FURIN
414.6764396	0.472988401	0.215062443	0.00240845	0.021152657	MFSD6	exp1_sgRNA_06939_FES_FURIN
1203.008752	0.302892063	0.11824922	0.002409953	0.021152657	TUT7	exp1_sgRNA_06939_FES_FURIN
2012.979378	-0.362081227	0.146324254	0.002433396	0.021344758	PPIF	exp1_sgRNA_06939_FES_FURIN
489.693747	0.445583065	0.198593626	0.002435421	0.021348862	TSPYL2	exp1_sgRNA_06939_FES_FURIN
888.6603714	0.233031584	0.085904925	0.002440339	0.021378308	SLC38A7	exp1_sgRNA_06939_FES_FURIN
2630.62504	-0.253569731	0.09722976	0.002446246	0.021416368	TCERG1	exp1_sgRNA_06939_FES_FURIN
1831.841546	0.395751806	0.167133936	0.002466944	0.021583792	PNPLA2	exp1_sgRNA_06939_FES_FURIN
2287.581368	0.283850053	0.110422252	0.002471006	0.021605544	MSRB3	exp1_sgRNA_06939_FES_FURIN
1905.682725	0.19850365	0.071282288	0.002491137	0.02175478	R3HCC1	exp1_sgRNA_06939_FES_FURIN
1052.957469	-0.384476264	0.166766687	0.002491248	0.02175478	SKA3	exp1_sgRNA_06939_FES_FURIN
1855.875301	-0.436647565	0.189282235	0.002509864	0.021903393	CMTM7	exp1_sgRNA_06939_FES_FURIN
9481.637683	-0.302686884	0.115476501	0.002519321	0.021971939	NME1	exp1_sgRNA_06939_FES_FURIN
18650.72019	-0.452537435	0.20467458	0.002527592	0.022030062	H2AFZ	exp1_sgRNA_06939_FES_FURIN
1158.172534	-0.533966374	0.254821689	0.002533941	0.022071369	GMNN	exp1_sgRNA_06939_FES_FURIN
649.7401743	-0.484124924	0.224895077	0.002539413	0.022104987	LMO4	exp1_sgRNA_06939_FES_FURIN
473.7843391	-0.567692492	0.274989197	0.002556124	0.022236336	PRIM1	exp1_sgRNA_06939_FES_FURIN
1617.682547	-0.262982196	0.100877604	0.002557985	0.022238407	SMC3	exp1_sgRNA_06939_FES_FURIN
964.5387556	0.383469449	0.163323015	0.002562975	0.022267669	CES2	exp1_sgRNA_06939_FES_FURIN
22792.29783	-0.333163401	0.124888199	0.0025666	0.022285047	SET	exp1_sgRNA_06939_FES_FURIN
3307.90826	0.359785721	0.153195167	0.002579348	0.022367404	PARP12	exp1_sgRNA_06939_FES_FURIN
2817.129136	-0.306130355	0.123197145	0.00257775	0.022367404	SRRT	exp1_sgRNA_06939_FES_FURIN
77.36188584	-1.05636681	0.639787792	0.002585551	0.022407021	LST1	exp1_sgRNA_06939_FES_FURIN
2977.690821	-0.31329675	0.131344076	0.002607268	0.022580952	RBM14	exp1_sgRNA_06939_FES_FURIN
5409.173683	0.300779689	0.11958802	0.002618965	0.022667939	ABL2	exp1_sgRNA_06939_FES_FURIN
4308.557199	0.191313657	0.06886356	0.002631868	0.022765247	CRK	exp1_sgRNA_06939_FES_FURIN
22538.28206	-0.339134664	0.140240805	0.002641606	0.022835068	TGM2	exp1_sgRNA_06939_FES_FURIN
9702.506537	0.369367248	0.156928039	0.002659576	0.022975924	MDK	exp1_sgRNA_06939_FES_FURIN
108.5284913	1.14661528	0.716922309	0.002664062	0.023000187	PSG5	exp1_sgRNA_06939_FES_FURIN
5355.179488	0.225524315	0.083050334	0.002667859	0.02301847	NECAP2	exp1_sgRNA_06939_FES_FURIN
2309.223761	-0.279680857	0.109018796	0.00267716	0.023058002	CBWD5	exp1_sgRNA_06939_FES_FURIN
1592.915856	-0.365563233	0.154452541	0.002676987	0.023058002	NUP107	exp1_sgRNA_06939_FES_FURIN
47566.08486	-0.36385655	0.154304721	0.002677486	0.023058002	PTMA	exp1_sgRNA_06939_FES_FURIN
1392.558838	0.383804682	0.165651562	0.002679584	0.023061581	FLCN	exp1_sgRNA_06939_FES_FURIN
1342.846932	0.493691668	0.234589319	0.002726494	0.023450587	SHROOM4	exp1_sgRNA_06939_FES_FURIN
702.7403158	0.321242196	0.131612991	0.002733731	0.023498092	SESN2	exp1_sgRNA_06939_FES_FURIN
961.5724189	-0.305890181	0.122030078	0.002740188	0.023538832	WRN	exp1_sgRNA_06939_FES_FURIN
3836.01688	0.168775936	0.059871143	0.002748468	0.023595176	ARF6	exp1_sgRNA_06939_FES_FURIN
76338.59026	-0.362651092	0.15415334	0.002752928	0.023618671	FAM83A	exp1_sgRNA_06939_FES_FURIN
1234.238693	-0.320295347	0.134863509	0.002758415	0.023650947	TCOF1	exp1_sgRNA_06939_FES_FURIN
6010.035952	-0.240277423	0.095120167	0.002763523	0.023665148	APEX1	exp1_sgRNA_06939_FES_FURIN
1008.230276	-0.367644143	0.154105949	0.002762546	0.023665148	NCAPD3	exp1_sgRNA_06939_FES_FURIN
7703.708671	-0.173796682	0.061846929	0.002768936	0.023696698	TRMT112	exp1_sgRNA_06939_FES_FURIN
1439.506219	0.296846045	0.118560501	0.002776061	0.023742856	RABEP2	exp1_sgRNA_06939_FES_FURIN
13822.91132	-0.230693548	0.089842888	0.002779041	0.023753523	PCBP2	exp1_sgRNA_06939_FES_FURIN
172.8433525	0.855511891	0.496215897	0.002785794	0.023796412	ERFE	exp1_sgRNA_06939_FES_FURIN
4127.026689	-0.305320249	0.123128615	0.002791108	0.023826956	DDX39A	exp1_sgRNA_06939_FES_FURIN
2169.630948	-0.324173392	0.136911659	0.00279911	0.023851627	ANP32B	exp1_sgRNA_06939_FES_FURIN
33688.4621	-0.247435469	0.096617542	0.002799217	0.023851627	EIF5A	exp1_sgRNA_06939_FES_FURIN
5079.753452	-0.227800465	0.085214612	0.002796203	0.023851627	SETD5	exp1_sgRNA_06939_FES_FURIN
4392.235226	0.306400469	0.12532457	0.002805239	0.023873267	DDA1	exp1_sgRNA_06939_FES_FURIN
830.0907246	0.342072526	0.143491067	0.002803833	0.023873267	SNX18	exp1_sgRNA_06939_FES_FURIN
360.8336013	-0.592445632	0.312332359	0.002831238	0.024079573	RAD54B	exp1_sgRNA_06939_FES_FURIN
78.38259907	0.929034225	0.544941403	0.002838032	0.024120091	IL17RE	exp1_sgRNA_06939_FES_FURIN
2953.60996	-0.364675478	0.156811454	0.002839521	0.024120091	VPS51	exp1_sgRNA_06939_FES_FURIN
699.6677443	0.444153965	0.204342305	0.002847182	0.024170197	PYCARD	exp1_sgRNA_06939_FES_FURIN
2779.695679	0.23396741	0.088867644	0.002855599	0.02422665	GPR108	exp1_sgRNA_06939_FES_FURIN
1478.384296	-0.259810269	0.10149273	0.002858587	0.024236997	POP5	exp1_sgRNA_06939_FES_FURIN
4552.035458	0.686128994	0.375967681	0.002869734	0.024301455	CYREN	exp1_sgRNA_06939_FES_FURIN
1536.236648	0.757777276	0.414524801	0.002868404	0.024301455	LIF	exp1_sgRNA_06939_FES_FURIN
1297.662571	-0.374816309	0.161462648	0.002878623	0.024331639	C8orf76	exp1_sgRNA_06939_FES_FURIN
165.2193208	0.602360418	0.31261023	0.002877926	0.024331639	FBXO44	exp1_sgRNA_06939_FES_FURIN
6253.882699	0.277506921	0.109099454	0.00287749	0.024331639	SERINC3	exp1_sgRNA_06939_FES_FURIN
1175.444113	-0.414340745	0.18805349	0.002886035	0.024379265	ALDH7A1	exp1_sgRNA_06939_FES_FURIN
2790.195572	0.550422633	0.277543941	0.002890749	0.024404045	USP18	exp1_sgRNA_06939_FES_FURIN
3798.305969	-0.230029563	0.086743813	0.002898524	0.024454624	MRPS7	exp1_sgRNA_06939_FES_FURIN
6757.294822	0.242389414	0.092371645	0.002906125	0.024503675	LAMP2	exp1_sgRNA_06939_FES_FURIN
788.4364308	0.335580352	0.140664359	0.002925722	0.024653748	RFFL	exp1_sgRNA_06939_FES_FURIN
1207.523652	-0.370160582	0.161672937	0.002928203	0.0246595	HPF1	exp1_sgRNA_06939_FES_FURIN
747.4935708	-0.343062766	0.147744613	0.002932136	0.024677458	PAK1	exp1_sgRNA_06939_FES_FURIN
5311.151954	-0.220322779	0.082425677	0.002947011	0.024772239	MRPS15	exp1_sgRNA_06939_FES_FURIN
4178.758907	-0.229756044	0.086745729	0.002946679	0.024772239	PSMG2	exp1_sgRNA_06939_FES_FURIN
994.7519616	-0.274063261	0.108687388	0.002949162	0.024775129	P3H4	exp1_sgRNA_06939_FES_FURIN
3286.508271	0.240627813	0.097144299	0.002969478	0.024930524	SCAMP2	exp1_sgRNA_06939_FES_FURIN
42025.89298	0.288124272	0.11528295	0.00297205	0.024936842	CD9	exp1_sgRNA_06939_FES_FURIN
10565.64414	-0.363257574	0.156792548	0.002976162	0.024956078	HNRNPDL	exp1_sgRNA_06939_FES_FURIN
1465.064674	-0.335951293	0.141672381	0.002996438	0.025110733	ZNF3	exp1_sgRNA_06939_FES_FURIN
1495.517861	-0.295869478	0.117456901	0.003005733	0.025173247	ABCD3	exp1_sgRNA_06939_FES_FURIN
2293.461062	-0.277078987	0.107251372	0.003012625	0.025215561	CBX5	exp1_sgRNA_06939_FES_FURIN
11850.28961	-0.263187167	0.103003967	0.003023656	0.025292446	EIF4B	exp1_sgRNA_06939_FES_FURIN
640.2275269	-0.347352387	0.148378699	0.003031698	0.025344253	FIGNL1	exp1_sgRNA_06939_FES_FURIN
8148.541904	-0.358174818	0.154435707	0.003048512	0.025469285	TOMM5	exp1_sgRNA_06939_FES_FURIN
4630.071936	-0.660891094	0.365772187	0.003064026	0.02558331	HIST1H3H	exp1_sgRNA_06939_FES_FURIN
260.2007509	-1.440303092	0.861085606	0.003077744	0.02566659	LTB	exp1_sgRNA_06939_FES_FURIN
952.6629636	0.393616434	0.179744417	0.003075882	0.02566659	STK32B	exp1_sgRNA_06939_FES_FURIN
65.24260013	1.151384296	0.70711061	0.00308077	0.025676207	CYP21A2	exp1_sgRNA_06939_FES_FURIN
5371.567529	-0.253755948	0.098100267	0.003103792	0.02585236	MRPS24	exp1_sgRNA_06939_FES_FURIN
4520.378308	-0.232861711	0.086930767	0.003107657	0.025868838	RDH11	exp1_sgRNA_06939_FES_FURIN
535.7548994	-0.54966681	0.287537053	0.003110486	0.025876673	WDR90	exp1_sgRNA_06939_FES_FURIN
745.1716111	-0.341645481	0.146478832	0.003129679	0.026020559	PXMP2	exp1_sgRNA_06939_FES_FURIN
705.58417	-0.326260361	0.13729841	0.003142537	0.026111626	ARID2	exp1_sgRNA_06939_FES_FURIN
4134.39416	-0.368017049	0.164228364	0.003155206	0.026201014	SREBF1	exp1_sgRNA_06939_FES_FURIN
95.10297959	-1.163087945	0.774044692	0.003167817	0.026289811	TLE6	exp1_sgRNA_06939_FES_FURIN
8930.251121	-0.379083641	0.168239819	0.00317232	0.026311257	FAM107B	exp1_sgRNA_06939_FES_FURIN
2510.694716	0.18700121	0.068773932	0.003191367	0.026451206	AGPAT3	exp1_sgRNA_06939_FES_FURIN
4125.559069	0.263869736	0.107000083	0.003193052	0.026451206	RPS6KA3	exp1_sgRNA_06939_FES_FURIN
476.5494244	-0.376137755	0.166642117	0.00319565	0.026456742	PAFAH1B3	exp1_sgRNA_06939_FES_FURIN
504.1581321	-0.366469534	0.161135252	0.003212141	0.026577222	CDKN2AIP	exp1_sgRNA_06939_FES_FURIN
320.4279505	-0.51722989	0.266155833	0.003226741	0.02668192	CEP152	exp1_sgRNA_06939_FES_FURIN
2618.926624	-0.308062654	0.125783104	0.003232569	0.026713993	INTS8	exp1_sgRNA_06939_FES_FURIN
1000.312994	-0.318247869	0.130091077	0.003237159	0.02673581	PNMA2	exp1_sgRNA_06939_FES_FURIN
1261.555386	0.196794768	0.075521776	0.003248059	0.026807092	AMMECR1L	exp1_sgRNA_06939_FES_FURIN
1048.439648	0.438614464	0.2048761	0.0032497	0.026807092	ULK1	exp1_sgRNA_06939_FES_FURIN
18631.2382	0.254484583	0.100462793	0.003292263	0.027128851	ARPC5	exp1_sgRNA_06939_FES_FURIN
7009.45492	0.324620702	0.140512565	0.003292663	0.027128851	FAT1	exp1_sgRNA_06939_FES_FURIN
764.1029838	-0.392319251	0.180745699	0.003299266	0.027166926	PIGW	exp1_sgRNA_06939_FES_FURIN
55149.40811	-0.247826452	0.096708086	0.003302157	0.027174417	EEF1G	exp1_sgRNA_06939_FES_FURIN
11876.27625	-0.271771204	0.108832197	0.003328532	0.027358618	MATR3	exp1_sgRNA_06939_FES_FURIN
1649.094697	0.28095339	0.113596553	0.003327999	0.027358618	MPC1	exp1_sgRNA_06939_FES_FURIN
1084.280454	-0.224652451	0.083312518	0.003337793	0.027401886	ABHD10	exp1_sgRNA_06939_FES_FURIN
819.6679908	0.301811942	0.124620559	0.003335882	0.027401886	FBXW4	exp1_sgRNA_06939_FES_FURIN
2128.687822	0.278830299	0.112691069	0.003349704	0.027483209	PHF11	exp1_sgRNA_06939_FES_FURIN
856.746	-0.254128721	0.09836018	0.003355034	0.027510479	FARSB	exp1_sgRNA_06939_FES_FURIN
2953.255485	0.220994469	0.084919652	0.003371678	0.027630424	TSPAN17	exp1_sgRNA_06939_FES_FURIN
154.6266801	0.125850919	0.251094385	0.003378326	0.0276666	MEGF10	exp1_sgRNA_06939_FES_FURIN
798.3690084	0.380703244	0.170991637	0.003381081	0.0276666	TMEM159	exp1_sgRNA_06939_FES_FURIN
4422.944244	-0.244366869	0.094968802	0.003382146	0.0276666	TOMM22	exp1_sgRNA_06939_FES_FURIN
9262.642213	0.412336525	0.191662014	0.003404559	0.027833337	ALCAM	exp1_sgRNA_06939_FES_FURIN
1959.655045	-0.239374916	0.093057673	0.003407208	0.027838394	SMC1A	exp1_sgRNA_06939_FES_FURIN
222.4034283	-0.407781622	0.187575789	0.003415669	0.027890904	TAF5	exp1_sgRNA_06939_FES_FURIN
214.626348	0.747101052	0.445997565	0.003439616	0.028069722	AL355355.2	exp1_sgRNA_06939_FES_FURIN
111.0305297	0.757001649	0.456165537	0.003444428	0.02807557	GCSAM	exp1_sgRNA_06939_FES_FURIN
784.028673	0.392011832	0.175883817	0.00344417	0.02807557	PLPPR2	exp1_sgRNA_06939_FES_FURIN
3828.891966	-0.213204127	0.080930537	0.00346467	0.028223781	ABCF2	exp1_sgRNA_06939_FES_FURIN
542.5554385	0.565256149	0.301756876	0.003472386	0.028267842	CPA3	exp1_sgRNA_06939_FES_FURIN
7688.066429	-0.693320889	0.407569533	0.003474202	0.028267842	EDN1	exp1_sgRNA_06939_FES_FURIN
750.1830067	0.399499922	0.174855562	0.003479086	0.02827402	ADAM12	exp1_sgRNA_06939_FES_FURIN
10728.32533	-0.207480209	0.077718022	0.003478493	0.02827402	VDAC1	exp1_sgRNA_06939_FES_FURIN
514.0426488	-0.332490331	0.144264958	0.003485662	0.028310676	TCF7L1	exp1_sgRNA_06939_FES_FURIN
4237.254034	-0.409576256	0.191308859	0.003488566	0.028317486	SNRPD1	exp1_sgRNA_06939_FES_FURIN
45.94763473	0.005986941	0.180242498	0.003496047	0.028361422	RNA5SP212	exp1_sgRNA_06939_FES_FURIN
867.026603	0.488261741	0.244961753	0.003522844	0.028545029	ARID5A	exp1_sgRNA_06939_FES_FURIN
33014.53914	-0.719024565	0.436170436	0.00352084	0.028545029	HIST1H3B	exp1_sgRNA_06939_FES_FURIN
2635.140723	-0.465564412	0.221144346	0.003527355	0.028564698	HIST1H2BN	exp1_sgRNA_06939_FES_FURIN
473.0199275	-0.492813171	0.24981501	0.003531955	0.028585065	RAD51	exp1_sgRNA_06939_FES_FURIN
551.4011826	-0.402372556	0.188300238	0.003539812	0.028631758	MDN1	exp1_sgRNA_06939_FES_FURIN
1335.428117	0.278970536	0.113585569	0.003544115	0.028649657	TRAPPC6B	exp1_sgRNA_06939_FES_FURIN
638.1149818	-0.427947859	0.204014624	0.003549452	0.02867589	AGTPBP1	exp1_sgRNA_06939_FES_FURIN
6414.875697	-0.212997719	0.081850693	0.003553753	0.028693727	U2AF2	exp1_sgRNA_06939_FES_FURIN
1605.399205	-0.390753093	0.179726029	0.003559176	0.028720605	FANCI	exp1_sgRNA_06939_FES_FURIN
1065.598453	0.297960702	0.123740083	0.003580296	0.028874035	PLA2G15	exp1_sgRNA_06939_FES_FURIN
3816.044954	-0.341110119	0.147024266	0.003585505	0.028882064	DDHD2	exp1_sgRNA_06939_FES_FURIN
227.1397056	-0.501970572	0.256174042	0.003583595	0.028882064	ZNF446	exp1_sgRNA_06939_FES_FURIN
112.0239133	-0.755587164	0.470203688	0.003594064	0.028934007	LGALS2	exp1_sgRNA_06939_FES_FURIN
3232.903286	-0.225303325	0.087072516	0.0036199	0.029124901	PDCD2	exp1_sgRNA_06939_FES_FURIN
210.6445483	-0.704902376	0.413488833	0.003628662	0.02917427	PREX2	exp1_sgRNA_06939_FES_FURIN
933.5432262	0.389912179	0.179028339	0.003630292	0.02917427	TRPM4	exp1_sgRNA_06939_FES_FURIN
2798.428988	0.35677992	0.160658831	0.003645226	0.02927712	NFKBIE	exp1_sgRNA_06939_FES_FURIN
2396.36485	-0.175342137	0.064763564	0.003647639	0.029279351	NUP50	exp1_sgRNA_06939_FES_FURIN
176.4349647	-0.681143532	0.402795481	0.003650941	0.029288708	RPL14P1	exp1_sgRNA_06939_FES_FURIN
1591.773173	-0.340482312	0.149044853	0.003653139	0.029289202	CCNB1IP1	exp1_sgRNA_06939_FES_FURIN
1228.455048	0.261815525	0.104733849	0.003661822	0.029341662	KIF3B	exp1_sgRNA_06939_FES_FURIN
370.3158401	-0.385770023	0.179366895	0.003672109	0.02940097	GTPBP3	exp1_sgRNA_06939_FES_FURIN
13380.73441	-0.518551418	0.271443428	0.003673513	0.02940097	HIST1H1E	exp1_sgRNA_06939_FES_FURIN
4253.03638	-0.270642126	0.109385662	0.003683365	0.029462626	U2SURP	exp1_sgRNA_06939_FES_FURIN
5412.202412	-0.34721938	0.153565998	0.003692346	0.029517239	STAB1	exp1_sgRNA_06939_FES_FURIN
782.04452	0.908206098	0.627589407	0.003714811	0.029662239	GBP2	exp1_sgRNA_06939_FES_FURIN
2036.824519	-0.505259776	0.260325343	0.003713532	0.029662239	TIFA	exp1_sgRNA_06939_FES_FURIN
371.4591074	0.591151754	0.324559724	0.003720781	0.029689966	CTSF	exp1_sgRNA_06939_FES_FURIN
3985.734296	0.212932868	0.080604127	0.003722615	0.029689966	GOLGA3	exp1_sgRNA_06939_FES_FURIN
342.923674	-0.589964146	0.334398238	0.003732617	0.02975243	ACP6	exp1_sgRNA_06939_FES_FURIN
1997.190548	-0.157447855	0.057433848	0.003759592	0.029950029	NUP153	exp1_sgRNA_06939_FES_FURIN
1881.61893	-0.401911866	0.190798009	0.003780583	0.030099761	KIF20A	exp1_sgRNA_06939_FES_FURIN
78372.9655	-0.293599734	0.122764288	0.003786915	0.030132681	RPL30	exp1_sgRNA_06939_FES_FURIN
44.2829181	-0.755330491	0.483637535	0.003789732	0.030137603	NOS1AP	exp1_sgRNA_06939_FES_FURIN
8170.837628	-0.175119519	0.064962908	0.003795587	0.030154573	HSPA4	exp1_sgRNA_06939_FES_FURIN
1189.329205	-0.294656516	0.117634089	0.003796265	0.030154573	LRR1	exp1_sgRNA_06939_FES_FURIN
365.2903813	0.521520686	0.277573201	0.003799848	0.030165553	ZHX2	exp1_sgRNA_06939_FES_FURIN
708.7562165	-0.360940751	0.163762064	0.003809225	0.030222497	OGG1	exp1_sgRNA_06939_FES_FURIN
6228.634051	-0.227683901	0.089264424	0.00382411	0.030321021	ELOC	exp1_sgRNA_06939_FES_FURIN
2339.530785	0.601141037	0.343250043	0.003828278	0.030321021	KITLG	exp1_sgRNA_06939_FES_FURIN
4927.430613	-0.225586177	0.087881726	0.003827908	0.030321021	PYURF	exp1_sgRNA_06939_FES_FURIN
1352.971181	1.313373573	1.164934125	0.003832579	0.030337565	RSAD2	exp1_sgRNA_06939_FES_FURIN
1049.691215	-0.27629507	0.114347044	0.003864598	0.030573361	RBM27	exp1_sgRNA_06939_FES_FURIN
2521.035444	-0.281775936	0.115677029	0.003876205	0.030647503	TOMM70	exp1_sgRNA_06939_FES_FURIN
1779.044661	-0.276939757	0.116533062	0.00390767	0.030878478	GTF3C3	exp1_sgRNA_06939_FES_FURIN
1168.281017	-0.416516906	0.202683974	0.003921867	0.030972811	HELLS	exp1_sgRNA_06939_FES_FURIN
1760.287412	0.485580124	0.256908959	0.003927866	0.030983581	C19orf66	exp1_sgRNA_06939_FES_FURIN
667.3957362	-0.469027495	0.234813819	0.00392797	0.030983581	CSRP2	exp1_sgRNA_06939_FES_FURIN
147.9492195	-0.585117098	0.329497635	0.003930011	0.030983581	GREM1	exp1_sgRNA_06939_FES_FURIN
848.4484746	0.53891231	0.293241117	0.003948357	0.031110328	GCKR	exp1_sgRNA_06939_FES_FURIN
923.6296699	-0.244423117	0.097889347	0.003964969	0.031223278	NSUN4	exp1_sgRNA_06939_FES_FURIN
9062.990186	-0.29188273	0.122880605	0.003976973	0.031299826	SMURF2	exp1_sgRNA_06939_FES_FURIN
1185.352271	0.416732013	0.201843957	0.004001519	0.031474943	SDC1	exp1_sgRNA_06939_FES_FURIN
38034.58838	0.175299475	0.064265715	0.004029155	0.03167415	MSN	exp1_sgRNA_06939_FES_FURIN
10460.19318	-0.222445156	0.087064154	0.004038968	0.031733095	PTBP1	exp1_sgRNA_06939_FES_FURIN
38436.46616	0.156543516	0.054548292	0.004048668	0.03179109	GNAS	exp1_sgRNA_06939_FES_FURIN
4694.473989	0.204810749	0.078249218	0.004068213	0.031926272	AMFR	exp1_sgRNA_06939_FES_FURIN
27968.51993	0.06802304	0.198814491	0.004075464	0.031964878	AC010970.1	exp1_sgRNA_06939_FES_FURIN
2006.531901	-0.22109363	0.088001119	0.004091371	0.032071295	FAM136A	exp1_sgRNA_06939_FES_FURIN
5597.795376	0.326387756	0.145626336	0.004096006	0.032089283	DENND5A	exp1_sgRNA_06939_FES_FURIN
3206.111755	-0.261380564	0.10690569	0.004114795	0.032218068	UTP11	exp1_sgRNA_06939_FES_FURIN
507.4078566	-0.416647898	0.200481606	0.004118356	0.032227548	PPP1R13B	exp1_sgRNA_06939_FES_FURIN
264.192274	0.505040404	0.265866289	0.004124964	0.032260839	ZNF555	exp1_sgRNA_06939_FES_FURIN
1582.031762	0.325529254	0.148506216	0.004145244	0.032400967	SLC8B1	exp1_sgRNA_06939_FES_FURIN
1363.502522	0.336265184	0.149958638	0.004155112	0.032446572	POLR3GL	exp1_sgRNA_06939_FES_FURIN
1392.570412	0.253187802	0.102732075	0.004155812	0.032446572	TMUB2	exp1_sgRNA_06939_FES_FURIN
592.2522873	0.67009912	0.429798397	0.004161531	0.032472729	CASP17P	exp1_sgRNA_06939_FES_FURIN
2155.418428	0.237166881	0.096002311	0.004168185	0.03250615	GDE1	exp1_sgRNA_06939_FES_FURIN
798.3710043	0.297198508	0.127645829	0.004173085	0.032525868	MCOLN1	exp1_sgRNA_06939_FES_FURIN
638.5388824	0.264846919	0.108797134	0.004180066	0.032561762	TSR2	exp1_sgRNA_06939_FES_FURIN
16235.89627	-0.168213021	0.060873537	0.004182527	0.03256243	PSMB4	exp1_sgRNA_06939_FES_FURIN
2641.802565	-0.212197429	0.083133311	0.004207386	0.032717139	DCXR	exp1_sgRNA_06939_FES_FURIN
15690.65612	0.375848119	0.17581233	0.004211944	0.032717139	IL13RA2	exp1_sgRNA_06939_FES_FURIN
45.31810972	0.006193738	0.180253499	0.004210172	0.032717139	RNA5SP302	exp1_sgRNA_06939_FES_FURIN
11695.13309	0.199729528	0.076811562	0.004209577	0.032717139	RNF181	exp1_sgRNA_06939_FES_FURIN
816.1872827	1.012405877	0.795660064	0.004230219	0.032840486	LGALS9	exp1_sgRNA_06939_FES_FURIN
46012.07844	0.289330474	0.122824435	0.004237254	0.032840898	ESM1	exp1_sgRNA_06939_FES_FURIN
873.7799766	0.374653194	0.175276165	0.004235749	0.032840898	GAS6	exp1_sgRNA_06939_FES_FURIN
2694.52019	0.306141279	0.132389935	0.004244644	0.032840898	POMGNT1	exp1_sgRNA_06939_FES_FURIN
2425.852274	0.217224652	0.088447384	0.004237765	0.032840898	PPP2R5D	exp1_sgRNA_06939_FES_FURIN
164.2997249	-0.398498194	0.192275089	0.004244073	0.032840898	SASS6	exp1_sgRNA_06939_FES_FURIN
474.7901807	0.346102725	0.158219145	0.004240056	0.032840898	ZNF134	exp1_sgRNA_06939_FES_FURIN
327.840044	-0.385982322	0.182211814	0.004252464	0.032882844	CACHD1	exp1_sgRNA_06939_FES_FURIN
1607.619063	-0.262347546	0.108503489	0.004262634	0.032942907	FAM57A	exp1_sgRNA_06939_FES_FURIN
864.6676741	0.339767175	0.152834513	0.004266149	0.032951497	DUSP16	exp1_sgRNA_06939_FES_FURIN
627.7005684	-0.342247575	0.153782632	0.004269686	0.032960242	AASS	exp1_sgRNA_06939_FES_FURIN
74967.45909	-0.537057259	0.300243608	0.004288919	0.033090082	HIST1H4J	exp1_sgRNA_06939_FES_FURIN
1223.969033	-0.608320116	0.364210599	0.004309407	0.033217238	DHRS3	exp1_sgRNA_06939_FES_FURIN
5028.882672	0.32043582	0.14197496	0.004310246	0.033217238	GIPC1	exp1_sgRNA_06939_FES_FURIN
7991.36787	0.339467514	0.153186306	0.004323339	0.033280732	ARHGAP24	exp1_sgRNA_06939_FES_FURIN
3146.659241	-0.421670266	0.20932971	0.004321285	0.033280732	SEMA6B	exp1_sgRNA_06939_FES_FURIN
1369.298129	0.405083429	0.197108811	0.004332629	0.033333523	SMARCA1	exp1_sgRNA_06939_FES_FURIN
486.5032791	0.408627575	0.195570021	0.004338028	0.033356349	MSRB2	exp1_sgRNA_06939_FES_FURIN
917.4882285	0.258748196	0.104085821	0.004373454	0.033591064	CCDC115	exp1_sgRNA_06939_FES_FURIN
1317.1642	-0.291077434	0.121019409	0.004372857	0.033591064	PRPSAP2	exp1_sgRNA_06939_FES_FURIN
244.8609212	0.506908313	0.272571521	0.004377481	0.033597457	GMNC	exp1_sgRNA_06939_FES_FURIN
475.8713795	-0.339461467	0.152524901	0.004379187	0.033597457	SNRNP48	exp1_sgRNA_06939_FES_FURIN
411.0286464	0.306156717	0.130493001	0.004389653	0.033658919	ARMC7	exp1_sgRNA_06939_FES_FURIN
533.5046717	-0.765446792	0.525880055	0.004392853	0.033664624	NDUFC2-KCTD14	exp1_sgRNA_06939_FES_FURIN
7459.486831	-0.768311892	0.54785956	0.004422436	0.033872398	HIST1H3J	exp1_sgRNA_06939_FES_FURIN
1284.523026	0.312738295	0.136982032	0.004441577	0.034000012	CEP170B	exp1_sgRNA_06939_FES_FURIN
417.5236731	-0.368136503	0.169927987	0.004453248	0.03407033	UQCC3	exp1_sgRNA_06939_FES_FURIN
1288.104906	0.25240114	0.103409795	0.004471386	0.034190021	TGFBR1	exp1_sgRNA_06939_FES_FURIN
361.6602801	-0.346787035	0.161856472	0.004504943	0.034408231	AGAP2	exp1_sgRNA_06939_FES_FURIN
2564.877887	-0.259664291	0.106988763	0.004503773	0.034408231	FHOD1	exp1_sgRNA_06939_FES_FURIN
7765.413495	-0.262172026	0.103822956	0.004534184	0.034612282	HNRNPAB	exp1_sgRNA_06939_FES_FURIN
481.368586	0.377828906	0.179694053	0.004547912	0.034697761	ZBTB22	exp1_sgRNA_06939_FES_FURIN
553.9709644	-0.338250648	0.154498376	0.004551961	0.034709334	CHCHD4	exp1_sgRNA_06939_FES_FURIN
352.7341853	0.624030179	0.383225952	0.004559862	0.034750256	PGGHG	exp1_sgRNA_06939_FES_FURIN
819.0312914	0.455635727	0.235724054	0.004568417	0.034780237	GPR162	exp1_sgRNA_06939_FES_FURIN
793.6358896	-0.237951501	0.098245536	0.00456887	0.034780237	PKN3	exp1_sgRNA_06939_FES_FURIN
2237.314006	-0.268417626	0.112625605	0.004589328	0.034897222	CCDC12	exp1_sgRNA_06939_FES_FURIN
302.282723	-0.425431314	0.214641605	0.004589255	0.034897222	ZNF18	exp1_sgRNA_06939_FES_FURIN
171.7032793	-0.861240122	0.707177291	0.004594746	0.034899707	LRRC38	exp1_sgRNA_06939_FES_FURIN
18965.32768	0.288026803	0.13043148	0.004592776	0.034899707	NDUFA13	exp1_sgRNA_06939_FES_FURIN
4954.346859	0.180679029	0.069228886	0.004607217	0.034961008	SRXN1	exp1_sgRNA_06939_FES_FURIN
7531.140158	-0.363840747	0.171504586	0.004607917	0.034961008	TBL1XR1	exp1_sgRNA_06939_FES_FURIN
1735.7684	-0.452930474	0.249840906	0.004626627	0.035083547	ADM	exp1_sgRNA_06939_FES_FURIN
4204.003639	-0.263433454	0.106779387	0.004629945	0.035089301	HSPH1	exp1_sgRNA_06939_FES_FURIN
3053.904348	-0.247227016	0.101545245	0.004665905	0.035328455	MRPL11	exp1_sgRNA_06939_FES_FURIN
8760.94196	0.253558848	0.104828303	0.004666654	0.035328455	TXNRD2	exp1_sgRNA_06939_FES_FURIN
2561.961098	0.149419904	0.05540419	0.004669425	0.035329921	NKIRAS2	exp1_sgRNA_06939_FES_FURIN
524.1233865	0.371632133	0.177044127	0.004679758	0.035388569	ZNF319	exp1_sgRNA_06939_FES_FURIN
2421.667763	-0.406488524	0.202295719	0.004693972	0.035476492	CMSS1	exp1_sgRNA_06939_FES_FURIN
1783.959948	-0.342817744	0.157233077	0.00470981	0.035576584	MSH6	exp1_sgRNA_06939_FES_FURIN
1187.773797	-0.342964742	0.157344711	0.004725804	0.035677735	SAP30	exp1_sgRNA_06939_FES_FURIN
380.6047244	-0.086802509	0.210935594	0.004729246	0.035684075	SUGT1P4	exp1_sgRNA_06939_FES_FURIN
69.94970299	0.770046793	0.543296088	0.004750084	0.035821594	PTPRR	exp1_sgRNA_06939_FES_FURIN
2187.73944	0.450598451	0.237301177	0.004760883	0.03588329	GGT1	exp1_sgRNA_06939_FES_FURIN
552.4816244	-0.328926216	0.155692067	0.004777914	0.035960639	CHEK2	exp1_sgRNA_06939_FES_FURIN
14783.83961	-0.595551471	0.368877258	0.004776065	0.035960639	HIST1H2AM	exp1_sgRNA_06939_FES_FURIN
7360.130267	0.478797657	0.260377739	0.004779014	0.035960639	SDC4	exp1_sgRNA_06939_FES_FURIN
983.9960078	0.289448469	0.126942445	0.004805011	0.036116611	MAPKAPK3	exp1_sgRNA_06939_FES_FURIN
358.6247181	-0.342559934	0.161837875	0.004803393	0.036116611	TMTC4	exp1_sgRNA_06939_FES_FURIN
2189.599413	-0.325671139	0.148703695	0.004809333	0.036129289	MGAT4A	exp1_sgRNA_06939_FES_FURIN
364.2255975	0.461348463	0.246618019	0.004846161	0.03638602	CAMK1D	exp1_sgRNA_06939_FES_FURIN
2891.735114	-0.338697145	0.156592295	0.004858527	0.03643895	AMD1	exp1_sgRNA_06939_FES_FURIN
3773.440917	0.282750321	0.122450649	0.004856705	0.03643895	BNIP3L	exp1_sgRNA_06939_FES_FURIN
470.3727862	-0.399608383	0.199030848	0.004868861	0.036496495	HYAL3	exp1_sgRNA_06939_FES_FURIN
564.7510072	0.409547875	0.205961902	0.00488968	0.03663252	ANTXR1	exp1_sgRNA_06939_FES_FURIN
3630.396728	0.2016421	0.079130806	0.004902854	0.03671116	BMPR2	exp1_sgRNA_06939_FES_FURIN
1508.727221	-0.255396188	0.108777654	0.004914563	0.036778747	LYRM1	exp1_sgRNA_06939_FES_FURIN
2137.990882	0.227683269	0.092219983	0.004931614	0.036872824	COG5	exp1_sgRNA_06939_FES_FURIN
388.2631762	-0.438464395	0.235343264	0.004932513	0.036872824	SHMT1	exp1_sgRNA_06939_FES_FURIN
2444.018984	-0.204350158	0.080771331	0.004941633	0.0369106	AFDN	exp1_sgRNA_06939_FES_FURIN
2189.056107	0.198513924	0.078533842	0.004942951	0.0369106	KIAA2013	exp1_sgRNA_06939_FES_FURIN
802.6802497	0.291174279	0.127052771	0.004946869	0.036919743	SHB	exp1_sgRNA_06939_FES_FURIN
2048.594662	-0.254443084	0.109711647	0.004965837	0.037041146	PGAM5	exp1_sgRNA_06939_FES_FURIN
283.4396728	-0.396162449	0.196630151	0.004978243	0.037093319	LIN9	exp1_sgRNA_06939_FES_FURIN
1307.263421	0.225917746	0.09134153	0.004976076	0.037093319	SMURF1	exp1_sgRNA_06939_FES_FURIN
3500.367643	-0.276202422	0.118960154	0.004985051	0.03709689	E2F4	exp1_sgRNA_06939_FES_FURIN
7250.033592	-0.603732195	0.382247358	0.004986839	0.03709689	MT1E	exp1_sgRNA_06939_FES_FURIN
2875.57222	-0.225689438	0.091414962	0.004982151	0.03709689	UHRF2	exp1_sgRNA_06939_FES_FURIN
5280.875817	-0.568688669	0.350360521	0.005006594	0.037223645	FASN	exp1_sgRNA_06939_FES_FURIN
655.3394359	-0.572164118	0.36320708	0.005018316	0.037237463	FANCA	exp1_sgRNA_06939_FES_FURIN
3281.980369	0.152905568	0.058853904	0.005020915	0.037237463	NF2	exp1_sgRNA_06939_FES_FURIN
3880.935875	-0.22203757	0.089146701	0.005022033	0.037237463	RCC2	exp1_sgRNA_06939_FES_FURIN
961.0753309	0.2310014	0.095401012	0.005020626	0.037237463	SCMH1	exp1_sgRNA_06939_FES_FURIN
1999.075422	-0.570245494	0.351965829	0.005018856	0.037237463	ZNF521	exp1_sgRNA_06939_FES_FURIN
1646.71123	-0.220418888	0.088880663	0.005026206	0.037248264	UBQLN4	exp1_sgRNA_06939_FES_FURIN
1654.758365	0.381037359	0.186446672	0.005029041	0.037249136	PLIN2	exp1_sgRNA_06939_FES_FURIN
1178.672948	0.215235847	0.085682515	0.005056825	0.037434701	STAM2	exp1_sgRNA_06939_FES_FURIN
57.00564258	0.005454925	0.180217456	0.005061968	0.03745255	RNA5SP425	exp1_sgRNA_06939_FES_FURIN
1491.347225	0.215664334	0.086149967	0.005069291	0.037486507	MINK1	exp1_sgRNA_06939_FES_FURIN
3533.43883	0.224859514	0.091183777	0.005079286	0.037540168	SLC35F5	exp1_sgRNA_06939_FES_FURIN
1287.489176	-0.261110758	0.110561162	0.005090078	0.03757941	COASY	exp1_sgRNA_06939_FES_FURIN
4538.445264	0.665308238	0.453360068	0.005088178	0.03757941	IL1RL1	exp1_sgRNA_06939_FES_FURIN
461.1466091	-0.322628802	0.146767695	0.005131534	0.037862424	FBXL7	exp1_sgRNA_06939_FES_FURIN
4655.783239	0.23225004	0.094993313	0.005133935	0.037862424	PTPN11	exp1_sgRNA_06939_FES_FURIN
25103.17541	0.171696029	0.066054457	0.00514002	0.037886924	ACTR3	exp1_sgRNA_06939_FES_FURIN
9328.744363	-0.221232463	0.088013918	0.005187092	0.038185117	EIF3B	exp1_sgRNA_06939_FES_FURIN
435.4870141	0.410853628	0.20842082	0.005186402	0.038185117	PLEKHA2	exp1_sgRNA_06939_FES_FURIN
4430.399189	-0.32200986	0.143465538	0.005188831	0.038185117	TMEM256	exp1_sgRNA_06939_FES_FURIN
656.4728519	0.460871373	0.250546626	0.005194403	0.038205614	ZNF219	exp1_sgRNA_06939_FES_FURIN
2947.544878	0.201779412	0.079562793	0.005205568	0.038205747	GSS	exp1_sgRNA_06939_FES_FURIN
975.2268414	-0.275914324	0.118659095	0.005203666	0.038205747	NRM	exp1_sgRNA_06939_FES_FURIN
471.5842877	-0.345792154	0.162741375	0.005198675	0.038205747	PDSS1	exp1_sgRNA_06939_FES_FURIN
1468.13779	0.273653948	0.118241014	0.005205121	0.038205747	SLC38A9	exp1_sgRNA_06939_FES_FURIN
3249.395755	-0.288334131	0.129048953	0.005210324	0.038220191	DTYMK	exp1_sgRNA_06939_FES_FURIN
668.8217034	0.323242004	0.148738454	0.005217693	0.038233337	SERINC2	exp1_sgRNA_06939_FES_FURIN
5302.800255	0.291222818	0.128694842	0.005216418	0.038233337	SRPX2	exp1_sgRNA_06939_FES_FURIN
116.6917936	0.768659378	0.584900189	0.005224531	0.038257225	CASZ1	exp1_sgRNA_06939_FES_FURIN
8934.497134	0.240039234	0.10198237	0.005229325	0.038257225	GJA1	exp1_sgRNA_06939_FES_FURIN
1049.54697	-0.214717556	0.086723427	0.005228229	0.038257225	SIAH2	exp1_sgRNA_06939_FES_FURIN
3788.328749	0.491557618	0.279417456	0.005236634	0.038290269	DDX58	exp1_sgRNA_06939_FES_FURIN
1239.985056	-0.608777055	0.403450016	0.005243579	0.038300196	HIST2H2BB	exp1_sgRNA_06939_FES_FURIN
1663.537715	0.211443909	0.083055583	0.005242354	0.038300196	VPS13C	exp1_sgRNA_06939_FES_FURIN
291.6062348	-0.420775322	0.214898272	0.005269063	0.038453421	FANCM	exp1_sgRNA_06939_FES_FURIN
2109.858712	0.368526048	0.180907538	0.005270166	0.038453421	MEF2A	exp1_sgRNA_06939_FES_FURIN
14839.03466	-0.224908589	0.091786745	0.005283468	0.03852997	SSBP1	exp1_sgRNA_06939_FES_FURIN
104.9250375	-0.75966872	0.584042264	0.005294227	0.038532824	AC010733.1	exp1_sgRNA_06939_FES_FURIN
740.5388497	-0.352569388	0.166746861	0.005296495	0.038532824	C4orf46	exp1_sgRNA_06939_FES_FURIN
2191.359155	-0.177259182	0.069395418	0.005297912	0.038532824	EIF2D	exp1_sgRNA_06939_FES_FURIN
219.5843287	-0.404045107	0.206036419	0.005294654	0.038532824	HSPBAP1	exp1_sgRNA_06939_FES_FURIN
353.2787233	0.642220902	0.432114419	0.005291078	0.038532824	IKZF2	exp1_sgRNA_06939_FES_FURIN
3728.226428	-0.409048093	0.211378595	0.005302368	0.038544783	CDC20	exp1_sgRNA_06939_FES_FURIN
11033.83449	0.774023472	0.651914433	0.0053156	0.038620495	MTRNR2L12	exp1_sgRNA_06939_FES_FURIN
1889.444923	-0.366581116	0.187674438	0.005322623	0.038651038	KIF22	exp1_sgRNA_06939_FES_FURIN
2080.124447	0.607266805	0.400845969	0.005343914	0.038785101	IFIH1	exp1_sgRNA_06939_FES_FURIN
2227.549125	-0.203157498	0.080364289	0.005365741	0.038922916	MRPL1	exp1_sgRNA_06939_FES_FURIN
1578.950307	0.329606427	0.152171776	0.005368729	0.038923993	PLEKHM1	exp1_sgRNA_06939_FES_FURIN
1190.08753	0.223746317	0.092033998	0.005387099	0.03903654	B3GNT2	exp1_sgRNA_06939_FES_FURIN
808.2512297	-0.567256861	0.361814118	0.005400776	0.03911497	TSPAN18	exp1_sgRNA_06939_FES_FURIN
466.8476579	0.386364791	0.192653457	0.005422686	0.039252914	EDA2R	exp1_sgRNA_06939_FES_FURIN
137.331107	-0.637885804	0.453525563	0.005458059	0.039488119	RGS7BP	exp1_sgRNA_06939_FES_FURIN
941.3206383	0.405909252	0.211013089	0.005464282	0.039498972	FMC1-LUC7L2	exp1_sgRNA_06939_FES_FURIN
2700.250226	-0.362497898	0.172302718	0.005465321	0.039498972	GABBR2	exp1_sgRNA_06939_FES_FURIN
281.4383695	0.400934727	0.205449006	0.005501548	0.039739847	ZBTB41	exp1_sgRNA_06939_FES_FURIN
7717.505525	-0.346621044	0.16599905	0.00552878	0.039915522	ENY2	exp1_sgRNA_06939_FES_FURIN
1239.556212	0.348196159	0.167234892	0.005567957	0.040177203	FBXO31	exp1_sgRNA_06939_FES_FURIN
5495.669891	-0.265432741	0.114869078	0.005574351	0.040202187	SRM	exp1_sgRNA_06939_FES_FURIN
447.9564621	-0.474367154	0.28303395	0.005586489	0.040247381	AC080038.1	exp1_sgRNA_06939_FES_FURIN
1773.53079	-0.310057108	0.143292423	0.005583744	0.040247381	TFAM	exp1_sgRNA_06939_FES_FURIN
17445.44183	0.430824266	0.230853745	0.005597851	0.040308057	ITM2B	exp1_sgRNA_06939_FES_FURIN
1504.088774	0.319090281	0.148060915	0.005607617	0.040357177	TMEM63B	exp1_sgRNA_06939_FES_FURIN
1777.457395	0.294119092	0.132067	0.005623607	0.040451022	SLC33A1	exp1_sgRNA_06939_FES_FURIN
143.4912962	-0.682134949	0.514708513	0.005639576	0.040523367	BX088651.1	exp1_sgRNA_06939_FES_FURIN
11000.23782	0.237449222	0.099312539	0.005638205	0.040523367	DYNLT1	exp1_sgRNA_06939_FES_FURIN
14632.0135	0.164150302	0.064334058	0.005649513	0.040573508	EIF6	exp1_sgRNA_06939_FES_FURIN
1601.139422	0.256059587	0.109386777	0.005671986	0.040692271	INPP5A	exp1_sgRNA_06939_FES_FURIN
5982.884421	0.214515838	0.087451205	0.005671471	0.040692271	MSANTD3	exp1_sgRNA_06939_FES_FURIN
1844.203412	0.215250579	0.088261295	0.005696812	0.040834043	CNPPD1	exp1_sgRNA_06939_FES_FURIN
46568.51077	-0.228628668	0.094842568	0.005697704	0.040834043	EIF4A1	exp1_sgRNA_06939_FES_FURIN
5670.444682	0.206037753	0.08340704	0.0057039	0.040857089	LAMTOR4	exp1_sgRNA_06939_FES_FURIN
7564.041927	-0.148846306	0.057148229	0.005715932	0.040921891	MTDH	exp1_sgRNA_06939_FES_FURIN
45.17175381	-0.617866548	0.434343341	0.005759424	0.041190246	E2F2	exp1_sgRNA_06939_FES_FURIN
1064.888948	-0.235522632	0.10015974	0.005758288	0.041190246	NPRL3	exp1_sgRNA_06939_FES_FURIN
2231.375938	-0.243143255	0.103247978	0.005775551	0.041284047	TBPL1	exp1_sgRNA_06939_FES_FURIN
243.73876	0.190264352	0.357588961	0.005778981	0.041287043	RBM24	exp1_sgRNA_06939_FES_FURIN
58002.86004	-0.241096964	0.101748271	0.005789365	0.041339681	RPS13	exp1_sgRNA_06939_FES_FURIN
2785.692448	0.554616035	0.363298441	0.005792848	0.041343023	SAMD9	exp1_sgRNA_06939_FES_FURIN
627.514096	-0.321395627	0.146129098	0.005806139	0.041416322	DXO	exp1_sgRNA_06939_FES_FURIN
12460.29905	0.149223217	0.057111057	0.005827467	0.041546838	SEC31A	exp1_sgRNA_06939_FES_FURIN
1093.10229	-0.358232373	0.174153981	0.005843019	0.041636064	KDM2B	exp1_sgRNA_06939_FES_FURIN
7573.516997	0.228679509	0.095214709	0.005849225	0.041658634	BCL6B	exp1_sgRNA_06939_FES_FURIN
158.1828323	-0.597091371	0.418690705	0.005855974	0.041685046	LY6G5B	exp1_sgRNA_06939_FES_FURIN
263.6073608	0.698947345	0.535814837	0.005864626	0.041724973	AADACP1	exp1_sgRNA_06939_FES_FURIN
3101.231431	0.474319658	0.262125648	0.005893895	0.041867846	NOS3	exp1_sgRNA_06939_FES_FURIN
5364.741396	-0.250810894	0.106554931	0.005896923	0.041867846	RBBP4	exp1_sgRNA_06939_FES_FURIN
16728.2273	-0.301887299	0.144659543	0.005889731	0.041867846	SRSF3	exp1_sgRNA_06939_FES_FURIN
243.4900329	-0.407086141	0.216016265	0.005893625	0.041867846	TMEM74B	exp1_sgRNA_06939_FES_FURIN
2726.622634	-0.219712457	0.090766648	0.005935264	0.042096467	LSG1	exp1_sgRNA_06939_FES_FURIN
157.3349317	0.665842548	0.489291834	0.005932239	0.042096467	TUBB2B	exp1_sgRNA_06939_FES_FURIN
2067.226639	-0.254958899	0.108731672	0.005945371	0.04212633	SLC7A1	exp1_sgRNA_06939_FES_FURIN
4036.216363	0.256812879	0.110541261	0.00594562	0.04212633	TNKS1BP1	exp1_sgRNA_06939_FES_FURIN
678.5456864	0.418731606	0.223461517	0.005963806	0.042233357	TP53INP2	exp1_sgRNA_06939_FES_FURIN
2867.967318	0.298962968	0.13696371	0.006011162	0.042546738	TAP2	exp1_sgRNA_06939_FES_FURIN
9054.578411	-0.270201907	0.11218816	0.006017869	0.04257223	NDUFB9	exp1_sgRNA_06939_FES_FURIN
950.3363169	-0.264384983	0.115705483	0.006031676	0.042626773	DGAT1	exp1_sgRNA_06939_FES_FURIN
1330.16937	0.638006966	0.473799448	0.006034906	0.042626773	GCH1	exp1_sgRNA_06939_FES_FURIN
56009.95827	-0.155992974	0.060472472	0.006033014	0.042626773	RPL18	exp1_sgRNA_06939_FES_FURIN
2024.641895	0.206065461	0.084481198	0.006069824	0.042851333	UROS	exp1_sgRNA_06939_FES_FURIN
2281.571988	0.283064191	0.125132646	0.0060799	0.042900377	APOBEC3C	exp1_sgRNA_06939_FES_FURIN
193.8193183	-0.476215397	0.278796919	0.006089571	0.04294651	ZNF77	exp1_sgRNA_06939_FES_FURIN
2704.327285	-0.277477948	0.124642038	0.006097496	0.042980291	SNRPA1	exp1_sgRNA_06939_FES_FURIN
1063.600246	-0.381659387	0.197247028	0.006111659	0.043057991	LRP5	exp1_sgRNA_06939_FES_FURIN
428.0961448	0.494137664	0.296947209	0.00614008	0.043236005	FBXL20	exp1_sgRNA_06939_FES_FURIN
427.2840722	-0.376752941	0.19319266	0.006181277	0.043503748	PATZ1	exp1_sgRNA_06939_FES_FURIN
17244.60493	-0.254088609	0.110272661	0.006188282	0.043530705	NAP1L1	exp1_sgRNA_06939_FES_FURIN
570.9179028	-0.300813117	0.139856996	0.006226596	0.043777763	TANGO6	exp1_sgRNA_06939_FES_FURIN
5614.560312	0.294263567	0.134576291	0.006241523	0.043860218	FYN	exp1_sgRNA_06939_FES_FURIN
935.4946274	0.288161239	0.132061432	0.006250581	0.043901366	GPR161	exp1_sgRNA_06939_FES_FURIN
3376.263556	0.436782595	0.244905219	0.006263047	0.043933815	DDX60L	exp1_sgRNA_06939_FES_FURIN
8300.942974	0.347208811	0.171406996	0.006258893	0.043933815	PPP1R15A	exp1_sgRNA_06939_FES_FURIN
39197.46652	0.310020366	0.144987496	0.006264815	0.043933815	S100A10	exp1_sgRNA_06939_FES_FURIN
533.0688769	-0.45789054	0.267384572	0.006294989	0.044122851	CHTF18	exp1_sgRNA_06939_FES_FURIN
9417.043758	-0.28717863	0.130537317	0.006300813	0.044141107	SNRPG	exp1_sgRNA_06939_FES_FURIN
959.289261	0.28976951	0.132139041	0.006313894	0.044210157	MAFG	exp1_sgRNA_06939_FES_FURIN
2985.219515	-0.371154061	0.190223295	0.006321782	0.044220221	LSM5	exp1_sgRNA_06939_FES_FURIN
1113.873317	-0.290080847	0.139238873	0.006319608	0.044220221	PUS7	exp1_sgRNA_06939_FES_FURIN
1665.718881	-0.453613733	0.263178115	0.0063317	0.044267007	ADAMTS9	exp1_sgRNA_06939_FES_FURIN
1247.732137	-0.247691057	0.107082484	0.006338469	0.044291745	LAS1L	exp1_sgRNA_06939_FES_FURIN
2395.072769	-0.186183352	0.074678486	0.0063851	0.044594864	ME2	exp1_sgRNA_06939_FES_FURIN
3044.355438	0.198535894	0.080927745	0.006419932	0.044815308	SIRT2	exp1_sgRNA_06939_FES_FURIN
1132.122374	0.315960231	0.14998122	0.006428604	0.044853005	P2RX4	exp1_sgRNA_06939_FES_FURIN
89828.36695	-0.27367538	0.122771094	0.006442772	0.044914002	RPS8	exp1_sgRNA_06939_FES_FURIN
19278.36142	-0.338144363	0.169702431	0.006443898	0.044914002	SLC38A2	exp1_sgRNA_06939_FES_FURIN
17116.67382	-0.192453985	0.078962739	0.006459167	0.044974697	EIF3M	exp1_sgRNA_06939_FES_FURIN
1221.599658	-0.399785649	0.217092694	0.006458308	0.044974697	SHQ1	exp1_sgRNA_06939_FES_FURIN
194.4694964	-0.505538642	0.318128252	0.006469927	0.045026749	CBX2	exp1_sgRNA_06939_FES_FURIN
739.0212615	0.356480612	0.180689752	0.006474684	0.045036994	ARHGAP10	exp1_sgRNA_06939_FES_FURIN
1506.884767	-0.342711984	0.17077725	0.00648546	0.045089074	TMEM135	exp1_sgRNA_06939_FES_FURIN
4222.553685	0.218664242	0.091541054	0.006502797	0.045186694	SELENON	exp1_sgRNA_06939_FES_FURIN
1630.722349	-0.205873506	0.083956407	0.006516831	0.045261275	TAF1B	exp1_sgRNA_06939_FES_FURIN
1407.624354	-0.220582773	0.095290588	0.006531169	0.04533789	ABCD4	exp1_sgRNA_06939_FES_FURIN
329.6913144	-0.406265208	0.223184858	0.006538743	0.045367492	TSPAN12	exp1_sgRNA_06939_FES_FURIN
2985.880326	0.179660359	0.071465446	0.006563283	0.045514724	CUEDC2	exp1_sgRNA_06939_FES_FURIN
106.2711111	-0.721444966	0.700780653	0.006569761	0.045536615	SEMA4G	exp1_sgRNA_06939_FES_FURIN
385.3843307	-0.479984557	0.294407035	0.00659255	0.04567148	ERVMER34-1	exp1_sgRNA_06939_FES_FURIN
6913.252492	0.321207974	0.154883979	0.006624928	0.045850649	RND3	exp1_sgRNA_06939_FES_FURIN
3230.54216	-0.165595537	0.065156542	0.006625101	0.045850649	SLC35A4	exp1_sgRNA_06939_FES_FURIN
12950.66874	-0.261323386	0.115961543	0.006640843	0.045890103	ERH	exp1_sgRNA_06939_FES_FURIN
25546.70742	-0.570980199	0.409013495	0.006637847	0.045890103	HIST1H1C	exp1_sgRNA_06939_FES_FURIN
2847.142835	0.247256909	0.108508633	0.00663714	0.045890103	MTIF3	exp1_sgRNA_06939_FES_FURIN
44438.96145	-0.197017288	0.080719907	0.006661705	0.045963753	NACA	exp1_sgRNA_06939_FES_FURIN
285.1022479	0.338929891	0.166918672	0.006664912	0.045963753	PRICKLE2	exp1_sgRNA_06939_FES_FURIN
5908.558306	0.301340143	0.14129143	0.006659536	0.045963753	RABAC1	exp1_sgRNA_06939_FES_FURIN
1639.278777	0.233609577	0.09949465	0.006662647	0.045963753	VAC14	exp1_sgRNA_06939_FES_FURIN
2191.748856	-0.272390272	0.12458535	0.006692714	0.04613228	ARMC10	exp1_sgRNA_06939_FES_FURIN
1057.316597	0.273821244	0.122346429	0.006732697	0.046384563	BTN2A1	exp1_sgRNA_06939_FES_FURIN
3440.961641	-0.214327608	0.089810878	0.006744803	0.046444628	FAM192A	exp1_sgRNA_06939_FES_FURIN
403.0264052	-0.419744104	0.236068347	0.006748776	0.046448656	ZBTB14	exp1_sgRNA_06939_FES_FURIN
2490.197538	-0.364320059	0.188044622	0.006754659	0.046465818	RPS6KA2	exp1_sgRNA_06939_FES_FURIN
4866.772039	0.260911295	0.115997653	0.006760976	0.046485946	CHMP3	exp1_sgRNA_06939_FES_FURIN
4541.036647	-0.339176012	0.168744201	0.006767046	0.046504358	BZW2	exp1_sgRNA_06939_FES_FURIN
1595.187824	-0.278597673	0.127017002	0.006782042	0.046584065	WDR3	exp1_sgRNA_06939_FES_FURIN
1534.987103	0.252143622	0.112760993	0.006787415	0.046597624	DBNDD1	exp1_sgRNA_06939_FES_FURIN
[truncated: 77,487 more rows]
